# Supplementary material for: De novo Transcriptome Assembly of Common Wild Rice (Oryza rufipogon Griff.) and Discovery of Drought-Response Genes in Root Tissue Based on Transcriptomic Data
Source: PLoS One. 2015 Jul 2;10(7):e0131455. doi: 10.1371/journal.pone.0131455 (PMC4489613; doi:10.1371/journal.pone.0131455)
Supplement: S1 Table — (XLSX) [file pone.0131455.s003.xlsx]

## Sheet: Sheet1
Supplementary Table 1 Summary of Gene-specific primers used in the qPCR analysis are listed and expression levels in the library
gene_id/name	Discription	Forward primer	Reverse primer		Readcount			RQ			RQ
					CL	CR	DR	CL	CR	DR	0h	24h	48h	72h
comp52975_c0	60S ribosomal protein L29	CCAAGAAGAACCACCGAAAC	GCTTGCCCTCCTTGACCT		0	27.0791	60.2959	1	51.53	1319.82
comp79092_c0	Ca2+-binding actin-bundling protein (actinin)	GAACATACACCGCCCGATAC	CAGGTCCAAACGCTTCACTC		0	76.4946	146.903	1	1.7	3.9
comp56774_c0	GTPase Ran/TC4/GSP1 (nuclear protein transport pathway), small G protein superfamily	AATCCCAGTCGTCCTTTG	TTCGTCGTCATCATCAGC		0	68.7335	118.399	1	2.19	179.02
comp75850_c1	60S ribosomal protein L18A	CCCAAGGTACTAACCACAGC	TGAGCCAGATGCCAAAGT		0	6.25857	23.0221	1	36.86	78.34
comp77084_c0	metal ion binding	AATGGCTTACGGGAAGAGGC	GCCGGAGAAGAGCAGCATG		0.467442	1.6267	10.9629	1	1.44	2.93
comp87399_c0	--	AGTCATTGCCTTATTCCTCG	TTCAACAACTTGGGCTTCA		2.66209	161.228	255.435	1	41.89	225.25
comp76407_c5	Auxin-induced protein 5NG4 OS=Pinus taeda PE=2 SV=1	GCCCTCGTATGCTCCTCA	TCTCGTTGTCGCCGTCTT		180.75	454.427	237.895	1	1.35	1.19
comp77129_c2	cellular response to phosphate starvation	ATGGGTGTTGTGCTGACG	AAGATGATGAAGCCGATGAG		5.46675	45.0195	12.0592	1	0.38	0.27
comp39308_c0	--	GCGATTTCGGCGTCCTGT	ACCCAACTTCCTCCCACC		0	0	5.48145	1	0.14	0.55
comp88336_c0	--	AAATGTATGCCTCGTCGGTG	CGGATCACAACTTTTGGACT		9.93008	232.715	118.399	1	30.02	20.59	1	0.84	0.49	0.14
comp44002_c0	Ribosomal protein RPL1/RPL2/RL4L4	TGGTCACCTCGGTAGATT	GGTTGGTCAAGACGGTTC		0	36.8201	66.8737	1	6.37	46.65
comp75573_c1	ATP-dependent RNA helicase	TGGTGGAGGAGTGAGCAA	AATCGGCCTGGAGTAGCA		0.575737	55.0668	94.2809	0	1	5.87
comp74521_c0	Alpha tubulin	CATCTTCCGTTGTTGAGCC	GTTGGTGAATGTGGGTTGT		0	87.1827	149.095	0	1	4.33
comp76878_c0	tRNA-splicing endonuclease positive effector (SEN1)	TTGAGTTCACTGGGACA	TGCTTGACATTAGGAGC		49.6449	160.243	82.2217	1	4.9	2.95
comp75305_c0	Transcription factor	TCAACAGGTGCTGCAAGAGC	GGACGGAGTGGAGGGTAATG		0	90.9132	157.866	1	129.81	16.39
comp83020_c0	NADH:ubiquinone oxidoreductase, NDUFA9/39kDa subunit	GATGAGGTTGAGCGTGAG	GGAATCCTTGCAGGTAGTG		0.575737	43.0063	106.34	1	0.78	1910.85
comp82966_c0	Glucose-6-phosphate/phosphate and phosphoenolpyruvate/phosphate antiporter	AGCATGAAGTGGCAGGAG	GGAGCCAAGGATGAAGAAC		0	23.61	61.3922	1	0.21	0.26
comp61678_c0	Microtubule-associated anchor protein involved in autophagy and membrane trafficking	TTACCGTTGGGCAGTTTG	AATTGCGGACATCAGAGC		499.016	272.305	132.651	1	0.12	0.05
comp83816_c0	--	TGGTCTCCTGCGTTATTC	GATGCTACGTCGGTTGTG		0	88.855	150.192				1	1.58	5.81	0.11
comp60508_c0	--	TGTTACCTGCTGAACTCG	GAACGGTGACTGTGGATT		1.04	51.08	98.67				1	109.82	335.92	62.86
comp78054_c0	--	AGACCCAGACGGATTACA	TCTTCCATCAGCAGCAAC		0	32.34	7.67				1	0.03	0.04	0.05
OsMAPK5		CACCATCTCCCTCGTCTCAA	AGCCGCCCATCATGCCCATT					1	2.06	8.07
OsNADPH-1		ACACCCTCTCGCCTTCCCTT	CGACCTGCCGCTCTCCTACT					622.01	1	154.11
OsAPX2		ACCAGTGGACGGAAGGCTG	TGTGAGTGGCGAGAAGGAA					1	0.75	1.754
OsCDPK7		TGCTCAATCCTCGCCCAAA	TACCCGCAAAGCCATCTTC					1	0.36	1.07
SNAC1		TGGGTGTGCGAGTGCGACTG	AGGTTGGATGATTGGGTGCTGTG					554.87	1	87.85
OsMYB2		CGTCGCACTTGAGCTGCTTGG	CTGCACTCGCGGTGGGGAAA					1	0.76	7.64
OsActin		TGGCATCTCTCAGCACATTCC	TGCACAATGGATGGGCCAGA
