# Supplementary material for: De novo Transcriptome Assembly of Common Wild Rice (Oryza rufipogon Griff.) and Discovery of Drought-Response Genes in Root Tissue Based on Transcriptomic Data
Source: PLoS One. 2015 Jul 2;10(7):e0131455. doi: 10.1371/journal.pone.0131455 (PMC4489613; doi:10.1371/journal.pone.0131455)
Supplement: S2 Table — (XLS) [file pone.0131455.s004.xls]

Supplementary Table 2 Blast file for gene annotation
Gene_id	RPKM/FPKM(CL1)	RPKM/FPKM(CL2)	RPKM/FPKM(CR1)	RPKM/FPKM(CR2)	RPKM/FPKM(DR1)	RPKM/FPKM(DR2)	CR_readcount	CL_readcount	DR_readcount	p.value(CRvsCL)	p.value(DRvsCR)	Gene Length	NR GI	NR ID	NR Score	NR Evalue	NR Description	NT GI	NT ID	NT Score	NT Evalue	NT Description	KO ID	KO Name	KO Description	Http Link	Swissprot ID	Swissprot Score	Swissprot Evalue	Swissprot Description	PFAM ID	PFAM description	Gene Ontology Biological Pathway	BP Description	Gene Ontology Molecular Function	MF Description	Gene Ontology Cellular Component	CC Description	KOG ID	KOG Description
comp0_c0	0	0	0.33	0.39	0	0.61	1.920711271	0	0	0.7328	0.53591	453	425765425	EKV04117.1	370	2.38E-38	U5 snRNP component Snu114, putative [Penicillium digitatum Pd1] >gi|425767094|gb|EKV05676.1| U5 snRNP component Snu114, putative [Penicillium digitatum PHI26]	--	--	--	--	--	K12852	EFTUD2	116 kDa U5 small nuclear ribonucleoprotein component	http://www.genome.jp/dbget-bin/www_bget?ko:K12852	Q5R6E0	309	2.52E-31	116 kDa U5 small nuclear ribonucleoprotein component OS=Pongo abelii GN=EFTUD2 PE=2 SV=1	PF03144//PF01745	Elongation factor Tu domain 2//Isopentenyl transferase	GO:0009058//GO:0016114//GO:0006694	biosynthetic process//terpenoid biosynthetic process//steroid biosynthetic process	GO:0004161//GO:0005525	dimethylallyltranstransferase activity//GTP binding	--	--	KOG0468	U5 snRNP-specific protein
comp0_c1	0	0	0	0.49	1.11	0.26	1.084465811	0	4.385157557	0.90611	0.34712	402	403416969	CCM03669.1	347	2.45E-35	predicted protein [Fibroporia radiculosa]	--	--	--	--	--	K12852	EFTUD2	116 kDa U5 small nuclear ribonucleoprotein component	http://www.genome.jp/dbget-bin/www_bget?ko:K12852	Q5F3X4	313	4.02E-32	116 kDa U5 small nuclear ribonucleoprotein component OS=Gallus gallus GN=EFTUD2 PE=2 SV=1	--	--	--	--	--	--	--	--	KOG0468	U5 snRNP-specific protein
comp100001_c0	10.67	2.37	3.61	4.08	5.97	4.27	3.841422542	7.803954071	5.481446947	0.63618	0.75913	249	297728255	NP_001176491.1	209	5.33E-20	Os11g0303800 [Oryza sativa Japonica Group] >gi|255680020|dbj|BAH95219.1| Os11g0303800, partial [Oryza sativa Japonica Group]	297728254	NM_001189562.1	240	1.70E-121	Oryza sativa Japonica Group Os11g0303800 (Os11g0303800) mRNA, partial cds	--	--	--	--	--	--	--	--	--	--	--	--	--	--	GO:0016023	cytoplasmic membrane-bounded vesicle	--	--
comp1000025_c0	0	0.66	2.24	1.7	0	0	2.338834001	0.575736858	0	0.78221	0.42866	260	--	--	--	--	--	46559441	AC120888.2	260	1.36E-132	Oryza sativa (japonica cultivar-group) chromosome 11 PAC clone P0485F09, complete sequence	--	--	--	--	--	--	--	--	--	--	--	--	--	--	--	--	--	--
comp1000028_c0	0	0	0	0	2.68	0	0	0	8.770315115	NA	0.010999	369	--	--	--	--	--	--	--	--	--	--	--	--	--	--	--	--	--	--	--	--	--	--	--	--	--	--	--	--
comp1000055_c0	0.72	0.73	0	0	0	0	0	2.086357331	0	0.69507	NA	312	--	--	--	--	--	50878405	AC129717.3	312	2.07E-161	Oryza sativa Japonica Group chromosome 5 clone OSJNBa0079H23, complete sequence	--	--	--	--	--	--	--	--	--	--	--	--	--	--	--	--	--	--
comp1000094_c0	0.48	0.25	0.78	0.3	0.34	0	1.796601095	1.510620473	1.096289389	1	0.94219	365	--	--	--	--	--	353685281	JN861112.1	365	0	Oryza sativa Indica Group mitochondrion, complete genome	--	--	--	--	--	--	--	--	--	--	--	--	--	--	--	--	--	--
comp1000100_c0	0	0	0.46	0.8	1.22	0.84	2.462944177	0	4.385157557	0.64332	0.6668	385	313219564	CBY30486.1	271	8.77E-29	unnamed protein product [Oikopleura dioica] >gi|313225828|emb|CBY07302.1| unnamed protein product [Oikopleura dioica]	--	--	--	--	--	K02219	CKS1	cyclin-dependent kinase regulatory subunit CKS1	http://www.genome.jp/dbget-bin/www_bget?ko:K02219	Q9SJJ5	246	4.18E-26	Cyclin-dependent kinases regulatory subunit 2 OS=Arabidopsis thaliana GN=CKS2 PE=2 SV=1	PF01111	Cyclin-dependent kinase regulatory subunit	GO:0045859//GO:0007049	regulation of protein kinase activity//cell cycle	GO:0016538	cyclin-dependent protein serine/threonine kinase regulator activity	--	--	KOG3484	Cyclin-dependent protein kinase CDC28, regulatory subunit CKS1, and related proteins
comp1000136_c0	0.43	0.26	0.27	0.31	0.18	0.41	3.841422542	5.575040084	2.192578779	0.85567	0.80047	811	--	--	--	--	--	18201776	AC107315.1	808	0	Genomic sequence for Oryza sativa, Nipponbare strain, clone OSJNBa0032O19, from chromosome 3, complete sequence	--	--	--	--	--	--	--	--	PF13000	Acetyl-coenzyme A transporter 1	GO:0015876	acetyl-CoA transport	GO:0008521	acetyl-CoA transporter activity	GO:0016021	integral to membrane	--	--
comp1000173_c0	1.34	2.69	0	0	0	0	0	4.856746571	0	0.33228	NA	291	--	--	--	--	--	--	--	--	--	--	--	--	--	--	--	--	--	--	--	--	--	--	--	--	--	--	--	--
comp1000199_c0	0.16	0.51	0	0.21	0.23	0.87	0.542232906	2.194652382	1.096289389	0.81141	0.94514	437	--	--	--	--	--	116310315	CR855191.1	434	0	Oryza sativa genomic DNA, chromosome 4, BAC clone: OSIGBa0157A06, complete sequence	--	--	--	--	--	--	--	--	--	--	--	--	--	--	--	--	--	--
comp1000224_c0	0	1.11	1.3	2.93	0	0	1.502588541	0.575736858	0	0.9265	0.66859	231	--	--	--	--	--	45752576	AP003613.3	231	1.57E-116	Oryza sativa Japonica Group genomic DNA, chromosome 6, PAC clone:P0458E11	--	--	--	--	--	--	--	--	--	--	--	--	--	--	--	--	--	--
comp1000228_c0	0	0	0	0	0	0	0	0	0	NA	NA	231	--	--	--	--	--	52076896	AP004989.3	231	1.57E-116	Oryza sativa Japonica Group genomic DNA, chromosome 6, BAC clone:B1153E06	--	--	--	--	--	--	--	--	--	--	--	--	--	--	--	--	--	--
comp1000264_c0	1.02	0.43	0	0.26	0	0.27	0.542232906	3.488682753	0	0.60306	1	390	--	--	--	--	--	49388893	AP005739.3	381	0	Oryza sativa Japonica Group genomic DNA, chromosome 9, PAC clone:P0012A04	--	--	--	--	--	--	--	--	--	--	--	--	--	--	--	--	--	--
comp1000283_c0	0	0	0	1.13	0	0.48	2.711164528	0	0	0.62056	0.48025	417	342887611	EGU87093.1	662	8.98E-87	hypothetical protein FOXB_02487 [Fusarium oxysporum Fo5176]	--	--	--	--	--	--	--	--	--	Q54ZG7	154	2.94E-12	Transmembrane protein 234 homolog OS=Dictyostelium discoideum GN=DDB_G0277575 PE=3 SV=1	PF08041	PetM family of cytochrome b6f complex subunit 7	--	--	--	--	GO:0009512	cytochrome b6f complex	KOG4831	Unnamed protein
comp10002_c0	0	0	0.15	0.43	1.07	0.82	3.547409988	0	12.05918328	0.49023	0.12359	755	290971511	XP_002668540.1	139	8.98E-08	predicted protein [Naegleria gruberi] >gi|290976281|ref|XP_002670869.1| predicted protein [Naegleria gruberi] >gi|284081991|gb|EFC35796.1| predicted protein [Naegleria gruberi] >gi|284084432|gb|EFC38125.1| predicted protein [Naegleria gruberi]	--	--	--	--	--	--	--	--	--	--	--	--	--	--	--	--	--	--	--	--	--	--	--
comp1000305_c0	0	0	0	0.23	0.39	1.7	1.084465811	0	3.288868168	0.90611	0.5207	619	--	--	--	--	--	--	--	--	--	--	--	--	--	--	--	--	--	--	--	--	--	--	--	--	--	--	--	--
comp1000311_c0	0	0	0.6	0.17	0.59	0.55	2.214723825	0	3.288868168	0.66792	0.87937	480	--	--	--	--	--	32482924	AL731606.2	340	9.00E-177	Oryza sativa genomic DNA, chromosome 4, BAC clone: OSJNBa0058G03, complete sequence	--	--	--	--	--	--	--	--	--	--	--	--	--	--	--	--	--	--
comp1000315_c0	0	0	0	0.67	0.78	0	0.542232906	0	1.096289389	1	0.94514	276	--	--	--	--	--	--	--	--	--	--	--	--	--	--	--	--	--	--	--	--	--	--	--	--	--	--	--	--
comp1000319_c0	0	0	0	0.62	0.69	0.91	2.711164528	0	5.481446947	0.62056	0.49575	591	342883831	EGU84253.1	1054	1.31E-134	hypothetical protein FOXB_05210 [Fusarium oxysporum Fo5176]	302895270	XM_003046470.1	309	1.92E-159	Nectria haematococca mpVI 77-13-4 predicted protein, mRNA	--	--	--	--	--	--	--	--	PF00013//PF13014//PF04188	KH domain//KH domain//Mannosyltransferase (PIG-V))	GO:0006506	GPI anchor biosynthetic process	GO:0003723//GO:0016758	RNA binding//transferase activity, transferring hexosyl groups	--	--	--	--
comp1000328_c0	0	0	1.27	0.73	0.42	0	2.75695673	0	1.096289389	0.58475	0.71374	337	--	--	--	--	--	297728052	NM_001189461.1	331	6.17E-172	Oryza sativa Japonica Group Os11g0181400 (Os11g0181400) mRNA, complete cds	--	--	--	--	--	--	--	--	--	--	--	--	--	--	--	--	--	--
comp1000399_c0	0.59	0.25	0.39	0.3	0	0.16	2.338834001	3.488682753	0	0.90821	0.42866	523	--	--	--	--	--	20161482	AP003681.3	498	0	Oryza sativa Japonica Group genomic DNA, chromosome 1, BAC clone:B1158C05	--	--	--	--	--	--	--	--	--	--	--	--	--	--	--	--	--	--
comp1000405_c0	0.42	0	0.12	0.41	0.15	0.29	2.044821447	1.86976723	1.096289389	1	0.93774	557	--	--	--	--	--	116310286	CR855189.1	550	0	Oryza sativa genomic DNA, chromosome 4, BAC clone: OSIGBa0106G07, complete sequence	--	--	--	--	--	--	--	--	--	--	--	--	--	--	--	--	--	--
comp1000436_c0	0	0	0	1.87	0.72	1.97	1.626698717	0	1.096289389	0.80501	1	282	49900302	AAH76456.1	147	1.82E-10	Regulator of G-protein signaling 2 [Danio rerio]	--	--	--	--	--	K16449	RGS	regulator of G-protein signaling	http://www.genome.jp/dbget-bin/www_bget?ko:K16449	Q2M5E4	125	1.17E-08	Regulator of G-protein signaling 21 OS=Homo sapiens GN=RGS21 PE=2 SV=1	PF00615	Regulator of G protein signaling domain	GO:0038032	termination of G-protein coupled receptor signaling pathway	--	--	--	--	--	--
comp1000486_c0	0	0	0	3.56	1.39	2.48	1.626698717	0	1.096289389	0.80501	1	241	--	--	--	--	--	--	--	--	--	--	--	--	--	--	--	--	--	--	--	--	--	--	--	--	--	--	--	--
comp1000522_c0	0	0	0	0.34	0.39	1.09	0.542232906	0	1.096289389	1	0.94514	345	169612856	XP_001799845.1	394	9.90E-45	hypothetical protein SNOG_09556 [Phaeosphaeria nodorum SN15] >gi|111061701|gb|EAT82821.1| hypothetical protein SNOG_09556 [Phaeosphaeria nodorum SN15]	--	--	--	--	--	K11153	RDH12	retinol dehydrogenase 12	http://www.genome.jp/dbget-bin/www_bget?ko:K11153	O74959	171	4.95E-14	Uncharacterized oxidoreductase C736.13 OS=Schizosaccharomyces pombe (strain 972 / ATCC 24843) GN=SPCC736.13 PE=2 SV=1	PF00106	short chain dehydrogenase	GO:0055114//GO:0008152	oxidation-reduction process//metabolic process	GO:0016491//GO:0000166	oxidoreductase activity//nucleotide binding	--	--	KOG1208	Dehydrogenases with different specificities (related to short-chain alcohol dehydrogenases)
comp1000564_c0	0	0	0	0	0	7.36	0	0	0	NA	NA	223	342870238	EGU73505.1	372	2.13E-42	hypothetical protein FOXB_15968 [Fusarium oxysporum Fo5176]	--	--	--	--	--	--	--	--	--	--	--	--	--	--	--	--	--	--	--	--	--	--	--
comp1000590_c0	0	0	0.67	0.56	0.25	0.12	5.638023637	0	2.192578779	0.2695	0.50277	628	145521498	XP_001446604.1	266	1.82E-25	hypothetical protein [Paramecium tetraurelia strain d4-2] >gi|124414082|emb|CAK79207.1| unnamed protein product [Paramecium tetraurelia]	--	--	--	--	--	--	--	--	--	--	--	--	--	--	--	--	--	--	--	--	--	--	--
comp1000608_c0	0	0	0.35	0.8	0.68	0	3.005177082	0	3.288868168	0.56236	0.98438	443	--	--	--	--	--	45434525	AC104285.2	437	0	Oryza sativa Japonica Group chromosome 5 clone OSJNBb0035J08, complete sequence	--	--	--	--	--	--	--	--	--	--	--	--	--	--	--	--	--	--
comp1000658_c0	0	0	0	0.44	0.69	0.84	2.711164528	0	7.674025725	0.62056	0.26435	743	328768274	EGF78321.1	497	6.06E-57	hypothetical protein BATDEDRAFT_13244 [Batrachochytrium dendrobatidis JAM81]	--	--	--	--	--	K02259	COX15	cytochrome c oxidase assembly protein subunit 15	http://www.genome.jp/dbget-bin/www_bget?ko:K02259	Q08DG6	457	3.41E-52	Cytochrome c oxidase assembly protein COX15 homolog OS=Bos taurus GN=COX15 PE=2 SV=1	PF02628	Cytochrome oxidase assembly protein	GO:0055114//GO:0006784	oxidation-reduction process//heme a biosynthetic process	GO:0016627	oxidoreductase activity, acting on the CH-CH group of donors	GO:0016020	membrane	KOG2725	Cytochrome oxidase assembly factor COX15
comp1000704_c0	0	0	0.63	0.72	5.03	0.76	0.960355635	0	6.577736336	0.91552	0.14956	271	290993374	XP_002679308.1	466	2.09E-58	predicted protein [Naegleria gruberi] >gi|284092924|gb|EFC46564.1| predicted protein [Naegleria gruberi]	290993373	XM_002679262.1	223	5.26E-112	Naegleria gruberi predicted protein, mRNA	--	--	--	--	O95563	277	6.22E-31	Mitochondrial pyruvate carrier 2 OS=Homo sapiens GN=MPC2 PE=1 SV=1	PF03650	Uncharacterised protein family (UPF0041)	GO:0006850	mitochondrial pyruvate transport	--	--	GO:0005743	mitochondrial inner membrane	KOG1589	Uncharacterized conserved protein
comp1000722_c0	0.48	0.07	0.23	0.35	0.1	0.28	3.423299812	3.84782951	1.096289389	0.96341	0.61272	742	--	--	--	--	--	21104640	AP003246.3	733	0	Oryza sativa Japonica Group genomic DNA, chromosome 1, PAC clone:P0423A12	--	--	--	--	--	--	--	--	--	--	--	--	--	--	--	--	--	--
comp1000725_c0	2.2	0	0	0	0	0	0	0.467441807	0	0.9981	NA	208	--	--	--	--	--	50510279	AP005764.5	208	8.50E-104	Oryza sativa Japonica Group genomic DNA, chromosome 7, BAC clone:OSJNBa0016A21	--	--	--	--	--	--	--	--	--	--	--	--	--	--	--	--	--	--
comp1000730_c0	0	0	0	0.88	2.04	0.92	0.542232906	0	2.192578779	1	0.60637	258	--	--	--	--	--	--	--	--	--	--	--	--	--	--	--	--	--	--	--	--	--	--	--	--	--	--	--	--
comp100080_c0	3.32	1.05	1.21	1.37	8.04	2.86	0.960355635	1.97806228	5.481446947	0.90654	0.22964	234	--	--	--	--	--	29469501	AC137547.2	234	3.42E-118	Oryza sativa Japonica Group chromosome 3 clone OSJNBa0052J20, complete sequence	--	--	--	--	--	--	--	--	--	--	--	--	--	--	--	--	--	--
comp100082_c0	19.89	14.12	0.36	0.34	0.38	0.36	4.259545271	254.2284401	4.385157557	3.05E-16	1	765	--	--	--	--	--	50510014	AP004342.5	749	0	Oryza sativa Japonica Group genomic DNA, chromosome 7, PAC clone:P0585H11	--	--	--	--	--	--	--	--	--	--	--	--	--	--	--	--	--	--
comp1000850_c0	2.19	0.54	0	0	0	0	0	2.445504088	0	0.62019	NA	275	--	--	--	--	--	24460081	AP004299.2	174	9.28E-85	Oryza sativa Japonica Group genomic DNA, chromosome 7, PAC clone:P0434A03	--	--	--	--	--	--	--	--	--	--	--	--	--	--	--	--	--	--
comp1000866_c0	1.73	0	0	0	0	0	0	0.467441807	0	0.9981	NA	216	--	--	--	--	--	20160679	AP003260.5	163	9.21E-79	Oryza sativa Japonica Group genomic DNA, chromosome 1, PAC clone:P0468B07	--	--	--	--	--	--	--	--	--	--	--	--	--	--	--	--	--	--
comp100086_c0	12.15	9.73	0.79	1.78	0	0	1.502588541	16.00682674	0	0.081717	0.66859	257	--	--	--	--	--	53792610	AP003634.3	231	1.77E-116	Oryza sativa Japonica Group genomic DNA, chromosome 6, PAC clone:P0655A07	--	--	--	--	--	--	--	--	--	--	--	--	--	--	--	--	--	--
comp1000908_c0	0	0.21	0.66	0.76	0.58	0.54	2.881066906	0.575736858	2.192578779	0.71021	0.99693	394	--	--	--	--	--	20161165	AP003345.3	394	0	Oryza sativa Japonica Group genomic DNA, chromosome 1, PAC clone:P0415A04	--	--	--	--	--	--	--	--	--	--	--	--	--	--	--	--	--	--
comp1000909_c0	0	0	0	0.52	0.3	1.38	2.168931623	0	2.192578779	0.70869	1	569	326487736	BAK05540.1	809	2.23E-102	predicted protein [Hordeum vulgare subsp. vulgare]	330907673	XM_003295845.1	290	6.71E-149	Pyrenophora teres f. teres 0-1 hypothetical protein, mRNA	K01953	asnB, ASNS	asparagine synthase (glutamine-hydrolysing)	http://www.genome.jp/dbget-bin/www_bget?ko:K01953	P49090	534	4.97E-63	Asparagine synthetase [glutamine-hydrolyzing] 2 OS=Saccharomyces cerevisiae (strain ATCC 204508 / S288c) GN=ASN2 PE=1 SV=2	PF00733//PF03054	Asparagine synthase//tRNA methyl transferase	GO:0070981//GO:0006529//GO:0008033//GO:0006522//GO:0006531	L-asparagine biosynthetic process//asparagine biosynthetic process//tRNA processing//alanine metabolic process//aspartate metabolic process	GO:0016740//GO:0004066//GO:0005524	transferase activity//asparagine synthase (glutamine-hydrolyzing) activity//ATP binding	GO:0005737	cytoplasm	KOG0571	Asparagine synthase (glutamine-hydrolyzing)
comp1000916_c0	0.65	0.28	0.43	0.17	0.19	0.18	1.796601095	3.488682753	1.096289389	0.84665	0.94219	492	--	--	--	--	--	297601593	NM_001057624.2	489	0	Oryza sativa Japonica Group Os03g0718600 (Os03g0718600) mRNA, partial cds	--	--	--	--	--	--	--	--	--	--	--	--	--	--	--	--	--	--
comp1000941_c0	0	0.24	0.37	0.29	0.49	0.31	2.338834001	1.151473716	3.288868168	0.87278	0.87991	533	62701738	AAX92811.1	233	1.06E-21	hypothetical protein LOC_Os11g25550 [Oryza sativa Japonica Group] >gi|77550567|gb|ABA93364.1| hypothetical protein LOC_Os11g25550 [Oryza sativa Japonica Group]	37951363	AC146523.2	530	0	Oryza sativa Japonica Group chromosome 11 clone OSJNBa0045D11 map near 50283S, complete sequence	--	--	--	--	--	--	--	--	PF01561	Hantavirus glycoprotein G2	GO:0030683	evasion or tolerance by virus of host immune response	--	--	GO:0019012	virion	--	--
comp1000963_c0	0.73	0.37	0.8	0.46	0	0	1.378478365	1.510620473	0	1	0.67886	310	--	--	--	--	--	21624310	AP004341.2	307	1.24E-158	Oryza sativa Japonica Group genomic DNA, chromosome 7, PAC clone:P0524E08	--	--	--	--	--	--	--	--	--	--	--	--	--	--	--	--	--	--
comp1000987_c0	0.87	0.13	0	0.32	0.18	0.17	1.084465811	3.84782951	1.096289389	0.6403	1	506	223997478	XP_002288412.1	212	8.94E-19	predicted protein [Thalassiosira pseudonana CCMP1335] >gi|220975520|gb|EED93848.1| predicted protein [Thalassiosira pseudonana CCMP1335]	--	--	--	--	--	--	--	--	--	--	--	--	--	--	--	--	--	--	--	--	--	--	--
comp1000995_c0	0	0	0.26	0.75	0.68	0.32	3.547409988	0	4.385157557	0.49023	0.8601	521	238490272	XP_002376373.1	272	1.81E-26	methyltransferase, putative [Aspergillus flavus NRRL3357] >gi|220696786|gb|EED53127.1| methyltransferase, putative [Aspergillus flavus NRRL3357]	--	--	--	--	--	--	--	--	--	A9KGL7	140	1.03E-09	3-demethylubiquinone-9 3-methyltransferase OS=Coxiella burnetii (strain Dugway 5J108-111) GN=ubiG PE=3 SV=1	PF05724//PF01135//PF00398//PF05206//PF02390//PF05175//PF06325//PF08241//PF05401	Thiopurine S-methyltransferase (TPMT)//Protein-L-isoaspartate(D-aspartate) O-methyltransferase (PCMT)//Ribosomal RNA adenine dimethylase//Methyltransferase TRM13//Putative methyltransferase//Methyltransferase small domain//Ribosomal protein L11 methyltransferase (PrmA)//Methyltransferase domain//Nodulation protein S (NodS)	GO:0006464//GO:0009451//GO:0006479//GO:0009877//GO:0008033//GO:0006396//GO:0009312//GO:0000154//GO:0046500//GO:0008152//GO:0006400	cellular protein modification process//RNA modification//protein methylation//nodulation//tRNA processing//RNA processing//oligosaccharide biosynthetic process//rRNA modification//S-adenosylmethionine metabolic process//metabolic process//tRNA modification	GO:0008757//GO:0000179//GO:0008276//GO:0008649//GO:0008168//GO:0004719//GO:0008176	S-adenosylmethionine-dependent methyltransferase activity//rRNA (adenine-N6,N6-)-dimethyltransferase activity//protein methyltransferase activity//rRNA methyltransferase activity//methyltransferase activity//protein-L-isoaspartate (D-aspartate) O-methyltransferase activity//tRNA (guanine-N7-)-methyltransferase activity	GO:0005737	cytoplasm	KOG1270	Methyltransferases
comp100099_c0	0.13	1.46	11.38	4.14	4.59	6.57	48.80224212	6.800547246	27.40723473	0.018571	0.35193	504	--	--	--	--	--	--	--	--	--	--	--	--	--	--	--	--	--	--	--	--	--	--	--	--	--	--	--	--
comp1000_c0	0.29	0.06	0.19	0.07	0.42	0.4	1.796601095	2.912945895	5.481446947	0.90909	0.40878	838	--	--	--	--	--	14495364	AC090485.3	832	0	Genomic Sequence for Oryza sativa, Nipponbare strain, clone OSJNBa0067N01, from chromosome 3, complete sequence	--	--	--	--	--	--	--	--	--	--	--	--	--	--	--	--	--	--
comp1001045_c0	0.24	0.25	0.51	0.2	0.23	0.32	3.59320219	3.129535997	2.192578779	0.97816	0.80464	679	--	--	--	--	--	45725455	BX664709.2	602	0	Oryza sativa chromosome 12, . BAC B1270G11 of chromosome 12 of cultivar Nipponbare of ssp. japonica of Oryza sativa (rice), complete sequence	--	--	--	--	--	--	--	--	--	--	--	--	--	--	--	--	--	--
comp1001061_c0	0.55	0.55	2.43	0	0	1.45	1.672490919	1.043178666	0	0.94762	0.55491	274	--	--	--	--	--	124055246	EF199631.1	271	1.11E-138	Oryza sativa (japonica cultivar-group) bZIP-type transcription factor ABI5 isoform 2 (ABI5) mRNA, complete cds, alternatively spliced	--	--	--	--	--	--	--	--	--	--	--	--	--	--	--	--	--	--
comp100108_c0	6.4	9.4	11.6	7.99	4.65	5.02	12.53041546	13.31047095	5.481446947	1	0.32502	264	--	--	--	--	--	50344577	AL928774.3	248	6.47E-126	Oryza sativa chromosome 12, . BAC OSJNBa0078O17 of library OSJNBa from chromosome 12 of cultivar Nipponbare of ssp. japonica of Oryza sativa (rice), complete sequence	--	--	--	--	--	--	--	--	--	--	--	--	--	--	--	--	--	--
comp10010_c0	0	0	0	0.48	1.66	0.5	0.542232906	0	3.288868168	1	0.38004	306	--	--	--	--	--	--	--	--	--	--	--	--	--	--	--	--	--	--	--	--	--	--	--	--	--	--	--	--
comp1001115_c0	0	0	0	0.82	0.92	0.69	2.711164528	0	5.481446947	0.62056	0.49575	497	--	--	--	--	--	--	--	--	--	--	--	--	--	--	--	--	--	--	PF07964	Rec10 / Red1	GO:0007059//GO:0007131	chromosome segregation//reciprocal meiotic recombination	--	--	--	--	--	--
comp1001133_c0	0.53	0.37	0.77	0.22	0.25	0.47	2.214723825	2.553799138	1.096289389	1	0.823	420	297606901	NP_001059176.2	168	4.38E-13	Os07g0211900 [Oryza sativa Japonica Group] >gi|255677603|dbj|BAF21090.2| Os07g0211900, partial [Oryza sativa Japonica Group]	297606900	NM_001065711.2	396	0	Oryza sativa Japonica Group Os07g0211900 (Os07g0211900) mRNA, partial cds	--	--	--	--	--	--	--	--	PF03184	DDE superfamily endonuclease	--	--	GO:0003676	nucleic acid binding	--	--	--	--
comp1001137_c0	0	0	0	0.74	1.12	0.78	1.626698717	0	4.385157557	0.80501	0.45662	400	342874991	EGU76868.1	334	1.14E-33	hypothetical protein FOXB_12604 [Fusarium oxysporum Fo5176]	--	--	--	--	--	--	--	--	--	--	--	--	--	--	--	--	--	--	--	--	--	--	--
comp1001153_c0	0	1.16	1.36	0	0	0	0.41812273	0.575736858	0	1	1	229	--	--	--	--	--	9049451	AP002743.1	160	4.56E-77	Oryza sativa Japonica Group genomic DNA, chromosome 1, PAC clone:P0710E05	--	--	--	--	--	--	--	--	--	--	--	--	--	--	--	--	--	--
comp1001156_c0	0.65	0.66	0	1.23	0	0.86	1.626698717	2.086357331	0	0.97946	0.65883	323	--	--	--	--	--	46240869	AC123527.3	297	4.68E-153	Oryza sativa (japonica cultivar-group) chromosome 11 clone OSJNBa0068G15, complete sequence	--	--	--	--	--	--	--	--	--	--	--	--	--	--	--	--	--	--
comp10011_c0	0	0	0.65	0.43	0.61	0.34	5.095790731	0	5.481446947	0.31061	0.9973	642	145531305	XP_001451421.1	178	1.48E-13	hypothetical protein [Paramecium tetraurelia strain d4-2] >gi|124419072|emb|CAK84024.1| unnamed protein product [Paramecium tetraurelia]	--	--	--	--	--	--	--	--	--	--	--	--	--	--	--	--	--	--	--	--	--	--	--
comp1001215_c0	0	0	0	0.26	1.74	0.81	0.542232906	0	6.577736336	1	0.087176	393	--	--	--	--	--	--	--	--	--	--	--	--	--	--	--	--	--	--	PF14672	Late cornified envelope	GO:0008544	epidermis development	--	--	--	--	--	--
comp1001297_c0	0	0	0	0.26	1.5	1.11	0.542232906	0	5.481446947	1	0.14336	387	342883836	EGU84258.1	313	6.01E-31	hypothetical protein FOXB_05215 [Fusarium oxysporum Fo5176]	--	--	--	--	--	--	--	--	--	--	--	--	--	--	--	GO:0008152	metabolic process	GO:0003824	catalytic activity	--	--	--	--
comp1001348_c0	0	0	0	0.86	1.01	0.9	0.542232906	0	1.096289389	1	0.94514	259	--	--	--	--	--	18844785	AP003291.3	259	4.86E-132	Oryza sativa Japonica Group genomic DNA, chromosome 1, PAC clone:P0684E06	--	--	--	--	--	--	--	--	--	--	--	--	--	--	--	--	--	--
comp1001356_c0	0	0.39	1.27	0.97	0	0.51	2.338834001	0.575736858	0	0.78221	0.42866	305	--	--	--	--	--	47848333	AP005533.3	91	1.44E-38	Oryza sativa Japonica Group genomic DNA, chromosome 2, BAC clone:OSJNBa0018M09	--	--	--	--	--	--	--	--	--	--	--	--	--	--	--	--	--	--
comp1001380_c0	0	0.41	0.45	1.02	1.76	0.54	1.502588541	0.575736858	3.288868168	0.9265	0.65035	300	307107805	EFN56047.1	260	2.67E-25	hypothetical protein CHLNCDRAFT_145496 [Chlorella variabilis]	--	--	--	--	--	K00083	E1.1.1.195	cinnamyl-alcohol dehydrogenase	http://www.genome.jp/dbget-bin/www_bget?ko:K00083	Q2KNL6	242	4.29E-24	Geraniol dehydrogenase 1 OS=Ocimum basilicum GN=GEDH1 PE=1 SV=1	PF08240	Alcohol dehydrogenase GroES-like domain	GO:0055114	oxidation-reduction process	GO:0005488//GO:0016491	binding//oxidoreductase activity	--	--	KOG0023	Alcohol dehydrogenase, class V
comp1001391_c0	1.04	0.98	0	2.57	1.51	1.34	1.084465811	1.043178666	1.096289389	1	1	237	--	--	--	--	--	50252599	AP005577.3	234	3.47E-118	Oryza sativa Japonica Group genomic DNA, chromosome 9, BAC clone:OJ1655_B12	--	--	--	--	--	--	--	--	PF05637	galactosyl transferase GMA12/MNN10 family	--	--	GO:0016758	transferase activity, transferring hexosyl groups	GO:0016021	integral to membrane	--	--
comp10013_c0	0	0	0.07	0.59	0.76	0.98	4.21375307	0	8.770315115	0.41814	0.35892	770	330925877	XP_003301234.1	640	1.93E-80	hypothetical protein PTT_12681 [Pyrenophora teres f. teres 0-1] >gi|311324227|gb|EFQ90661.1| hypothetical protein PTT_12681 [Pyrenophora teres f. teres 0-1]	--	--	--	--	--	--	--	--	--	--	--	--	--	--	--	--	--	--	--	--	--	--	--
comp1001417_c0	0	0	0	0.5	0.95	0.71	1.626698717	0	5.481446947	0.80501	0.31621	490	396484031	XP_003841848.1	734	3.65E-91	similar to class I alpha-mannosidase [Leptosphaeria maculans JN3] >gi|312218423|emb|CBX98369.1| similar to class I alpha-mannosidase [Leptosphaeria maculans JN3]	--	--	--	--	--	K01230	MAN1	mannosyl-oligosaccharide alpha-1,2-mannosidase	http://www.genome.jp/dbget-bin/www_bget?ko:K01230	Q9C512	281	5.71E-28	Mannosyl-oligosaccharide 1,2-alpha-mannosidase MNS1 OS=Arabidopsis thaliana GN=MNS1 PE=1 SV=1	PF01532	Glycosyl hydrolase family 47	GO:0005975	carbohydrate metabolic process	GO:0005509//GO:0004571	calcium ion binding//mannosyl-oligosaccharide 1,2-alpha-mannosidase activity	GO:0016020	membrane	KOG2431	1, 2-alpha-mannosidase
comp1001477_c0	0	0.18	0.91	0.42	0.24	0.22	3.17507946	0.575736858	1.096289389	0.65695	0.61995	431	--	--	--	--	--	52077360	AP005769.3	431	0	Oryza sativa Japonica Group genomic DNA, chromosome 6, BAC clone:OSJNBa0051O02	--	--	--	--	--	--	--	--	--	--	--	--	--	--	--	--	--	--
comp1001569_c0	0	0	0	1.14	0.78	0.72	2.711164528	0	3.288868168	0.62056	0.8815	415	396465708	XP_003837462.1	350	9.80E-37	similar to prolyl-tRNA synthetase [Leptosphaeria maculans JN3] >gi|312214020|emb|CBX94022.1| similar to prolyl-tRNA synthetase [Leptosphaeria maculans JN3]	--	--	--	--	--	K14163	EPRS	bifunctional glutamyl/prolyl-tRNA synthetase	http://www.genome.jp/dbget-bin/www_bget?ko:K14163	P28668	164	3.59E-12	Bifunctional glutamate/proline--tRNA ligase OS=Drosophila melanogaster GN=Aats-glupro PE=1 SV=2	PF09180	Prolyl-tRNA synthetase, C-terminal	GO:0006525//GO:0006560//GO:0006433	arginine metabolic process//proline metabolic process//prolyl-tRNA aminoacylation	GO:0000166//GO:0005524//GO:0004827	nucleotide binding//ATP binding//proline-tRNA ligase activity	GO:0005737	cytoplasm	KOG4163	Prolyl-tRNA synthetase
comp1001614_c0	0.13	0.67	0.55	0.48	0.36	0.17	3.299189636	3.346126098	2.192578779	1	0.89538	501	--	--	--	--	--	46879195	AC108504.2	501	0	Oryza sativa Japonica Group chromosome 5 clone OJ1654_B10, complete sequence	--	--	--	--	--	--	--	--	--	--	--	--	--	--	--	--	--	--
comp1001680_c0	0.53	0.42	0.73	0	0.19	0.18	2.090613649	3.596977804	1.096289389	0.9088	0.82623	487	--	--	--	--	--	258644627	AP009090.1	487	0	Oryza sativa Indica Group DNA, chromosome 8, BAC clone: K0155C03	--	--	--	--	--	--	--	--	--	--	--	--	--	--	--	--	--	--
comp10016_c0	0	0	0.09	0.72	0.7	0.87	4.21375307	0	6.577736336	0.41814	0.59852	665	342885326	EGU85367.1	559	2.04E-67	hypothetical protein FOXB_04078 [Fusarium oxysporum Fo5176]	--	--	--	--	--	--	--	--	--	Q8BL03	116	7.22E-06	Mitochondrial carnitine/acylcarnitine carrier protein CACL OS=Mus musculus GN=Slc25a29 PE=2 SV=1	--	--	GO:0055085	transmembrane transport	--	--	GO:0016021	integral to membrane	KOG0762	Mitochondrial carrier protein
comp1001721_c0	0.73	0.25	0	0.31	0.35	0.33	0.542232906	1.97806228	1.096289389	0.8206	0.94514	361	--	--	--	--	--	38605862	AL662948.4	361	0	Oryza sativa genomic DNA, chromosome 4, BAC clone: OSJNBa0060B20, complete sequence	--	--	--	--	--	--	--	--	--	--	--	--	--	--	--	--	--	--
comp1001724_c0	0	0	0.11	0.4	0.6	0.56	2.044821447	0	4.385157557	0.7205	0.56384	563	342886262	EGU86146.1	941	9.11E-127	hypothetical protein FOXB_03334 [Fusarium oxysporum Fo5176]	--	--	--	--	--	--	--	--	--	--	--	--	--	--	--	--	--	--	--	--	--	--	--
comp1001747_c0	0	0	1.55	0.59	0.68	0	1.796601095	0	1.096289389	0.74561	0.94219	287	--	--	--	--	--	--	--	--	--	--	--	--	--	--	--	--	--	--	--	--	--	--	--	--	--	--	--	--
comp1001754_c0	0.53	0.19	0.77	0	0.25	0.47	1.672490919	1.97806228	1.096289389	1	0.9445	419	--	--	--	--	--	116311059	CR855236.1	416	0	Oryza sativa genomic DNA, chromosome 4, BAC clone: OSIGBa0157K09-H0214G12, complete sequence	--	--	--	--	--	--	--	--	--	--	--	--	--	--	--	--	--	--
comp1001759_c0	1.1	0.07	0.21	0.08	0.09	0.09	1.796601095	8.522247585	1.096289389	0.39122	0.94219	777	224009442	XP_002293679.1	561	3.46E-69	hypothetical protein THAPSDRAFT_24769 [Thalassiosira pseudonana CCMP1335] >gi|220970351|gb|EED88688.1| hypothetical protein THAPSDRAFT_24769 [Thalassiosira pseudonana CCMP1335]	224009441	XM_002293643.1	95	2.34E-40	Thalassiosira pseudonana CCMP1335 hypothetical protein, mRNA	--	--	--	--	--	--	--	--	--	--	--	--	--	--	--	--	--	--
comp1001791_c0	0	0.16	0.32	0.93	0	0.39	3.547409988	0.575736858	0	0.63564	0.25898	461	--	--	--	--	--	29893137	AP004130.2	461	0	Oryza sativa Japonica Group genomic DNA, chromosome 8, BAC clone:OJ1014_B05	--	--	--	--	--	--	--	--	--	--	--	--	--	--	--	--	--	--
comp10017_c0	0	0	0.11	0.24	0.41	0.65	1.502588541	0	3.288868168	0.81667	0.65035	593	330906666	XP_003295553.1	358	3.40E-36	hypothetical protein PTT_01647 [Pyrenophora teres f. teres 0-1] >gi|311333063|gb|EFQ96350.1| hypothetical protein PTT_01647 [Pyrenophora teres f. teres 0-1]	--	--	--	--	--	--	--	--	--	--	--	--	--	--	--	GO:0006357	regulation of transcription from RNA polymerase II promoter	GO:0000981//GO:0003677//GO:0046872//GO:0008270	sequence-specific DNA binding RNA polymerase II transcription factor activity//DNA binding//metal ion binding//zinc ion binding	GO:0005634	nucleus	--	--
comp1001804_c0	0	0	0	0.31	0.35	0.97	0.542232906	0	1.096289389	1	0.94514	362	--	--	--	--	--	--	--	--	--	--	--	--	--	--	--	--	--	--	--	--	--	--	--	--	--	--	--	--
comp1001819_c0	0.26	0.25	1.06	0.3	0	0.32	2.214723825	1.043178666	0	0.87976	0.43655	363	--	--	--	--	--	51556279	AC136229.3	361	0	Oryza sativa (japonica cultivar-group) chromosome 5 PAC clone P0690B12, complete sequence	--	--	--	--	--	--	--	--	--	--	--	--	--	--	--	--	--	--
comp1001873_c0	0	0	0	1.09	0.83	1.53	1.626698717	0	2.192578779	0.80501	0.90744	338	--	--	--	--	--	--	--	--	--	--	--	--	--	--	--	--	--	--	--	--	--	--	--	--	--	--	--	--
comp1001897_c0	0	0	0	2.6	1.2	0	2.711164528	0	2.192578779	0.62056	1	298	--	--	--	--	--	--	--	--	--	--	--	--	--	--	--	--	--	--	PF08031	Berberine and berberine like	GO:0055114	oxidation-reduction process	GO:0050660//GO:0016491	flavin adenine dinucleotide binding//oxidoreductase activity	--	--	--	--
comp100195_c0	33.51	40.7	16.32	19.91	16.21	27.12	12.06650053	32.77171883	9.866604504	0.19143	0.89569	229	--	--	--	--	--	50508334	AP003753.3	229	2.00E-115	Oryza sativa Japonica Group genomic DNA, chromosome 7, BAC clone:OJ1339_B08	--	--	--	--	--	--	--	--	--	--	--	--	--	--	--	--	--	--
comp1001_c0	0	0	1.01	0	0	1.19	0.41812273	0	0	1	1	243	--	--	--	--	--	54291203	AP005449.3	240	1.65E-121	Oryza sativa Japonica Group genomic DNA, chromosome 6, PAC clone:P0427E01	--	--	--	--	--	--	--	--	--	--	--	--	--	--	--	--	--	--
comp1002010_c0	0	0	0	0	0	0	0	0	0	NA	NA	203	115457100	NP_001052150.1	330	1.54E-35	Os04g0172400 [Oryza sativa Japonica Group] >gi|32483192|emb|CAE02223.1| OSJNBb0015C06.1 [Oryza sativa Japonica Group] >gi|57834029|emb|CAI44625.1| B1168G10.9 [Oryza sativa Japonica Group] >gi|113563721|dbj|BAF14064.1| Os04g0172400 [Oryza sativa Japonica Group] >gi|125575146|gb|EAZ16430.1| hypothetical protein OsJ_31900 [Oryza sativa Japonica Group] >gi|215693942|dbj|BAG89189.1| unnamed protein pr…	115457099	NM_001058685.1	173	2.36E-84	Oryza sativa Japonica Group Os04g0172400 (Os04g0172400) mRNA, complete cds	--	--	--	--	--	--	--	--	PF02458	Transferase family	--	--	GO:0016747	transferase activity, transferring acyl groups other than amino-acyl groups	--	--	--	--
comp1002073_c0	0	0	0	1.36	1.04	0	1.626698717	0	2.192578779	0.80501	0.90744	312	--	--	--	--	--	--	--	--	--	--	--	--	--	--	--	--	--	--	--	--	--	--	--	--	--	--	--	--
comp1002084_c0	0	0.3	0.97	0.74	0.85	0.39	2.338834001	0.575736858	2.192578779	0.78221	1	335	--	--	--	--	--	46390054	AP004000.3	332	1.70E-172	Oryza sativa Japonica Group genomic DNA, chromosome 2, BAC clone:OJ1115_B01	--	--	--	--	--	--	--	--	--	--	--	--	--	--	--	--	--	--
comp1002086_c0	0	0	0	0	0.62	1.13	0	0	1.096289389	NA	0.73923	295	166797283	ABY89286.1	181	5.04E-14	putative hexokinase HXK2 [Gibberella moniliformis]	166797282	EU247514.1	97	6.40E-42	Gibberella moniliformis putative hexokinase HXK2 gene, complete cds	--	--	--	--	--	--	--	--	--	--	GO:0006013//GO:0016310//GO:0006281//GO:0006000//GO:0005982//GO:0006096//GO:0006094//GO:0006040//GO:0019872//GO:0005985//GO:0006012	mannose metabolic process//phosphorylation//DNA repair//fructose metabolic process//starch metabolic process//glycolysis//gluconeogenesis//amino sugar metabolic process//streptomycin biosynthetic process//sucrose metabolic process//galactose metabolic process	GO:0004396//GO:0005524//GO:0003677	hexokinase activity//ATP binding//DNA binding	--	--	--	--
comp100208_c0	0	1.98	2.4	0	0	0	0.41812273	0.575736858	0	1	1	208	--	--	--	--	--	50509267	AP004269.4	208	8.50E-104	Oryza sativa Japonica Group genomic DNA, chromosome 7, PAC clone:P0048D08	--	--	--	--	--	--	--	--	--	--	--	--	--	--	--	--	--	--
comp1002097_c0	0	0	0	0.86	0.73	1.13	2.168931623	0	3.288868168	0.70869	0.76931	428	342877149	EGU78656.1	449	9.93E-55	hypothetical protein FOXB_10842 [Fusarium oxysporum Fo5176]	--	--	--	--	--	--	--	--	--	--	--	--	--	PF02290	Signal recognition particle 14kD protein	GO:0006614//GO:0045900	SRP-dependent cotranslational protein targeting to membrane//negative regulation of translational elongation	GO:0030942//GO:0008312	endoplasmic reticulum signal peptide binding//7S RNA binding	GO:0005786	signal recognition particle, endoplasmic reticulum targeting	--	--
comp10020_c0	0	0	0	0.38	0.44	0.4	0.542232906	0	1.096289389	1	0.94514	331	342881449	EGU82343.1	463	2.15E-54	hypothetical protein FOXB_07172 [Fusarium oxysporum Fo5176]	46136010	XM_389697.1	154	1.50E-73	Gibberella zeae PH-1 hypothetical protein partial mRNA	--	--	--	--	Q5BD77	260	1.68E-26	Probable 4-hydroxy-2-oxoglutarate aldolase, mitochondrial OS=Emericella nidulans (strain FGSC A4 / ATCC 38163 / CBS 112.46 / NRRL 194 / M139) GN=AN1503 PE=1 SV=1	PF00701	Dihydrodipicolinate synthetase family	GO:0008152	metabolic process	GO:0016829	lyase activity	--	--	--	--
comp1002130_c0	0	0	0	0.94	0	1.48	1.084465811	0	0	0.90611	0.83041	308	--	--	--	--	--	9558455	AP002538.2	288	4.47E-148	Oryza sativa Japonica Group genomic DNA, chromosome 1, PAC clone:P0408F06	--	--	--	--	--	--	--	--	--	--	--	--	--	--	--	--	--	--
comp1002136_c0	0.5	0	0	0.63	0	1	1.084465811	0.934883615	0	1	0.83041	358	--	--	--	--	--	8468046	AP002484.1	358	0	Oryza sativa Japonica Group genomic DNA, chromosome 1, clone:P0489A01	--	--	--	--	--	--	--	--	--	--	--	--	--	--	--	--	--	--
comp1002168_c0	1.12	0	0	0	0.41	0.37	0	1.86976723	1.096289389	0.71577	0.73923	341	--	--	--	--	--	45598398	AC134925.4	336	1.04E-174	Oryza sativa Japonica Group chromosome 11 clone OSJNBa0041J17, complete sequence	--	--	--	--	--	--	--	--	--	--	--	--	--	--	--	--	--	--
comp10021_c0	0	0	0.12	1.12	1.27	0.74	4.755985975	0	8.770315115	0.36327	0.42024	545	405972057	EKC36851.1	546	1.74E-67	Peptide methionine sulfoxide reductase msrA 2 [Crassostrea gigas]	--	--	--	--	--	K07304	msrA	peptide-methionine (S)-S-oxide reductase	http://www.genome.jp/dbget-bin/www_bget?ko:K07304	Q87SW6	497	2.57E-61	Peptide methionine sulfoxide reductase MsrA OS=Vibrio parahaemolyticus serotype O3:K6 (strain RIMD 2210633) GN=msrA PE=3 SV=1	PF01625	Peptide methionine sulfoxide reductase	GO:0055114//GO:0006464	oxidation-reduction process//cellular protein modification process	GO:0008113	peptide-methionine (S)-S-oxide reductase activity	--	--	KOG1635	Peptide methionine sulfoxide reductase
comp1002224_c0	0.38	1	0.62	0.24	0.27	0.25	1.796601095	3.813567905	1.096289389	0.84276	0.94219	404	--	--	--	--	--	45735992	AP005113.3	280	1.69E-143	Oryza sativa Japonica Group genomic DNA, chromosome 2, PAC clone:P0685G12	--	--	--	--	--	--	--	--	--	--	--	--	--	--	--	--	--	--
comp1002339_c0	0	0	0.5	1.72	0	1.21	2.044821447	0	0	0.7205	0.52704	289	--	--	--	--	--	--	--	--	--	--	--	--	--	--	--	--	--	--	--	--	--	--	--	--	--	--	--	--
comp1002359_c0	0	0	0.24	0.29	0.86	0.5	2.881066906	0	8.770315115	0.57335	0.24472	703	307108905	EFN57144.1	728	5.70E-91	hypothetical protein CHLNCDRAFT_34843 [Chlorella variabilis]	--	--	--	--	--	K01845	hemL	glutamate-1-semialdehyde 2,1-aminomutase	http://www.genome.jp/dbget-bin/www_bget?ko:K01845	Q9JW10	242	3.03E-22	Glutamate-1-semialdehyde 2,1-aminomutase OS=Neisseria meningitidis serogroup A / serotype 4A (strain Z2491) GN=hemL PE=3 SV=1	PF00155//PF00202	Aminotransferase class I and II//Aminotransferase class-III	GO:0009058	biosynthetic process	GO:0003824//GO:0008483//GO:0030170	catalytic activity//transaminase activity//pyridoxal phosphate binding	--	--	KOG1402	Ornithine aminotransferase
comp1002406_c0	1.15	0.57	1.9	0	0.84	0	1.254368189	1.510620473	1.096289389	1	1	271	--	--	--	--	--	34849899	AC146702.1	271	1.09E-138	Genomic sequence for Oryza sativa, Nipponbare strain, clone OSJNBa0009J13, from chromosome 3, complete sequence	--	--	--	--	--	--	--	--	--	--	--	--	--	--	--	--	--	--
comp1002413_c0	0.21	0	0.92	0.53	0.91	0.28	2.75695673	0.467441807	3.288868168	0.7238	0.98229	385	125560336	EAZ05784.1	686	2.01E-86	hypothetical protein OsI_28018 [Oryza sativa Indica Group]	--	--	--	--	--	--	--	--	--	--	--	--	--	PF00560	Leucine Rich Repeat	--	--	GO:0005515	protein binding	GO:0016023	cytoplasmic membrane-bounded vesicle	--	--
comp1002419_c0	0.15	0.65	0	0.2	0	0.21	0.542232906	2.77038924	0	0.7288	1	450	297612665	NP_001066140.2	194	7.87E-17	Os12g0144000 [Oryza sativa Japonica Group] >gi|255670047|dbj|BAF29159.2| Os12g0144000 [Oryza sativa Japonica Group]	346703705	FQ377947.1	450	0	Oryza glaberrima chromosome 12	--	--	--	--	--	--	--	--	--	--	--	--	--	--	--	--	--	--
comp10024_c0	0.55	0.58	0	0	0	0	0	3.129535997	0	0.52609	NA	410	222612999	EEE51131.1	599	6.71E-72	hypothetical protein OsJ_31875 [Oryza sativa Japonica Group]	16418172	AC078893.10	272	4.80E-139	Oryza sativa chromosome 10 BAC OSJNBb0044B19 genomic sequence, complete sequence	--	--	--	--	B5WWZ9	257	1.12E-24	Long-chain-alcohol oxidase FAO2 OS=Lotus japonicus GN=FAO2 PE=2 SV=1	--	--	GO:0055114	oxidation-reduction process	GO:0050660//GO:0046577	flavin adenine dinucleotide binding//long-chain-alcohol oxidase activity	GO:0005739	mitochondrion	--	--
comp1002505_c0	0	0	0.42	0.48	0.55	0.51	2.881066906	0	3.288868168	0.57335	0.98334	500	--	--	--	--	--	--	--	--	--	--	--	--	--	--	--	--	--	--	PF11801	Tom37 C-terminal domain	GO:0006626	protein targeting to mitochondrion	--	--	GO:0005741	mitochondrial outer membrane	--	--
comp1002508_c0	0	0	0	0.72	0.27	1.53	1.626698717	0	1.096289389	0.80501	1	404	330798489	XP_003287285.1	487	1.16E-59	hypothetical protein DICPUDRAFT_151373 [Dictyostelium purpureum] >gi|325082745|gb|EGC36218.1| hypothetical protein DICPUDRAFT_151373 [Dictyostelium purpureum]	--	--	--	--	--	K13800	CMPK1, UMPK	UMP-CMP kinase	http://www.genome.jp/dbget-bin/www_bget?ko:K13800	O04905	436	4.87E-53	UMP/CMP kinase OS=Arabidopsis thaliana GN=PYR6 PE=1 SV=1	PF07740//PF06414//PF10717	Ion channel inhibitory toxin//Zeta toxin//Occlusion-derived virus envelope protein ODV-E18	GO:0046939//GO:0006810//GO:0044209//GO:0009405	nucleotide phosphorylation//transport//AMP salvage//pathogenesis	GO:0005524//GO:0019201//GO:0016301//GO:0008200//GO:0016776	ATP binding//nucleotide kinase activity//kinase activity//ion channel inhibitor activity//phosphotransferase activity, phosphate group as acceptor	GO:0019031//GO:0005737//GO:0005576	viral envelope//cytoplasm//extracellular region	KOG3079	Uridylate kinase/adenylate kinase
comp100250_c0	16.25	13.48	1.86	2.16	2.45	3.29	8.643200719	79.35010179	9.866604504	0.00024103	0.84861	405	51536335	BAD38501.1	131	1.55E-09	glucosyltransferase-like protein [Oryza sativa Japonica Group]	46559783	AC104711.2	405	0	Oryza sativa Japonica Group chromosome 5 clone OJ1320_D10, complete sequence	--	--	--	--	--	--	--	--	--	--	--	--	--	--	--	--	--	--
comp1002515_c0	0	0	0	0.58	0.99	0.92	1.084465811	0	3.288868168	0.90611	0.5207	371	342872499	EGU74860.1	142	1.52E-09	hypothetical protein FOXB_14628 [Fusarium oxysporum Fo5176]	--	--	--	--	--	--	--	--	--	--	--	--	--	--	--	--	--	--	--	--	--	--	--
comp1002536_c0	0.49	0.35	0.27	0.1	0.23	0.22	1.796601095	5.107598277	2.192578779	0.67759	1	661	--	--	--	--	--	115450326	NM_001055299.1	651	0	Oryza sativa Japonica Group Os03g0116900 (Os03g0116900) mRNA, complete cds	--	--	--	--	--	--	--	--	--	--	--	--	--	--	--	--	--	--
comp1002596_c0	0.4	0.29	0.3	0.51	0.39	0.18	2.462944177	2.553799138	2.192578779	1	1	483	--	--	--	--	--	53749427	AC093017.10	408	0	Oryza sativa Japonica Group chromosome 3 clone OSJNBb0024B16 map S2606, complete sequence	--	--	--	--	--	--	--	--	--	--	--	--	--	--	--	--	--	--
comp1002603_c0	0	0	0.56	0	0	0.67	0.41812273	0	0	1	1	280	--	--	--	--	--	54291466	AP006054.3	157	2.67E-75	Oryza sativa Japonica Group genomic DNA, chromosome 6, PAC clone:P0417E03	--	--	--	--	--	--	--	--	--	--	--	--	--	--	--	--	--	--
comp1002624_c0	1.5	0	0	0	0	0	0	0.934883615	0	0.90579	NA	254	--	--	--	--	--	50252064	AP004840.3	233	1.35E-117	Oryza sativa Japonica Group genomic DNA, chromosome 2, PAC clone:P0544B02	--	--	--	--	--	--	--	--	--	--	--	--	--	--	--	--	--	--
comp1002730_c0	0.24	0.51	0.13	0.15	0	0.16	0.960355635	3.237831047	0	0.7568	0.8398	520	--	--	--	--	--	21070919	AF377947.3	514	0	Oryza sativa (japonica cultivar-group) chromosome 3, BAC clone OSJNBa0032E21, complete sequence	--	--	--	--	--	--	--	--	--	--	--	--	--	--	--	--	--	--
comp1002747_c0	0	0	2.48	0	0	0	1.254368189	0	0	0.84156	0.6897	254	--	--	--	--	--	33667140	AC092075.7	251	1.33E-127	Oryza sativa chromosome 3 BAC OSJNBa0017N12 genomic sequence, complete sequence	--	--	--	--	--	--	--	--	--	--	--	--	--	--	--	--	--	--
comp1002816_c0	0	0	0.98	1.69	0	1.77	2.462944177	0	0	0.64332	0.42111	291	--	--	--	--	--	--	--	--	--	--	--	--	--	--	--	--	--	--	PF02183//PF04977//PF00170	Homeobox associated leucine zipper//Septum formation initiator//bZIP transcription factor	GO:0007049//GO:0006355	cell cycle//regulation of transcription, DNA-dependent	GO:0043565//GO:0003700//GO:0003677	sequence-specific DNA binding//sequence-specific DNA binding transcription factor activity//DNA binding	GO:0005634//GO:0005667	nucleus//transcription factor complex	--	--
comp1002840_c0	0	0	0	0.32	0.72	2.01	0.542232906	0	2.192578779	1	0.60637	357	--	--	--	--	--	--	--	--	--	--	--	--	--	--	--	--	--	--	--	--	--	--	--	--	--	--	--	--
comp1002861_c0	0.35	0.13	0.13	0.45	0.51	0.47	2.044821447	1.97806228	3.288868168	1	0.76943	523	--	--	--	--	--	20160536	AP003229.3	294	3.67E-151	Oryza sativa Japonica Group genomic DNA, chromosome 1, PAC clone:P0022F10	--	--	--	--	--	--	--	--	--	--	--	--	--	--	--	--	--	--
comp1002866_c0	0	0	0	0.46	0.78	0.72	1.084465811	0	3.288868168	0.90611	0.5207	415	380094173	CCC08390.1	326	2.41E-33	unnamed protein product [Sordaria macrospora k-hell]	367050221	XM_003655442.1	134	2.52E-62	Thielavia terrestris NRRL 8126 hypothetical protein (THITE_2119240) mRNA, complete cds	K03885	ndh	NADH dehydrogenase	http://www.genome.jp/dbget-bin/www_bget?ko:K03885	F2Z699	212	1.01E-18	External alternative NADH-ubiquinone oxidoreductase, mitochondrial OS=Yarrowia lipolytica (strain CLIB 122 / E 150) GN=NDH2 PE=1 SV=1	--	--	--	--	--	--	--	--	KOG2495	NADH-dehydrogenase (ubiquinone)
comp1002939_c0	0.51	0	0.38	0.64	0.74	0	0.960355635	0.467441807	1.096289389	1	1	280	--	--	--	--	--	19848375	AC092548.10	277	5.24E-142	Oryza sativa chromosome 10 BAC OSJNBa0073L01 genomic sequence, complete sequence	--	--	--	--	--	--	--	--	--	--	--	--	--	--	--	--	--	--
comp1002945_c0	0	0	0	0	0.53	1.23	0	0	2.192578779	NA	0.40394	411	--	--	--	--	--	--	--	--	--	--	--	--	--	--	--	--	--	--	--	--	--	--	--	--	--	--	--	--
comp1002947_c0	0.85	0.34	0.12	0	0.15	0.72	0.41812273	5.466745034	1.096289389	0.3946	0.94464	555	125528323	EAY76437.1	555	6.15E-66	hypothetical protein OsI_04370 [Oryza sativa Indica Group]	21104611	AP003241.3	552	0	Oryza sativa Japonica Group genomic DNA, chromosome 1, PAC clone:P0408C03	--	--	--	--	Q9FIH2	302	9.39E-31	Pentatricopeptide repeat-containing protein At5g42450, mitochondrial OS=Arabidopsis thaliana GN=PCMP-E102 PE=2 SV=1	--	--	--	--	--	--	--	--	--	--
comp1002974_c0	0	0	0	1.25	0.71	0.66	3.253397434	0	3.288868168	0.54156	0.98641	435	--	--	--	--	--	256665304	AC237575.1	286	8.45E-147	Naegleria gruberi clone JGIBCCN-9H6, complete sequence	--	--	--	--	--	--	--	--	--	--	--	--	--	--	--	--	--	--
comp1002_c0	0	0	0	0	1.93	1.71	0	0	1.096289389	NA	0.73923	226	159480686	XP_001698413.1	295	1.06E-29	N-ethylmaleimide sensitive fusion protein [Chlamydomonas reinhardtii] >gi|158282153|gb|EDP07906.1| N-ethylmaleimide sensitive fusion protein [Chlamydomonas reinhardtii]	--	--	--	--	--	K06027	NSF	vesicle-fusing ATPase	http://www.genome.jp/dbget-bin/www_bget?ko:K06027	Q75JI3	265	9.90E-27	Vesicle-fusing ATPase OS=Dictyostelium discoideum GN=nsfA PE=1 SV=1	PF00004	ATPase family associated with various cellular activities (AAA)	GO:0006200	ATP catabolic process	GO:0016887//GO:0005524	ATPase activity//ATP binding	GO:0005773	vacuole	KOG0741	AAA+-type ATPase
comp1003067_c0	0.55	0.55	0	0.69	0	0.73	0.542232906	1.043178666	0	0.99049	1	274	--	--	--	--	--	116309173	CR855078.1	271	1.11E-138	Oryza sativa genomic DNA, chromosome 4, BAC clone: OSIGBa0147O06, complete sequence	--	--	--	--	--	--	--	--	--	--	--	--	--	--	--	--	--	--
comp1003071_c0	0	0	0	0	0	0	0	0	0	NA	NA	212	--	--	--	--	--	116310910	CR855228.1	212	5.20E-106	Oryza sativa genomic DNA, chromosome 4, BAC clone: B0403H10-OSIGBa0105A11, complete sequence	--	--	--	--	--	--	--	--	--	--	--	--	--	--	--	--	--	--
comp1003085_c0	0.15	0.16	0.67	0.2	0.66	0.41	2.214723825	1.043178666	3.288868168	0.87976	0.87937	450	--	--	--	--	--	25167088	AC105928.2	450	0	Oryza sativa Japonica Group chromosome 3 clone OSJNBa0014O06, complete sequence	--	--	--	--	--	--	--	--	--	--	--	--	--	--	--	--	--	--
comp1003091_c0	0	0	0	0.84	0.97	0.89	1.084465811	0	2.192578779	0.90611	0.767	320	342884375	EGU84591.1	280	1.72E-27	hypothetical protein FOXB_04886 [Fusarium oxysporum Fo5176]	--	--	--	--	--	--	--	--	--	O42916	115	2.21E-06	Lysophospholipid acyltransferase OS=Schizosaccharomyces pombe (strain 972 / ATCC 24843) GN=ale1 PE=1 SV=1	--	--	--	--	--	--	GO:0016021	integral to membrane	--	--
comp1003118_c0	0	0	0	1	0.85	0.79	2.168931623	0	3.288868168	0.70869	0.76931	397	402084512	EJT79530.1	530	4.50E-67	60S ribosomal protein L26 [Gaeumannomyces graminis var. tritici R3-111a-1]	389644533	XM_003719851.1	229	3.71E-115	Magnaporthe oryzae 70-15 60S ribosomal protein L26 (MGG_03965) mRNA, complete cds	K02898	RP-L26e, RPL26	large subunit ribosomal protein L26e	http://www.genome.jp/dbget-bin/www_bget?ko:K02898	P78946	392	1.69E-47	60S ribosomal protein L26 OS=Schizosaccharomyces pombe (strain 972 / ATCC 24843) GN=rpl26 PE=2 SV=1	--	--	--	--	--	--	--	--	KOG3401	60S ribosomal protein L26
comp1003137_c0	0.34	0.18	0.75	0	0.74	0	1.672490919	1.510620473	3.288868168	1	0.76979	425	--	--	--	--	--	13486858	AP003210.3	425	0	Oryza sativa Japonica Group genomic DNA, chromosome 1, BAC clone:OSJNBa0010K01	--	--	--	--	--	--	--	--	--	--	--	--	--	--	--	--	--	--
comp1003148_c0	0	0	0	1.31	1.54	1.37	0.542232906	0	1.096289389	1	0.94514	236	342877190	EGU78683.1	228	1.98E-20	hypothetical protein FOXB_10788 [Fusarium oxysporum Fo5176]	--	--	--	--	--	--	--	--	--	--	--	--	--	--	--	--	--	--	--	--	--	--	--
comp1003156_c0	0	0.27	0.87	0	0.38	0.35	1.254368189	0.575736858	1.096289389	0.93455	1	349	--	--	--	--	--	51535750	AP004792.3	342	4.92E-178	Oryza sativa Japonica Group genomic DNA, chromosome 6, PAC clone:P0505A04	--	--	--	--	--	--	--	--	--	--	--	--	--	--	--	--	--	--
comp1003167_c0	0.22	0	0.24	0.28	0.16	0.44	1.920711271	0.934883615	1.096289389	0.94485	0.93994	547	--	--	--	--	--	45736049	AP005288.3	542	0	Oryza sativa Japonica Group genomic DNA, chromosome 2, BAC clone:OJ1008_C03	--	--	--	--	--	--	--	--	--	--	--	--	--	--	--	--	--	--
comp1003192_c0	0.46	0.78	0.04	0.08	0.23	0.09	1.502588541	19.21039618	5.481446947	0.04613	0.31747	1341	--	--	--	--	--	42408680	AP004703.3	1332	0	Oryza sativa Japonica Group genomic DNA, chromosome 8, PAC clone:P0528B09	--	--	--	--	--	--	--	--	--	--	--	--	--	--	--	--	--	--
comp1003296_c0	0	0	0	2.16	2.52	2.25	1.084465811	0	2.192578779	0.90611	0.767	246	--	--	--	--	--	--	--	--	--	--	--	--	--	--	--	--	--	--	--	--	--	--	--	--	--	--	--	--
comp10032_c0	0	0	0.34	1.19	0.45	0.63	4.089642894	0	2.192578779	0.42656	0.7964	446	408399617	EKJ78715.1	484	1.13E-54	hypothetical protein FPSE_01083 [Fusarium pseudograminearum CS3096]	--	--	--	--	--	--	--	--	--	--	--	--	--	--	--	--	--	--	--	--	--	--	--
comp1003332_c0	0	0	0	4.81	7.55	0	1.626698717	0	4.385157557	0.80501	0.45662	227	--	--	--	--	--	--	--	--	--	--	--	--	--	--	--	--	--	--	PF00224	Pyruvate kinase, barrel domain	GO:0006144//GO:0006094//GO:0006096//GO:0015976	purine nucleobase metabolic process//gluconeogenesis//glycolysis//carbon utilization	GO:0004743//GO:0030955//GO:0000287	pyruvate kinase activity//potassium ion binding//magnesium ion binding	--	--	--	--
comp1003334_c0	0	0	0	0.89	0	0	0.542232906	0	0	1	1	257	--	--	--	--	--	45592964	AC144735.2	257	6.23E-131	Oryza sativa Japonica Group chromosome 5 clone OSJNBa0001A14, complete sequence	--	--	--	--	--	--	--	--	--	--	--	--	--	--	--	--	--	--
comp1003366_c0	0.32	0.23	0.59	0	0	0.29	2.090613649	2.553799138	0	1	0.47635	553	--	--	--	--	--	213958602	EU869186.1	539	0	Oryza sativa Japonica Group Pi5-2 (Pi5-2) gene, complete cds	--	--	--	--	--	--	--	--	--	--	--	--	--	--	--	--	--	--
comp1003388_c0	0	0	1.21	0	0	0	0.41812273	0	0	1	1	234	--	--	--	--	--	28564706	AP003228.3	216	3.46E-108	Oryza sativa Japonica Group genomic DNA, chromosome 1, PAC clone:P0020E09	--	--	--	--	--	--	--	--	--	--	--	--	--	--	--	--	--	--
comp1003395_c0	0	0	0	1.78	0	2.8	1.084465811	0	0	0.90611	0.83041	257	--	--	--	--	--	--	--	--	--	--	--	--	--	--	--	--	--	--	--	--	--	--	--	--	--	--	--	--
comp1003416_c0	0	0	0	0.3	0.56	0.95	1.626698717	0	5.481446947	0.80501	0.31621	679	342889752	EGU88723.1	162	9.71E-11	hypothetical protein FOXB_00762 [Fusarium oxysporum Fo5176]	--	--	--	--	--	--	--	--	--	--	--	--	--	--	--	--	--	--	--	--	--	--	--
comp1003428_c0	0.54	1.11	0.59	0	0	0.36	0.836245459	3.237831047	0	0.76064	0.84981	347	--	--	--	--	--	57164410	AC134236.4	347	0	Oryza sativa Japonica Group chromosome 3 clone OSJNBa0056G13, complete sequence	--	--	--	--	--	--	--	--	--	--	--	--	--	--	--	--	--	--
comp1003496_c0	0.23	0.37	0.13	0.15	0.34	0.32	0.960355635	2.662094189	2.192578779	0.8289	0.76792	524	--	--	--	--	--	22296362	AP004339.3	524	0	Oryza sativa Japonica Group genomic DNA, chromosome 7, PAC clone:P0519E12	--	--	--	--	--	--	--	--	--	--	--	--	--	--	--	--	--	--
comp1003515_c0	0	0	0	0	0.99	0.89	0	0	1.096289389	NA	0.73923	260	351726772	NP_001236370.1	253	7.64E-26	uncharacterized protein LOC100305764 [Glycine max] >gi|255626549|gb|ACU13619.1| unknown [Glycine max]	--	--	--	--	--	K01522	FHIT	bis(5'-adenosyl)-triphosphatase	http://www.genome.jp/dbget-bin/www_bget?ko:K01522	P49789	227	2.38E-23	Bis(5'-adenosyl)-triphosphatase OS=Homo sapiens GN=FHIT PE=1 SV=3	--	--	--	--	--	--	--	--	KOG3379	Diadenosine polyphosphate hydrolase and related proteins of the histidine triad (HIT) family
comp1003551_c0	0.11	0	0.75	0.58	0.33	0.46	4.677668001	0.467441807	2.192578779	0.49305	0.63835	532	50726623	BAD34343.1	230	1.08E-21	hypothetical protein [Oryza sativa Japonica Group]	50726609	AP006169.3	512	0	Oryza sativa Japonica Group genomic DNA, chromosome 9, BAC clone:OSJNBa0026C08	--	--	--	--	--	--	--	--	--	--	--	--	--	--	--	--	--	--
comp1003567_c0	0	0	0	0.42	0.47	1.33	1.626698717	0	3.288868168	0.80501	0.64942	545	189206353	XP_001939511.1	602	8.48E-72	conserved hypothetical protein [Pyrenophora tritici-repentis Pt-1C-BFP] >gi|187975604|gb|EDU42230.1| conserved hypothetical protein [Pyrenophora tritici-repentis Pt-1C-BFP]	--	--	--	--	--	--	--	--	--	--	--	--	--	--	--	--	--	--	--	--	--	--	--
comp1003579_c0	0.09	0.29	0.1	0.46	0	0.37	2.587054352	2.194652382	0	1	0.41385	615	--	--	--	--	--	13161438	AP003118.2	612	0	Oryza sativa Japonica Group genomic DNA, chromosome 1, BAC clone:OJ1174_D05	--	--	--	--	--	--	--	--	--	--	--	--	--	--	--	--	--	--
comp100362_c0	9.96	16.48	0	0	0	0	0	73.13631187	0	2.89E-07	NA	406	--	--	--	--	--	20270142	AC068924.11	406	0	Oryza sativa chromosome 10 BAC OSJNBa0026L12 genomic sequence, complete sequence	--	--	--	--	--	--	--	--	--	--	--	--	--	--	--	--	--	--
comp1003654_c0	0	0	0	0.47	1.64	1	0.542232906	0	3.288868168	1	0.38004	307	189209095	XP_001940880.1	416	2.30E-45	chaperone protein dnaK [Pyrenophora tritici-repentis Pt-1C-BFP] >gi|187976973|gb|EDU43599.1| chaperone protein dnaK [Pyrenophora tritici-repentis Pt-1C-BFP]	--	--	--	--	--	--	--	--	--	Q10061	139	1.71E-09	Heat shock protein 70 homolog lhs1 OS=Schizosaccharomyces pombe (strain 972 / ATCC 24843) GN=SPAC1F5.06 PE=2 SV=1	PF02782	FGGY family of carbohydrate kinases, C-terminal domain	GO:0005975	carbohydrate metabolic process	GO:0005524//GO:0016773	ATP binding//phosphotransferase activity, alcohol group as acceptor	--	--	KOG0104	Molecular chaperones GRP170/SIL1, HSP70 superfamily
comp1003677_c0	0	0	0	0.67	0.38	0.88	2.168931623	0	2.192578779	0.70869	1	491	396493461	XP_003844042.1	440	2.05E-47	hypothetical protein LEMA_P016930.1 [Leptosphaeria maculans JN3] >gi|312220622|emb|CBY00563.1| hypothetical protein LEMA_P016930.1 [Leptosphaeria maculans JN3]	367027559	XM_003663016.1	44	3.24E-12	Myceliophthora thermophila ATCC 42464 hypothetical protein (MYCTH_2304479) mRNA, complete cds	--	--	--	--	Q0U0H7	426	8.94E-47	Clustered mitochondria protein homolog OS=Phaeosphaeria nodorum (strain SN15 / ATCC MYA-4574 / FGSC 10173) GN=CLU1 PE=3 SV=2	--	--	--	--	--	--	--	--	--	--
comp100368_c0	2.78	3.06	6.22	8.85	6.98	7.76	103.581032	49.60513414	89.89572992	0.10797	0.85361	831	115463385	NP_001055292.1	896	5.91E-119	Os05g0355900 [Oryza sativa Japonica Group] >gi|55168074|gb|AAV43942.1| unknown protein [Oryza sativa Japonica Group] >gi|113578843|dbj|BAF17206.1| Os05g0355900 [Oryza sativa Japonica Group] >gi|215693169|dbj|BAG88551.1| unnamed protein product [Oryza sativa Japonica Group] >gi|218196620|gb|EEC79047.1| hypothetical protein OsI_19607 [Oryza sativa Indica Group] >gi|222631257|gb|EEE63389.1| hypothet…	115463384	NM_001061827.1	748	0	Oryza sativa Japonica Group Os05g0355900 (Os05g0355900) mRNA, complete cds	--	--	--	--	--	--	--	--	--	--	--	--	--	--	GO:0016023	cytoplasmic membrane-bounded vesicle	--	--
comp10036_c0	0	0	0	1.22	0.28	1.54	2.711164528	0	1.096289389	0.62056	0.81079	402	291236534	XP_002738197.1	204	5.04E-17	PREDICTED: fumble-like [Saccoglossus kowalevskii]	--	--	--	--	--	K09680	coaW	type II pantothenate kinase	http://www.genome.jp/dbget-bin/www_bget?ko:K09680	Q9BZ23	192	4.25E-16	Pantothenate kinase 2, mitochondrial OS=Homo sapiens GN=PANK2 PE=1 SV=3	PF03630	Fumble	GO:0015940//GO:0015937	pantothenate biosynthetic process//coenzyme A biosynthetic process	GO:0004594//GO:0005524	pantothenate kinase activity//ATP binding	--	--	--	--
comp1003700_c0	0	0.46	0.49	0.56	0.32	0.3	1.920711271	1.151473716	1.096289389	0.94071	0.93994	376	48716273	BAD22888.1	170	1.84E-13	hypothetical protein [Oryza sativa Japonica Group] >gi|48716515|dbj|BAD23120.1| hypothetical protein [Oryza sativa Japonica Group]	48716491	AP004878.3	367	0	Oryza sativa Japonica Group genomic DNA, chromosome 2, PAC clone:P0474F11	--	--	--	--	--	--	--	--	--	--	--	--	--	--	--	--	--	--
comp1003719_c0	0.52	0.28	0.57	0.17	0	0.18	2.214723825	3.021240946	0	0.97018	0.43655	491	--	--	--	--	--	20513138	AL731759.2	485	0	Oryza sativa chromosome 12, . BAC OSJNBa0009K11 of library OSJNBa from chromosome 12 of cultivar Nipponbare of ssp. japonica of Oryza sativa (rice), complete sequence	--	--	--	--	--	--	--	--	--	--	--	--	--	--	--	--	--	--
comp1003728_c0	4.4	0	0	0	0	0	0	0.934883615	0	0.90579	NA	208	--	--	--	--	--	47497452	AP004846.3	205	3.96E-102	Oryza sativa Japonica Group genomic DNA, chromosome 2, BAC clone:OJ1293_A01	--	--	--	--	--	--	--	--	--	--	--	--	--	--	--	--	--	--
comp1003731_c0	0.64	1.25	1.41	0.8	0	0.84	1.378478365	1.618915524	0	1	0.67886	264	--	--	--	--	--	52077255	AP005619.3	165	8.92E-80	Oryza sativa Japonica Group genomic DNA, chromosome 6, PAC clone:P0624H09	--	--	--	--	--	--	--	--	--	--	--	--	--	--	--	--	--	--
comp1003742_c0	0.87	1.19	0	0	0	0	0	3.705272855	0	0.45211	NA	337	--	--	--	--	--	53793094	AP004818.3	337	2.85E-175	Oryza sativa Japonica Group genomic DNA, chromosome 6, PAC clone:P0551A03	--	--	--	--	--	--	--	--	--	--	--	--	--	--	--	--	--	--
comp1003749_c0	0.31	0.17	0.69	0.2	0.45	0	2.214723825	1.510620473	2.192578779	0.95644	1	444	--	--	--	--	--	37654159	AC130605.3	444	0	Oryza sativa Japonica Group chromosome 5 clone P0010D04, complete sequence	--	--	--	--	--	--	--	--	--	--	--	--	--	--	--	--	--	--
comp1003785_c0	0	0	0	0.35	1.99	1.46	0.542232906	0	5.481446947	1	0.14336	344	342879847	EGU81081.1	564	2.25E-66	hypothetical protein FOXB_08429 [Fusarium oxysporum Fo5176]	--	--	--	--	--	--	--	--	--	--	--	--	--	PF00614//PF00227	Phospholipase D Active site motif//Proteasome subunit	GO:0008152//GO:0051603	metabolic process//proteolysis involved in cellular protein catabolic process	GO:0004298//GO:0003824	threonine-type endopeptidase activity//catalytic activity	GO:0005839	proteasome core complex	--	--
comp1003796_c0	0	0	4.51	0	0	5.24	0.836245459	0	0	0.92538	0.84981	210	--	--	--	--	--	51536043	AP005545.3	106	4.32E-47	Oryza sativa Japonica Group genomic DNA, chromosome 6, PAC clone:P0638H11	--	--	--	--	--	--	--	--	--	--	--	--	--	--	--	--	--	--
comp10038_c0	0.9	0	0	0	0	0	0	0.467441807	0	0.9981	NA	244	--	--	--	--	--	50509138	AP003813.4	244	9.90E-124	Oryza sativa Japonica Group genomic DNA, chromosome 7, BAC clone:OJ1150_E04	--	--	--	--	--	--	--	--	--	--	--	--	--	--	--	--	--	--
comp1003923_c0	0	0	1.06	0	0.93	0	1.254368189	0	2.192578779	0.84156	0.90572	324	--	--	--	--	--	40253302	AP003907.3	321	2.14E-166	Oryza sativa Japonica Group genomic DNA, chromosome 8, BAC clone:OJ1217_D10	--	--	--	--	--	--	--	--	--	--	--	--	--	--	--	--	--	--
comp1003931_c0	0	0	0	3.4	2.97	0	2.168931623	0	3.288868168	0.70869	0.76931	260	440478397	ELQ59236.1	270	4.25E-27	hypothetical protein OOW_P131scaffold01378g17 [Magnaporthe oryzae P131]	--	--	--	--	--	--	--	--	--	--	--	--	--	--	--	--	--	--	--	--	--	--	--
comp1003940_c0	1.34	0	0	0	0.28	0	0	3.272092652	1.096289389	0.4843	0.73923	402	297597606	NP_001044229.2	233	1.46E-20	Os01g0746400 [Oryza sativa Japonica Group] >gi|21902049|dbj|BAC05598.1| putative dioxygenase [Oryza sativa Japonica Group] >gi|255673680|dbj|BAF06143.2| Os01g0746400 [Oryza sativa Japonica Group]	21902027	AP003376.3	376	0	Oryza sativa Japonica Group genomic DNA, chromosome 1, BAC clone:OSJNBa0014K08	--	--	--	--	--	--	--	--	--	--	--	--	GO:0016702	oxidoreductase activity, acting on single donors with incorporation of molecular oxygen, incorporation of two atoms of oxygen	GO:0009536	plastid	--	--
comp1003954_c0	0.33	0.18	1.46	0	0	0	3.344981838	1.510620473	0	0.78929	0.39009	431	58532122	CAE04124.3	197	7.21E-17	OSJNBa0009P12.11 [Oryza sativa Japonica Group]	50251991	AP004769.3	404	0	Oryza sativa Japonica Group genomic DNA, chromosome 2, PAC clone:P0017C12	--	--	--	--	--	--	--	--	--	--	--	--	--	--	--	--	--	--
comp1004051_c0	0	0	0	0.12	0.81	0.64	0.542232906	0	6.577736336	1	0.087176	600	342871863	EGU74302.1	595	1.22E-68	hypothetical protein FOXB_15185 [Fusarium oxysporum Fo5176]	302903833	XM_003048897.1	118	2.92E-53	Nectria haematococca mpVI 77-13-4 predicted protein, mRNA	--	--	--	--	Q52EB3	281	7.14E-27	Serine/threonine-protein kinase ATG1 OS=Magnaporthe oryzae (strain 70-15 / ATCC MYA-4617 / FGSC 8958) GN=ATG1 PE=1 SV=1	PF12063	Domain of unknown function (DUF3543)	GO:0006468//GO:0009069//GO:0016310	protein phosphorylation//serine family amino acid metabolic process//phosphorylation	GO:0005524//GO:0004674	ATP binding//protein serine/threonine kinase activity	--	--	--	--
comp10040_c0	0.35	0.25	0.76	0.59	0.17	0.16	4.677668001	2.553799138	1.096289389	0.81192	0.39446	527	--	--	--	--	--	40253643	AP005441.3	516	0	Oryza sativa Japonica Group genomic DNA, chromosome 8, BAC clone:OSJNBa0056O06	--	--	--	--	--	--	--	--	PF02186	TFIIE beta subunit core domain	GO:0006367	transcription initiation from RNA polymerase II promoter	--	--	GO:0005673	transcription factor TFIIE complex	--	--
comp1004140_c0	0.29	0	0.32	0.36	0.42	1.53	0.960355635	0.467441807	1.096289389	1	1	338	--	--	--	--	--	21698894	AP003370.3	338	7.95E-176	Oryza sativa Japonica Group genomic DNA, chromosome 1, BAC clone:B1129H01	--	--	--	--	--	--	--	--	--	--	--	--	--	--	--	--	--	--
comp1004214_c0	0	0	0.1	0.24	0.67	1.12	1.502588541	0	5.481446947	0.81667	0.31747	608	189201924	XP_001937298.1	278	2.65E-26	conserved hypothetical protein [Pyrenophora tritici-repentis Pt-1C-BFP] >gi|187984397|gb|EDU49885.1| conserved hypothetical protein [Pyrenophora tritici-repentis Pt-1C-BFP]	--	--	--	--	--	--	--	--	--	--	--	--	--	PF03123//PF03153	CAT RNA binding domain//Transcription factor IIA, alpha/beta subunit	GO:0006367	transcription initiation from RNA polymerase II promoter	GO:0003723	RNA binding	GO:0005672	transcription factor TFIIA complex	--	--
comp1004356_c0	0	0	0	0.67	1.16	1.78	1.084465811	0	3.288868168	0.90611	0.5207	348	189194007	XP_001933342.1	205	5.55E-19	LSM domain containing protein [Pyrenophora tritici-repentis Pt-1C-BFP] >gi|330928710|ref|XP_003302375.1| hypothetical protein PTT_14152 [Pyrenophora teres f. teres 0-1] >gi|187978906|gb|EDU45532.1| LSM domain containing protein [Pyrenophora tritici-repentis Pt-1C-BFP] >gi|311322339|gb|EFQ89540.1| hypothetical protein PTT_14152 [Pyrenophora teres f. teres 0-1]	--	--	--	--	--	--	--	--	--	Q0UWI9	188	1.04E-17	U6 snRNA-associated Sm-like protein LSm6 OS=Phaeosphaeria nodorum (strain SN15 / ATCC MYA-4574 / FGSC 10173) GN=LSM6 PE=3 SV=2	--	--	--	--	--	--	--	--	KOG1783	Small nuclear ribonucleoprotein F
comp1004357_c0	0.17	0.18	0.77	0.44	0.25	0.47	2.75695673	1.043178666	1.096289389	0.8137	0.71374	421	--	--	--	--	--	50253032	AP005798.3	418	0	Oryza sativa Japonica Group genomic DNA, chromosome 2, BAC clone:B1136H02	--	--	--	--	--	--	--	--	--	--	--	--	--	--	--	--	--	--
comp1004377_c0	0.12	0.13	0.67	0.31	0.53	0	3.17507946	1.043178666	3.288868168	0.75522	1	511	--	--	--	--	--	90265147	AL442118.2	498	0	Oryza sativa genomic DNA, chromosome 4, BAC clone: H0201G08, complete sequence	--	--	--	--	--	--	--	--	--	--	--	--	--	--	--	--	--	--
comp1004419_c0	0	0	0	2.2	1.52	1.39	2.711164528	0	3.288868168	0.62056	0.8815	315	403362400	EJY80927.1	161	9.29E-13	hypothetical protein OXYTRI_21682 [Oxytricha trifallax]	--	--	--	--	--	--	--	--	--	Q0VBF8	118	1.01E-07	Uncharacterized membrane protein C1orf95 homolog OS=Mus musculus PE=2 SV=1	--	--	--	--	--	--	--	--	--	--
comp1004502_c0	0	0	0	0	3.28	2.87	0	0	1.096289389	NA	0.73923	207	--	--	--	--	--	--	--	--	--	--	--	--	--	--	--	--	--	--	--	--	--	--	--	--	--	--	--	--
comp1004513_c0	0.68	0.35	1.49	0	0.49	0.9	1.672490919	1.510620473	1.096289389	1	0.9445	318	--	--	--	--	--	46390901	AP005808.3	312	2.11E-161	Oryza sativa Japonica Group genomic DNA, chromosome 2, BAC clone:OSJNBb0038F20	--	--	--	--	--	--	--	--	--	--	--	--	--	--	--	--	--	--
comp1004527_c0	0	0	1.84	0	0	0	0.41812273	0	0	1	1	217	--	--	--	--	--	48716896	AP005811.3	213	1.48E-106	Oryza sativa Japonica Group genomic DNA, chromosome 9, PAC clone:P0706E03	--	--	--	--	--	--	--	--	--	--	--	--	--	--	--	--	--	--
comp100457_c0	4.31	3.19	10.24	4.21	5.23	5	84.68847181	55.24869743	59.19962702	0.32864	0.48006	756	115489722	NP_001067348.1	592	1.88E-67	Os12g0632900 [Oryza sativa Japonica Group] >gi|77557146|gb|ABA99942.1| Leucine Rich Repeat family protein, expressed [Oryza sativa Japonica Group] >gi|113649855|dbj|BAF30367.1| Os12g0632900 [Oryza sativa Japonica Group] >gi|125580178|gb|EAZ21324.1| hypothetical protein OsJ_36978 [Oryza sativa Japonica Group]	115489721	NM_001073880.1	756	0	Oryza sativa Japonica Group Os12g0632900 (Os12g0632900) mRNA, complete cds	--	--	--	--	Q9M0G7	224	4.43E-19	Leucine-rich repeat receptor-like protein kinase PXL2 OS=Arabidopsis thaliana GN=PXL2 PE=2 SV=1	PF07714//PF00069	Protein tyrosine kinase//Protein kinase domain	GO:0016310//GO:0006468//GO:0009069	phosphorylation//protein phosphorylation//serine family amino acid metabolic process	GO:0004674//GO:0004672//GO:0005524	protein serine/threonine kinase activity//protein kinase activity//ATP binding	GO:0016023	cytoplasmic membrane-bounded vesicle	--	--
comp1004586_c0	0	0	0	0.45	0.5	0.52	4.880096151	0	9.866604504	0.35754	0.32611	1158	157144492	YP_001451811.1	303	1.06E-29	RNA polymerase sigma factor RpoE [Citrobacter koseri ATCC BAA-895] >gi|261340874|ref|ZP_05968732.1| RNA polymerase sigma factor RpoE [Enterobacter cancerogenus ATCC 35316] >gi|296104248|ref|YP_003614394.1| RNA polymerase sigma factor RpoE [Enterobacter cloacae subsp. cloacae ATCC 13047] >gi|311278494|ref|YP_003940725.1| ECF subfamily RNA polymerase sigma-24 subunit [Enterobacter cloacae SCF1] >gi…	313496345	CP002290.1	1149	0	Pseudomonas putida BIRD-1, complete genome	K03088	SIG3.2, rpoE	RNA polymerase sigma-70 factor, ECF subfamily	http://www.genome.jp/dbget-bin/www_bget?ko:K03088	P38107	451	4.50E-52	Sigma factor AlgU negative regulatory protein OS=Pseudomonas aeruginosa (strain ATCC 15692 / PAO1 / 1C / PRS 101 / LMG 12228) GN=mucA PE=3 SV=1	PF04545//PF03872//PF08281	Sigma-70, region 4//Anti sigma-E protein RseA, N-terminal domain//Sigma-70, region 4	GO:0006352//GO:0006351//GO:0006355	DNA-dependent transcription, initiation//transcription, DNA-dependent//regulation of transcription, DNA-dependent	GO:0016987//GO:0016989//GO:0003700//GO:0003677	sigma factor activity//sigma factor antagonist activity//sequence-specific DNA binding transcription factor activity//DNA binding	GO:0005667	transcription factor complex	--	--
comp1004587_c0	0.6	0	0.44	0.51	0.29	0.54	1.920711271	1.402325422	1.096289389	1	0.93994	393	--	--	--	--	--	115445998	NM_001053314.1	390	0	Oryza sativa Japonica Group Os02g0457600 (Os02g0457600) mRNA, complete cds	--	--	--	--	--	--	--	--	--	--	--	--	--	--	--	--	--	--
comp10045_c0	0	0	0	0	1.34	1.19	0	0	1.096289389	NA	0.73923	243	342880793	EGU81811.1	312	1.67E-33	hypothetical protein FOXB_07606 [Fusarium oxysporum Fo5176]	--	--	--	--	--	--	--	--	--	--	--	--	--	PF02845//PF08029	CUE domain//HisG, C-terminal domain	GO:0000105//GO:0006547	histidine biosynthetic process//histidine metabolic process	GO:0005515//GO:0003879//GO:0000287	protein binding//ATP phosphoribosyltransferase activity//magnesium ion binding	GO:0005737	cytoplasm	--	--
comp1004620_c0	0	0	0	0	1.39	0	0	0	1.096289389	NA	0.73923	241	--	--	--	--	--	27452916	AC087096.11	226	9.90E-114	Oryza sativa chromosome 3 BAC OSJNBa0087O09 genomic sequence, complete sequence	--	--	--	--	--	--	--	--	PF06003	Survival motor neuron protein (SMN)	GO:0006397	mRNA processing	GO:0003723	RNA binding	GO:0005737//GO:0005634	cytoplasm//nucleus	--	--
comp1004623_c0	0	0	0	0.78	0.3	0	1.626698717	0	1.096289389	0.80501	1	389	396496390	XP_003844732.1	561	3.04E-65	similar to DUF221 domain-containing protein [Leptosphaeria maculans JN3] >gi|312221313|emb|CBY01253.1| similar to DUF221 domain-containing protein [Leptosphaeria maculans JN3]	--	--	--	--	--	--	--	--	--	Q09766	265	8.09E-26	Uncharacterized membrane protein C24H6.13 OS=Schizosaccharomyces pombe (strain 972 / ATCC 24843) GN=SPAC24H6.13 PE=1 SV=1	PF02714	Domain of unknown function DUF221	--	--	--	--	GO:0016020	membrane	KOG1134	Uncharacterized conserved protein
comp1004635_c0	1.36	0	0.75	0.85	0	0	0.960355635	0.934883615	0	1	0.8398	260	--	--	--	--	--	37654157	AC108873.2	226	1.08E-113	Oryza sativa Japonica Group chromosome 5 clone OJ1005_B11, complete sequence	--	--	--	--	--	--	--	--	--	--	--	--	--	--	--	--	--	--
comp1004685_c0	0.84	0	0	0	0	0	0	0.467441807	0	0.9981	NA	248	--	--	--	--	--	45860992	AC133931.5	131	6.61E-61	Oryza sativa Japonica Group chromosome 11 clone OSJNBb0013M05 map C3, complete sequence	--	--	--	--	--	--	--	--	--	--	--	--	--	--	--	--	--	--
comp1004704_c0	1.85	1.5	0	0.47	0	0	0.542232906	4.640156469	0	0.47853	1	309	116310273	CAH67278.1	442	1.82E-50	OSIGBa0111L12.5 [Oryza sativa Indica Group] >gi|218195398|gb|EEC77825.1| hypothetical protein OsI_17035 [Oryza sativa Indica Group]	115460001	NM_001060136.1	309	9.51E-160	Oryza sativa Japonica Group Os04g0570600 (Os04g0570600) mRNA, complete cds	--	--	--	--	Q7XU38	206	1.41E-18	Cytochrome P450 87A3 OS=Oryza sativa subsp. japonica GN=CYP87A3 PE=2 SV=3	PF00067	Cytochrome P450	GO:0006118//GO:0055114	electron transport//oxidation-reduction process	GO:0020037//GO:0009055//GO:0004497//GO:0016705//GO:0005506	heme binding//electron carrier activity//monooxygenase activity//oxidoreductase activity, acting on paired donors, with incorporation or reduction of molecular oxygen//iron ion binding	GO:0005739	mitochondrion	--	--
comp1004782_c0	0.42	0	0.93	0	0.61	0.56	0.836245459	0.467441807	1.096289389	1	1	296	--	--	--	--	--	34447240	AC133003.3	296	1.53E-152	Oryza sativa chromosome 3 BAC OSJNBa0010D22 genomic sequence, complete sequence	--	--	--	--	--	--	--	--	--	--	--	--	--	--	--	--	--	--
comp1004796_c0	0	0	0.28	0.33	0.75	1.37	0.960355635	0	2.192578779	0.91552	0.76792	353	255571622	XP_002526756.1	209	1.79E-17	dihydrolipoamide acetyltransferase component of pyruvate dehydrogenase, putative [Ricinus communis] >gi|223533883|gb|EEF35610.1| dihydrolipoamide acetyltransferase component of pyruvate dehydrogenase, putative [Ricinus communis]	--	--	--	--	--	K00627	DLAT, aceF, pdhC	pyruvate dehydrogenase E2 component (dihydrolipoamide acetyltransferase)	http://www.genome.jp/dbget-bin/www_bget?ko:K00627	Q5M729	177	2.26E-14	Dihydrolipoyllysine-residue acetyltransferase component 3 of pyruvate dehydrogenase complex, mitochondrial OS=Arabidopsis thaliana GN=At1g54220 PE=1 SV=1	PF00198	2-oxoacid dehydrogenases acyltransferase (catalytic domain)	GO:0008152	metabolic process	GO:0016746	transferase activity, transferring acyl groups	--	--	KOG0557	Dihydrolipoamide acetyltransferase
comp1004800_c0	0.65	1	0	0.41	0	0.86	0.542232906	2.662094189	0	0.73393	1	323	222625028	EEE59160.1	137	6.36E-12	hypothetical protein OsJ_11079 [Oryza sativa Japonica Group]	116312017	CT827956.1	49	3.41E-15	Oryza sativa genomic DNA, chromosome 4, BAC clone: OSIGBa0155K17, complete sequence	--	--	--	--	--	--	--	--	--	--	--	--	--	--	--	--	--	--
comp1004801_c0	0	0	0	0.49	1.71	0.52	0.542232906	0	3.288868168	1	0.38004	303	--	--	--	--	--	--	--	--	--	--	--	--	--	--	--	--	--	--	--	--	--	--	--	--	--	--	--	--
comp1004810_c0	1.27	2.38	0	0	1.84	0	0	1.618915524	1.096289389	0.78853	0.73923	228	--	--	--	--	--	297722738	NM_001186804.1	183	7.47E-90	Oryza sativa Japonica Group Os04g0110400 (Os04g0110400) mRNA, complete cds	--	--	--	--	--	--	--	--	--	--	--	--	--	--	--	--	--	--
comp1004818_c0	0.46	0.1	0.3	0.24	0.4	0.25	2.338834001	2.912945895	3.288868168	0.97021	0.87991	607	--	--	--	--	--	116310467	CR855205.1	607	0	Oryza sativa genomic DNA, chromosome 4, BAC clone: H0805A05, complete sequence	--	--	--	--	--	--	--	--	--	--	--	--	--	--	--	--	--	--
comp1004831_c0	0	0	0	0.84	0.47	1.03	3.253397434	0	3.288868168	0.54156	0.98641	546	342879761	EGU80997.1	863	3.97E-110	hypothetical protein FOXB_08472 [Fusarium oxysporum Fo5176]	--	--	--	--	--	--	--	--	--	O42626	475	2.49E-54	Serine/threonine-protein kinase nrc-2 OS=Neurospora crassa (strain ATCC 24698 / 74-OR23-1A / CBS 708.71 / DSM 1257 / FGSC 987) GN=nrc-2 PE=3 SV=1	--	--	GO:0006468//GO:0009069//GO:0016310	protein phosphorylation//serine family amino acid metabolic process//phosphorylation	GO:0005524//GO:0004674	ATP binding//protein serine/threonine kinase activity	--	--	--	--
comp1004846_c0	0	0	1.06	0	0.56	0.52	2.090613649	0	2.192578779	0.68097	1	401	--	--	--	--	--	48716977	AP005879.3	401	0	Oryza sativa Japonica Group genomic DNA, chromosome 9, BAC clone:OSJNBb0024J13	--	--	--	--	--	--	--	--	--	--	--	--	--	--	--	--	--	--
comp10048_c0	0	0	0	1.9	0.55	0.5	2.168931623	0	1.096289389	0.70869	0.9356	307	326436863	EGD82433.1	167	3.78E-12	hypothetical protein PTSG_11963 [Salpingoeca sp. ATCC 50818]	--	--	--	--	--	K14995	SLC38A9	solute carrier family 38 (sodium-coupled neutral amino acid transporter), member 9	http://www.genome.jp/dbget-bin/www_bget?ko:K14995	Q19425	153	2.39E-11	Putative amino acid permease F13H10.3 OS=Caenorhabditis elegans GN=F13H10.3 PE=2 SV=2	--	--	--	--	--	--	--	--	--	--
comp1004907_c0	0	0	0.48	0.06	0.32	0.42	4.723460203	0	5.481446947	0.33204	0.99464	1043	222640004	EEE68136.1	1768	0	hypothetical protein OsJ_26234 [Oryza sativa Japonica Group]	297726090	NM_001188480.1	1043	0	Oryza sativa Japonica Group Os08g0176633 (Os08g0176633) mRNA, complete cds	--	--	--	--	P0DI18	133	3.47E-07	Probable disease resistance protein RDL6 OS=Arabidopsis thaliana GN=RDL6 PE=2 SV=1	PF00560	Leucine Rich Repeat	GO:0006952	defense response	GO:0005515//GO:0043531	protein binding//ADP binding	--	--	KOG0619	FOG: Leucine rich repeat
comp1004910_c0	0	0	2.54	0	1.68	1.49	0.836245459	0	1.096289389	0.92538	1	232	--	--	--	--	--	116312047	CT827959.1	232	4.37E-117	Oryza sativa genomic DNA, chromosome 4, BAC clone: H0303G06, complete sequence	--	--	--	--	--	--	--	--	--	--	--	--	--	--	--	--	--	--
comp1004915_c0	0	0	2.27	0	0	0	3.763104568	0	0	0.43036	0.37088	370	463363	AAA21452.1	124	2.27E-07	ubiquitin, partial [Stephanodiscus yellowstonensis]	--	--	--	--	--	--	--	--	--	P23324	128	1.90E-08	Polyubiquitin OS=Euplotes eurystomus PE=3 SV=2	PF05162//PF00240//PF02814	Ribosomal protein L41//Ubiquitin family//UreE urease accessory protein, N-terminal domain	GO:0019627//GO:0006412//GO:0006461//GO:0042254	urea metabolic process//translation//protein complex assembly//ribosome biogenesis	GO:0016151//GO:0003735//GO:0005515	nickel cation binding//structural constituent of ribosome//protein binding	GO:0005840	ribosome	KOG0001	Ubiquitin and ubiquitin-like proteins
comp1004947_c0	0	0	0	0	0	0	0	0	0	NA	NA	208	--	--	--	--	--	33589874	AC092780.6	208	8.50E-104	Oryza sativa chromosome 3 BAC OSJNBb0079B16 genomic sequence, complete sequence	--	--	--	--	--	--	--	--	--	--	--	--	--	--	--	--	--	--
comp100494_c0	9.02	8.38	4.85	5.16	5.76	4.34	223.3580068	478.0499216	243.3762444	0.011474	0.65529	2241	115477487	NP_001062339.1	2715	0	Os08g0532400 [Oryza sativa Japonica Group] >gi|42761382|dbj|BAD11650.1| nodulin-related protein-like [Oryza sativa Japonica Group] >gi|113624308|dbj|BAF24253.1| Os08g0532400 [Oryza sativa Japonica Group] >gi|125604131|gb|EAZ43456.1| hypothetical protein OsJ_28062 [Oryza sativa Japonica Group] >gi|215678712|dbj|BAG95149.1| unnamed protein product [Oryza sativa Japonica Group]	115477486	NM_001068874.1	2088	0	Oryza sativa Japonica Group Os08g0532400 (Os08g0532400) mRNA, complete cds	--	--	--	--	--	--	--	--	PF05024	N-acetylglucosaminyl transferase component (Gpi1)	GO:0006506	GPI anchor biosynthetic process	GO:0017176	phosphatidylinositol N-acetylglucosaminyltransferase activity	GO:0016021//GO:0005773//GO:0005739//GO:0005886	integral to membrane//vacuole//mitochondrion//plasma membrane	--	--
comp10049_c0	0.14	0.46	0.26	0.3	0.2	0.19	4.801778177	6.583957145	3.288868168	0.9055	0.86248	992	--	--	--	--	--	23094349	AL731872.2	984	0	Oryza sativa chromosome 12, . BAC OJ1003_E07 of library Monsanto from chromosome 12 of cultivar Nipponbare of ssp. japonica of Oryza sativa (rice), complete sequence	--	--	--	--	--	--	--	--	--	--	--	--	--	--	--	--	--	--
comp1004_c0	0	0	0.66	0.38	0.87	0.8	1.378478365	0	2.192578779	0.82884	0.9063	333	--	--	--	--	--	13346556	AC024594.9	333	4.71E-173	Oryza sativa chromosome 10 BAC OSJNBa0093B11 genomic sequence, complete sequence	--	--	--	--	--	--	--	--	--	--	--	--	--	--	--	--	--	--
comp1005009_c0	0.86	0.25	0.17	0.1	0.22	0.11	1.378478365	6.869070456	2.192578779	0.43685	0.9063	682	--	--	--	--	--	50726609	AP006169.3	682	0	Oryza sativa Japonica Group genomic DNA, chromosome 9, BAC clone:OSJNBa0026C08	--	--	--	--	--	--	--	--	--	--	--	--	--	--	--	--	--	--
comp1005022_c0	0	0	0.58	0.68	0.31	0.29	4.801778177	0	2.192578779	0.34269	0.63601	555	--	--	--	--	--	--	--	--	--	--	--	--	--	--	--	--	--	--	--	--	--	--	--	--	--	--	--	--
comp1005092_c0	0	0	0	0	0	0	0	0	0	NA	NA	202	--	--	--	--	--	24899477	AC093018.4	199	8.27E-99	Oryza sativa chromosome 3 BAC OSJNBb0081B07 genomic sequence, complete sequence	--	--	--	--	--	--	--	--	--	--	--	--	--	--	--	--	--	--
comp1005149_c0	0	0	0	1.81	1.06	2.84	1.084465811	0	1.096289389	0.90611	1	256	330926883	XP_003301656.1	186	9.84E-15	hypothetical protein PTT_13199 [Pyrenophora teres f. teres 0-1] >gi|311323438|gb|EFQ90247.1| hypothetical protein PTT_13199 [Pyrenophora teres f. teres 0-1]	--	--	--	--	--	--	--	--	--	Q7S4P3	160	2.23E-12	Protein transport protein sec-24 OS=Neurospora crassa (strain ATCC 24698 / 74-OR23-1A / CBS 708.71 / DSM 1257 / FGSC 987) GN=sec-24 PE=3 SV=1	--	--	GO:0006886//GO:0006888	intracellular protein transport//ER to Golgi vesicle-mediated transport	GO:0008270	zinc ion binding	GO:0030127	COPII vesicle coat	--	--
comp1005167_c0	0.91	2.72	0	0	0	0	0	4.389304763	0	0.38133	NA	290	--	--	--	--	--	116310844	CR855224.1	247	2.59E-125	Oryza sativa genomic DNA, chromosome 4, BAC clone: OSIGBa0132E09-OSIGBa0108L24, complete sequence	--	--	--	--	--	--	--	--	--	--	--	--	--	--	--	--	--	--
comp10051_c0	0	0	0.72	1.65	3.84	0.86	1.502588541	0	4.385157557	0.81667	0.45794	262	--	--	--	--	--	--	--	--	--	--	--	--	--	--	--	--	--	--	--	--	--	--	--	--	--	--	--	--
comp1005279_c0	0.33	0.18	0.73	0.42	0.12	0	5.513913461	3.021240946	1.096289389	0.78237	0.29151	654	--	--	--	--	--	50252239	AP005004.3	615	0	Oryza sativa Japonica Group genomic DNA, chromosome 2, PAC clone:P0503B05	--	--	--	--	--	--	--	--	--	--	--	--	--	--	--	--	--	--
comp1005311_c0	0.49	0	0.11	0.25	0.56	0.39	1.502588541	2.337209037	4.385157557	0.90822	0.45794	589	--	--	--	--	--	22128681	AC105746.10	453	0	Oryza sativa chromosome 10 BAC OSJNBb0086I08 genomic sequence, complete sequence	--	--	--	--	--	--	--	--	--	--	--	--	--	--	--	--	--	--
comp100531_c0	1.7	0	0	2.12	1.24	1.11	1.084465811	0.934883615	1.096289389	1	1	247	--	--	--	--	--	52077161	AP005546.3	247	2.16E-125	Oryza sativa Japonica Group genomic DNA, chromosome 9, BAC clone:OJ1003_C09	--	--	--	--	--	--	--	--	--	--	--	--	--	--	--	--	--	--
comp1005344_c0	0	0	0	1.22	0.46	0.43	3.253397434	0	2.192578779	0.54156	0.99322	440	383854957	XP_003702986.1	315	2.89E-31	PREDICTED: endothelin-converting enzyme 1-like [Megachile rotundata]	--	--	--	--	--	K01415	E3.4.24.71, ECE1, ECE2	endothelin-converting enzyme	http://www.genome.jp/dbget-bin/www_bget?ko:K01415	Q10711	269	4.33E-26	Endothelin-converting enzyme 2 OS=Bos taurus GN=ECE2 PE=1 SV=2	PF01431//PF05649	Peptidase family M13//Peptidase family M13	GO:0006508	proteolysis	GO:0004222	metalloendopeptidase activity	--	--	KOG3624	M13 family peptidase
comp1005379_c0	0	0	0	0.32	0	2.01	0.542232906	0	0	1	1	357	--	--	--	--	--	400173048	CP003737.1	354	0	Enterobacter cloacae subsp. cloacae ENHKU01, complete genome	K02897	RP-L25, rplY	large subunit ribosomal protein L25	http://www.genome.jp/dbget-bin/www_bget?ko:K02897	A6TBR5	388	1.89E-47	50S ribosomal protein L25 OS=Klebsiella pneumoniae subsp. pneumoniae (strain ATCC 700721 / MGH 78578) GN=rplY PE=3 SV=1	PF01386	Ribosomal L25p family	GO:0042254//GO:0006412	ribosome biogenesis//translation	GO:0008097//GO:0003735	5S rRNA binding//structural constituent of ribosome	GO:0005622//GO:0005840	intracellular//ribosome	--	--
comp1005380_c0	0.37	0.13	0	0.16	0	0.34	0.542232906	1.97806228	0	0.8206	1	505	--	--	--	--	--	27413175	AC137635.2	492	0	Genomic sequence for Oryza sativa, Nipponbare strain, clone OSJNBa0038D20, from chromosome 3, complete sequence	--	--	--	--	--	--	--	--	--	--	--	--	--	--	--	--	--	--
comp1005385_c0	0	0	0	0.94	1.06	0.49	2.168931623	0	4.385157557	0.70869	0.56304	410	330842324	XP_003293130.1	419	2.26E-48	myosin light chain kinase [Dictyostelium purpureum] >gi|325076557|gb|EGC30333.1| myosin light chain kinase [Dictyostelium purpureum]	--	--	--	--	--	K08795	PNCK	pregnancy upregulated non-ubiquitously expressed CaM kinase	http://www.genome.jp/dbget-bin/www_bget?ko:K08795	P25323	415	6.86E-49	Myosin light chain kinase A OS=Dictyostelium discoideum GN=mlkA PE=1 SV=2	PF00069//PF01966//PF07714	Protein kinase domain//HD domain//Protein tyrosine kinase	GO:0016310//GO:0009069//GO:0006468	phosphorylation//serine family amino acid metabolic process//protein phosphorylation	GO:0004674//GO:0004672//GO:0046872//GO:0008081//GO:0005524	protein serine/threonine kinase activity//protein kinase activity//metal ion binding//phosphoric diester hydrolase activity//ATP binding	--	--	KOG0032	Ca2+/calmodulin-dependent protein kinase, EF-Hand protein superfamily
comp1005394_c0	1.04	0	0	0	0	2.68	0	0.467441807	0	0.9981	NA	237	--	--	--	--	--	51535250	AP006849.2	237	7.45E-120	Oryza sativa Japonica Group genomic DNA, chromosome 9, BAC clone:OSJNBa0054F02	--	--	--	--	--	--	--	--	--	--	--	--	--	--	--	--	--	--
comp10053_c0	0	0	1.85	0	0	0	1.254368189	0	0	0.84156	0.6897	273	--	--	--	--	--	--	--	--	--	--	--	--	--	--	--	--	--	--	PF11629//PF02185//PF00038//PF01576//PF03836	C terminal SARAH domain of Mst1//Hr1 repeat//Intermediate filament protein//Myosin tail//RasGAP C-terminus	GO:0009069//GO:0016310//GO:0007165//GO:0007264	serine family amino acid metabolic process//phosphorylation//signal transduction//small GTPase mediated signal transduction	GO:0004674//GO:0005198//GO:0003774//GO:0005099	protein serine/threonine kinase activity//structural molecule activity//motor activity//Ras GTPase activator activity	GO:0005622//GO:0005882//GO:0016459	intracellular//intermediate filament//myosin complex	--	--
comp1005408_c0	0.22	0.34	0.71	0.14	0.15	0.14	3.050969284	2.662094189	1.096289389	0.97182	0.62367	552	--	--	--	--	--	90969891	DQ454158.1	547	0	Oryza sativa (japonica cultivar-group) chromosome 6 clone BAC OSJNBb0029O05, partial sequence	--	--	--	--	--	--	--	--	--	--	--	--	--	--	--	--	--	--
comp1005416_c0	0.57	0.29	0.31	0.36	0	0.38	0.960355635	1.510620473	0	0.98422	0.8398	340	--	--	--	--	--	56606238	AC091670.7	337	2.88E-175	Oryza sativa Japonica Group chromosome 3 clone OJ1212_C08 map R2847, complete sequence	--	--	--	--	--	--	--	--	--	--	--	--	--	--	--	--	--	--
comp1005460_c0	0	0	0	0.86	1.01	0	0.542232906	0	1.096289389	1	0.94514	259	--	--	--	--	--	--	--	--	--	--	--	--	--	--	--	--	--	--	--	--	--	--	--	--	--	--	--	--
comp10054_c0	0	0	0.08	0.62	0.7	0.38	4.21375307	0	7.674025725	0.41814	0.4659	739	320170418	EFW47317.1	286	3.04E-28	Mpv17 protein [Capsaspora owczarzaki ATCC 30864]	--	--	--	--	--	--	--	--	--	Q66GV0	253	8.02E-25	Protein Mpv17 OS=Xenopus laevis GN=mpv17 PE=2 SV=2	PF04117	Mpv17 / PMP22 family	--	--	--	--	GO:0016021	integral to membrane	KOG1944	Peroxisomal membrane protein MPV17 and related proteins
comp1005501_c0	0.16	0.17	0.61	0.5	0.23	0.43	5.638023637	2.086357331	2.192578779	0.65005	0.50277	675	--	--	--	--	--	48717496	AC129716.3	619	0	Oryza sativa Japonica Group chromosome 5 clone OSJNBa0068N01, complete sequence	--	--	--	--	--	--	--	--	--	--	--	--	--	--	--	--	--	--
comp1005520_c0	0	0	1.21	0.4	0.68	0.21	4.01132492	0	3.288868168	0.41179	0.94966	444	--	--	--	--	--	--	--	--	--	--	--	--	--	--	--	--	--	--	--	--	--	--	--	--	--	--	--	--
comp1005548_c0	0	0.28	0.3	0	0.39	0.36	0.41812273	0.575736858	1.096289389	1	0.94464	346	222615657	EEE51789.1	377	3.83E-40	hypothetical protein OsJ_33245 [Oryza sativa Japonica Group]	50508959	AP005908.3	309	1.08E-159	Oryza sativa Japonica Group genomic DNA, chromosome 7, BAC clone:OJ1121_A05	--	--	--	--	P92555	165	4.48E-14	Uncharacterized mitochondrial protein AtMg01250 OS=Arabidopsis thaliana GN=AtMg01250 PE=4 SV=1	PF00078	Reverse transcriptase (RNA-dependent DNA polymerase)	GO:0006278	RNA-dependent DNA replication	GO:0003964//GO:0003723	RNA-directed DNA polymerase activity//RNA binding	--	--	--	--
comp1005557_c0	0.48	0	0.8	0.61	0.35	0.32	2.338834001	0.934883615	1.096289389	0.87928	0.81984	362	--	--	--	--	--	46559782	AC104281.2	356	0	Oryza sativa Japonica Group chromosome 5 clone OJ1537_B05, complete sequence	--	--	--	--	--	--	--	--	--	--	--	--	--	--	--	--	--	--
comp1005564_c0	0.43	0	0	0.18	0.41	0.19	0.542232906	1.402325422	2.192578779	0.90535	0.60637	467	--	--	--	--	--	14495189	AP003213.3	464	0	Oryza sativa Japonica Group genomic DNA, chromosome 1, BAC clone:OSJNBa0054L14	--	--	--	--	--	--	--	--	--	--	--	--	--	--	--	--	--	--
comp1005566_c0	0	0	0.95	1.08	3.78	3.38	0.960355635	0	3.288868168	0.91552	0.52258	246	--	--	--	--	--	--	--	--	--	--	--	--	--	--	--	--	--	--	--	--	--	--	--	--	--	--	--	--
comp1005612_c0	0	0.75	0	0.97	2.26	0	0.542232906	0.575736858	2.192578779	1	0.60637	252	--	--	--	--	--	42543985	AP004994.2	252	3.67E-128	Oryza sativa Japonica Group genomic DNA, chromosome 6, BAC clone:OSJNBa0052G07	--	--	--	--	--	--	--	--	--	--	--	--	--	--	--	--	--	--
comp1005658_c0	0	0	0.3	0.69	1.19	0.37	1.502588541	0	3.288868168	0.81667	0.65035	344	342890243	EGU89091.1	610	7.19E-73	hypothetical protein FOXB_00364 [Fusarium oxysporum Fo5176]	--	--	--	--	--	--	--	--	--	P08638	118	1.13E-06	Regulatory protein LEU3 OS=Saccharomyces cerevisiae (strain ATCC 204508 / S288c) GN=LEU3 PE=1 SV=1	PF07361//PF00172	Cytochrome b562//Fungal Zn(2)-Cys(6) binuclear cluster domain	GO:0006355//GO:0006357//GO:0022900//GO:0006118	regulation of transcription, DNA-dependent//regulation of transcription from RNA polymerase II promoter//electron transport chain//electron transport	GO:0005506//GO:0008270//GO:0009055//GO:0020037//GO:0000981	iron ion binding//zinc ion binding//electron carrier activity//heme binding//sequence-specific DNA binding RNA polymerase II transcription factor activity	GO:0005634//GO:0042597	nucleus//periplasmic space	--	--
comp1005659_c0	3.64	0	0	0	0	0	0	1.402325422	0	0.80868	NA	230	--	--	--	--	--	297596798	NM_001049620.2	227	2.61E-114	Oryza sativa Japonica Group Os01g0378100 (Os01g0378100) mRNA, complete cds	--	--	--	--	--	--	--	--	--	--	--	--	--	--	--	--	--	--
comp1005690_c0	0	0.19	1.16	0.22	0.26	0.24	3.050969284	0.575736858	1.096289389	0.66444	0.62367	418	--	--	--	--	--	15289885	AP003239.3	418	0	Oryza sativa Japonica Group genomic DNA, chromosome 1, PAC clone:P0403C05	--	--	--	--	--	--	--	--	--	--	--	--	--	--	--	--	--	--
comp10056_c0	0	0	0	1.14	0	2.38	0.542232906	0	0	1	1	243	380491628	CCF35184.1	394	1.66E-45	uricase [Colletotrichum higginsianum]	367051045	XM_003655854.1	117	3.91E-53	Thielavia terrestris NRRL 8126 hypothetical protein (THITE_2171067) mRNA, complete cds	K00365	E1.7.3.3	urate oxidase	http://www.genome.jp/dbget-bin/www_bget?ko:K00365	Q00511	348	9.63E-40	Uricase OS=Aspergillus flavus GN=uaZ PE=1 SV=3	--	--	--	--	--	--	--	--	KOG1599	Uricase (urate oxidase)
comp1005725_c0	0	0	0	1.7	1.98	1.78	1.084465811	0	2.192578779	0.90611	0.767	260	357473347	XP_003606958.1	215	8.30E-21	40S ribosomal protein S25-2 [Medicago truncatula] >gi|217071358|gb|ACJ84039.1| unknown [Medicago truncatula] >gi|355508013|gb|AES89155.1| 40S ribosomal protein S25-2 [Medicago truncatula] >gi|388493870|gb|AFK35001.1| unknown [Medicago truncatula] >gi|388505854|gb|AFK40993.1| unknown [Medicago truncatula]	--	--	--	--	--	K02975	RP-S25e, RPS25	small subunit ribosomal protein S25e	http://www.genome.jp/dbget-bin/www_bget?ko:K02975	Q9SIK2	210	4.09E-21	40S ribosomal protein S25-2 OS=Arabidopsis thaliana GN=RPS25B PE=2 SV=1	PF01047//PF00392//PF08220//PF13463	MarR family//Bacterial regulatory proteins, gntR family//DeoR-like helix-turn-helix domain//Winged helix DNA-binding domain	GO:0006355	regulation of transcription, DNA-dependent	GO:0003700	sequence-specific DNA binding transcription factor activity	GO:0005622//GO:0005667	intracellular//transcription factor complex	KOG1767	40S ribosomal protein S25
comp1005753_c0	0.94	0.6	0.1	0.12	0	0	0.960355635	8.128839223	0	0.29141	0.8398	601	--	--	--	--	--	54291466	AP006054.3	601	0	Oryza sativa Japonica Group genomic DNA, chromosome 6, PAC clone:P0417E03	--	--	--	--	--	--	--	--	--	--	--	--	--	--	--	--	--	--
comp1005764_c0	0	0	0.53	1.83	0.71	1.28	2.044821447	0	1.096289389	0.7205	0.93774	284	328866277	EGG14662.1	226	6.19E-21	hypothetical protein DFA_10920 [Dictyostelium fasciculatum]	--	--	--	--	--	--	--	--	--	--	--	--	--	PF02274	Amidinotransferase	GO:0006807	nitrogen compound metabolic process	GO:0016813	hydrolase activity, acting on carbon-nitrogen (but not peptide) bonds, in linear amidines	GO:0005737	cytoplasm	--	--
comp1005809_c0	0	0	0	0.41	0.47	0.43	0.542232906	0	1.096289389	1	0.94514	323	--	--	--	--	--	38605759	AL606595.4	323	1.65E-167	Oryza sativa genomic DNA, chromosome 4, BAC clone: OSJNBa0044K18, complete sequence	--	--	--	--	--	--	--	--	--	--	--	--	--	--	--	--	--	--
comp1005848_c0	0	0.77	0.27	0.31	0.36	0	0.960355635	1.727210574	1.096289389	0.98453	1	359	--	--	--	--	--	41053061	AP005311.3	359	0	Oryza sativa Japonica Group genomic DNA, chromosome 2, PAC clone:P0482F12	--	--	--	--	--	--	--	--	--	--	--	--	--	--	--	--	--	--
comp1005876_c0	0	1.2	0	0	0	0.8	0	1.151473716	0	0.88982	NA	267	297725063	NP_001174895.1	130	1.51E-08	Os06g0609450 [Oryza sativa Japonica Group] >gi|255677216|dbj|BAH93623.1| Os06g0609450 [Oryza sativa Japonica Group]	297725062	NM_001187966.1	267	1.80E-136	Oryza sativa Japonica Group Os06g0609450 (Os06g0609450) mRNA, complete cds	--	--	--	--	--	--	--	--	--	--	--	--	--	--	--	--	--	--
comp1005881_c0	0	0	0	0.43	0.98	0.3	1.626698717	0	6.577736336	0.80501	0.21633	535	189202904	XP_001937788.1	231	1.97E-19	transcription elongation factor spt5 [Pyrenophora tritici-repentis Pt-1C-BFP] >gi|187984887|gb|EDU50375.1| transcription elongation factor spt5 [Pyrenophora tritici-repentis Pt-1C-BFP]	330930927	XM_003303149.1	93	2.04E-39	Pyrenophora teres f. teres 0-1 hypothetical protein, mRNA	--	--	--	--	--	--	--	--	--	--	GO:0006414//GO:0006357//GO:0032784//GO:0006448	translational elongation//regulation of transcription from RNA polymerase II promoter//regulation of DNA-dependent transcription, elongation//regulation of translational elongation	GO:0003746	translation elongation factor activity	GO:0005840	ribosome	--	--
comp10058_c0	3.41	0	0	0	0	0	0	1.86976723	0	0.71577	NA	247	--	--	--	--	--	6863078	AP001111.1	244	1.00E-123	Oryza sativa genomic DNA, chromosome 5, clone:P0699E04	--	--	--	--	--	--	--	--	--	--	--	--	--	--	--	--	--	--
comp1005926_c0	0.56	0	0.62	1.4	1.63	0	1.502588541	0.467441807	2.192578779	0.92995	0.90688	273	--	--	--	--	--	51535750	AP004792.3	261	3.99E-133	Oryza sativa Japonica Group genomic DNA, chromosome 6, PAC clone:P0505A04	--	--	--	--	--	--	--	--	--	--	--	--	--	--	--	--	--	--
comp1005927_c0	0	0	0.75	0	0	0	0.41812273	0	0	1	1	260	348582138	XP_003476833.1	132	1.15E-07	PREDICTED: LOW QUALITY PROTEIN: polyadenylate-binding protein 4-like [Cavia porcellus]	--	--	--	--	--	--	--	--	--	P0CB38	129	1.72E-08	Polyadenylate-binding protein 4-like OS=Homo sapiens GN=PABPC4L PE=2 SV=1	PF00076	RNA recognition motif. (a.k.a. RRM, RBD, or RNP domain)	--	--	GO:0003676	nucleic acid binding	--	--	KOG0123	Polyadenylate-binding protein (RRM superfamily)
comp1005946_c0	1.3	0	0	0	0.94	0	0	0.934883615	1.096289389	0.90579	0.73923	263	--	--	--	--	--	37806235	AP005467.3	263	2.96E-134	Oryza sativa Japonica Group genomic DNA, chromosome 8, BAC clone:OJ1349_D05	--	--	--	--	--	--	--	--	--	--	--	--	--	--	--	--	--	--
comp10059_c0	0	0	0	0.72	0.41	0.38	1.084465811	0	1.096289389	0.90611	1	339	328725645	XP_003248560.1	271	3.51E-27	PREDICTED: arginine transport ATP-binding protein ArtM-like [Acyrthosiphon pisum]	400173048	CP003737.1	327	1.04E-169	Enterobacter cloacae subsp. cloacae ENHKU01, complete genome	K10038	glnQ	glutamine transport system ATP-binding protein	http://www.genome.jp/dbget-bin/www_bget?ko:K10038	P10346	491	3.34E-61	Glutamine transport ATP-binding protein GlnQ OS=Escherichia coli (strain K12) GN=glnQ PE=1 SV=1	PF01926//PF08477//PF06414//PF10662//PF03266//PF00910//PF03193//PF02456//PF00437//PF00005//PF07728//PF01637//PF00931//PF01078//PF07931	50S ribosome-binding GTPase//Miro-like protein//Zeta toxin//Ethanolamine utilisation - propanediol utilisation//NTPase//RNA helicase//Protein of unknown function, DUF258//Adenovirus IVa2 protein//Type II/IV secretion system protein//ABC transporter//AAA domain (dynein-related subfamily)//Archaeal ATPase//NB-ARC domain//Magnesium chelatase, subunit ChlI//Chloramphenicol phosphotransferase-like pro…	GO:0019083//GO:0015995//GO:0015979//GO:0006576//GO:0007264//GO:0006810//GO:0015994	viral transcription//chlorophyll biosynthetic process//photosynthesis//cellular biogenic amine metabolic process//small GTPase mediated signal transduction//transport//chlorophyll metabolic process	GO:0016851//GO:0016740//GO:0043531//GO:0005524//GO:0003723//GO:0003924//GO:0016301//GO:0003724//GO:0005525//GO:0016887	magnesium chelatase activity//transferase activity//ADP binding//ATP binding//RNA binding//GTPase activity//kinase activity//RNA helicase activity//GTP binding//ATPase activity	GO:0005622//GO:0010007	intracellular//magnesium chelatase complex	KOG0055	Multidrug/pheromone exporter, ABC superfamily
comp1006011_c0	0	0	0	0.87	1	0.92	1.084465811	0	2.192578779	0.90611	0.767	316	326492017	BAJ98233.1	182	6.13E-14	predicted protein [Hordeum vulgare subsp. vulgare]	--	--	--	--	--	K03107	SRP68	signal recognition particle subunit SRP68	http://www.genome.jp/dbget-bin/www_bget?ko:K03107	Q9UHB9	136	4.50E-09	Signal recognition particle 68 kDa protein OS=Homo sapiens GN=SRP68 PE=1 SV=2	PF12179	I-kappa-kinase-beta NEMO binding domain	GO:0009069//GO:0016310	serine family amino acid metabolic process//phosphorylation	GO:0008384	IkappaB kinase activity	GO:0008385	IkappaB kinase complex	KOG2460	Signal recognition particle, subunit Srp68
comp1006024_c0	1.08	1.1	0	0.45	0.52	0	0.542232906	3.129535997	1.096289389	0.66276	0.94514	312	--	--	--	--	--	28913005	AC121491.2	312	2.07E-161	Oryza sativa Japonica Group chromosome 3 clone OSJNBb0050D18, complete sequence	--	--	--	--	--	--	--	--	--	--	--	--	--	--	--	--	--	--
comp1006036_c0	0	0	0.69	1.57	0	0.82	1.502588541	0	0	0.81667	0.66859	265	--	--	--	--	--	42409066	AP005411.3	246	8.41E-125	Oryza sativa Japonica Group genomic DNA, chromosome 8, BAC clone:OSJNBa0044E16	--	--	--	--	--	--	--	--	--	--	--	--	--	--	--	--	--	--
comp1006040_c0	0.79	0.83	0	0.25	0	0.26	0.542232906	4.172714662	0	0.53263	1	397	--	--	--	--	--	16756248	AC087599.14	397	0	Oryza sativa chromosome 10 BAC OSJNBa0057L21 genomic sequence, complete sequence	--	--	--	--	--	--	--	--	--	--	--	--	--	--	--	--	--	--
comp1006052_c0	0	0	0	0	1.53	0.47	0	0	3.288868168	NA	0.21837	314	--	--	--	--	--	--	--	--	--	--	--	--	--	--	--	--	--	--	--	--	--	--	--	--	--	--	--	--
comp1006088_c0	0.13	0.28	0.14	0.33	0.19	0.71	1.502588541	1.618915524	1.096289389	1	1	490	--	--	--	--	--	116634826	CR855089.1	466	0	Oryza sativa genomic DNA, chromosome 4, BAC clone: OSIGBa0135C09, complete sequence	--	--	--	--	--	--	--	--	--	--	--	--	--	--	--	--	--	--
comp100609_c0	0	5.95	14.4	13.43	3.18	2.78	5.219900907	1.727210574	1.096289389	0.61593	0.33653	208	--	--	--	--	--	20161904	AP004672.3	205	3.96E-102	Oryza sativa Japonica Group genomic DNA, chromosome 1, PAC clone:P0592G05	--	--	--	--	--	--	--	--	--	--	--	--	--	--	--	--	--	--
comp1006125_c0	0	0.32	0.49	0	0.43	0.6	1.254368189	1.151473716	2.192578779	1	0.90572	456	--	--	--	--	--	25167088	AC105928.2	449	0	Oryza sativa Japonica Group chromosome 3 clone OSJNBa0014O06, complete sequence	--	--	--	--	--	--	--	--	--	--	--	--	--	--	--	--	--	--
comp100612_c0	0	0.78	0.42	0.97	0.56	0.51	1.502588541	1.151473716	1.096289389	1	1	305	--	--	--	--	--	41052705	AP004071.3	305	1.57E-157	Oryza sativa Japonica Group genomic DNA, chromosome 2, BAC clone:OJ1717_A09	--	--	--	--	--	--	--	--	--	--	--	--	--	--	--	--	--	--
comp1006158_c0	0	0	0	1.27	0.48	0.6	4.880096151	0	3.288868168	0.35754	0.94797	543	--	--	--	--	--	--	--	--	--	--	--	--	--	--	--	--	--	--	--	--	--	--	--	--	--	--	--	--
comp1006170_c0	0.15	0.16	0.34	0.39	0.44	1.03	1.920711271	1.043178666	2.192578779	0.94276	1	450	47848149	BAD21930.1	172	9.11E-13	hypothetical protein [Oryza sativa Japonica Group] >gi|47848244|dbj|BAD22069.1| hypothetical protein [Oryza sativa Japonica Group] >gi|125582110|gb|EAZ23041.1| hypothetical protein OsJ_06736 [Oryza sativa Japonica Group]	50253221	AP005924.3	440	0	Oryza sativa Japonica Group genomic DNA, chromosome 2, BAC clone:OSJNBa0011J03	--	--	--	--	--	--	--	--	--	--	--	--	--	--	GO:0016023	cytoplasmic membrane-bounded vesicle	--	--
comp1006187_c0	0.78	0.41	0	0.25	0.28	0.26	0.542232906	3.021240946	1.096289389	0.66829	0.94514	398	--	--	--	--	--	55296741	AP002842.3	398	0	Oryza sativa Japonica Group genomic DNA, chromosome 6, BAC clone:OSJNBa0075G19	--	--	--	--	--	--	--	--	--	--	--	--	--	--	--	--	--	--
comp1006201_c0	0.38	0.38	0	0	1.09	0.5	0	1.043178666	2.192578779	0.89764	0.40394	307	223994991	XP_002287179.1	404	1.11E-44	hypothetical protein THAPSDRAFT_268185 [Thalassiosira pseudonana CCMP1335] >gi|220976295|gb|EED94622.1| hypothetical protein THAPSDRAFT_268185 [Thalassiosira pseudonana CCMP1335]	--	--	--	--	--	--	--	--	--	--	--	--	--	--	--	--	--	--	--	--	--	--	--
comp1006205_c0	2.13	0	0	0	0	0	0	0.467441807	0	0.9981	NA	209	218190048	EEC72475.1	188	2.31E-16	hypothetical protein OsI_05835 [Oryza sativa Indica Group]	--	--	--	--	--	--	--	--	--	--	--	--	--	--	--	--	--	--	--	GO:0009536	plastid	--	--
comp1006212_c0	0	0	0	1.86	0	3.87	0.542232906	0	0	1	1	221	342875939	EGU77606.1	392	9.70E-46	hypothetical protein FOXB_11894 [Fusarium oxysporum Fo5176]	70997038	XM_748181.1	40	2.24E-10	Aspergillus fumigatus Af293 transcriptional regulator (AFUA_5G13800), partial mRNA	--	--	--	--	P0C154	243	4.86E-25	Uncharacterized protein AN0679 OS=Emericella nidulans (strain FGSC A4 / ATCC 38163 / CBS 112.46 / NRRL 194 / M139) GN=AN10108 PE=3 SV=1	--	--	GO:0055114	oxidation-reduction process	GO:0010181//GO:0016491	FMN binding//oxidoreductase activity	--	--	--	--
comp1006214_c0	0.41	0.43	0.22	0.52	0.29	0.27	1.502588541	2.086357331	1.096289389	0.97925	1	391	--	--	--	--	--	56785037	AP004331.3	388	0	Oryza sativa Japonica Group genomic DNA, chromosome 1, BAC clone:OSJNBa0085D07	--	--	--	--	--	--	--	--	--	--	--	--	--	--	--	--	--	--
comp1006237_c0	1.05	0.36	0.77	0.44	0	0	1.378478365	1.97806228	0	0.97886	0.67886	315	--	--	--	--	--	52077130	AP005527.3	315	4.49E-163	Oryza sativa Japonica Group genomic DNA, chromosome 6, PAC clone:P0603C10	--	--	--	--	--	--	--	--	--	--	--	--	--	--	--	--	--	--
comp1006274_c0	0.35	0	0.38	0	0.51	0.94	0.836245459	0.934883615	2.192578779	1	0.76885	420	110289188	ABG66113.1	391	2.06E-49	retrotransposon protein, putative, Ty1-copia subclass [Oryza sativa Japonica Group]	57114402	AC084380.9	404	0	Oryza sativa chromosome 3 BAC OSJNBa0090P23 genomic sequence, complete sequence	--	--	--	--	--	--	--	--	--	--	GO:0015074	DNA integration	GO:0008270//GO:0003676	zinc ion binding//nucleic acid binding	--	--	--	--
comp1006275_c0	0	1.63	0	0	0	0	0	0.575736858	0	0.9981	NA	215	--	--	--	--	--	50509947	AP003842.5	212	5.28E-106	Oryza sativa Japonica Group genomic DNA, chromosome 7, BAC clone:OJ1641_C04	--	--	--	--	--	--	--	--	--	--	--	--	--	--	--	--	--	--
comp1006326_c0	0.22	0.23	0.24	0.28	0.96	0.29	0.960355635	1.043178666	3.288868168	1	0.52258	377	125532583	EAY79148.1	490	7.96E-56	hypothetical protein OsI_34256 [Oryza sativa Indica Group]	297727736	NM_001189303.1	157	3.72E-75	Oryza sativa Japonica Group Os10g0506900 (Os10g0506900) mRNA, partial cds	--	--	--	--	--	--	--	--	PF07058	Myosin II heavy chain-like	GO:0007010	cytoskeleton organization	GO:0008017	microtubule binding	GO:0045298	tubulin complex	--	--
comp1006337_c0	0.18	0.09	0.19	0.56	0.51	0.36	3.547409988	1.510620473	4.385157557	0.82604	0.8601	628	--	--	--	--	--	14587202	AP003199.3	628	0	Oryza sativa Japonica Group genomic DNA, chromosome 1, BAC clone:B1045D11	--	--	--	--	--	--	--	--	--	--	--	--	--	--	--	--	--	--
comp1006354_c0	0	0	0	0	6.37	5.57	0	0	2.192578779	NA	0.40394	208	342878288	EGU79643.1	277	2.22E-27	hypothetical protein FOXB_09926 [Fusarium oxysporum Fo5176]	--	--	--	--	--	--	--	--	--	--	--	--	--	--	--	--	--	--	--	--	--	--	--
comp1006358_c0	0	0	0.32	1.11	1.27	0.39	2.044821447	0	3.288868168	0.7205	0.76943	336	326530654	BAK01125.1	259	4.01E-24	predicted protein [Hordeum vulgare subsp. vulgare]	--	--	--	--	--	--	--	--	--	--	--	--	--	--	--	--	--	--	--	--	--	--	--
comp1006363_c0	2.07	0	2.26	0	0	0	0.41812273	0.467441807	0	1	1	210	--	--	--	--	--	45752571	AP006156.2	210	6.65E-105	Oryza sativa Japonica Group genomic DNA, chromosome 9, BAC clone:B1043F11	--	--	--	--	--	--	--	--	--	--	--	--	--	--	--	--	--	--
comp1006392_c0	0.17	0.18	0.77	0.22	0	0.7	2.214723825	1.043178666	0	0.87976	0.43655	421	--	--	--	--	--	115480578	NM_001070418.1	418	0	Oryza sativa Japonica Group Os09g0553800 (Os09g0553800) mRNA, partial cds	--	--	--	--	--	--	--	--	--	--	--	--	--	--	--	--	--	--
comp1006404_c0	0	0	0	0.78	0.53	0.49	2.711164528	0	3.288868168	0.62056	0.8815	511	290978138	XP_002671793.1	486	7.74E-60	hypothetical protein NAEGRDRAFT_81388 [Naegleria gruberi] >gi|284085365|gb|EFC39049.1| hypothetical protein NAEGRDRAFT_81388 [Naegleria gruberi]	290978137	XM_002671747.1	353	0	Naegleria gruberi hypothetical protein, mRNA	--	--	--	--	--	--	--	--	PF00076//PF00365	RNA recognition motif. (a.k.a. RRM, RBD, or RNP domain)//Phosphofructokinase	GO:0006000//GO:0006013//GO:0006012//GO:0006096//GO:0006094//GO:0006098	fructose metabolic process//mannose metabolic process//galactose metabolic process//glycolysis//gluconeogenesis//pentose-phosphate shunt	GO:0003676//GO:0003872//GO:0000166	nucleic acid binding//6-phosphofructokinase activity//nucleotide binding	GO:0005945	6-phosphofructokinase complex	--	--
comp1006425_c0	0.39	0	0.86	0	0.19	0.53	2.508736378	1.402325422	1.096289389	0.90126	0.721	491	--	--	--	--	--	32483287	AL731600.3	491	0	Oryza sativa genomic DNA, chromosome 4, BAC clone: OSJNBa0055C08, complete sequence	--	--	--	--	--	--	--	--	--	--	--	--	--	--	--	--	--	--
comp1006442_c0	0	0	0	0.57	0.66	1.81	0.542232906	0	1.096289389	1	0.94514	289	--	--	--	--	--	--	--	--	--	--	--	--	--	--	--	--	--	--	--	--	--	--	--	--	--	--	--	--
comp1006458_c0	0	0	1.7	1.91	4.51	0	0.960355635	0	2.192578779	0.91552	0.76792	220	--	--	--	--	--	--	--	--	--	--	--	--	--	--	--	--	--	--	PF08638	Mediator complex subunit MED14	GO:0006357	regulation of transcription from RNA polymerase II promoter	GO:0001104	RNA polymerase II transcription cofactor activity	GO:0016592	mediator complex	--	--
comp1006469_c0	0.5	0.99	0	0	2.17	0.66	0	1.618915524	3.288868168	0.78853	0.21837	282	--	--	--	--	--	--	--	--	--	--	--	--	--	--	--	--	--	--	--	--	--	--	--	--	--	--	--	--
comp1006477_c0	0.48	0.1	0.32	0.37	0	0.13	2.881066906	2.912945895	0	1	0.33634	592	--	--	--	--	--	14164458	AP003104.2	475	0	Oryza sativa Japonica Group genomic DNA, chromosome 1, BAC clone:OSJNBa0038J17	--	--	--	--	--	--	--	--	--	--	--	--	--	--	--	--	--	--
comp1006490_c0	0.12	0.06	0.19	0.45	0.17	0.47	4.507765623	1.510620473	2.192578779	0.71431	0.7111	841	115477142	NP_001062167.1	1396	0	Os08g0502000 [Oryza sativa Japonica Group] >gi|42407765|dbj|BAD08911.1| unknown protein [Oryza sativa Japonica Group] >gi|113624136|dbj|BAF24081.1| Os08g0502000 [Oryza sativa Japonica Group] >gi|215740510|dbj|BAG97166.1| unnamed protein product [Oryza sativa Japonica Group]	116011100	AK241735.1	771	0	Oryza sativa Japonica Group cDNA, clone: J065200J20, full insert sequence	--	--	--	--	--	--	--	--	--	--	--	--	--	--	--	--	--	--
comp1006500_c0	0.22	0.12	0.12	0.14	0.64	0.45	0.960355635	1.510620473	4.385157557	0.98422	0.34892	540	--	--	--	--	--	172049102	AC223445.1	493	0	Oryza glaberrima, complete sequence	--	--	--	--	--	--	--	--	--	--	--	--	--	--	--	--	--	--
comp1006503_c0	0.85	0	0	0	0	0	0	0.467441807	0	0.9981	NA	247	--	--	--	--	--	42408452	AP004591.3	244	1.00E-123	Oryza sativa Japonica Group genomic DNA, chromosome 8, PAC clone:P0582D05	--	--	--	--	--	--	--	--	--	--	--	--	--	--	--	--	--	--
comp1006505_c0	0	0	0	0.52	0.89	0.82	1.084465811	0	3.288868168	0.90611	0.5207	390	--	--	--	--	--	--	--	--	--	--	--	--	--	--	--	--	--	--	--	--	--	--	--	--	--	--	--	--
comp1006565_c0	0	0	0	1.22	0.71	0.64	1.084465811	0	1.096289389	0.90611	1	284	--	--	--	--	--	302913057	XM_003050789.1	36	4.98E-08	Nectria haematococca mpVI 77-13-4 predicted protein, mRNA	--	--	--	--	--	--	--	--	--	--	--	--	--	--	--	--	--	--
comp1006569_c0	0	0	0	0	0	0	0	0	0	NA	NA	219	--	--	--	--	--	51491515	AC119288.4	214	4.17E-107	Oryza sativa Japonica Group chromosome 5 clone OSJNBa0017J22, complete sequence	--	--	--	--	--	--	--	--	--	--	--	--	--	--	--	--	--	--
comp10065_c0	0	0	2.06	2.31	5.47	0	0.960355635	0	2.192578779	0.91552	0.76792	213	77551740	ABA94537.1	186	4.64E-16	hypothetical protein LOC_Os11g38710 [Oryza sativa Japonica Group] >gi|125577676|gb|EAZ18898.1| hypothetical protein OsJ_34438 [Oryza sativa Japonica Group]	30315787	AC118347.2	213	1.45E-106	Oryza sativa (japonica cultivar-group) chromosome 11 BAC clone OSJNBa0043E10, complete sequence	--	--	--	--	--	--	--	--	--	--	--	--	--	--	--	--	--	--
comp1006622_c0	0.26	0.55	0.58	0.34	0	0	1.378478365	1.618915524	0	1	0.67886	349	--	--	--	--	--	20486390	AC120497.1	337	2.96E-175	Genomic sequence for Oryza sativa, Nipponbare strain, clone OSJNAa0082N11, from chromosome 10, complete sequence	--	--	--	--	--	--	--	--	--	--	--	--	--	--	--	--	--	--
comp1006646_c0	0.74	0.2	0.41	0	0.27	0.25	0.836245459	2.445504088	1.096289389	0.83775	1	408	--	--	--	--	--	34447240	AC133003.3	408	0	Oryza sativa chromosome 3 BAC OSJNBa0010D22 genomic sequence, complete sequence	--	--	--	--	--	--	--	--	--	--	--	--	--	--	--	--	--	--
comp1006651_c0	0	0	0	0.79	0.92	2.47	0.542232906	0	1.096289389	1	0.94514	265	342884795	EGU84985.1	469	2.44E-54	hypothetical protein FOXB_04566 [Fusarium oxysporum Fo5176]	46123036	XM_386072.1	139	2.55E-65	Gibberella zeae PH-1 hypothetical protein partial mRNA	--	--	--	--	Q4IA62	439	3.78E-51	Palmitoyltransferase PFA3 OS=Gibberella zeae (strain PH-1 / ATCC MYA-4620 / FGSC 9075 / NRRL 31084) GN=PFA3 PE=3 SV=1	PF01529	DHHC palmitoyltransferase	--	--	GO:0008270//GO:0046872	zinc ion binding//metal ion binding	--	--	--	--
comp10066_c0	0	0	0	0.84	0	1.1	2.168931623	0	0	0.70869	0.52958	434	290996364	XP_002680752.1	747	1.09E-96	hypothetical protein NAEGRDRAFT_78607 [Naegleria gruberi] >gi|284094374|gb|EFC48008.1| hypothetical protein NAEGRDRAFT_78607 [Naegleria gruberi]	290996363	XM_002680706.1	377	0	Naegleria gruberi hypothetical protein, mRNA	--	--	--	--	Q5F362	243	1.58E-23	Cell cycle control protein 50A OS=Gallus gallus GN=TMEM30A PE=2 SV=1	PF03381	LEM3 (ligand-effect modulator 3) family / CDC50 family	--	--	--	--	GO:0016020	membrane	KOG2952	Cell cycle control protein
comp100673_c0	2.15	1.14	2.09	6.38	7.58	6.86	86.3464157	39.7435741	142.5176206	0.4028	0.10128	1116	115467368	NP_001057283.1	320	8.71E-33	Os06g0247000 [Oryza sativa Japonica Group] >gi|113595323|dbj|BAF19197.1| Os06g0247000, partial [Oryza sativa Japonica Group]	52076743	AP004027.3	1098	0	Oryza sativa Japonica Group genomic DNA, chromosome 6, BAC clone:OJ1136_C11	--	--	--	--	O04536	243	1.55E-21	Probable galacturonosyltransferase-like 9 OS=Arabidopsis thaliana GN=GATL9 PE=2 SV=1	PF01501	Glycosyl transferase family 8	--	--	GO:0016757	transferase activity, transferring glycosyl groups	--	--	--	--
comp1006759_c0	2.59	0	0	0	0	0	0	0.467441807	0	0.9981	NA	203	--	--	--	--	--	25815106	AL732648.3	200	2.31E-99	Oryza sativa chromosome 12, . BAC OSJNBb0020J15 of library OSJNBb from chromosome 12 of cultivar Nipponbare of ssp. japonica of Oryza sativa (rice), complete sequence	--	--	--	--	--	--	--	--	--	--	--	--	--	--	--	--	--	--
comp1006765_c0	0.81	0	0	0	0.78	0.72	0	1.402325422	2.192578779	0.80868	0.40394	346	--	--	--	--	--	46805807	AP004856.3	322	6.40E-167	Oryza sativa Japonica Group genomic DNA, chromosome 2, BAC clone:OJ1570_H12	--	--	--	--	--	--	--	--	--	--	--	--	--	--	--	--	--	--
comp1006788_c0	0	0	0.14	0.33	0.76	0.88	1.502588541	0	4.385157557	0.81667	0.45794	490	367041676	XP_003651218.1	697	2.83E-91	hypothetical protein THITE_2111246 [Thielavia terrestris NRRL 8126] >gi|346998480|gb|AEO64882.1| hypothetical protein THITE_2111246 [Thielavia terrestris NRRL 8126]	367041675	XM_003651170.1	235	2.15E-118	Thielavia terrestris NRRL 8126 hypothetical protein (THITE_2111246) mRNA, complete cds	--	--	--	--	P21976	682	4.33E-90	NADH-ubiquinone oxidoreductase 20.8 kDa subunit OS=Neurospora crassa (strain ATCC 24698 / 74-OR23-1A / CBS 708.71 / DSM 1257 / FGSC 987) GN=B1O14.280 PE=1 SV=2	--	--	--	--	--	--	--	--	KOG3458	NADH:ubiquinone oxidoreductase, NDUFA8/PGIV/19 kDa subunit
comp10067_c0	0	0	0	2.5	1.15	3.15	2.711164528	0	2.192578779	0.62056	1	302	342890239	EGU89087.1	226	8.03E-20	hypothetical protein FOXB_00360 [Fusarium oxysporum Fo5176]	--	--	--	--	--	--	--	--	--	--	--	--	--	--	--	--	--	--	--	--	--	--	--
comp1006878_c0	0	0	0.39	0.46	0.31	0.29	4.801778177	0	3.288868168	0.34269	0.86248	725	--	--	--	--	--	--	--	--	--	--	--	--	--	--	--	--	--	--	PF07690	Major Facilitator Superfamily	GO:0055085	transmembrane transport	--	--	GO:0016021	integral to membrane	--	--
comp1006932_c0	0	0	0	3.74	1.09	1.96	2.168931623	0	1.096289389	0.70869	0.9356	254	322704835	EFY96426.1	458	3.59E-51	transcription factor TFIID complex subunit Taf111 [Metarhizium anisopliae ARSEF 23]	--	--	--	--	--	K03125	TAF1	transcription initiation factor TFIID subunit 1	http://www.genome.jp/dbget-bin/www_bget?ko:K03125	Q09813	192	1.23E-16	Putative transcription initiation factor TFIID 111 kDa subunit OS=Schizosaccharomyces pombe (strain 972 / ATCC 24843) GN=SPAC2G11.14 PE=1 SV=1	--	--	--	--	GO:0008270//GO:0003676	zinc ion binding//nucleic acid binding	--	--	KOG0008	Transcription initiation factor TFIID, subunit TAF1
comp1006934_c0	0.52	0	0.28	0.33	0	0.69	0.960355635	0.934883615	0	1	0.8398	353	116317792	CAH65768.1	420	4.88E-46	OSIGBa0148I18.5 [Oryza sativa Indica Group]	34368591	AC124144.2	353	0	Oryza sativa Japonica Group chromosome 5 clone OSJNBb0099P06, complete sequence	--	--	--	--	O64477	315	1.07E-32	G-type lectin S-receptor-like serine/threonine-protein kinase At2g19130 OS=Arabidopsis thaliana GN=At2g19130 PE=2 SV=1	--	--	GO:0009069//GO:0006468//GO:0016310//GO:0048544	serine family amino acid metabolic process//protein phosphorylation//phosphorylation//recognition of pollen	GO:0005524//GO:0004674	ATP binding//protein serine/threonine kinase activity	--	--	--	--
comp1006941_c0	0	0	0.35	0.61	0.7	1.51	2.462944177	0	3.288868168	0.64332	0.88045	439	--	--	--	--	--	--	--	--	--	--	--	--	--	--	--	--	--	--	--	--	--	--	--	--	--	--	--	--
comp1006948_c0	0	0	0	0.67	3.13	0.71	0.542232906	0	4.385157557	1	0.23451	276	189193815	XP_001933246.1	169	1.51E-12	hypothetical protein PTRG_02913 [Pyrenophora tritici-repentis Pt-1C-BFP] >gi|187978810|gb|EDU45436.1| hypothetical protein PTRG_02913 [Pyrenophora tritici-repentis Pt-1C-BFP]	--	--	--	--	--	--	--	--	--	--	--	--	--	--	--	--	--	--	--	--	--	--	--
comp1006959_c0	0.95	0.32	0.35	0.4	0.46	0	0.960355635	1.97806228	1.096289389	0.90654	1	326	--	--	--	--	--	41053257	AP004118.4	323	1.67E-167	Oryza sativa Japonica Group genomic DNA, chromosome 2, BAC clone:OJ1148_D05	--	--	--	--	--	--	--	--	--	--	--	--	--	--	--	--	--	--
comp1006980_c0	0	0	0	1.67	0.63	0	3.253397434	0	2.192578779	0.54156	0.99322	378	3789946	AAC67554.1	496	1.61E-59	major extracellular beta-xylosidase [Cochliobolus carbonum]	--	--	--	--	--	--	--	--	--	P49943	179	4.17E-15	Xylosidase/arabinosidase OS=Bacteroides ovatus GN=xsa PE=2 SV=1	PF04616	Glycosyl hydrolases family 43	GO:0005975	carbohydrate metabolic process	GO:0004553	hydrolase activity, hydrolyzing O-glycosyl compounds	--	--	--	--
comp1006987_c0	0	0	0.29	0.33	0	1.4	0.960355635	0	0	0.91552	0.8398	350	--	--	--	--	--	53792502	AP003524.3	350	0	Oryza sativa Japonica Group genomic DNA, chromosome 6, PAC clone:P0501G08	--	--	--	--	--	--	--	--	--	--	--	--	--	--	--	--	--	--
comp1006_c0	0	0	0	0.6	0	1.25	0.542232906	0	0	1	1	286	342884540	EGU84750.1	332	4.38E-35	hypothetical protein FOXB_04761 [Fusarium oxysporum Fo5176]	--	--	--	--	--	K14457	MOGAT2, MGAT2	2-acylglycerol O-acyltransferase 2	http://www.genome.jp/dbget-bin/www_bget?ko:K14457	O74850	161	8.53E-13	Diacylglycerol O-acyltransferase 1 OS=Schizosaccharomyces pombe (strain 972 / ATCC 24843) GN=dga1 PE=1 SV=3	PF03982	Diacylglycerol acyltransferase	--	--	GO:0016747	transferase activity, transferring acyl groups other than amino-acyl groups	--	--	KOG0831	Acyl-CoA:diacylglycerol acyltransferase (DGAT)
comp1007014_c0	0	0	0	1.13	0.37	0.68	3.79563034	0	2.192578779	0.47156	0.8927	500	342870563	EGU73660.1	719	5.87E-92	hypothetical protein FOXB_15829 [Fusarium oxysporum Fo5176]	--	--	--	--	--	--	--	--	--	--	--	--	--	--	--	--	--	GO:0000166	nucleotide binding	--	--	--	--
comp1007094_c0	0	0	0	0	0	0	0	0	0	NA	NA	211	--	--	--	--	--	20804841	AP003368.2	208	8.65E-104	Oryza sativa Japonica Group genomic DNA, chromosome 1, BAC clone:B1100D10	--	--	--	--	--	--	--	--	--	--	--	--	--	--	--	--	--	--
comp1007140_c0	0	1.02	0	0	0	1.4	0	0.575736858	0	0.9981	NA	235	--	--	--	--	--	50399605	AL713929.5	209	2.71E-104	Oryza sativa chromosome 12, . BAC OSJNBb0029H23 of library OSJNBb from chromosome 12 of cultivar Nipponbare of ssp. japonica of Oryza sativa (rice), complete sequence	--	--	--	--	--	--	--	--	--	--	--	--	--	--	--	--	--	--
comp10071_c0	0	0	0	3.38	0	10.47	0.542232906	0	0	1	1	201	342885358	EGU85399.1	271	2.20E-27	hypothetical protein FOXB_04110 [Fusarium oxysporum Fo5176]	--	--	--	--	--	--	--	--	--	--	--	--	--	--	--	--	--	--	--	--	--	--	--
comp1007223_c0	0.53	0.53	0	0	0	0	0	1.043178666	0	0.89764	NA	277	--	--	--	--	--	31158358	AP000616.2	258	1.89E-131	Oryza sativa Japonica Group genomic DNA, chromosome 6, clone:P0514G12	--	--	--	--	--	--	--	--	--	--	--	--	--	--	--	--	--	--
comp1007226_c0	0	0	0	1.02	1.19	3.2	0.542232906	0	1.096289389	1	0.94514	249	--	--	--	--	--	--	--	--	--	--	--	--	--	--	--	--	--	--	PF08127//PF04703	Peptidase family C1 propeptide//FaeA-like protein	GO:0006355//GO:0006508//GO:0050790	regulation of transcription, DNA-dependent//proteolysis//regulation of catalytic activity	GO:0004197	cysteine-type endopeptidase activity	GO:0009289	pilus	--	--
comp1007244_c0	1.61	0	0	0	0	0	0	0.934883615	0	0.90579	NA	250	--	--	--	--	--	28460677	AP004275.3	247	2.19E-125	Oryza sativa Japonica Group genomic DNA, chromosome 7, PAC clone:P0453E05	--	--	--	--	--	--	--	--	--	--	--	--	--	--	--	--	--	--
comp1007319_c0	0	0	0	0.94	1.07	0.99	1.626698717	0	3.288868168	0.80501	0.64942	359	--	--	--	--	--	--	--	--	--	--	--	--	--	--	--	--	--	--	PF01421	Reprolysin (M12B) family zinc metalloprotease	GO:0006508	proteolysis	GO:0004222	metalloendopeptidase activity	--	--	--	--
comp1007354_c0	1.01	0.13	0.14	0.32	0.54	0.34	1.502588541	4.315271318	3.288868168	0.66447	0.65035	503	--	--	--	--	--	37719164	AC130601.2	440	0	Oryza sativa Japonica Group chromosome 5 clone OSJNBb0108E17, complete sequence	--	--	--	--	--	--	--	--	--	--	--	--	--	--	--	--	--	--
comp1007402_c0	1.28	0	1.05	0	0.46	0.42	1.254368189	1.86976723	1.096289389	0.97844	1	325	--	--	--	--	--	--	--	--	--	--	--	--	--	--	--	--	--	--	--	--	--	--	--	--	--	--	--	--
comp1007408_c0	0.16	0	0.27	0.1	0.23	0	1.796601095	0.934883615	2.192578779	0.9473	1	662	--	--	--	--	--	45502520	AL732638.6	549	0	Oryza sativa chromosome 12, . Partial sequence from BAC OSJNBa0010K22 of library OSJNBa from chromosome 12 of cultivar Nipponbare of ssp. japonica of Oryza sativa (rice), complete sequence	--	--	--	--	--	--	--	--	--	--	--	--	--	--	--	--	--	--
comp1007427_c0	0.29	0.15	0.64	0.18	0.21	0	2.214723825	1.510620473	1.096289389	0.95644	0.823	464	--	--	--	--	--	18997259	AC073556.11	461	0	Oryza sativa chromosome 3 BAC OSJNBa0091P11 genomic sequence, complete sequence	--	--	--	--	--	--	--	--	--	--	--	--	--	--	--	--	--	--
comp1007444_c0	0	0.27	0.57	0	0.38	0.35	0.836245459	0.575736858	1.096289389	1	1	351	--	--	--	--	--	38605759	AL606595.4	351	0	Oryza sativa genomic DNA, chromosome 4, BAC clone: OSJNBa0044K18, complete sequence	--	--	--	--	--	--	--	--	--	--	--	--	--	--	--	--	--	--
comp1007463_c0	0.27	0.28	0	0	0.78	0	0	1.043178666	2.192578779	0.89764	0.40394	347	--	--	--	--	--	42409415	AP006461.3	347	0	Oryza sativa Japonica Group genomic DNA, chromosome 8, PAC clone:P0104B02	--	--	--	--	--	--	--	--	--	--	--	--	--	--	--	--	--	--
comp1007484_c0	0	0	0	2.26	0.88	2.37	1.626698717	0	1.096289389	0.80501	1	268	--	--	--	--	--	--	--	--	--	--	--	--	--	--	--	--	--	--	--	--	--	--	--	--	--	--	--	--
comp1007487_c0	0	0	1.03	2.33	4.09	0	1.502588541	0	3.288868168	0.81667	0.65035	242	125603352	EAZ42677.1	429	2.71E-49	hypothetical protein OsJ_27243 [Oryza sativa Japonica Group]	37806120	AP004636.3	242	1.27E-122	Oryza sativa Japonica Group genomic DNA, chromosome 8, PAC clone:P0685B10	--	--	--	--	--	--	--	--	--	--	--	--	--	--	--	--	--	--
comp1007518_c0	0	1.43	0	3.82	0	1.98	1.084465811	0.575736858	0	1	0.83041	220	--	--	--	--	--	37806048	AP004158.3	215	1.17E-107	Oryza sativa Japonica Group genomic DNA, chromosome 8, BAC clone:OJ1118_F05	--	--	--	--	--	--	--	--	--	--	--	--	--	--	--	--	--	--
comp1007549_c0	0	0	0	0	7.75	3.37	0	0	2.192578779	NA	0.40394	202	169594932	XP_001790890.1	319	1.29E-33	hypothetical protein SNOG_00197 [Phaeosphaeria nodorum SN15] >gi|160700976|gb|EAT91692.2| hypothetical protein SNOG_00197 [Phaeosphaeria nodorum SN15]	--	--	--	--	--	--	--	--	--	--	--	--	--	--	--	--	--	--	--	--	--	--	--
comp100758_c0	20.71	11.85	5.86	2.08	1.89	2.06	59.45773851	304.5010755	27.40723473	8.11E-05	0.2566	910	116309686	CAH66734.1	582	2.22E-72	H0404F02.10 [Oryza sativa Indica Group] >gi|125549435|gb|EAY95257.1| hypothetical protein OsI_17080 [Oryza sativa Indica Group]	116637889	CT835022.1	851	0	Oryza sativa (indica cultivar-group) cDNA clone:OSIGCPI022J20, full insert sequence	--	--	--	--	Q7XQ83	577	8.38E-73	Protein SPIRAL1-like 4 OS=Oryza sativa subsp. japonica GN=Os04g0578300 PE=3 SV=1	--	--	--	--	--	--	--	--	--	--
comp10075_c0	0	0	0	1.44	0.55	0.51	3.253397434	0	2.192578779	0.54156	0.99322	405	290988271	XP_002676845.1	510	2.96E-64	predicted protein [Naegleria gruberi] >gi|284090449|gb|EFC44101.1| predicted protein [Naegleria gruberi]	290988270	XM_002676799.1	309	1.28E-159	Naegleria gruberi predicted protein, mRNA	K09579	PIN4	peptidyl-prolyl cis-trans isomerase NIMA-interacting 4	http://www.genome.jp/dbget-bin/www_bget?ko:K09579	B5KFL3	202	3.67E-19	Peptidyl-prolyl cis-trans isomerase NIMA-interacting 4 OS=Taeniopygia guttata GN=PIN4 PE=2 SV=1	PF13145//PF00639	PPIC-type PPIASE domain//PPIC-type PPIASE domain	GO:0006457//GO:0000413	protein folding//protein peptidyl-prolyl isomerization	GO:0016853//GO:0003755	isomerase activity//peptidyl-prolyl cis-trans isomerase activity	--	--	KOG3259	Peptidyl-prolyl cis-trans isomerase
comp1007639_c0	0.5	0.52	0.36	0	0.24	0	0.836245459	3.129535997	1.096289389	0.76405	1	433	--	--	--	--	--	41351525	AC128646.5	430	0	Oryza sativa chromosome 3 BAC OSJNBb0029I19 genomic sequence, complete sequence	--	--	--	--	--	--	--	--	--	--	--	--	--	--	--	--	--	--
comp10076_c0	0	0	0	2.14	0	0	1.626698717	0	0	0.80501	0.65883	272	--	--	--	--	--	32488523	AL606625.3	266	6.60E-136	Oryza sativa genomic DNA, chromosome 4, BAC clone: OSJNBa0032I19, complete sequence	--	--	--	--	--	--	--	--	--	--	--	--	--	--	--	--	--	--
comp1007715_c0	0.26	0.27	0	0.65	0.37	0	1.084465811	1.043178666	1.096289389	1	1	353	--	--	--	--	--	20804745	AP003297.3	344	3.85E-179	Oryza sativa Japonica Group genomic DNA, chromosome 1, PAC clone:P0698A10	--	--	--	--	--	--	--	--	--	--	--	--	--	--	--	--	--	--
comp10077_c0	0.47	0	0.26	0.15	0.34	0.47	1.378478365	1.86976723	2.192578779	0.97867	0.9063	526	--	--	--	--	--	50872484	AC145780.2	523	0	Oryza sativa Japonica Group chromosome 3 clone OSJNBb0069P02 map near S13580, complete sequence	--	--	--	--	--	--	--	--	--	--	--	--	--	--	--	--	--	--
comp1007829_c0	1.11	0	0	0	1.61	0	0	0.467441807	1.096289389	0.9981	0.73923	234	--	--	--	--	--	45598898	AC133217.2	234	3.42E-118	Oryza sativa (japonica cultivar-group) chromosome 11 BAC clone OSJNBa0052H02, complete sequence	--	--	--	--	--	--	--	--	--	--	--	--	--	--	--	--	--	--
comp100784_c0	0	2.67	18.88	10.61	16.68	9.2	8.270870191	1.151473716	8.770315115	0.2942	0.98096	223	--	--	--	--	--	297598114	NM_001051624.2	199	9.29E-99	Oryza sativa Japonica Group Os01g0897600 (Os01g0897600) mRNA, complete cds	--	--	--	--	--	--	--	--	--	--	--	--	--	--	--	--	--	--
comp1007953_c0	0.66	0.34	0	0	1.44	0.88	0	1.510620473	3.288868168	0.79842	0.21837	321	--	--	--	--	--	50509214	AP004051.4	321	2.12E-166	Oryza sativa Japonica Group genomic DNA, chromosome 7, BAC clone:OJ1218_C12	--	--	--	--	--	--	--	--	--	--	--	--	--	--	--	--	--	--
comp1007967_c0	1.13	0	0	0	0	0	0	0.467441807	0	0.9981	NA	233	--	--	--	--	--	31414507	AL954853.5	230	5.69E-116	Oryza sativa chromosome 12, . BAC OSJNBb0071I17 of library OSJNBb from chromosome 12 of cultivar Nipponbare of ssp. japonica of Oryza sativa (rice), complete sequence	--	--	--	--	--	--	--	--	--	--	--	--	--	--	--	--	--	--
comp1007969_c0	0	0.39	0	1.42	0.27	0.25	3.253397434	1.151473716	1.096289389	0.7926	0.71799	407	--	--	--	--	--	55297118	AP003767.3	402	0	Oryza sativa Japonica Group genomic DNA, chromosome 6, PAC clone:P0036F10	--	--	--	--	--	--	--	--	--	--	--	--	--	--	--	--	--	--
comp1007991_c0	0	0	0	0.75	0.86	0.27	1.626698717	0	3.288868168	0.80501	0.64942	396	145473685	XP_001462506.1	403	4.36E-44	hypothetical protein [Paramecium tetraurelia strain d4-2] >gi|124430346|emb|CAK95133.1| unnamed protein product [Paramecium tetraurelia]	--	--	--	--	--	K01681	ACO, acnA	aconitate hydratase 1	http://www.genome.jp/dbget-bin/www_bget?ko:K01681	Q54X73	351	2.32E-37	Probable cytoplasmic aconitate hydratase OS=Dictyostelium discoideum GN=aco1 PE=3 SV=1	PF00963//PF00694	Cohesin domain//Aconitase C-terminal domain	GO:0008152//GO:0000272	metabolic process//polysaccharide catabolic process	GO:0030246	carbohydrate binding	--	--	KOG0452	RNA-binding translational regulator IRP (aconitase superfamily)
comp1007_c0	0	0	0	1.39	0.8	0.73	1.084465811	0	1.096289389	0.90611	1	274	396462278	XP_003835750.1	330	5.02E-35	similar to actin-related protein 3 [Leptosphaeria maculans JN3] >gi|312212302|emb|CBX92385.1| similar to actin-related protein 3 [Leptosphaeria maculans JN3]	330916173	XM_003297272.1	162	4.33E-78	Pyrenophora teres f. teres 0-1 hypothetical protein, mRNA	--	--	--	--	P78712	294	3.17E-31	Actin-related protein 3 OS=Neurospora crassa (strain ATCC 24698 / 74-OR23-1A / CBS 708.71 / DSM 1257 / FGSC 987) GN=arp-3 PE=2 SV=2	PF09238	Interleukin-4 receptor alpha chain, N-terminal	GO:0002532//GO:0030833//GO:0007165	production of molecular mediator involved in inflammatory response//regulation of actin filament polymerization//signal transduction	GO:0004896//GO:0005524//GO:0003779	cytokine receptor activity//ATP binding//actin binding	GO:0005856//GO:0016021	cytoskeleton//integral to membrane	KOG0678	Actin-related protein Arp2/3 complex, subunit Arp3
comp1008006_c0	0.51	0	0	0.64	1.49	1.35	0.542232906	0.467441807	2.192578779	1	0.60637	280	297604800	NP_001056135.2	457	6.02E-55	Os05g0531600 [Oryza sativa Japonica Group] >gi|222632333|gb|EEE64465.1| hypothetical protein OsJ_19314 [Oryza sativa Japonica Group] >gi|255676516|dbj|BAF18049.2| Os05g0531600 [Oryza sativa Japonica Group]	38146016	AC121365.2	280	1.13E-143	Oryza sativa Japonica Group chromosome 5 clone OSJNBa0053E05, complete sequence	--	--	--	--	--	--	--	--	--	--	--	--	--	--	--	--	--	--
comp10080_c0	0.53	0.63	0.47	0.13	0.08	0.14	4.429447649	11.00752351	1.096289389	0.54538	0.40082	907	--	--	--	--	--	90399185	AL732344.3	898	0	Oryza sativa genomic DNA, chromosome 4, BAC clone: H0403D02, complete sequence	--	--	--	--	--	--	--	--	PF06422	CDR ABC transporter	GO:0006810	transport	GO:0042626//GO:0005524	ATPase activity, coupled to transmembrane movement of substances//ATP binding	GO:0016021	integral to membrane	--	--
comp1008238_c0	0	0	0.23	0.53	0.6	0.84	1.502588541	0	2.192578779	0.81667	0.90688	387	189204326	XP_001938498.1	721	7.19E-88	serine/threonine-protein kinase SCH9 [Pyrenophora tritici-repentis Pt-1C-BFP] >gi|187985597|gb|EDU51085.1| serine/threonine-protein kinase SCH9 [Pyrenophora tritici-repentis Pt-1C-BFP]	330927796	XM_003301955.1	244	1.66E-123	Pyrenophora teres f. teres 0-1 hypothetical protein, mRNA	K08286	E2.7.11.-	protein-serine/threonine kinase	http://www.genome.jp/dbget-bin/www_bget?ko:K08286	P50530	604	3.16E-73	Serine/threonine-protein kinase sck1 OS=Schizosaccharomyces pombe (strain 972 / ATCC 24843) GN=sck1 PE=1 SV=2	PF07714//PF00069	Protein tyrosine kinase//Protein kinase domain	GO:0016310//GO:0009069//GO:0006468	phosphorylation//serine family amino acid metabolic process//protein phosphorylation	GO:0004674//GO:0004672//GO:0005524	protein serine/threonine kinase activity//protein kinase activity//ATP binding	--	--	KOG0598	Ribosomal protein S6 kinase and related proteins
comp100824_c0	13.23	7.45	7.59	10.33	12.35	7.63	35.90548904	50.53450752	46.04415435	0.48787	0.46472	391	--	--	--	--	--	15528744	AP003301.3	363	0	Oryza sativa Japonica Group genomic DNA, chromosome 1, PAC clone:P0701D05	--	--	--	--	--	--	--	--	PF08219	Outer membrane protein TOM13	--	--	--	--	GO:0005741	mitochondrial outer membrane	--	--
comp1008269_c0	0	0	0	0	3.18	0	0	0	1.096289389	NA	0.73923	208	--	--	--	--	--	158631267	AC213123.1	208	8.50E-104	Oryza glaberrima clone OG_BBa0005O15, complete sequence	--	--	--	--	--	--	--	--	--	--	--	--	--	--	--	--	--	--
comp1008274_c0	1.8	0.73	0	0	0.52	0	0	3.488682753	1.096289389	0.4677	0.73923	312	--	--	--	--	--	21952828	AP003316.4	239	7.87E-121	Oryza sativa Japonica Group genomic DNA, chromosome 1, PAC clone:P0696G06	--	--	--	--	--	--	--	--	--	--	--	--	--	--	--	--	--	--
comp1008277_c0	0	0	0.05	0.64	0.59	0.73	6.382684692	0	9.866604504	0.23731	0.49611	1022	189196270	XP_001934473.1	800	8.73E-103	merozoite capping protein-1 [Pyrenophora tritici-repentis Pt-1C-BFP] >gi|187980352|gb|EDU46978.1| merozoite capping protein-1 [Pyrenophora tritici-repentis Pt-1C-BFP]	330921478	XM_003299391.1	281	1.25E-143	Pyrenophora teres f. teres 0-1 hypothetical protein, mRNA >gi|330945068|ref|XM_003306441.1| Pyrenophora teres f. teres 0-1 hypothetical protein, mRNA	K03564	BCP, PRXQ, DOT5	peroxiredoxin Q/BCP	http://www.genome.jp/dbget-bin/www_bget?ko:K03564	P40553	240	3.12E-22	Peroxiredoxin DOT5 OS=Saccharomyces cerevisiae (strain ATCC 204508 / S288c) GN=DOT5 PE=1 SV=1	PF08534//PF00578	Redoxin//AhpC/TSA family	GO:0055114	oxidation-reduction process	GO:0016491//GO:0016209	oxidoreductase activity//antioxidant activity	--	--	KOG0855	Alkyl hydroperoxide reductase, thiol specific antioxidant and related enzymes
comp1008307_c0	0.4	0.14	0.44	0.17	0.39	0.18	1.796601095	1.97806228	2.192578779	1	1	484	--	--	--	--	--	50252239	AP005004.3	463	0	Oryza sativa Japonica Group genomic DNA, chromosome 2, PAC clone:P0503B05	--	--	--	--	--	--	--	--	--	--	--	--	--	--	--	--	--	--
comp1008355_c0	2	0	0	0	0	0	0	0.467441807	0	0.9981	NA	211	--	--	--	--	--	38175554	AP004592.3	208	8.65E-104	Oryza sativa Japonica Group genomic DNA, chromosome 8, PAC clone:P0666G10	--	--	--	--	--	--	--	--	--	--	--	--	--	--	--	--	--	--
comp1008364_c0	0.47	0	0	0.59	0	0.31	1.084465811	0.934883615	0	1	0.83041	367	--	--	--	--	--	41152685	AB110443.1	367	0	Oryza sativa Indica Group Rf-1 gene for fertility restorer, PPR794, PPR683, PPR762 genes for hypothetical protein, complete cds	--	--	--	--	--	--	--	--	--	--	--	--	--	--	--	--	--	--
comp1008426_c0	0	0	0.7	0	0	0.84	0.41812273	0	0	1	1	264	56201659	BAD73123.1	247	1.09E-24	hypothetical protein [Oryza sativa Japonica Group]	13359042	AP003054.2	185	6.80E-91	Oryza sativa Japonica Group genomic DNA, chromosome 1, PAC clone:P0436D06	--	--	--	--	--	--	--	--	--	--	--	--	--	--	--	--	--	--
comp1008529_c0	0	0	0	1.81	2.11	0.95	1.084465811	0	2.192578779	0.90611	0.767	256	--	--	--	--	--	47825410	AC108224.6	253	1.04E-128	Oryza sativa Japonica Group chromosome 11 clone OSJNBa0038F07, complete sequence	--	--	--	--	--	--	--	--	--	--	--	--	--	--	--	--	--	--
comp1008592_c0	0.39	0.41	0.14	0.16	0.19	0.69	0.960355635	3.129535997	1.096289389	0.76014	1	496	125560322	EAZ05770.1	352	1.53E-45	hypothetical protein OsI_28004 [Oryza sativa Indica Group]	32492255	AL662965.3	487	0	Oryza sativa genomic DNA, chromosome 4, BAC clone: OSJNBa0040D17, complete sequence	--	--	--	--	Q9STE7	187	3.24E-20	Putative disease resistance RPP13-like protein 3 OS=Arabidopsis thaliana GN=RPP13L3 PE=2 SV=1	PF00931	NB-ARC domain	--	--	GO:0032550//GO:0032559//GO:0016772//GO:0043531//GO:0043168	purine ribonucleoside binding//adenyl ribonucleotide binding//transferase activity, transferring phosphorus-containing groups//ADP binding//anion binding	--	--	--	--
comp1008673_c0	0	0	0.32	1.48	0	0.39	2.587054352	0	0	0.63173	0.41385	336	164660264	XP_001731255.1	180	2.58E-14	hypothetical protein MGL_1438 [Malassezia globosa CBS 7966] >gi|159105155|gb|EDP44041.1| hypothetical protein MGL_1438 [Malassezia globosa CBS 7966]	--	--	--	--	--	--	--	--	--	Q6FPX9	168	2.13E-13	Metacaspase-1 OS=Candida glabrata (strain ATCC 2001 / CBS 138 / JCM 3761 / NBRC 0622 / NRRL Y-65) GN=MCA1 PE=3 SV=1	PF04147//PF05132//PF04931//PF06524//PF02724//PF03896//PF09026//PF05432//PF00335//PF04546//PF01056//PF00656//PF04281//PF06213	Nop14-like family//RNA polymerase III RPC4//DNA polymerase phi//NOA36 protein//CDC45-like protein//Translocon-associated protein (TRAP), alpha subunit//Centromere protein B dimerisation domain//Bone sialoprotein II (BSP-II)//Tetraspanin family//Sigma-70, non-essential region//Myc amino-terminal region//Caspase domain//Mitochondrial import receptor subunit Tom22//Cobalamin biosynthesis protein CobT	GO:0006383//GO:0006260//GO:0006144//GO:0001503//GO:0006270//GO:0006206//GO:0006508//GO:0006355//GO:0006886//GO:0007155//GO:0009236//GO:0006351//GO:0006352	transcription from RNA polymerase III promoter//DNA replication//purine nucleobase metabolic process//ossification//DNA replication initiation//pyrimidine nucleobase metabolic process//proteolysis//regulation of transcription, DNA-dependent//intracellular protein transport//cell adhesion//cobalamin biosynthetic process//transcription, DNA-dependent//DNA-dependent transcription, initiation	GO:0003677//GO:0004197//GO:0016987//GO:0003899//GO:0003700//GO:0003682//GO:0003887//GO:0008270	DNA binding//cysteine-type endopeptidase activity//sigma factor activity//DNA-directed RNA polymerase activity//sequence-specific DNA binding transcription factor activity//chromatin binding//DNA-directed DNA polymerase activity//zinc ion binding	GO:0016021//GO:0005666//GO:0005783//GO:0005634//GO:0000775//GO:0000785//GO:0005741//GO:0032040//GO:0005667//GO:0005730//GO:0005576//GO:0042575	integral to membrane//DNA-directed RNA polymerase III complex//endoplasmic reticulum//nucleus//chromosome, centromeric region//chromatin//mitochondrial outer membrane//small-subunit processome//transcription factor complex//nucleolus//extracellular region//DNA polymerase complex	KOG1546	Metacaspase involved in regulation of apoptosis
comp1008733_c0	0	0	0	0.85	1.95	0	1.084465811	0	4.385157557	0.90611	0.34712	319	342888371	EGU87720.1	300	1.54E-30	hypothetical protein FOXB_01768 [Fusarium oxysporum Fo5176]	--	--	--	--	--	--	--	--	--	--	--	--	--	--	--	--	--	--	--	--	--	--	--
comp1008763_c0	0	0	1.47	0	0	0.88	0.836245459	0	0	0.92538	0.84981	261	55771366	BAD72533.1	360	1.01E-37	putative callose synthase 1 catalytic subunit [Oryza sativa Japonica Group]	55773765	AP007257.2	189	4.01E-93	Oryza sativa Japonica Group genomic DNA, chromosome 6, BAC clone:OSJNBb0019L07	K11000	CALS	callose synthase	http://www.genome.jp/dbget-bin/www_bget?ko:K11000	Q3B724	274	1.94E-27	Callose synthase 5 OS=Arabidopsis thaliana GN=CALS5 PE=1 SV=1	--	--	GO:0005985//GO:0006075//GO:0005982	sucrose metabolic process//(1->3)-beta-D-glucan biosynthetic process//starch metabolic process	GO:0003843	1,3-beta-D-glucan synthase activity	GO:0000148	1,3-beta-D-glucan synthase complex	--	--
comp1008771_c0	0	0	0	0.4	1.35	0.84	1.084465811	0	6.577736336	0.90611	0.14851	446	156309296	XP_001617685.1	212	7.34E-19	hypothetical protein NEMVEDRAFT_v1g225885 [Nematostella vectensis] >gi|156195267|gb|EDO25585.1| predicted protein [Nematostella vectensis]	313496345	CP002290.1	429	0	Pseudomonas putida BIRD-1, complete genome	K07275	ompW	outer membrane protein	http://www.genome.jp/dbget-bin/www_bget?ko:K07275	P17266	323	9.20E-36	Outer membrane protein W OS=Vibrio cholerae serotype O1 (strain ATCC 39315 / El Tor Inaba N16961) GN=ompW PE=3 SV=2	PF02530//PF03922//PF02462//PF08300	Porin subfamily//OmpW family//Opacity family porin protein//Hepatitis C virus non-structural 5a zinc finger domain	GO:0006810	transport	GO:0008270//GO:0015288	zinc ion binding//porin activity	GO:0016020//GO:0019867	membrane//outer membrane	--	--
comp100888_c0	3.01	4.72	7	7.58	7.65	7.28	76.45612031	51.0472314	75.64396786	0.37625	0.91546	687	--	--	--	--	--	50510261	AP005516.5	190	3.18E-93	Oryza sativa Japonica Group genomic DNA, chromosome 7, BAC clone:OSJNBa0066H10	--	--	--	--	--	--	--	--	--	--	--	--	--	--	--	--	--	--
comp1008954_c0	0.92	0	2.02	0	5.34	1.19	0.836245459	0.467441807	4.385157557	1	0.35074	243	--	--	--	--	--	6907081	AP001129.1	243	3.54E-123	Oryza sativa Japonica Group genomic DNA, chromosome 6, PAC clone:P0644B06	--	--	--	--	--	--	--	--	--	--	--	--	--	--	--	--	--	--
comp1008957_c0	0	0	0	0.79	1.82	0.42	1.084465811	0	4.385157557	0.90611	0.34712	327	--	--	--	--	--	--	--	--	--	--	--	--	--	--	--	--	--	--	--	--	--	--	--	--	--	--	--	--
comp1008_c0	0.92	1.76	0	0	1.34	0	0	1.618915524	1.096289389	0.78853	0.73923	243	--	--	--	--	--	25815106	AL732648.3	240	1.65E-121	Oryza sativa chromosome 12, . BAC OSJNBb0020J15 of library OSJNBb from chromosome 12 of cultivar Nipponbare of ssp. japonica of Oryza sativa (rice), complete sequence	--	--	--	--	--	--	--	--	--	--	--	--	--	--	--	--	--	--
comp1008_c1	0.79	0.21	0.22	0	0	0	0.41812273	2.445504088	0	0.75088	1	397	--	--	--	--	--	25815106	AL732648.3	397	0	Oryza sativa chromosome 12, . BAC OSJNBb0020J15 of library OSJNBb from chromosome 12 of cultivar Nipponbare of ssp. japonica of Oryza sativa (rice), complete sequence	--	--	--	--	--	--	--	--	PF03647	Transmembrane proteins 14C	--	--	--	--	GO:0016020	membrane	--	--
comp1009005_c0	2.24	0.26	0	0	0	0	0	4.782713125	0	0.31667	NA	358	--	--	--	--	--	33563212	AC106887.3	254	4.20E-129	Oryza sativa chromosome 3 BAC OSJNBa0054H04 genomic sequence, complete sequence	--	--	--	--	--	--	--	--	--	--	--	--	--	--	--	--	--	--
comp1009015_c0	0	0	0	0	0	0	0	0	0	NA	NA	249	--	--	--	--	--	10140618	AC016781.6	240	1.70E-121	Oryza sativa Japonica Group clone OSJNBa0084C09, complete sequence	--	--	--	--	--	--	--	--	--	--	--	--	--	--	--	--	--	--
comp1009063_c0	0	0	2	0	0	0	0.41812273	0	0	1	1	214	--	--	--	--	--	48716873	AP005743.3	208	8.79E-104	Oryza sativa Japonica Group genomic DNA, chromosome 2, PAC clone:P0543C11	--	--	--	--	--	--	--	--	--	--	--	--	--	--	--	--	--	--
comp1009111_c0	0	0	0	0	0	0	0	0	0	NA	NA	219	--	--	--	--	--	--	--	--	--	--	--	--	--	--	--	--	--	--	--	--	--	--	--	--	--	--	--	--
comp1009119_c0	0	0.13	1.06	0.31	0.52	0	4.429447649	0.575736858	3.288868168	0.50058	0.86692	515	310771965	CBH28920.1	311	4.20E-33	60S RIBOSOMAL PROTEIN L12 [Anncaliia algerae]	--	--	--	--	--	K02870	RP-L12e, RPL12	large subunit ribosomal protein L12e	http://www.genome.jp/dbget-bin/www_bget?ko:K02870	Q6QMZ7	277	2.96E-29	60S ribosomal protein L12 OS=Chinchilla lanigera GN=RPL12 PE=2 SV=1	PF00298	Ribosomal protein L11, RNA binding domain	GO:0042254//GO:0006412	ribosome biogenesis//translation	GO:0003735	structural constituent of ribosome	GO:0005840	ribosome	KOG0886	40S ribosomal protein S2
comp1009206_c0	0	0	0	0	1.17	1.08	0	0	4.385157557	NA	0.11841	392	189209009	XP_001940837.1	193	4.20E-16	conserved hypothetical protein [Pyrenophora tritici-repentis Pt-1C-BFP] >gi|187976930|gb|EDU43556.1| conserved hypothetical protein [Pyrenophora tritici-repentis Pt-1C-BFP]	--	--	--	--	--	--	--	--	--	--	--	--	--	--	--	--	--	--	--	--	--	--	--
comp1009222_c0	1.36	0	0.5	0.57	0	0	0.960355635	1.402325422	0	0.98405	0.8398	290	--	--	--	--	--	55296216	AP002864.2	284	7.00E-146	Oryza sativa Japonica Group genomic DNA, chromosome 6, BAC clone:OSJNBa0033B09	--	--	--	--	--	--	--	--	--	--	--	--	--	--	--	--	--	--
comp1009299_c0	0	0.21	0.44	0.77	0.58	0.27	2.462944177	0.575736858	2.192578779	0.77549	1	392	--	--	--	--	--	20804452	AP003052.3	389	0	Oryza sativa Japonica Group genomic DNA, chromosome 1, BAC clone:OSJNBa0016I09	--	--	--	--	--	--	--	--	--	--	--	--	--	--	--	--	--	--
comp1009340_c0	1.41	0	0.77	0.88	1.02	0.92	0.960355635	0.934883615	1.096289389	1	1	258	222625899	EEE60031.1	264	3.78E-25	hypothetical protein OsJ_12796 [Oryza sativa Japonica Group]	20303583	AC084748.11	258	1.74E-131	Oryza sativa chromosome 3 BAC OSJNBa0010I09 genomic sequence, complete sequence	--	--	--	--	--	--	--	--	--	--	--	--	--	--	--	--	--	--
comp1009407_c0	1.86	0	0.68	0	0	0	0.41812273	1.402325422	0	0.90911	1	266	224009486	XP_002293701.1	402	1.73E-48	histone H3 [Thalassiosira pseudonana CCMP1335] >gi|220970373|gb|EED88710.1| histone H3 [Thalassiosira pseudonana CCMP1335]	308809452	XM_003081988.1	126	4.31E-58	Ostreococcus tauri Histones H3 and H4 (ISS) (Ot11g02340) mRNA, complete cds	K11253	H3	histone H3	http://www.genome.jp/dbget-bin/www_bget?ko:K11253	Q402E2	388	1.64E-47	Histone H3.3a OS=Lilium longiflorum GN=MPH3 PE=2 SV=3	PF00125	Core histone H2A/H2B/H3/H4	GO:0006334	nucleosome assembly	GO:0003677//GO:0046982	DNA binding//protein heterodimerization activity	GO:0005634//GO:0000786	nucleus//nucleosome	KOG1745	Histones H3 and H4
comp1009440_c0	0.16	0.17	0.34	0	0.45	0.42	0.836245459	1.043178666	2.192578779	1	0.76885	445	57834014	CAI44611.1	133	3.93E-07	P0650D04.15 [Oryza sativa Japonica Group]	25900585	BX000512.1	445	0	Oryza sativa chromosome 11, . BAC OSJNBa0025K19 of library OSJNBa from chromosome 11 of cultivar Nipponbare of ssp. japonica of Oryza sativa (rice), complete sequence	--	--	--	--	--	--	--	--	--	--	--	--	--	--	--	--	--	--
comp100944_c0	0	0	0.37	9.03	9.67	6.93	69.74561668	0	129.3621479	0.075335	0.21641	855	222872027	EEF09158.1	146	3.36E-08	predicted protein [Populus trichocarpa]	--	--	--	--	--	--	--	--	--	--	--	--	--	PF05279//PF03544//PF04514//PF13103	Aspartyl beta-hydroxylase N-terminal region//Gram-negative bacterial TonB protein C-terminal//Bluetongue virus non-structural protein NS2//TonB C terminal	GO:0006810	transport	GO:0003723	RNA binding	GO:0016020	membrane	--	--
comp100947_c0	11.61	7.25	4.96	7.32	6.54	8.56	15.61391052	29.49411595	15.34805145	0.36568	0.96577	324	--	--	--	--	--	32980463	AK070439.1	293	7.86E-151	Oryza sativa Japonica Group cDNA clone:J023054G23, full insert sequence	--	--	--	--	--	--	--	--	--	--	--	--	--	--	--	--	--	--
comp1009553_c0	0.08	0	0.18	0.43	0.6	0.45	3.005177082	0.467441807	5.481446947	0.70931	0.586	651	46805202	BAD17682.1	150	1.57E-09	histone deacetylase HDAC2-like protein [Oryza sativa Japonica Group] >gi|49387954|dbj|BAD25052.1| histone deacetylase HDAC2-like protein [Oryza sativa Japonica Group]	49387930	AP004039.3	605	0	Oryza sativa Japonica Group genomic DNA, chromosome 2, BAC clone:OJ1006_D05	--	--	--	--	--	--	--	--	--	--	--	--	--	--	--	--	--	--
comp100957_c0	17.76	21	3.29	2.43	1.59	2.16	22.8461071	195.5816241	12.05918328	9.40E-07	0.3066	577	--	--	--	--	--	32482913	AL731587.2	225	9.26E-113	Oryza sativa genomic DNA, chromosome 4, BAC clone: OSJNBa0016N04, complete sequence	--	--	--	--	--	--	--	--	PF01325	Iron dependent repressor, N-terminal DNA binding domain	--	--	GO:0003677	DNA binding	--	--	--	--
comp10095_c0	0	0	1.02	0	0	0.41	1.254368189	0	0	0.84156	0.6897	329	--	--	--	--	--	55819877	AC108759.2	320	7.83E-166	Oryza sativa (Japonica cultiva-group) chromosome 9 BAC clone OSJNBa0072P02, complete sequence	--	--	--	--	--	--	--	--	--	--	--	--	--	--	--	--	--	--
comp1009657_c0	0	0.35	0.12	0.56	1.1	0.15	2.587054352	1.727210574	7.674025725	0.94876	0.26509	546	115465843	NP_001056521.1	410	2.71E-43	Os05g0596600 [Oryza sativa Japonica Group] >gi|57900674|gb|AAW57799.1| putative SMC5 protein [Oryza sativa Japonica Group] >gi|113580072|dbj|BAF18435.1| Os05g0596600 [Oryza sativa Japonica Group] >gi|215768112|dbj|BAH00341.1| unnamed protein product [Oryza sativa Japonica Group]	242096805	XM_002438848.1	129	2.03E-59	Sorghum bicolor hypothetical protein, mRNA	--	--	--	--	Q805A1	172	6.48E-13	Structural maintenance of chromosomes protein 5 OS=Xenopus laevis GN=smc5 PE=2 SV=1	--	--	GO:0007062	sister chromatid cohesion	--	--	--	--	KOG0979	Structural maintenance of chromosome protein SMC5/Spr18, SMC superfamily
comp1009658_c0	0.5	0	0	0.32	1.44	0.33	0.542232906	0.934883615	4.385157557	0.99038	0.23451	358	--	--	--	--	--	48716977	AP005879.3	344	3.91E-179	Oryza sativa Japonica Group genomic DNA, chromosome 9, BAC clone:OSJNBb0024J13	--	--	--	--	--	--	--	--	--	--	--	--	--	--	--	--	--	--
comp1009686_c0	0	0	0	0	1.64	0	0	0	1.096289389	NA	0.73923	233	--	--	--	--	--	54291273	AP005658.3	182	2.74E-89	Oryza sativa Japonica Group genomic DNA, chromosome 6, PAC clone:P0620D11	--	--	--	--	--	--	--	--	--	--	--	--	--	--	--	--	--	--
comp1009711_c0	0	0	2.26	0	0	0	0.41812273	0	0	1	1	210	--	--	--	--	--	46389915	AP004324.2	210	6.65E-105	Oryza sativa Japonica Group genomic DNA, chromosome 6, BAC clone:OJ1215_E11	--	--	--	--	--	--	--	--	--	--	--	--	--	--	--	--	--	--
comp1009732_c0	0	2.09	0	0	0	0	0	1.151473716	0	0.88982	NA	234	--	--	--	--	--	20513138	AL731759.2	155	2.81E-74	Oryza sativa chromosome 12, . BAC OSJNBa0009K11 of library OSJNBa from chromosome 12 of cultivar Nipponbare of ssp. japonica of Oryza sativa (rice), complete sequence	--	--	--	--	--	--	--	--	--	--	--	--	--	--	--	--	--	--
comp1009758_c0	0	0	0	0.25	1.42	1.32	0.542232906	0	5.481446947	1	0.14336	397	330940305	XP_003305941.1	414	1.05E-44	hypothetical protein PTT_18921 [Pyrenophora teres f. teres 0-1] >gi|311316819|gb|EFQ85963.1| hypothetical protein PTT_18921 [Pyrenophora teres f. teres 0-1]	--	--	--	--	--	--	--	--	--	--	--	--	--	--	--	GO:0009058	biosynthetic process	GO:0003824//GO:0005525//GO:0030170	catalytic activity//GTP binding//pyridoxal phosphate binding	--	--	--	--
comp1009766_c0	0.22	0.7	0.25	0	0	0.3	0.41812273	2.194652382	0	0.81662	1	374	--	--	--	--	--	8096629	AP002094.1	361	0	Oryza sativa Japonica Group genomic DNA, chromosome 1, PAC clone:P0483F08	--	--	--	--	--	--	--	--	--	--	--	--	--	--	--	--	--	--
comp1009779_c0	1.57	0	0	1.31	0.76	0	1.084465811	1.402325422	1.096289389	0.98424	1	278	222635784	EEE65916.1	466	4.30E-56	hypothetical protein OsJ_21766 [Oryza sativa Japonica Group]	54291154	AP004729.3	278	1.44E-142	Oryza sativa Japonica Group genomic DNA, chromosome 6, BAC clone:OSJNBa0006A22	--	--	--	--	--	--	--	--	--	--	--	--	--	--	--	--	--	--
comp1009813_c0	0	1.47	1.75	0	0	2.04	0.41812273	0.575736858	0	1	1	219	--	--	--	--	--	14090356	AP003233.3	219	6.93E-110	Oryza sativa Japonica Group genomic DNA, chromosome 1, PAC clone:P0037C04	--	--	--	--	--	--	--	--	--	--	--	--	--	--	--	--	--	--
comp1009834_c0	0	0	2.22	0.42	0	0	3.050969284	0	0	0.53182	0.27913	319	223996397	XP_002287872.1	334	3.04E-37	RS7, ribosomal protein 7 [Thalassiosira pseudonana CCMP1335] >gi|220976988|gb|EED95315.1| RS7, ribosomal protein 7 [Thalassiosira pseudonana CCMP1335]	--	--	--	--	--	K02993	RP-S7e, RPS7	small subunit ribosomal protein S7e	http://www.genome.jp/dbget-bin/www_bget?ko:K02993	P62083	300	2.21E-33	40S ribosomal protein S7 OS=Rattus norvegicus GN=Rps7 PE=1 SV=1	PF01251	Ribosomal protein S7e	GO:0042254//GO:0006412	ribosome biogenesis//translation	GO:0003735	structural constituent of ribosome	GO:0005622//GO:0005840	intracellular//ribosome	KOG3320	40S ribosomal protein S7
comp10098_c0	0	0	0	1.79	0.52	1.42	2.168931623	0	1.096289389	0.70869	0.9356	313	290974524	XP_002669995.1	403	1.37E-46	predicted protein [Naegleria gruberi] >gi|284083549|gb|EFC37251.1| predicted protein [Naegleria gruberi]	290974523	XM_002669949.1	207	4.85E-103	Naegleria gruberi predicted protein, mRNA	K07322	ytfE, scdA	regulator of cell morphogenesis and NO signaling	http://www.genome.jp/dbget-bin/www_bget?ko:K07322	Q8ZK76	120	1.28E-07	Iron-sulfur cluster repair protein YtfE OS=Salmonella typhimurium (strain LT2 / SGSC1412 / ATCC 700720) GN=ytfE PE=3 SV=1	--	--	--	--	--	--	--	--	--	--
comp1009913_c0	0	0	0	0.96	1.09	0.67	1.626698717	0	3.288868168	0.80501	0.64942	356	330935393	XP_003304945.1	303	4.41E-31	hypothetical protein PTT_17679 [Pyrenophora teres f. teres 0-1] >gi|311318135|gb|EFQ86882.1| hypothetical protein PTT_17679 [Pyrenophora teres f. teres 0-1]	--	--	--	--	--	--	--	--	--	--	--	--	--	--	--	--	--	--	--	--	--	--	--
comp1009923_c0	0	0	0.97	0	0	0	1.254368189	0	0	0.84156	0.6897	335	71417146	XP_810488.1	411	5.69E-50	kinetoplastid membrane protein KMP-11 [Trypanosoma cruzi strain CL Brener] >gi|34922663|sp|Q9U6Z1.2|KM11_TRYCR RecName: Full=Kinetoplastid membrane protein 11; Short=KMP-11 >gi|2275126|emb|CAA03901.1| kmp-11 [Trypanosoma cruzi] >gi|70875024|gb|EAN88637.1| kinetoplastid membrane protein KMP-11, putative [Trypanosoma cruzi]	261330942	FN554972.1	160	7.01E-77	Trypanosoma brucei gambiense DAL972 chromosome 9, complete sequence	--	--	--	--	Q9U6Z1	411	3.84E-51	Kinetoplastid membrane protein 11 OS=Trypanosoma cruzi GN=KMP-11 PE=2 SV=2	PF01442//PF07739//PF03037//PF10104//PF07928//PF01297	Apolipoprotein A1/A4/E domain//TipAS antibiotic-recognition domain//Kinetoplastid membrane protein 11//Di-sulfide bridge nucleocytoplasmic transport domain//Vps54-like protein//Periplasmic solute binding protein family	GO:0007010//GO:0001539//GO:0042157//GO:0006869//GO:0030260//GO:0006952//GO:0006611//GO:0006998//GO:0030001//GO:0006406//GO:0008284//GO:0045892//GO:0042147	cytoskeleton organization//ciliary or bacterial-type flagellar motility//lipoprotein metabolic process//lipid transport//entry into host cell//defense response//protein export from nucleus//nuclear envelope organization//metal ion transport//mRNA export from nucleus//positive regulation of cell proliferation//negative regulation of transcription, DNA-dependent//retrograde transport, endosome to G…	GO:0003677//GO:0046872//GO:0008289	DNA binding//metal ion binding//lipid binding	GO:0005737//GO:0031965//GO:0005576//GO:0005874	cytoplasm//nuclear membrane//extracellular region//microtubule	--	--
comp1009955_c0	0	0	0	0	0	0	0	0	0	NA	NA	220	--	--	--	--	--	24460082	AP004463.2	216	3.24E-108	Oryza sativa Japonica Group genomic DNA, chromosome 8, PAC clone:P0456B03	--	--	--	--	--	--	--	--	--	--	--	--	--	--	--	--	--	--
comp100997_c0	10.87	5.42	3.84	11.22	10.63	11.84	33.97151134	43.69969867	43.85157557	0.55597	0.4066	410	--	--	--	--	--	19386775	AP003537.3	410	0	Oryza sativa Japonica Group genomic DNA, chromosome 1, BAC clone:B1140D12	--	--	--	--	--	--	--	--	--	--	--	--	--	--	--	--	--	--
comp1009992_c0	0.17	0.36	0.19	0	0.24	0.23	0.41812273	1.618915524	1.096289389	0.90262	0.94464	428	--	--	--	--	--	21389249	AC105730.2	428	0	Oryza sativa Japonica Group chromosome 3 clone OSJNBa0011L14, complete sequence	--	--	--	--	--	--	--	--	PF01084	Ribosomal protein S18	GO:0006412//GO:0042254	translation//ribosome biogenesis	GO:0003735	structural constituent of ribosome	GO:0005840//GO:0005622	ribosome//intracellular	--	--
comp1010005_c0	0	0	0	0.89	1.02	0	1.084465811	0	2.192578779	0.90611	0.767	314	342879499	EGU80746.1	152	5.78E-11	hypothetical protein FOXB_08786 [Fusarium oxysporum Fo5176]	--	--	--	--	--	--	--	--	--	--	--	--	--	--	--	--	--	--	--	--	--	--	--
comp101001_c0	0	0	0	4.76	2.82	0	1.084465811	0	1.096289389	0.90611	1	212	--	--	--	--	--	116638493	CT829049.1	133	4.28E-62	Oryza sativa (indica cultivar-group) cDNA clone:OSIGCPI004I21, full insert sequence	--	--	--	--	--	--	--	--	--	--	--	--	--	--	--	--	--	--
comp1010038_c0	0	0	0.74	0.42	0.98	0.45	1.378478365	0	2.192578779	0.82884	0.9063	319	125586714	EAZ27378.1	246	1.28E-25	hypothetical protein OsJ_11326 [Oryza sativa Japonica Group]	32479962	AL606590.3	319	2.72E-165	Oryza sativa genomic DNA, chromosome 4, BAC clone: OSJNBa0052O21, complete sequence	--	--	--	--	--	--	--	--	--	--	--	--	--	--	--	--	--	--
comp1010043_c0	1.66	1.1	0.61	0	0.8	0.73	0.41812273	2.553799138	1.096289389	0.74535	0.94464	274	--	--	--	--	--	50509195	AP003864.4	271	1.11E-138	Oryza sativa Japonica Group genomic DNA, chromosome 7, BAC clone:OJ1058_B11	--	--	--	--	--	--	--	--	--	--	--	--	--	--	--	--	--	--
comp1010071_c0	0.79	0.82	0	0	0	0	0	3.129535997	0	0.52609	NA	349	115457330	NP_001052265.1	309	1.87E-34	Os04g0219800 [Oryza sativa Japonica Group] >gi|113563836|dbj|BAF14179.1| Os04g0219800, partial [Oryza sativa Japonica Group]	115457329	NM_001058800.1	228	1.16E-114	Oryza sativa Japonica Group Os04g0219800 (Os04g0219800) mRNA, partial cds	--	--	--	--	--	--	--	--	--	--	--	--	--	--	--	--	--	--
comp1010078_c0	1.06	0	4.65	0	0	0	1.672490919	0.467441807	0	0.86918	0.55491	236	--	--	--	--	--	41529292	AP005744.2	217	9.73E-109	Oryza sativa Japonica Group genomic DNA, chromosome 9, BAC clone:OJ1512_E04	--	--	--	--	--	--	--	--	--	--	--	--	--	--	--	--	--	--
comp1010092_c0	0.18	0.19	0.59	0.23	0.26	0.24	1.796601095	1.043178666	1.096289389	0.94516	0.94219	417	--	--	--	--	--	29893142	AP004559.2	414	0	Oryza sativa Japonica Group genomic DNA, chromosome 8, PAC clone:P0461A06	--	--	--	--	--	--	--	--	--	--	--	--	--	--	--	--	--	--
comp1010131_c0	0	0	0	0	1.27	1.15	0	0	2.192578779	NA	0.40394	293	156030436	XP_001584548.1	430	6.52E-50	hypothetical protein SS1G_14521 [Sclerotinia sclerotiorum 1980] >gi|154700895|gb|EDO00634.1| hypothetical protein SS1G_14521 [Sclerotinia sclerotiorum 1980 UF-70]	242761251	XM_002340103.1	175	2.77E-85	Talaromyces stipitatus ATCC 10500 TPR domain protein, mRNA	K10407	KLC	kinesin light chain	http://www.genome.jp/dbget-bin/www_bget?ko:K10407	Q5R581	196	3.30E-17	Kinesin light chain 1 OS=Pongo abelii GN=KLC1 PE=2 SV=3	PF00515//PF07721//PF13176	Tetratricopeptide repeat//Tetratricopeptide repeat//Tetratricopeptide repeat	--	--	GO:0005515//GO:0042802	protein binding//identical protein binding	--	--	KOG1840	Kinesin light chain
comp101013_c0	14.04	13.88	0.66	0.96	0.44	1.22	4.383655447	93.56119474	2.192578779	1.23E-06	0.71331	454	--	--	--	--	--	28557835	AC134235.2	446	0	Oryza sativa Japonica Group chromosome 3 clone OSJNBa0030J04, complete sequence	--	--	--	--	--	--	--	--	--	--	--	--	--	--	--	--	--	--
comp1010175_c0	0	0	0	0.53	0	0	0.542232906	0	0	1	1	297	--	--	--	--	--	--	--	--	--	--	--	--	--	--	--	--	--	--	--	--	--	--	--	--	--	--	--	--
comp1010214_c0	0	0	0	0.53	1.07	0.9	2.711164528	0	9.866604504	0.62056	0.13576	653	330927351	XP_003301846.1	1120	1.09E-152	hypothetical protein PTT_13441 [Pyrenophora teres f. teres 0-1] >gi|311323149|gb|EFQ90049.1| hypothetical protein PTT_13441 [Pyrenophora teres f. teres 0-1]	330927350	XM_003301798.1	361	0	Pyrenophora teres f. teres 0-1 hypothetical protein, mRNA	K14568	EMG1, NEP1	essential for mitotic growth 1	http://www.genome.jp/dbget-bin/www_bget?ko:K14568	Q06287	681	5.24E-88	Ribosomal RNA small subunit methyltransferase NEP1 OS=Saccharomyces cerevisiae (strain ATCC 204508 / S288c) GN=EMG1 PE=1 SV=1	PF03587	EMG1/NEP1 methyltransferase	GO:0032259	methylation	GO:0008168	methyltransferase activity	--	--	KOG3073	Protein required for 18S rRNA maturation and 40S ribosome biogenesis
comp1010244_c0	0	0.24	0.25	1.16	0	0.92	2.587054352	0.575736858	0	0.76894	0.41385	371	--	--	--	--	--	32480093	AL606989.3	371	0	Oryza sativa genomic DNA, chromosome 4, BAC clone: OSJNBb0033G08, complete sequence	--	--	--	--	--	--	--	--	--	--	--	--	--	--	--	--	--	--
comp101024_c0	0.56	0	7.04	4.93	5.65	4.46	17.20808346	0.934883615	15.34805145	0.048832	0.9261	342	297720571	NP_001172647.1	613	5.96E-75	Os01g0844050 [Oryza sativa Japonica Group] >gi|75321216|sp|Q5N9W4.1|LAC5_ORYSJ RecName: Full=Putative laccase-5; AltName: Full=Benzenediol:oxygen oxidoreductase 5; AltName: Full=Diphenol oxidase 5; AltName: Full=Urishiol oxidase 5; Flags: Precursor >gi|56784248|dbj|BAD81743.1| putative laccase LAC5-6 [Oryza sativa Japonica Group] >gi|125572611|gb|EAZ14126.1| hypothetical protein OsJ_04048 [Oryza …	297720570	NM_001185718.1	339	2.24E-176	Oryza sativa Japonica Group Os01g0844050 (Os01g0844050) mRNA, complete cds	--	--	--	--	Q5N9W4	613	4.02E-76	Putative laccase-5 OS=Oryza sativa subsp. japonica GN=LAC5 PE=3 SV=1	PF00394//PF07732	Multicopper oxidase//Multicopper oxidase	GO:0046274//GO:0009414//GO:0055114	lignin catabolic process//response to water deprivation//oxidation-reduction process	GO:0005507//GO:0052716//GO:0016491	copper ion binding//hydroquinone:oxygen oxidoreductase activity//oxidoreductase activity	GO:0048046//GO:0005739	apoplast//mitochondrion	--	--
comp1010289_c0	0	0	0.2	0.69	0.52	0.97	2.044821447	0	2.192578779	0.7205	1	414	--	--	--	--	--	--	--	--	--	--	--	--	--	--	--	--	--	--	--	--	--	--	--	--	--	--	--	--
comp1010376_c0	0	0	0	1.14	0.65	0.3	4.337863245	0	4.385157557	0.40999	0.95218	538	342880829	EGU81847.1	378	2.99E-39	hypothetical protein FOXB_07642 [Fusarium oxysporum Fo5176]	--	--	--	--	--	--	--	--	--	--	--	--	--	--	--	--	--	--	--	--	--	--	--
comp10103_c0	0	0	0	0	0.69	2.5	0	0	1.096289389	NA	0.73923	286	290980506	XP_002672973.1	439	1.16E-50	predicted protein [Naegleria gruberi] >gi|284086553|gb|EFC40229.1| predicted protein [Naegleria gruberi]	290980505	XM_002672927.1	175	2.70E-85	Naegleria gruberi predicted protein, mRNA	--	--	--	--	--	--	--	--	--	--	--	--	--	--	--	--	--	--
comp1010419_c0	0.72	0.25	0.26	0	0	0.32	0.41812273	1.97806228	0	0.82607	1	363	--	--	--	--	--	116310062	CR855170.1	360	0	Oryza sativa genomic DNA, chromosome 4, BAC clone: H0818E04, complete sequence	--	--	--	--	--	--	--	--	--	--	--	--	--	--	--	--	--	--
comp1010431_c0	0	0	0	0.63	0.72	0.8	2.711164528	0	5.481446947	0.62056	0.49575	580	330936201	XP_003305286.1	908	3.83E-116	hypothetical protein PTT_18091 [Pyrenophora teres f. teres 0-1] >gi|311317751|gb|EFQ86624.1| hypothetical protein PTT_18091 [Pyrenophora teres f. teres 0-1]	169596637	XM_001791691.1	252	9.12E-128	Phaeosphaeria nodorum SN15 hypothetical protein partial mRNA	--	--	--	--	B2WBQ6	906	2.62E-117	Formation of crista junctions protein 1 OS=Pyrenophora tritici-repentis (strain Pt-1C-BFP) GN=FCJ1 PE=3 SV=1	--	--	--	--	--	--	GO:0031305	integral to mitochondrial inner membrane	--	--
comp101045_c0	5.59	6.09	4.77	0	2.71	0.81	2.926859108	9.964344848	3.288868168	0.47758	1	266	--	--	--	--	--	46805483	AP004136.3	257	6.48E-131	Oryza sativa Japonica Group genomic DNA, chromosome 2, BAC clone:OJ1287_H05	--	--	--	--	--	--	--	--	--	--	--	--	--	--	--	--	--	--
comp1010472_c0	0.65	0.23	0.96	0.28	0	0	2.214723825	1.97806228	0	1	0.43655	379	--	--	--	--	--	20805242	AP004366.3	379	0	Oryza sativa Japonica Group genomic DNA, chromosome 1, PAC clone:P0460C04	--	--	--	--	--	--	--	--	--	--	--	--	--	--	--	--	--	--
comp1010494_c0	0.57	0.1	0.1	0.73	0.28	0	3.671520164	3.380387703	2.192578779	1	0.89021	595	--	--	--	--	--	48716430	AP004776.3	589	0	Oryza sativa Japonica Group genomic DNA, chromosome 2, PAC clone:P0452F04	--	--	--	--	--	--	--	--	--	--	--	--	--	--	--	--	--	--
comp1010575_c0	0.5	0.53	0.18	0.21	0	0	0.960355635	3.129535997	0	0.76014	0.8398	429	--	--	--	--	--	21738776	AL731785.2	379	0	Oryza sativa chromosome 12, . BAC OSJNBa0037L20 of library OSJNBa from chromosome 12 of cultivar Nipponbare of ssp. japonica of Oryza sativa (rice), complete sequence	--	--	--	--	--	--	--	--	--	--	--	--	--	--	--	--	--	--
comp1010606_c0	0.49	0	0.53	0.61	0	0.64	0.960355635	0.467441807	0	1	0.8398	284	--	--	--	--	--	22535554	AP003373.3	284	6.83E-146	Oryza sativa Japonica Group genomic DNA, chromosome 1, BAC clone:OJ1116_H09	--	--	--	--	--	--	--	--	--	--	--	--	--	--	--	--	--	--
comp1010675_c0	0	0	0	1.96	0	2.06	2.168931623	0	0	0.70869	0.52958	304	--	--	--	--	--	--	--	--	--	--	--	--	--	--	--	--	--	--	--	--	--	--	--	--	--	--	--	--
comp1010765_c0	0	0	0	2.57	4.53	0	1.084465811	0	3.288868168	0.90611	0.5207	237	--	--	--	--	--	32489509	AL662969.3	234	3.47E-118	Oryza sativa genomic DNA, chromosome 4, BAC clone: OSJNBa0043L24, complete sequence	--	--	--	--	--	--	--	--	--	--	--	--	--	--	--	--	--	--
comp1010766_c0	0	0	0.92	1.05	0.61	2.21	1.920711271	0	1.096289389	0.7328	0.93994	297	34394081	BAC84183.1	548	8.19E-67	hypothetical protein [Oryza sativa Japonica Group] >gi|50508495|dbj|BAD30699.1| hypothetical protein [Oryza sativa Japonica Group]	50508704	AP005257.3	297	4.26E-153	Oryza sativa Japonica Group genomic DNA, chromosome 7, PAC clone:P0417F02	--	--	--	--	--	--	--	--	--	--	--	--	--	--	--	--	--	--
comp1010808_c0	0	0	0.4	0.77	0.52	0.65	3.965532718	0	3.288868168	0.43527	1	514	145536381	XP_001453918.1	464	3.28E-56	hypothetical protein [Paramecium tetraurelia strain d4-2] >gi|124421651|emb|CAK86521.1| unnamed protein product [Paramecium tetraurelia]	--	--	--	--	--	--	--	--	--	--	--	--	--	PF02823	ATP synthase, Delta/Epsilon chain, beta-sandwich domain	GO:0015986//GO:0006119//GO:0015992	ATP synthesis coupled proton transport//oxidative phosphorylation//proton transport	GO:0046961//GO:0046933	proton-transporting ATPase activity, rotational mechanism//proton-transporting ATP synthase activity, rotational mechanism	GO:0045259//GO:0045261	proton-transporting ATP synthase complex//proton-transporting ATP synthase complex, catalytic core F(1)	--	--
comp1010827_c0	0	0	0.86	0.66	0.76	0.7	2.338834001	0	2.192578779	0.65538	1	351	295039427	CBL54104.1	566	6.71E-72	malate synthase [Metarhizium anisopliae]	295039426	FN796520.1	252	5.32E-128	Metarhizium anisopliae partial mls gene for malate synthase, strain ARSEF 2575, exon 1	K01638	E2.3.3.9, aceB, glcB	malate synthase	http://www.genome.jp/dbget-bin/www_bget?ko:K01638	P28345	587	3.69E-72	Malate synthase, glyoxysomal OS=Neurospora crassa (strain ATCC 24698 / 74-OR23-1A / CBS 708.71 / DSM 1257 / FGSC 987) GN=acu-9 PE=3 SV=2	PF01274	Malate synthase	GO:0006097//GO:0006090//GO:0006099	glyoxylate cycle//pyruvate metabolic process//tricarboxylic acid cycle	GO:0004474	malate synthase activity	--	--	KOG1261	Malate synthase
comp1010836_c0	0.72	0	1.18	0	0.52	0	1.254368189	0.934883615	1.096289389	1	1	312	57899672	BAD87378.1	283	2.06E-30	hypothetical protein [Oryza sativa Japonica Group] >gi|57899831|dbj|BAD87576.1| hypothetical protein [Oryza sativa Japonica Group]	20160877	AP003288.3	312	2.07E-161	Oryza sativa Japonica Group genomic DNA, chromosome 1, PAC clone:P0683B11	--	--	--	--	--	--	--	--	--	--	--	--	--	--	--	--	--	--
comp1010870_c0	0	0	0.13	0.15	1.18	1.1	0.960355635	0	7.674025725	0.91552	0.096685	525	189203981	XP_001938326.1	696	5.10E-88	conserved hypothetical protein [Pyrenophora tritici-repentis Pt-1C-BFP] >gi|187985425|gb|EDU50913.1| conserved hypothetical protein [Pyrenophora tritici-repentis Pt-1C-BFP]	189203980	XM_001938291.1	216	8.43E-108	Pyrenophora tritici-repentis Pt-1C-BFP conserved hypothetical protein, mRNA	--	--	--	--	--	--	--	--	--	--	GO:0006355	regulation of transcription, DNA-dependent	GO:0003700//GO:0043565	sequence-specific DNA binding transcription factor activity//sequence-specific DNA binding	GO:0005667	transcription factor complex	--	--
comp1010909_c0	0	0	0	0.67	1.02	0	1.626698717	0	4.385157557	0.80501	0.45662	418	396476231	XP_003839970.1	563	3.15E-70	hypothetical protein LEMA_P107560.1 [Leptosphaeria maculans JN3] >gi|312216541|emb|CBX96491.1| hypothetical protein LEMA_P107560.1 [Leptosphaeria maculans JN3]	--	--	--	--	--	--	--	--	--	--	--	--	--	--	--	--	--	--	--	--	--	--	--
comp1010918_c0	0	0	1.01	0	0	0	0.41812273	0	0	1	1	243	--	--	--	--	--	57834148	AL731616.5	243	3.54E-123	Oryza sativa genomic DNA, chromosome 4, BAC clone: OSJNBa0073E02, complete sequence	--	--	--	--	--	--	--	--	PF03118	Bacterial RNA polymerase, alpha chain C terminal domain	GO:0006144//GO:0006206//GO:0006351	purine nucleobase metabolic process//pyrimidine nucleobase metabolic process//transcription, DNA-dependent	GO:0003677//GO:0003899	DNA binding//DNA-directed RNA polymerase activity	GO:0005730	nucleolus	--	--
comp1010971_c0	0.6	0.93	0	0	0	0	0	2.662094189	0	0.60105	NA	332	222629465	EEE61597.1	495	5.84E-59	hypothetical protein OsJ_16006 [Oryza sativa Japonica Group]	297723422	NM_001187146.1	329	7.85E-171	Oryza sativa Japonica Group Os04g0595700 (Os04g0595700) mRNA, complete cds	K00855	E2.7.1.19, prkB	phosphoribulokinase	http://www.genome.jp/dbget-bin/www_bget?ko:K00855	P26302	431	1.27E-50	Phosphoribulokinase, chloroplastic OS=Triticum aestivum PE=2 SV=1	PF00485	Phosphoribulokinase / Uridine kinase family	GO:0016310//GO:0008152//GO:0015976//GO:0005975	phosphorylation//metabolic process//carbon utilization//carbohydrate metabolic process	GO:0016301//GO:0005524//GO:0008974	kinase activity//ATP binding//phosphoribulokinase activity	GO:0005739//GO:0009536	mitochondrion//plastid	KOG4203	Armadillo/beta-Catenin/plakoglobin
comp1010995_c0	0.21	0.22	0.93	0	0.31	0.85	1.672490919	1.043178666	1.096289389	0.94762	0.9445	384	--	--	--	--	--	17933043	AP004225.2	370	0	Oryza sativa Japonica Group genomic DNA, chromosome 1, BAC clone:B1156H12	--	--	--	--	--	--	--	--	--	--	--	--	--	--	--	--	--	--
comp10109_c0	0	0	0	0	0.9	0.81	0	0	1.096289389	NA	0.73923	266	222642076	EEE70208.1	237	3.26E-22	hypothetical protein OsJ_30305 [Oryza sativa Japonica Group]	50428586	AC137592.2	260	1.39E-132	Oryza sativa (Japonica cultiva-group) chromosome 9 BAC clone OSJNBa0035B22, complete sequence	--	--	--	--	--	--	--	--	--	--	--	--	--	--	--	--	--	--
comp1010_c0	0	0	0	0	0.61	1.11	0	0	1.096289389	NA	0.73923	297	342882903	EGU83472.1	309	2.30E-31	hypothetical protein FOXB_06012 [Fusarium oxysporum Fo5176]	--	--	--	--	--	--	--	--	--	--	--	--	--	--	--	--	--	--	--	--	--	--	--
comp1010_c1	0	0	0	0	0	0	0	0	0	NA	NA	222	342882903	EGU83472.1	324	5.39E-34	hypothetical protein FOXB_06012 [Fusarium oxysporum Fo5176]	--	--	--	--	--	--	--	--	--	--	--	--	--	--	--	--	--	--	--	--	--	--	--
comp1011025_c0	0	0	0.47	0.55	0.42	0.58	2.881066906	0	2.192578779	0.57335	0.99693	465	40253764	BAD05703.1	663	9.82E-86	hypothetical protein [Oryza sativa Japonica Group]	40253752	AP005501.3	462	0	Oryza sativa Japonica Group genomic DNA, chromosome 8, PAC clone:P0458D06	--	--	--	--	--	--	--	--	PF05365	Ubiquinol-cytochrome C reductase, UQCRX/QCR9 like	GO:0006122	mitochondrial electron transport, ubiquinol to cytochrome c	--	--	GO:0005740//GO:0005750	mitochondrial envelope//mitochondrial respiratory chain complex III	--	--
comp1011184_c0	0	0	4.13	0	2.18	0	2.090613649	0	2.192578779	0.68097	1	254	--	--	--	--	--	50428579	AC135420.4	254	2.86E-129	Oryza sativa (japonica cultivar-group) chromosome 5 clone OSJNBa0060G17, complete sequence	--	--	--	--	--	--	--	--	--	--	--	--	--	--	--	--	--	--
comp1011205_c0	0.21	0.44	0.11	0.13	0.74	0	0.960355635	3.237831047	5.481446947	0.7568	0.22964	569	--	--	--	--	--	27901828	AC135208.3	569	0	Oryza sativa Japonica Group chromosome 3 clone OJ1364E02, complete sequence	--	--	--	--	--	--	--	--	--	--	--	--	--	--	--	--	--	--
comp1011256_c0	0	0	0	0.85	0.24	1.35	2.168931623	0	1.096289389	0.70869	0.9356	429	396463811	XP_003836516.1	148	4.10E-09	hypothetical protein LEMA_P040520.1 [Leptosphaeria maculans JN3] >gi|312213069|emb|CBX93151.1| hypothetical protein LEMA_P040520.1 [Leptosphaeria maculans JN3]	--	--	--	--	--	--	--	--	--	--	--	--	--	--	--	--	--	--	--	--	--	--	--
comp10112_c0	0	0	0	0.81	0.94	3.4	0.542232906	0	1.096289389	1	0.94514	263	290992663	XP_002678953.1	243	2.06E-23	predicted protein [Naegleria gruberi] >gi|284092568|gb|EFC46209.1| predicted protein [Naegleria gruberi]	290992662	XM_002678907.1	159	1.92E-76	Naegleria gruberi predicted protein, mRNA	--	--	--	--	E9PTG8	127	5.79E-08	Serine/threonine-protein kinase 10 OS=Rattus norvegicus GN=Stk10 PE=3 SV=1	PF00069	Protein kinase domain	GO:0006468	protein phosphorylation	GO:0004672//GO:0005524	protein kinase activity//ATP binding	--	--	KOG0576	Mitogen-activated protein kinase kinase kinase kinase (MAP4K), germinal center kinase family
comp1011310_c0	0.22	0.24	0	0.57	0.8	0	2.168931623	2.086357331	5.481446947	1	0.40577	540	--	--	--	--	--	41349936	AC098571.2	528	0	Oryza sativa Japonica Group chromosome 5 clone OJ1126_B10, complete sequence	--	--	--	--	--	--	--	--	--	--	--	--	--	--	--	--	--	--
comp1011325_c0	0.51	0.51	0.56	0	0	1.35	0.41812273	1.043178666	0	0.99036	1	280	--	--	--	--	--	54261816	AC137593.2	280	1.13E-143	Oryza sativa (Japonica cultiva-group) chromosome 9 BAC clone OSJNBa0043I04, complete sequence	--	--	--	--	--	--	--	--	--	--	--	--	--	--	--	--	--	--
comp1011371_c0	0	0	0	2.58	0.85	0.39	3.79563034	0	2.192578779	0.47156	0.8927	336	342865962	EGU71963.1	614	1.68E-71	hypothetical protein FOXB_17524 [Fusarium oxysporum Fo5176]	--	--	--	--	--	--	--	--	--	--	--	--	--	--	--	--	--	GO:0005543	phospholipid binding	--	--	--	--
comp1011467_c0	0.64	1.63	0	0	0	0	0	3.813567905	0	0.44466	NA	325	--	--	--	--	--	12280907	AC060755.9	325	1.28E-168	Oryza sativa chromosome 10 BAC OSJNBa0003O19 genomic sequence, complete sequence	--	--	--	--	--	--	--	--	--	--	--	--	--	--	--	--	--	--
comp1011498_c0	0	0	0	3.23	1.26	2.25	1.626698717	0	1.096289389	0.80501	1	246	330918458	XP_003298233.1	332	2.31E-35	hypothetical protein PTT_08868 [Pyrenophora teres f. teres 0-1] >gi|311328715|gb|EFQ93686.1| hypothetical protein PTT_08868 [Pyrenophora teres f. teres 0-1]	--	--	--	--	--	--	--	--	--	--	--	--	--	PF08073	CHDNT (NUC034) domain	GO:0006355	regulation of transcription, DNA-dependent	GO:0008270//GO:0003677//GO:0016818//GO:0005524	zinc ion binding//DNA binding//hydrolase activity, acting on acid anhydrides, in phosphorus-containing anhydrides//ATP binding	GO:0005634	nucleus	--	--
comp1011508_c0	0.64	0.22	0.23	0.27	0	0.57	0.960355635	1.97806228	0	0.90654	0.8398	383	--	--	--	--	--	116311059	CR855236.1	383	0	Oryza sativa genomic DNA, chromosome 4, BAC clone: OSIGBa0157K09-H0214G12, complete sequence	--	--	--	--	--	--	--	--	--	--	--	--	--	--	--	--	--	--
comp1011529_c0	0	0	0	0.72	0.84	3.03	0.542232906	0	1.096289389	1	0.94514	271	342875765	EGU77478.1	446	6.48E-51	hypothetical protein FOXB_11990 [Fusarium oxysporum Fo5176]	--	--	--	--	--	K06901	pbuG	putative MFS transporter, AGZA family, xanthine/uracil permease	http://www.genome.jp/dbget-bin/www_bget?ko:K06901	O94300	273	9.65E-28	Putative xanthine/uracil permease C887.17 OS=Schizosaccharomyces pombe (strain 972 / ATCC 24843) GN=SPBC887.17 PE=2 SV=1	PF00860//PF00916//PF04602//PF01773	Permease family//Sulfate transporter family//Mycobacterial cell wall arabinan synthesis protein//Na+ dependent nucleoside transporter N-terminus	GO:0015858//GO:0055085//GO:0006810//GO:0008272//GO:0006812//GO:0071766	nucleoside transport//transmembrane transport//transport//sulfate transport//cation transport//Actinobacterium-type cell wall biogenesis	GO:0052636//GO:0005215//GO:0015116//GO:0005415	arabinosyltransferase activity//transporter activity//sulfate transmembrane transporter activity//nucleoside:sodium symporter activity	GO:0016020//GO:0016021	membrane//integral to membrane	--	--
comp1011582_c0	0	0	0	1.06	0.97	0.22	2.711164528	0	4.385157557	0.62056	0.66616	430	--	--	--	--	--	--	--	--	--	--	--	--	--	--	--	--	--	--	--	--	--	--	--	--	--	--	--	--
comp1011591_c0	0	0.78	0.89	1	1.17	2.1	0.960355635	0.575736858	1.096289389	1	1	250	--	--	--	--	--	38636884	AP004396.3	250	4.70E-127	Oryza sativa Japonica Group genomic DNA, chromosome 8, PAC clone:P0404D10	--	--	--	--	--	--	--	--	--	--	--	--	--	--	--	--	--	--
comp10115_c0	0.57	0.58	0	0	0.41	0.75	0	2.086357331	1.096289389	0.69507	0.73923	340	--	--	--	--	--	16215803	AP004279.1	340	6.19E-177	Oryza sativa Japonica Group genomic DNA, chromosome 6, PAC clone:P0556B08	--	--	--	--	--	--	--	--	--	--	--	--	--	--	--	--	--	--
comp1011643_c0	2.51	0	0	2.08	1.22	0	1.084465811	1.402325422	1.096289389	0.98424	1	248	--	--	--	--	--	55773927	AP003212.4	242	1.30E-122	Oryza sativa Japonica Group genomic DNA, chromosome 1, BAC clone:OSJNBa0049H05	--	--	--	--	--	--	--	--	--	--	--	--	--	--	--	--	--	--
comp1011673_c0	0	0	0	1.03	0.58	0.96	4.337863245	0	4.385157557	0.40999	0.95218	573	342877064	EGU78576.1	689	6.63E-84	hypothetical protein FOXB_10896 [Fusarium oxysporum Fo5176]	--	--	--	--	--	--	--	--	--	--	--	--	--	PF03091	CutA1 divalent ion tolerance protein	GO:0010038	response to metal ion	--	--	--	--	--	--
comp1011688_c0	0	0	0	0	1.31	1.6	0	0	3.288868168	NA	0.21837	332	330931214	XP_003303313.1	494	1.13E-57	hypothetical protein PTT_15476 [Pyrenophora teres f. teres 0-1] >gi|311320756|gb|EFQ88585.1| hypothetical protein PTT_15476 [Pyrenophora teres f. teres 0-1]	--	--	--	--	--	--	--	--	--	--	--	--	--	PF00474	Sodium:solute symporter family	GO:0055085//GO:0006810	transmembrane transport//transport	GO:0005215	transporter activity	GO:0016020	membrane	--	--
comp1011732_c0	0	0	0.16	0.93	0.63	0.78	3.129287258	0	3.288868168	0.55177	0.9854	463	351725015	NP_001235798.1	224	7.21E-21	uncharacterized protein LOC100500027 [Glycine max] >gi|255628607|gb|ACU14648.1| unknown [Glycine max]	--	--	--	--	--	K03105	SRP19	signal recognition particle subunit SRP19	http://www.genome.jp/dbget-bin/www_bget?ko:K03105	P49964	203	5.78E-19	Signal recognition particle 19 kDa protein OS=Oryza sativa subsp. japonica GN=SRP19 PE=1 SV=1	PF01922	SRP19 protein	GO:0006614	SRP-dependent cotranslational protein targeting to membrane	GO:0008312	7S RNA binding	GO:0048500	signal recognition particle	KOG3198	Signal recognition particle, subunit Srp19
comp1011777_c0	0	0	0.11	0.65	0.59	0.69	3.129287258	0	4.385157557	0.55177	0.76551	571	396462274	XP_003835748.1	969	2.83E-128	similar to 37S ribosomal protein S5 [Leptosphaeria maculans JN3] >gi|312212300|emb|CBX92383.1| similar to 37S ribosomal protein S5 [Leptosphaeria maculans JN3]	--	--	--	--	--	K02988	RP-S5, rpsE	small subunit ribosomal protein S5	http://www.genome.jp/dbget-bin/www_bget?ko:K02988	P33759	407	9.37E-47	37S ribosomal protein S5, mitochondrial OS=Saccharomyces cerevisiae (strain ATCC 204508 / S288c) GN=MRPS5 PE=1 SV=1	PF03719//PF00333	Ribosomal protein S5, C-terminal domain//Ribosomal protein S5, N-terminal domain	GO:0006412//GO:0042254	translation//ribosome biogenesis	GO:0003723//GO:0003735	RNA binding//structural constituent of ribosome	GO:0005840	ribosome	KOG2646	Ribosomal protein S5
comp1011833_c0	0	0	0	0	0	0.9	0	0	0	NA	NA	259	--	--	--	--	--	38198228	AP005290.2	259	4.86E-132	Oryza sativa Japonica Group genomic DNA, chromosome 2, BAC clone:OJ1282_E10	--	--	--	--	--	--	--	--	--	--	--	--	--	--	--	--	--	--
comp1011851_c0	0	0	2.4	0	0	0	0.41812273	0	0	1	1	208	--	--	--	--	--	34740239	AP003873.2	208	8.50E-104	Oryza sativa Japonica Group genomic DNA, chromosome 8, BAC clone:OJ1118_A06	--	--	--	--	--	--	--	--	--	--	--	--	--	--	--	--	--	--
comp1011919_c0	0	0	0	0.68	1.82	0.24	1.626698717	0	7.674025725	0.80501	0.14661	415	--	--	--	--	--	--	--	--	--	--	--	--	--	--	--	--	--	--	--	--	--	--	--	--	--	--	--	--
comp101193_c0	12.92	6.74	6.94	4.97	5.09	5.25	39.09383493	79.48714821	31.79239229	0.14187	0.71154	512	--	--	--	--	--	12280907	AC060755.9	509	0	Oryza sativa chromosome 10 BAC OSJNBa0003O19 genomic sequence, complete sequence	--	--	--	--	--	--	--	--	--	--	--	--	--	--	--	--	--	--
comp1011955_c0	0	0	0	2.04	1.19	0	1.084465811	0	1.096289389	0.90611	1	249	189208758	XP_001940712.1	353	7.58E-39	conserved hypothetical protein [Pyrenophora tritici-repentis Pt-1C-BFP] >gi|187976805|gb|EDU43431.1| conserved hypothetical protein [Pyrenophora tritici-repentis Pt-1C-BFP]	169598919	XM_001792831.1	78	1.93E-31	Phaeosphaeria nodorum SN15 hypothetical protein partial mRNA	--	--	--	--	--	--	--	--	--	--	--	--	--	--	--	--	--	--
comp1011980_c0	0	0	4.25	0	2.82	0	0.836245459	0	1.096289389	0.92538	1	212	--	--	--	--	--	47848091	AP004864.3	209	2.42E-104	Oryza sativa Japonica Group genomic DNA, chromosome 2, BAC clone:OSJNBa0048K16	--	--	--	--	--	--	--	--	--	--	--	--	--	--	--	--	--	--
comp10119_c0	0.3	0.47	0.49	0	0.43	0.2	1.254368189	2.662094189	2.192578779	0.90748	0.90572	457	--	--	--	--	--	51339059	AC135425.3	441	0	Oryza sativa Japonica Group chromosome 5 clone P0453H11, complete sequence	--	--	--	--	--	--	--	--	--	--	--	--	--	--	--	--	--	--
comp1011_c0	0	0	0	0.74	0	1.56	0.542232906	0	0	1	1	269	--	--	--	--	--	160361034	CP000884.1	36	4.68E-08	Delftia acidovorans SPH-1, complete genome	--	--	--	--	--	--	--	--	PF00015	Methyl-accepting chemotaxis protein (MCP) signalling domain	GO:0007165	signal transduction	GO:0004871	signal transducer activity	GO:0016020	membrane	--	--
comp1011_c1	0	0	0	0	3.5	0	0	0	1.096289389	NA	0.73923	205	218194684	EEC77111.1	210	4.94E-18	hypothetical protein OsI_15534 [Oryza sativa Indica Group]	346647687	CP002914.1	53	1.22E-17	Xanthomonas axonopodis pv. citrumelo F1, complete genome	K05875	tar	methyl-accepting chemotaxis protein II, aspartate sensor receptor	http://www.genome.jp/dbget-bin/www_bget?ko:K05875	P07017	196	1.11E-17	Methyl-accepting chemotaxis protein II OS=Escherichia coli (strain K12) GN=tar PE=1 SV=2	PF00015	Methyl-accepting chemotaxis protein (MCP) signalling domain	GO:0009252//GO:0006935//GO:0007165	peptidoglycan biosynthetic process//chemotaxis//signal transduction	GO:0008658//GO:0008955//GO:0004871	penicillin binding//peptidoglycan glycosyltransferase activity//signal transducer activity	GO:0016023//GO:0016021//GO:0016020//GO:0009274	cytoplasmic membrane-bounded vesicle//integral to membrane//membrane//peptidoglycan-based cell wall	--	--
comp1012012_c0	0	3.44	2.06	0	0	0	0.41812273	1.151473716	0	0.99047	1	213	--	--	--	--	--	5803242	AP000399.1	213	1.45E-106	Oryza sativa Japonica Group genomic DNA, chromosome 6, clone:P0535G04	--	--	--	--	--	--	--	--	--	--	--	--	--	--	--	--	--	--
comp101204_c0	3.15	4.21	7.64	7.97	5.52	8.11	28.14432598	16.90744875	18.63691962	0.49041	0.50428	374	218199790	EEC82217.1	184	4.85E-14	hypothetical protein OsI_26363 [Oryza sativa Indica Group]	--	--	--	--	--	--	--	--	--	--	--	--	--	--	--	GO:0016310//GO:0009069//GO:0006468	phosphorylation//serine family amino acid metabolic process//protein phosphorylation	GO:0004674//GO:0005524	protein serine/threonine kinase activity//ATP binding	--	--	--	--
comp1012067_c0	0	0.45	0	0.57	0	0	0.542232906	0.575736858	0	1	1	290	--	--	--	--	--	47716497	AP003609.2	251	1.55E-127	Oryza sativa Japonica Group genomic DNA, chromosome 6, PAC clone:P0012B02	--	--	--	--	--	--	--	--	--	--	--	--	--	--	--	--	--	--
comp1012112_c0	0	0	3.23	0	0	0	0.836245459	0	0	0.92538	0.84981	222	--	--	--	--	--	15004914	AP003282.2	199	9.24E-99	Oryza sativa Japonica Group genomic DNA, chromosome 1, PAC clone:P0583G08	--	--	--	--	--	--	--	--	--	--	--	--	--	--	--	--	--	--
comp1012252_c0	0	0	2.05	0	0	0	2.926859108	0	0	0.54322	0.41296	348	55296645	BAD69365.1	268	9.52E-29	hypothetical protein [Oryza sativa Japonica Group]	55296639	AP006751.2	348	0	Oryza sativa Japonica Group genomic DNA, chromosome 6, BAC clone:B1460A05	--	--	--	--	--	--	--	--	--	--	--	--	--	--	--	--	--	--
comp1012300_c0	0	0	0.42	0	0.56	0	0.41812273	0	1.096289389	1	0.94464	305	--	--	--	--	--	50509519	AP005243.4	305	1.57E-157	Oryza sativa Japonica Group genomic DNA, chromosome 7, BAC clone:OJ1205_F02	--	--	--	--	--	--	--	--	--	--	--	--	--	--	--	--	--	--
comp1012312_c0	1.52	0	0.42	0.48	0	0	0.960355635	1.86976723	0	0.90828	0.8398	306	--	--	--	--	--	50510187	AP005309.5	306	4.38E-158	Oryza sativa Japonica Group genomic DNA, chromosome 7, PAC clone:P0474G09	--	--	--	--	--	--	--	--	--	--	--	--	--	--	--	--	--	--
comp1012336_c0	0	1.29	0	0	0	0.86	0	1.151473716	0	0.88982	NA	262	--	--	--	--	--	50510258	AP005465.5	262	1.06E-133	Oryza sativa Japonica Group genomic DNA, chromosome 7, BAC clone:OJ1136_F08	--	--	--	--	--	--	--	--	--	--	--	--	--	--	--	--	--	--
comp1012353_c0	0	0	1.79	0	0	0	0.41812273	0	0	1	1	218	24796821	AAN64497.1	196	2.71E-17	hypothetical protein [Oryza sativa Japonica Group]	24796794	AC084405.6	215	1.15E-107	Oryza sativa chromosome 3 BAC OSJNBa0044H10 genomic sequence, complete sequence	--	--	--	--	--	--	--	--	--	--	--	--	--	--	--	--	--	--
comp1012368_c0	1.11	0	0.61	0.35	0	0.37	1.378478365	1.86976723	0	0.97867	0.67886	343	--	--	--	--	--	55773860	AP003508.3	334	1.35E-173	Oryza sativa Japonica Group genomic DNA, chromosome 6, PAC clone:P0470C02	--	--	--	--	--	--	--	--	--	--	--	--	--	--	--	--	--	--
comp1012371_c0	0.59	1.45	0	0	0	0	0	5.432483429	0	0.28446	NA	396	--	--	--	--	--	47716507	AP005875.2	384	0	Oryza sativa Japonica Group genomic DNA, chromosome 2, BAC clone:OSJNBa0033K18	--	--	--	--	--	--	--	--	--	--	--	--	--	--	--	--	--	--
comp1012481_c0	1	0.15	0	0	0	0	0	3.84782951	0	0.41584	NA	468	218191225	EEC73652.1	783	4.97E-100	hypothetical protein OsI_08178 [Oryza sativa Indica Group]	49388164	AP004192.3	438	0	Oryza sativa Japonica Group genomic DNA, chromosome 2, BAC clone:OJ1643_A10	--	--	--	--	Q9LMN7	144	1.07E-09	Wall-associated receptor kinase 5 OS=Arabidopsis thaliana GN=WAK5 PE=2 SV=1	PF13947//PF07645	Wall-associated receptor kinase galacturonan-binding//Calcium-binding EGF domain	--	--	GO:0005509//GO:0030247	calcium ion binding//polysaccharide binding	GO:0016023	cytoplasmic membrane-bounded vesicle	--	--
comp1012574_c0	0	0	0	2.13	2.51	2.21	0.542232906	0	1.096289389	1	0.94514	216	--	--	--	--	--	--	--	--	--	--	--	--	--	--	--	--	--	--	--	--	--	--	--	--	--	--	--	--
comp101268_c0	2.42	4.35	5.28	2.95	3.5	0	1.378478365	1.618915524	1.096289389	1	1	205	46394400	DAA05138.1	332	1.66E-35	TPA: WRKY transcription factor 73 [Oryza sativa (indica cultivar-group)]	46394399	BK005076.1	199	8.42E-99	TPA_inf: Oryza sativa (indica cultivar-group) WRKY transcription factor 73 (WRKY73) gene, complete cds	--	--	--	--	--	--	--	--	--	--	--	--	--	--	--	--	--	--
comp1012706_c0	0.13	0.29	0.29	0.17	0.19	0	1.378478365	1.618915524	1.096289389	1	1	484	--	--	--	--	--	33146980	AP005190.3	384	0	Oryza sativa Japonica Group genomic DNA, chromosome 7, PAC clone:P0477A12	--	--	--	--	--	--	--	--	--	--	--	--	--	--	--	--	--	--
comp1012717_c0	0	0	0	0	0	0	0	0	0	NA	NA	265	222624645	EEE58777.1	222	4.50E-20	hypothetical protein OsJ_10300 [Oryza sativa Japonica Group]	115452186	NM_001056229.1	265	2.31E-135	Oryza sativa Japonica Group Os03g0271900 (Os03g0271900) mRNA, complete cds	--	--	--	--	Q9LZL3	174	1.63E-14	Aspartic proteinase PCS1 OS=Arabidopsis thaliana GN=PCS1 PE=2 SV=1	--	--	GO:0006508	proteolysis	GO:0004190	aspartic-type endopeptidase activity	--	--	--	--
comp1012780_c0	0	0	0	0.95	3.33	1.99	0.542232906	0	3.288868168	1	0.38004	253	342874763	EGU76693.1	260	1.98E-25	hypothetical protein FOXB_12795 [Fusarium oxysporum Fo5176]	156062625	XM_001597185.1	33	2.03E-06	Sclerotinia sclerotiorum 1980 hypothetical protein (SS1G_01429) partial mRNA	--	--	--	--	--	--	--	--	--	--	--	--	GO:0016758	transferase activity, transferring hexosyl groups	GO:0016021	integral to membrane	--	--
comp10127_c0	0	0	0	0	0	0	0	0	0	NA	NA	234	--	--	--	--	--	18997259	AC073556.11	219	7.45E-110	Oryza sativa chromosome 3 BAC OSJNBa0091P11 genomic sequence, complete sequence	--	--	--	--	--	--	--	--	--	--	--	--	--	--	--	--	--	--
comp1012805_c0	0	0	0	2.13	2.51	4.41	0.542232906	0	1.096289389	1	0.94514	216	--	--	--	--	--	--	--	--	--	--	--	--	--	--	--	--	--	--	--	--	--	--	--	--	--	--	--	--
comp1012846_c0	0	0	0	0.99	0	2.09	1.626698717	0	0	0.80501	0.65883	351	--	--	--	--	--	--	--	--	--	--	--	--	--	--	--	--	--	--	--	--	--	--	--	--	--	--	--	--
comp1012852_c0	0.69	0	1.51	1.3	0	0	3.299189636	0.934883615	0	0.75457	0.26869	317	--	--	--	--	--	24942863	AC098695.2	317	3.50E-164	Oryza sativa Japonica Group chromosome 3 clone OJ1126B12, complete sequence	--	--	--	--	--	--	--	--	--	--	--	--	--	--	--	--	--	--
comp1012883_c0	0	0	0	0	0	0	0	0	0	NA	NA	236	342880915	EGU81929.1	387	2.08E-42	hypothetical protein FOXB_07532 [Fusarium oxysporum Fo5176]	--	--	--	--	--	--	--	--	--	--	--	--	--	--	--	GO:0055114	oxidation-reduction process	GO:0050660//GO:0046577	flavin adenine dinucleotide binding//long-chain-alcohol oxidase activity	--	--	--	--
comp1012889_c0	0	0	0	0.14	0.49	0.3	0.542232906	0	3.288868168	1	0.38004	535	260804109	XP_002596931.1	383	4.50E-43	hypothetical protein BRAFLDRAFT_76431 [Branchiostoma floridae] >gi|229282192|gb|EEN52943.1| hypothetical protein BRAFLDRAFT_76431 [Branchiostoma floridae]	--	--	--	--	--	K01823	idi, IDI	isopentenyl-diphosphate delta-isomerase	http://www.genome.jp/dbget-bin/www_bget?ko:K01823	O48964	353	1.31E-39	Isopentenyl-diphosphate Delta-isomerase I OS=Camptotheca acuminata GN=IPI1 PE=2 SV=1	PF00293	NUDIX domain	--	--	GO:0016787	hydrolase activity	--	--	KOG0142	Isopentenyl pyrophosphate:dimethylallyl pyrophosphate isomerase
comp1012902_c0	0	0	0	0.91	0	1.68	2.168931623	0	0	0.70869	0.52958	416	--	--	--	--	--	--	--	--	--	--	--	--	--	--	--	--	--	--	--	--	--	--	--	--	--	--	--	--
comp1012918_c0	1	0	0	0	0	0	0	0.467441807	0	0.9981	NA	239	--	--	--	--	--	45382008	AP004843.2	56	3.12E-19	Oryza sativa Japonica Group genomic DNA, chromosome 2, BAC clone:B1103G11	--	--	--	--	--	--	--	--	--	--	--	--	--	--	--	--	--	--
comp1012932_c0	0	0	0	6.35	2.48	1.11	3.253397434	0	2.192578779	0.54156	0.99322	247	325185165	CCA19656.1	198	8.31E-19	conserved hypothetical protein [Albugo laibachii Nc14] >gi|325188555|emb|CCA23088.1| conserved hypothetical protein [Albugo laibachii Nc14]	--	--	--	--	--	K02913	RP-L33, rpmG	large subunit ribosomal protein L33	http://www.genome.jp/dbget-bin/www_bget?ko:K02913	Q3YSN4	172	4.72E-16	50S ribosomal protein L33 OS=Ehrlichia canis (strain Jake) GN=rpmG PE=3 SV=2	PF00471	Ribosomal protein L33	GO:0006412//GO:0042254	translation//ribosome biogenesis	GO:0003735	structural constituent of ribosome	GO:0005840//GO:0005622	ribosome//intracellular	KOG3505	Mitochondrial/chloroplast ribosomal protein L33-like
comp1012950_c0	0	0	1.76	0.2	0	0	4.723460203	0	0	0.33204	0.20706	439	218185447	EEC67874.1	671	5.13E-85	hypothetical protein OsI_35508 [Oryza sativa Indica Group]	221327771	FJ266024.1	323	2.31E-167	Oryza sativa Indica group clone OSI9Ba083O10_092B13, complete sequence	--	--	--	--	--	--	--	--	--	--	--	--	--	--	--	--	--	--
comp1012_c0	0	0	0	1.91	2.25	0	0.542232906	0	1.096289389	1	0.94514	220	290976657	XP_002671056.1	367	1.10E-41	predicted protein [Naegleria gruberi] >gi|284084621|gb|EFC38312.1| predicted protein [Naegleria gruberi]	290976656	XM_002671010.1	217	9.02E-109	Naegleria gruberi predicted protein, mRNA	--	--	--	--	--	--	--	--	PF00778	DIX domain	GO:0007275//GO:0007165	multicellular organismal development//signal transduction	GO:0004871	signal transducer activity	GO:0005622	intracellular	--	--
comp1013002_c0	0	0	0	0	0	1.4	0	0	0	NA	NA	235	--	--	--	--	--	31414501	AL845344.4	235	9.54E-119	Oryza sativa chromosome 12, . BAC OSJNBb0108O14 of library OSJNBb from chromosome 12 of cultivar Nipponbare of ssp. japonica of Oryza sativa (rice), complete sequence	--	--	--	--	--	--	--	--	--	--	--	--	--	--	--	--	--	--
comp1013017_c0	0	0	0.87	0	0	2.06	0.41812273	0	0	1	1	251	--	--	--	--	--	--	--	--	--	--	--	--	--	--	--	--	--	--	PF00428	60s Acidic ribosomal protein	GO:0006414//GO:0042254	translational elongation//ribosome biogenesis	GO:0003735	structural constituent of ribosome	GO:0005840//GO:0005622	ribosome//intracellular	--	--
comp101301_c0	4.46	5.56	1.72	2.17	3.21	2.64	12.06650053	38.92249578	18.63691962	0.10371	0.42549	491	115439433	NP_001043996.1	310	7.57E-32	Os01g0702700 [Oryza sativa Japonica Group] >gi|113533527|dbj|BAF05910.1| Os01g0702700 [Oryza sativa Japonica Group] >gi|215767190|dbj|BAG99418.1| unnamed protein product [Oryza sativa Japonica Group] >gi|222619127|gb|EEE55259.1| hypothetical protein OsJ_03162 [Oryza sativa Japonica Group]	20804583	AP003245.4	461	0	Oryza sativa Japonica Group genomic DNA, chromosome 1, PAC clone:P0421H07	K09422	MYBP	myb proto-oncogene protein, plant	http://www.genome.jp/dbget-bin/www_bget?ko:K09422	Q8LPH6	235	3.06E-22	Transcription factor MYB86 OS=Arabidopsis thaliana GN=MYB86 PE=2 SV=1	PF00249	Myb-like DNA-binding domain	--	--	GO:0003682//GO:0003677	chromatin binding//DNA binding	GO:0000785	chromatin	--	--
comp1013025_c0	0	0	0	0.93	0.84	0	2.711164528	0	4.385157557	0.62056	0.66616	462	168018370	XP_001761719.1	390	2.73E-43	predicted protein [Physcomitrella patens subsp. patens] >gi|162687090|gb|EDQ73475.1| predicted protein [Physcomitrella patens subsp. patens]	--	--	--	--	--	K06892	K06892	--	http://www.genome.jp/dbget-bin/www_bget?ko:K06892	F4K7D5	235	1.40E-22	Probable flavonol synthase 6 OS=Arabidopsis thaliana GN=FLS6 PE=3 SV=1	PF03171	2OG-Fe(II) oxygenase superfamily	GO:0055114	oxidation-reduction process	GO:0016706//GO:0016491	oxidoreductase activity, acting on paired donors, with incorporation or reduction of molecular oxygen, 2-oxoglutarate as one donor, and incorporation of one atom each of oxygen into both donors//oxidoreductase activity	--	--	KOG0143	Iron/ascorbate family oxidoreductases
comp1013030_c0	0	0	0	1.27	1.47	0.66	1.084465811	0	2.192578779	0.90611	0.767	281	429854352	ELA29370.1	376	2.61E-43	cutinase precursor [Colletotrichum gloeosporioides Nara gc5]	--	--	--	--	--	--	--	--	--	B6H2E9	253	1.82E-26	Probable cutinase 2 OS=Penicillium chrysogenum (strain ATCC 28089 / DSM 1075 / Wisconsin 54-1255) GN=Pc13g05110 PE=3 SV=1	PF02230//PF01764//PF01083	Phospholipase/Carboxylesterase//Lipase (class 3)//Cutinase	GO:0008152//GO:0006629//GO:0046486//GO:0016042	metabolic process//lipid metabolic process//glycerolipid metabolic process//lipid catabolic process	GO:0016787//GO:0004806	hydrolase activity//triglyceride lipase activity	--	--	--	--
comp1013091_c0	0	1.16	0	0	0	0	0	0.575736858	0	0.9981	NA	229	--	--	--	--	--	50510125	AP005127.5	229	2.00E-115	Oryza sativa Japonica Group genomic DNA, chromosome 7, BAC clone:OSJNBb0062D12	--	--	--	--	--	--	--	--	--	--	--	--	--	--	--	--	--	--
comp10130_c0	0	0	0	0.25	1.15	0.94	1.084465811	0	8.770315115	0.90611	0.061684	579	290987971	XP_002676695.1	552	1.00E-67	predicted protein [Naegleria gruberi] >gi|284090299|gb|EFC43951.1| predicted protein [Naegleria gruberi]	290987970	XM_002676649.1	264	1.94E-134	Naegleria gruberi predicted protein, mRNA	K08815	TTBK	tau tubulin kinase	http://www.genome.jp/dbget-bin/www_bget?ko:K08815	Q54DF7	387	2.41E-42	Probable serine/threonine-protein kinase DDB_G0292354 OS=Dictyostelium discoideum GN=DDB_G0292354 PE=3 SV=1	PF00069//PF07714	Protein kinase domain//Protein tyrosine kinase	GO:0009069//GO:0006468//GO:0016310	serine family amino acid metabolic process//protein phosphorylation//phosphorylation	GO:0005524//GO:0004674//GO:0004672	ATP binding//protein serine/threonine kinase activity//protein kinase activity	--	--	KOG1164	Casein kinase (serine/threonine/tyrosine protein kinase)
comp10131_c0	0	0	0	0	2.99	0	0	0	1.096289389	NA	0.73923	210	--	--	--	--	--	--	--	--	--	--	--	--	--	--	--	--	--	--	--	--	--	--	--	--	--	--	--	--
comp101328_c0	0.71	0	0.26	0	0	0.32	0.41812273	1.402325422	0	0.90911	1	366	--	--	--	--	--	86361422	DQ352453.1	251	2.00E-127	Oryza sativa (indica cultivar-group) cultivar C101A51 chromosome 6, clones BAC70, TAC40, TAC10, TAC30 sequence	--	--	--	--	--	--	--	--	--	--	--	--	--	--	--	--	--	--
comp1013441_c0	0	0	1.48	0.56	1.3	0	1.796601095	0	2.192578779	0.74561	1	291	--	--	--	--	--	115441174	NM_001051402.1	288	4.20E-148	Oryza sativa Japonica Group Os01g0859400 (Os01g0859400) mRNA, complete cds	--	--	--	--	--	--	--	--	--	--	--	--	--	--	--	--	--	--
comp1013458_c0	0.22	0	0.24	0	1.25	1.44	0.41812273	0.467441807	4.385157557	1	0.23661	381	77549288	ABA92085.1	555	3.80E-65	transposon protein, putative, unclassified [Oryza sativa Japonica Group]	46805597	AP004381.3	381	0	Oryza sativa Japonica Group genomic DNA, chromosome 8, PAC clone:P0025F03	--	--	--	--	Q9SZL8	237	3.74E-22	Protein FAR1-RELATED SEQUENCE 5 OS=Arabidopsis thaliana GN=FRS5 PE=2 SV=1	PF01817	Chorismate mutase type II	GO:0046417	chorismate metabolic process	--	--	--	--	--	--
comp1013467_c0	0	0.53	1.18	0.67	1.57	0.71	1.378478365	0.575736858	2.192578779	0.93046	0.9063	276	--	--	--	--	--	50508295	AP003705.3	270	4.01E-138	Oryza sativa Japonica Group genomic DNA, chromosome 7, BAC clone:OJ1112_E08	--	--	--	--	--	--	--	--	--	--	--	--	--	--	--	--	--	--
comp1013468_c0	2.27	0	0	0	0	0	0	0.934883615	0	0.90579	NA	233	218184733	EEC67160.1	156	6.74E-11	hypothetical protein OsI_34014 [Oryza sativa Indica Group]	16418172	AC078893.10	233	1.22E-117	Oryza sativa chromosome 10 BAC OSJNBb0044B19 genomic sequence, complete sequence	--	--	--	--	--	--	--	--	--	--	--	--	--	--	--	--	--	--
comp1013471_c0	0.52	0	0.29	0.66	0	1.04	1.502588541	0.934883615	0	1	0.66859	351	--	--	--	--	--	115441368	NM_001051499.1	348	0	Oryza sativa Japonica Group Os01g0875500 (Os01g0875500) mRNA, complete cds	--	--	--	--	--	--	--	--	--	--	--	--	--	--	--	--	--	--
comp1013587_c0	0	0.93	1.02	0	0	0	0.836245459	1.151473716	0	1	0.84981	288	--	--	--	--	--	31249731	AC133339.3	288	4.15E-148	Oryza sativa chromosome 3 BAC OSJNBa0078D06 genomic sequence, complete sequence	--	--	--	--	--	--	--	--	--	--	--	--	--	--	--	--	--	--
comp10136_c0	0	0	0.85	0.66	0.93	0.52	4.677668001	0	5.481446947	0.35011	0.92119	495	--	--	--	--	--	42408275	AP004558.3	480	0	Oryza sativa Japonica Group genomic DNA, chromosome 8, PAC clone:P0409A07	--	--	--	--	--	--	--	--	--	--	--	--	--	--	--	--	--	--
comp1013711_c0	0	0.86	0	0	0	0	0	0.575736858	0	0.9981	NA	244	--	--	--	--	--	22535595	AP003536.4	220	2.17E-110	Oryza sativa Japonica Group genomic DNA, chromosome 1, BAC clone:B1096D03	--	--	--	--	--	--	--	--	--	--	--	--	--	--	--	--	--	--
comp1013742_c0	0	0	0	0	0	0	0	0	0	NA	NA	257	--	--	--	--	--	46806252	AP005644.3	237	8.18E-120	Oryza sativa Japonica Group genomic DNA, chromosome 2, BAC clone:OSJNBb0056I22	--	--	--	--	--	--	--	--	--	--	--	--	--	--	--	--	--	--
comp1013897_c0	0	0	1.55	0.88	2.04	0.92	1.378478365	0	2.192578779	0.82884	0.9063	258	348681681	EGZ21497.1	203	3.27E-18	hypothetical protein PHYSODRAFT_285618 [Phytophthora sojae]	--	--	--	--	--	K04711	YDC1	dihydroceramidase	http://www.genome.jp/dbget-bin/www_bget?ko:K04711	Q02896	181	5.19E-16	Alkaline ceramidase YDC1 OS=Saccharomyces cerevisiae (strain ATCC 204508 / S288c) GN=YDC1 PE=1 SV=1	PF05875	Ceramidase	GO:0006807//GO:0006672	nitrogen compound metabolic process//ceramide metabolic process	GO:0016811	hydrolase activity, acting on carbon-nitrogen (but not peptide) bonds, in linear amides	GO:0016021	integral to membrane	KOG2329	Alkaline ceramidase
comp1013937_c0	0	0	0	0	2.74	4.8	0	0	1.096289389	NA	0.73923	213	--	--	--	--	--	397329500	CP003734.1	213	1.45E-106	Pseudomonas putida DOT-T1E, complete genome	--	--	--	--	--	--	--	--	--	--	--	--	--	--	--	--	--	--
comp1013938_c0	0	0	0	0	1.76	0	0	0	1.096289389	NA	0.73923	230	--	--	--	--	--	50508703	AP005256.3	222	1.57E-111	Oryza sativa Japonica Group genomic DNA, chromosome 7, PAC clone:P0038F09	--	--	--	--	--	--	--	--	--	--	--	--	--	--	--	--	--	--
comp1013953_c0	0	0	1.34	0	0	0	0.836245459	0	0	0.92538	0.84981	267	--	--	--	--	--	20160475	AP003201.3	259	5.03E-132	Oryza sativa Japonica Group genomic DNA, chromosome 1, BAC clone:B1066G12	--	--	--	--	--	--	--	--	--	--	--	--	--	--	--	--	--	--
comp1013_c0	0.76	0.59	0	0	0.27	0	0	3.596977804	1.096289389	0.45979	0.73923	405	223994991	XP_002287179.1	221	6.50E-19	hypothetical protein THAPSDRAFT_268185 [Thalassiosira pseudonana CCMP1335] >gi|220976295|gb|EED94622.1| hypothetical protein THAPSDRAFT_268185 [Thalassiosira pseudonana CCMP1335]	--	--	--	--	--	--	--	--	--	--	--	--	--	--	--	--	--	--	--	--	--	--	--
comp101403_c0	4.36	1.79	10.27	3.24	5.08	4.55	96.02357772	54.20000853	70.16252092	0.40149	0.60219	876	115468204	NP_001057701.1	742	6.41E-96	Os06g0498800 [Oryza sativa Japonica Group] >gi|52076483|dbj|BAD45362.1| putative terminal flower 1 [Oryza sativa Japonica Group] >gi|113595741|dbj|BAF19615.1| Os06g0498800 [Oryza sativa Japonica Group] >gi|125555453|gb|EAZ01059.1| hypothetical protein OsI_23087 [Oryza sativa Indica Group]	157888465	CT841718.1	840	0	Oryza rufipogon (W1943) cDNA clone: ORW1943C104I23, full insert sequence	--	--	--	--	Q9XFK7	547	8.03E-68	Protein MOTHER of FT and TF 1 OS=Arabidopsis thaliana GN=MFT PE=1 SV=1	--	--	GO:0010030//GO:0009737	positive regulation of seed germination//response to abscisic acid stimulus	--	--	GO:0005634	nucleus	KOG3346	Phosphatidylethanolamine binding protein
comp1014041_c0	0	0	0	0.82	0.31	0.87	1.626698717	0	1.096289389	0.80501	1	380	342878987	EGU80264.1	568	6.85E-67	hypothetical protein FOXB_09191 [Fusarium oxysporum Fo5176]	23451248	AF420488.1	264	1.24E-134	Fusarium oxysporum protein kinase SNF1 (SNF1) gene, complete cds	--	--	--	--	P52497	122	3.68E-07	Carbon catabolite-derepressing protein kinase OS=Candida albicans GN=SNF1 PE=2 SV=2	--	--	GO:0016310//GO:0009069//GO:0006468	phosphorylation//serine family amino acid metabolic process//protein phosphorylation	GO:0004674//GO:0005524	protein serine/threonine kinase activity//ATP binding	--	--	--	--
comp10140_c0	0	0	0.05	0.64	0.91	0.55	6.382684692	0	15.34805145	0.23731	0.15621	1020	320167960	EFW44859.1	250	8.54E-22	hypothetical protein CAOG_02865 [Capsaspora owczarzaki ATCC 30864]	--	--	--	--	--	--	--	--	--	--	--	--	--	--	--	--	--	--	--	--	--	--	--
comp101419_c0	0	0	32.75	6.1	0	0	6.101938568	0	0	0.22667	0.10881	204	--	--	--	--	--	40253817	AP005531.3	204	1.39E-101	Oryza sativa Japonica Group genomic DNA, chromosome 8, BAC clone:B1099H05	--	--	--	--	--	--	--	--	--	--	--	--	--	--	--	--	--	--
comp10141_c0	0	0	0	2.38	2.82	2.47	0.542232906	0	1.096289389	1	0.94514	212	--	--	--	--	--	--	--	--	--	--	--	--	--	--	--	--	--	--	PF01139	tRNA-splicing ligase RtcB	GO:0006396	RNA processing	GO:0008452	RNA ligase activity	--	--	--	--
comp1014210_c0	0.37	0	0.4	0	0	1.94	0.41812273	0.467441807	0	1	1	310	--	--	--	--	--	46518552	AC113334.2	307	1.24E-158	Oryza sativa Japonica Group chromosome 5 clone OJ1123_F01, complete sequence	--	--	--	--	--	--	--	--	--	--	--	--	--	--	--	--	--	--
comp10142_c0	0	0	0.17	0.39	0.22	0.82	1.502588541	0	1.096289389	0.81667	1	451	330916229	XP_003297342.1	579	9.09E-70	hypothetical protein PTT_07706 [Pyrenophora teres f. teres 0-1] >gi|311330036|gb|EFQ94560.1| hypothetical protein PTT_07706 [Pyrenophora teres f. teres 0-1]	--	--	--	--	--	--	--	--	--	P39952	183	4.37E-15	Mitochondrial inner membrane protein OXA1 OS=Saccharomyces cerevisiae (strain ATCC 204508 / S288c) GN=OXA1 PE=1 SV=1	PF02096	60Kd inner membrane protein	GO:0051205	protein insertion into membrane	--	--	GO:0016021	integral to membrane	KOG1239	Inner membrane protein translocase involved in respiratory chain assembly
comp1014330_c0	0.96	0	0.35	0.81	0.46	0.42	1.502588541	1.402325422	1.096289389	1	1	325	--	--	--	--	--	18030120	AC083942.8	183	1.11E-89	Genomic sequence for Oryza sativa, Nipponbare strain, clone OSJNBa0002D01, from chromosome 3, complete sequence	--	--	--	--	--	--	--	--	--	--	--	--	--	--	--	--	--	--
comp1014357_c0	0.73	0.37	0.4	1.37	0	0.48	2.044821447	1.510620473	0	1	0.52704	311	108706120	ABF93915.1	140	1.07E-08	expressed protein [Oryza sativa Japonica Group]	297721794	NM_001186332.1	311	7.41E-161	Oryza sativa Japonica Group Os03g0142300 (Os03g0142300) mRNA, complete cds	--	--	--	--	--	--	--	--	--	--	--	--	--	--	--	--	--	--
comp1014383_c0	0	0	0	0.72	2.52	0	0.542232906	0	3.288868168	1	0.38004	271	350424451	XP_003493800.1	320	2.56E-35	PREDICTED: 50S ribosomal protein L4-like [Bombus impatiens]	397329500	CP003734.1	271	1.09E-138	Pseudomonas putida DOT-T1E, complete genome	K02926	RP-L4, rplD	large subunit ribosomal protein L4	http://www.genome.jp/dbget-bin/www_bget?ko:K02926	Q1IFW5	398	3.74E-48	50S ribosomal protein L4 OS=Pseudomonas entomophila (strain L48) GN=rplD PE=3 SV=1	PF00573	Ribosomal protein L4/L1 family	GO:0006412//GO:0042254	translation//ribosome biogenesis	GO:0003735	structural constituent of ribosome	GO:0005840	ribosome	KOG1624	Mitochondrial/chloroplast ribosomal protein L4
comp1014387_c0	0.94	0.59	0	0	0	0.5	0	4.064419611	0	0.40141	NA	406	--	--	--	--	--	47077922	AC130598.2	406	0	Oryza sativa Japonica Group chromosome 5 clone OSJNBa0056I11, complete sequence	--	--	--	--	--	--	--	--	--	--	--	--	--	--	--	--	--	--
comp1014408_c0	0.31	0	1.04	0.79	0	0.84	2.338834001	0.467441807	0	0.78824	0.42866	327	--	--	--	--	--	27374997	AP006049.2	327	9.99E-170	Oryza sativa Japonica Group genomic DNA, chromosome 8, BAC clone:OSJNBa0016N23	--	--	--	--	--	--	--	--	--	--	--	--	--	--	--	--	--	--
comp1014419_c0	0	0	0.09	0.4	0.78	1.26	2.587054352	0	7.674025725	0.63173	0.26509	683	192913004	ACF06610.1	716	1.23E-92	ribosomal protein L15 [Elaeis guineensis]	146184647	XM_001029813.2	74	9.65E-29	Tetrahymena thermophila ribosomal protein L15, mRNA	K02877	RP-L15e, RPL15	large subunit ribosomal protein L15e	http://www.genome.jp/dbget-bin/www_bget?ko:K02877	O82528	685	3.71E-89	60S ribosomal protein L15 OS=Petunia hybrida GN=RPL15 PE=2 SV=1	PF00827	Ribosomal L15	GO:0006412//GO:0042254	translation//ribosome biogenesis	GO:0003735	structural constituent of ribosome	GO:0005840	ribosome	KOG1678	60s ribosomal protein L15
comp1014453_c0	0	0	0	0.83	0.96	0.44	1.084465811	0	2.192578779	0.90611	0.767	321	342885980	EGU85929.1	377	4.48E-40	hypothetical protein FOXB_03596 [Fusarium oxysporum Fo5176]	--	--	--	--	--	--	--	--	--	C7Z274	343	1.26E-36	Probable zinc metalloprotease NECHADRAFT_96958 OS=Nectria haematococca (strain 77-13-4 / ATCC MYA-4622 / FGSC 9596 / MPVI) GN=NECHADRAFT_96958 PE=3 SV=1	--	--	GO:0006508	proteolysis	GO:0008233	peptidase activity	--	--	--	--
comp1014498_c0	0.55	0.34	0.51	0.2	0	0	3.59320219	5.575040084	0	0.85666	0.21891	680	242080819	XP_002445178.1	188	4.64E-15	hypothetical protein SORBIDRAFT_07g005516 [Sorghum bicolor] >gi|241941528|gb|EES14673.1| hypothetical protein SORBIDRAFT_07g005516 [Sorghum bicolor]	353685281	JN861112.1	680	0	Oryza sativa Indica Group mitochondrion, complete genome	--	--	--	--	--	--	--	--	--	--	--	--	--	--	--	--	--	--
comp10144_c0	0.38	0.25	0.25	0.39	0	0.21	3.423299812	4.064419611	0	0.96382	0.26375	688	222628872	EEE61004.1	133	9.47E-07	hypothetical protein OsJ_14818 [Oryza sativa Japonica Group]	116309403	CR855106.1	682	0	Oryza sativa genomic DNA, chromosome 4, BAC clone: OSIGBa0076I14, complete sequence	--	--	--	--	--	--	--	--	--	--	--	--	--	--	--	--	--	--
comp1014562_c0	0	0	0.76	0.59	0.67	0.62	2.338834001	0	2.192578779	0.65538	1	369	345312902	XP_003429316.1	125	1.64E-06	PREDICTED: transducin beta-like protein 2-like [Ornithorhynchus anatinus]	--	--	--	--	--	--	--	--	--	--	--	--	--	PF00400	WD domain, G-beta repeat	--	--	GO:0005515	protein binding	--	--	--	--
comp10145_c0	0.07	0	0.59	0.94	0.39	0.36	9.3095438	0.467441807	4.385157557	0.18523	0.48711	759	403338783	EJY68635.1	261	2.80E-24	Glutamate [NMDA] receptor-associated protein 1 [Oxytricha trifallax] >gi|403357316|gb|EJY78283.1| Glutamate [NMDA] receptor-associated protein 1 [Oxytricha trifallax]	--	--	--	--	--	--	--	--	--	Q7Z429	153	2.31E-10	Protein lifeguard 1 OS=Homo sapiens GN=GRINA PE=2 SV=1	--	--	--	--	--	--	--	--	KOG2322	N-methyl-D-aspartate receptor glutamate-binding subunit
comp1014649_c0	0.7	0.37	0.13	0.15	0.17	0	0.960355635	4.531861419	1.096289389	0.58193	1	527	--	--	--	--	--	53793736	AC133006.6	508	0	Oryza sativa Japonica Group chromosome 11 clone OSJNBa0072N24 map C61883S, complete sequence	--	--	--	--	--	--	--	--	--	--	--	--	--	--	--	--	--	--
comp1014651_c0	2.22	1.13	0	0	0	0	0	4.531861419	0	0.35018	NA	309	18071378	AAL58237.1	446	2.30E-55	putative disease resistance protein [Oryza sativa Japonica Group] >gi|108708458|gb|ABF96253.1| hypothetical protein LOC_Os03g26250 [Oryza sativa Japonica Group]	16756245	AC084762.8	300	9.58E-155	Oryza sativa chromosome 3 BAC OSJNBa0013O08 genomic sequence, complete sequence	--	--	--	--	Q9SX38	120	5.66E-07	Putative disease resistance protein At1g50180 OS=Arabidopsis thaliana GN=At1g50180 PE=2 SV=2	--	--	--	--	--	--	--	--	--	--
comp1014698_c0	0	0	0	0	1.75	2.41	0	0	4.385157557	NA	0.11841	332	330835955	XP_003292027.1	390	5.38E-43	hypothetical protein DICPUDRAFT_39910 [Dictyostelium purpureum] >gi|325077766|gb|EGC31458.1| hypothetical protein DICPUDRAFT_39910 [Dictyostelium purpureum]	--	--	--	--	--	K10592	HUWE1, MULE, ARF-BP1	E3 ubiquitin-protein ligase HUWE1	http://www.genome.jp/dbget-bin/www_bget?ko:K10592	Q8H0T4	356	6.25E-38	E3 ubiquitin-protein ligase UPL2 OS=Arabidopsis thaliana GN=UPL2 PE=1 SV=3	PF00632	HECT-domain (ubiquitin-transferase)	GO:0016567//GO:0006464	protein ubiquitination//cellular protein modification process	GO:0004842	ubiquitin-protein ligase activity	--	--	KOG0939	E3 ubiquitin-protein ligase/Putative upstream regulatory element binding protein
comp10146_c0	0	1.51	0	2.01	0	0	0.542232906	0.575736858	0	1	1	218	297598837	NP_001046306.2	287	1.59E-28	Os02g0218600 [Oryza sativa Japonica Group] >gi|255670722|dbj|BAF08220.2| Os02g0218600 [Oryza sativa Japonica Group]	46805838	AP004996.3	203	5.41E-101	Oryza sativa Japonica Group genomic DNA, chromosome 2, PAC clone:P0027A02	--	--	--	--	--	--	--	--	--	--	GO:0016567//GO:0006468//GO:0016310//GO:0009069//GO:0006950	protein ubiquitination//protein phosphorylation//phosphorylation//serine family amino acid metabolic process//response to stress	GO:0004842//GO:0005524//GO:0004674	ubiquitin-protein ligase activity//ATP binding//protein serine/threonine kinase activity	GO:0000151	ubiquitin ligase complex	--	--
comp101473_c0	6.88	6.59	2.43	6.66	5.82	5.17	37.39481115	66.90599125	43.85157557	0.21528	0.54409	574	125553058	EAY98767.1	515	1.32E-59	hypothetical protein OsI_20701 [Oryza sativa Indica Group]	46409658	AC108499.3	574	0	Oryza sativa Japonica Group chromosome 5 clone OJ1187_E11, complete sequence	--	--	--	--	Q9AR73	134	2.61E-08	Hydroquinone glucosyltransferase OS=Rauvolfia serpentina GN=AS PE=1 SV=1	--	--	GO:0008152	metabolic process	GO:0016758	transferase activity, transferring hexosyl groups	--	--	--	--
comp1014810_c0	0.25	0.72	0	0.11	0	0.11	0.542232906	6.008220287	0	0.36815	1	649	--	--	--	--	--	11545729	AC069324.3	643	0	Oryza sativa Japonica Group chromosome 10 clone OSJNBa0071K19, complete sequence	--	--	--	--	--	--	--	--	--	--	--	--	--	--	--	--	--	--
comp1014860_c0	0	0	0	0.85	0.99	0.89	0.542232906	0	1.096289389	1	0.94514	260	290977567	XP_002671509.1	221	2.47E-20	hypothetical protein NAEGRDRAFT_81521 [Naegleria gruberi] >gi|284085078|gb|EFC38765.1| hypothetical protein NAEGRDRAFT_81521 [Naegleria gruberi]	290977566	XM_002671463.1	230	6.45E-116	Naegleria gruberi hypothetical protein, mRNA	--	--	--	--	--	--	--	--	--	--	--	--	GO:0016881	acid-amino acid ligase activity	--	--	--	--
comp10148_c0	0	0	0	0	0	0	0	0	0	NA	NA	201	--	--	--	--	--	7339690	AP001539.1	191	2.30E-94	Oryza sativa Japonica Group genomic DNA, chromosome 1, clone:P0708G02	--	--	--	--	--	--	--	--	--	--	--	--	--	--	--	--	--	--
comp10149_c0	0.9	0	0.49	2.25	0.65	0.59	2.587054352	0.934883615	1.096289389	0.87185	0.81374	291	--	--	--	--	--	27901830	AC135209.2	288	4.20E-148	Oryza sativa Japonica Group chromosome 3 clone OSJNBa0071M09, complete sequence	--	--	--	--	--	--	--	--	--	--	--	--	--	--	--	--	--	--
comp1015010_c0	0	0	0.23	0	0	0.57	0.41812273	0	0	1	1	383	--	--	--	--	--	15128409	AP003414.3	339	2.54E-176	Oryza sativa Japonica Group genomic DNA, chromosome 1, BAC clone:B1153F04	--	--	--	--	--	--	--	--	--	--	--	--	--	--	--	--	--	--
comp1015036_c0	0	0	0	0.28	0	0	0.542232906	0	0	1	1	378	--	--	--	--	--	29540489	AC092558.4	369	0	Oryza sativa chromosome 3 BAC OSJNBb0036F07 genomic sequence, complete sequence	--	--	--	--	--	--	--	--	--	--	--	--	--	--	--	--	--	--
comp10150_c0	2.89	0.57	0	0	0	0	0	2.912945895	0	0.54381	NA	271	397612534	EJK61781.1	269	3.86E-27	hypothetical protein THAOC_17671 [Thalassiosira oceanica]	--	--	--	--	--	--	--	--	--	--	--	--	--	--	--	--	--	--	--	--	--	--	--
comp1015105_c0	0	0	0	0.3	0.9	0.63	1.626698717	0	8.770315115	0.80501	0.098634	679	189209552	XP_001941108.1	950	5.61E-125	conserved hypothetical protein [Pyrenophora tritici-repentis Pt-1C-BFP] >gi|187977201|gb|EDU43827.1| conserved hypothetical protein [Pyrenophora tritici-repentis Pt-1C-BFP]	330924855	XM_003300760.1	214	1.43E-106	Pyrenophora teres f. teres 0-1 hypothetical protein, mRNA	--	--	--	--	Q9P3W1	195	6.85E-16	Transcription initiation factor IIE subunit alpha OS=Schizosaccharomyces pombe (strain 972 / ATCC 24843) GN=tfa1 PE=1 SV=3	--	--	--	--	GO:0043565	sequence-specific DNA binding	--	--	KOG2593	Transcription initiation factor IIE, alpha subunit
comp1015120_c0	0	0	0	3.15	3.74	6.53	0.542232906	0	1.096289389	1	0.94514	203	342889204	EGU88371.1	233	2.07E-21	hypothetical protein FOXB_01170 [Fusarium oxysporum Fo5176]	--	--	--	--	--	--	--	--	--	--	--	--	--	PF03932//PF02146	CutC family//Sir2 family	GO:0055070	copper ion homeostasis	GO:0070403//GO:0005507	NAD+ binding//copper ion binding	--	--	KOG2684	Sirtuin 5 and related class III sirtuins (SIR2 family)
comp1015124_c0	0	0	0	0.77	0.58	0.54	3.253397434	0	4.385157557	0.54156	0.76562	575	350424472	XP_003493807.1	455	9.27E-54	PREDICTED: 30S ribosomal protein S4-like [Bombus impatiens]	400173048	CP003737.1	572	0	Enterobacter cloacae subsp. cloacae ENHKU01, complete genome	K02986	RP-S4, rpsD	small subunit ribosomal protein S4	http://www.genome.jp/dbget-bin/www_bget?ko:K02986	A6TEU9	515	5.97E-64	30S ribosomal protein S4 OS=Klebsiella pneumoniae subsp. pneumoniae (strain ATCC 700721 / MGH 78578) GN=rpsD PE=3 SV=1	PF00676//PF01479//PF01193	Dehydrogenase E1 component//S4 domain//RNA polymerase Rpb3/Rpb11 dimerisation domain	GO:0006351//GO:0008152	transcription, DNA-dependent//metabolic process	GO:0003723//GO:0046983//GO:0016624	RNA binding//protein dimerization activity//oxidoreductase activity, acting on the aldehyde or oxo group of donors, disulfide as acceptor	--	--	--	--
comp1015194_c0	1.62	0.13	0	0	0.18	0	0	6.652480355	1.096289389	0.18272	0.73923	505	--	--	--	--	--	50510050	AP004378.5	505	0	Oryza sativa Japonica Group genomic DNA, chromosome 7, PAC clone:P0496C02	--	--	--	--	--	--	--	--	--	--	--	--	--	--	--	--	--	--
comp1015198_c0	2.22	0	0	0	0	0	0	0.934883615	0	0.90579	NA	234	--	--	--	--	--	326319828	FQ377585.1	234	3.42E-118	Oryza rufipogon (W1943) Black hull4(Bh4), BAC clone: ORW1943Ba0077G13, complete sequence	--	--	--	--	--	--	--	--	--	--	--	--	--	--	--	--	--	--
comp10151_c0	0	0	0	0.47	0.55	1	0.542232906	0	1.096289389	1	0.94514	307	189204344	XP_001938507.1	512	3.08E-60	hypothetical protein PTRG_08175 [Pyrenophora tritici-repentis Pt-1C-BFP] >gi|187985606|gb|EDU51094.1| hypothetical protein PTRG_08175 [Pyrenophora tritici-repentis Pt-1C-BFP]	--	--	--	--	--	--	--	--	--	P21827	189	2.49E-16	Guanine nucleotide exchange factor SRM1 OS=Saccharomyces cerevisiae (strain ATCC 204508 / S288c) GN=SRM1 PE=1 SV=1	--	--	--	--	--	--	--	--	KOG1426	FOG: RCC1 domain
comp1015200_c0	2.07	0	2.26	0	0	0	0.41812273	0.467441807	0	1	1	210	--	--	--	--	--	53792959	AP004739.3	210	6.65E-105	Oryza sativa Japonica Group genomic DNA, chromosome 6, BAC clone:OSJNBa0090E14	--	--	--	--	--	--	--	--	--	--	--	--	--	--	--	--	--	--
comp1015272_c0	0.69	0	0	0	1.01	0	0	0.467441807	1.096289389	0.9981	0.73923	259	--	--	--	--	--	49328192	AC134624.4	151	5.29E-72	Oryza sativa Japonica Group chromosome 11 clone OSJNBa0041I05, complete sequence	--	--	--	--	--	--	--	--	--	--	--	--	--	--	--	--	--	--
comp101528_c0	3.11	1.54	2.85	2.6	0.75	2.72	4.259545271	4.531861419	1.096289389	1	0.45771	279	--	--	--	--	--	19848330	AC116604.1	279	4.03E-143	Genomic sequence for Oryza sativa, Nipponbare strain, clone OSJNBb0019D17, from chromosome 3, complete sequence	--	--	--	--	--	--	--	--	--	--	--	--	--	--	--	--	--	--
comp1015385_c0	0	0	0	1.67	0.97	0	1.084465811	0	1.096289389	0.90611	1	261	--	--	--	--	--	--	--	--	--	--	--	--	--	--	--	--	--	--	--	--	--	--	--	--	--	--	--	--
comp1015398_c0	0	0	1.88	0	0.31	0	3.344981838	0	1.096289389	0.4838	0.60757	382	--	--	--	--	--	--	--	--	--	--	--	--	--	--	--	--	--	--	PF13537	Glutamine amidotransferase domain	GO:0008152	metabolic process	--	--	--	--	--	--
comp1015491_c0	0	0	0.07	0.61	0.59	0.46	4.21375307	0	6.577736336	0.41814	0.59852	747	189207176	XP_001939922.1	504	1.37E-56	phosphoprotein phosphatase [Pyrenophora tritici-repentis Pt-1C-BFP] >gi|187976015|gb|EDU42641.1| phosphoprotein phosphatase [Pyrenophora tritici-repentis Pt-1C-BFP]	--	--	--	--	--	--	--	--	--	--	--	--	--	--	--	GO:0016311	dephosphorylation	GO:0016791	phosphatase activity	--	--	--	--
comp10154_c0	0	0	0.79	0.46	0.41	0.1	6.892391826	0	4.385157557	0.18778	0.70867	720	340500172	EGR27069.1	655	2.32E-75	hypothetical protein IMG5_202500 [Ichthyophthirius multifiliis]	--	--	--	--	--	K05658	ABCB1	ATP-binding cassette, subfamily B (MDR/TAP), member 1	http://www.genome.jp/dbget-bin/www_bget?ko:K05658	Q9FWX7	451	5.53E-49	ABC transporter B family member 11 OS=Arabidopsis thaliana GN=ABCB11 PE=2 SV=1	PF00664	ABC transporter transmembrane region	GO:0009987//GO:0006810//GO:0055085	cellular process//transport//transmembrane transport	GO:0016887//GO:0005524//GO:0000166//GO:0042626	ATPase activity//ATP binding//nucleotide binding//ATPase activity, coupled to transmembrane movement of substances	GO:0016021	integral to membrane	KOG0055	Multidrug/pheromone exporter, ABC superfamily
comp1015533_c0	0	2.01	0	1.31	0	0	0.542232906	1.151473716	0	0.99059	1	236	--	--	--	--	--	23462854	AC134885.1	233	1.24E-117	Genomic sequence for Oryza sativa, Nipponbare strain, clone OJ1125B03, from chromosome 3, complete sequence	--	--	--	--	--	--	--	--	--	--	--	--	--	--	--	--	--	--
comp1015645_c0	0	0.42	0.91	0	0.6	0	0.836245459	0.575736858	1.096289389	1	1	298	--	--	--	--	--	29501841	AC105732.3	159	2.21E-76	Oryza sativa Japonica Group chromosome 3 clone OSJNBa0090D11, complete sequence	--	--	--	--	--	--	--	--	--	--	--	--	--	--	--	--	--	--
comp1015671_c0	0	0	0.28	0.16	0.56	1.05	1.378478365	0	3.288868168	0.82884	0.65128	494	--	--	--	--	--	--	--	--	--	--	--	--	--	--	--	--	--	--	--	--	--	--	--	--	--	--	--	--
comp1015686_c0	2.01	0.65	0.74	0	0.97	0	0.41812273	1.97806228	1.096289389	0.82607	0.94464	261	--	--	--	--	--	6539551	AP000836.1	261	3.79E-133	Oryza sativa Japonica Group genomic DNA, chromosome 1, clone:P0038F12	--	--	--	--	--	--	--	--	--	--	--	--	--	--	--	--	--	--
comp1015695_c0	0.48	0	0.18	1.02	0.46	0.22	3.129287258	1.402325422	2.192578779	0.88784	0.99444	439	--	--	--	--	--	45430072	AC138197.3	436	0	Oryza sativa Japonica Group chromosome 11 clone OSJNBa0055D24 map C535, complete sequence	--	--	--	--	--	--	--	--	--	--	--	--	--	--	--	--	--	--
comp10156_c0	0.41	0.29	0.75	0.87	0.79	0	4.801778177	2.553799138	4.385157557	0.80956	1	478	--	--	--	--	--	28372072	AL831798.3	429	0	Oryza sativa chromosome 12, . BAC OSJNBb0031E19 of library OSJNBb from chromosome 12 of cultivar Nipponbare of ssp. japonica of Oryza sativa (rice), complete sequence	--	--	--	--	--	--	--	--	--	--	--	--	--	--	--	--	--	--
comp1015770_c0	0.52	0.52	1.15	0	0.76	0.69	0.836245459	1.043178666	1.096289389	1	1	278	--	--	--	--	--	42408627	AP004693.3	278	1.44E-142	Oryza sativa Japonica Group genomic DNA, chromosome 8, PAC clone:P0461F06	--	--	--	--	--	--	--	--	--	--	--	--	--	--	--	--	--	--
comp10157_c0	0	0	0	0.78	0.22	0.62	2.168931623	0	1.096289389	0.70869	0.9356	450	115903798	XP_783373.2	150	2.71E-09	PREDICTED: transportin-1-like [Strongylocentrotus purpuratus]	--	--	--	--	--	--	--	--	--	Q8BFY9	136	1.14E-08	Transportin-1 OS=Mus musculus GN=Tnpo1 PE=1 SV=2	--	--	--	--	--	--	--	--	KOG2023	Nuclear transport receptor Karyopherin-beta2/Transportin (importin beta superfamily)
comp1015806_c0	0	0	0	1.48	1.01	0.62	2.711164528	0	3.288868168	0.62056	0.8815	368	148230743	NP_001087542.1	133	6.33E-08	RWD domain containing 1 [Xenopus laevis] >gi|51261494|gb|AAH80086.1| MGC84211 protein [Xenopus laevis]	--	--	--	--	--	--	--	--	--	Q03768	130	1.48E-08	Protein GIR2 OS=Saccharomyces cerevisiae (strain ATCC 204508 / S288c) GN=GIR2 PE=1 SV=1	--	--	--	--	--	--	--	--	KOG4018	Uncharacterized conserved protein, contains RWD domain
comp1015889_c0	0	0	0	0.72	0.95	0.38	3.253397434	0	7.674025725	0.54156	0.32907	602	145495924	XP_001433954.1	328	4.73E-34	hypothetical protein [Paramecium tetraurelia strain d4-2] >gi|124401075|emb|CAK66557.1| unnamed protein product [Paramecium tetraurelia]	--	--	--	--	--	--	--	--	--	Q9LVQ8	261	2.85E-25	Probable protein phosphatase 2C 80 OS=Arabidopsis thaliana GN=At5g66720 PE=2 SV=1	PF00481//PF07228	Protein phosphatase 2C//Stage II sporulation protein E (SpoIIE)	--	--	GO:0003824	catalytic activity	--	--	KOG1379	Serine/threonine protein phosphatase
comp10158_c0	0	0	0	5.05	2.99	2.62	1.084465811	0	1.096289389	0.90611	1	210	--	--	--	--	--	--	--	--	--	--	--	--	--	--	--	--	--	--	--	--	--	--	--	--	--	--	--	--
comp1015959_c0	0.87	0.18	0.19	0	0.25	1.17	0.41812273	2.912945895	1.096289389	0.68058	0.94464	421	--	--	--	--	--	20804841	AP003368.2	418	0	Oryza sativa Japonica Group genomic DNA, chromosome 1, BAC clone:B1100D10	--	--	--	--	--	--	--	--	--	--	--	--	--	--	--	--	--	--
comp101596_c0	11.21	7.16	4.52	4.02	4.53	4.44	49.06972181	129.4856907	49.33302252	0.021214	0.92255	735	115483725	NP_001065524.1	456	1.78E-49	Os11g0103700 [Oryza sativa Japonica Group] >gi|77548253|gb|ABA91050.1| mitochondrial substrate carrier family protein, putative, expressed [Oryza sativa Japonica Group] >gi|113644228|dbj|BAF27369.1| Os11g0103700 [Oryza sativa Japonica Group] >gi|125575919|gb|EAZ17141.1| hypothetical protein OsJ_32642 [Oryza sativa Japonica Group] >gi|215678766|dbj|BAG95203.1| unnamed protein product [Oryza sativa…	115483724	NM_001072056.1	735	0	Oryza sativa Japonica Group Os11g0103700 (Os11g0103700) mRNA, complete cds	--	--	--	--	--	--	--	--	PF08063	PADR1 (NUC008) domain	GO:0055085	transmembrane transport	GO:0003950//GO:0005509	NAD+ ADP-ribosyltransferase activity//calcium ion binding	GO:0005634//GO:0009941//GO:0016021	nucleus//chloroplast envelope//integral to membrane	--	--
comp101603_c0	10.31	6.25	7.47	6.94	4.59	5.49	38.33590744	54.23978037	23.02207718	0.50042	0.33269	453	--	--	--	--	--	48716491	AP004878.3	453	0	Oryza sativa Japonica Group genomic DNA, chromosome 2, PAC clone:P0474F11	--	--	--	--	--	--	--	--	--	--	--	--	--	--	--	--	--	--
comp1016047_c0	0	1.47	0	0	0	0	0	0.575736858	0	0.9981	NA	219	--	--	--	--	--	19387261	AF480497.1	219	6.93E-110	Oryza sativa clone BAC 24K23, complete sequence	--	--	--	--	--	--	--	--	--	--	--	--	--	--	--	--	--	--
comp101608_c0	19.16	11.14	8.69	5.25	6.43	5.98	33.62571367	91.07040858	29.59981351	0.041226	0.84118	433	125556302	EAZ01908.1	165	3.64E-11	hypothetical protein OsI_23934 [Oryza sativa Indica Group]	21624005	AP005453.1	425	0	Oryza sativa Japonica Group genomic DNA, chromosome 6, PAC clone:P0453H04	--	--	--	--	--	--	--	--	--	--	GO:0006206//GO:0006351//GO:0006144	pyrimidine nucleobase metabolic process//transcription, DNA-dependent//purine nucleobase metabolic process	GO:0003677//GO:0003899	DNA binding//DNA-directed RNA polymerase activity	GO:0005730//GO:0005739	nucleolus//mitochondrion	--	--
comp1016139_c0	0.65	0.12	0	0.28	0.31	0.15	1.084465811	3.380387703	2.192578779	0.69948	0.767	550	--	--	--	--	--	297725126	NM_001187998.1	550	0	Oryza sativa Japonica Group Os06g0644600 (Os06g0644600) mRNA, partial cds	--	--	--	--	--	--	--	--	--	--	--	--	--	--	--	--	--	--
comp1016209_c0	1.51	0	0	0	2.19	1.93	0	0.467441807	1.096289389	0.9981	0.73923	221	--	--	--	--	--	46805932	AP005012.3	218	2.52E-109	Oryza sativa Japonica Group genomic DNA, chromosome 2, PAC clone:P0627E03	--	--	--	--	--	--	--	--	--	--	--	--	--	--	--	--	--	--
comp1016244_c0	0.59	0	0.33	0	0.86	0.39	0.41812273	0.934883615	2.192578779	0.99025	0.60946	334	--	--	--	--	--	46063506	AC087552.3	279	4.93E-143	Oryza sativa Japonica Group chromosome 5 clone P0519E07, complete sequence	--	--	--	--	--	--	--	--	--	--	--	--	--	--	--	--	--	--
comp1016261_c0	0	3.49	0	0	0	0	0	1.727210574	0	0.77901	NA	229	--	--	--	--	--	50251763	AP004070.3	229	2.00E-115	Oryza sativa Japonica Group genomic DNA, chromosome 2, BAC clone:OJ1705_E12	--	--	--	--	--	--	--	--	--	--	--	--	--	--	--	--	--	--
comp10162_c0	1.85	0	0	0	0	0.61	0	1.86976723	0	0.71577	NA	288	--	--	--	--	--	20376939	AC093178.4	285	1.93E-146	Oryza sativa Japonica Group chromosome 10 clone OSJNBb0091B12, complete sequence	--	--	--	--	--	--	--	--	--	--	--	--	--	--	--	--	--	--
comp101631_c0	3.03	1.92	4.04	4.58	6.67	6.25	36.91163688	25.89713814	53.71818008	0.62143	0.30075	599	--	--	--	--	--	50508694	AP005199.3	563	0	Oryza sativa Japonica Group genomic DNA, chromosome 7, PAC clone:P0627E10	--	--	--	--	--	--	--	--	--	--	--	--	--	--	--	--	--	--
comp1016336_c0	0	0	0.2	0.6	0.67	0.5	3.547409988	0	5.481446947	0.49023	0.67368	603	--	--	--	--	--	--	--	--	--	--	--	--	--	--	--	--	--	--	PF02932	Neurotransmitter-gated ion-channel transmembrane region	GO:0006811	ion transport	--	--	GO:0016020	membrane	--	--
comp1016460_c0	0.98	0	0.36	1.24	0	0	2.044821447	1.402325422	0	1	0.52704	322	297723229	NP_001173978.1	204	1.39E-16	Os04g0473900 [Oryza sativa Japonica Group] >gi|255675547|dbj|BAH92706.1| Os04g0473900 [Oryza sativa Japonica Group]	32488000	AL606447.3	322	5.91E-167	Oryza sativa genomic DNA, chromosome 4, BAC clone: OSJNBb0022F23, complete sequence	--	--	--	--	--	--	--	--	--	--	GO:0006804//GO:0015947//GO:0006568//GO:0006979//GO:0055114	peroxidase reaction//methane metabolic process//tryptophan metabolic process//response to oxidative stress//oxidation-reduction process	GO:0020037//GO:0004096//GO:0016740	heme binding//catalase activity//transferase activity	--	--	--	--
comp1016468_c0	5.36	0	0	0	0	0	0	0.934883615	0	0.90579	NA	202	75144076	Q7XR91.2	246	8.01E-24	RecName: Full=COBRA-like protein 7; AltName: Full=Protein BRITTLE CULM1-like P1; Flags: Precursor >gi|38344980|emb|CAE02786.2| OSJNBa0011L07.10 [Oryza sativa Japonica Group]	116310377	CR855197.1	201	6.40E-100	Oryza sativa genomic DNA, chromosome 4, BAC clone: H0115B09, complete sequence	--	--	--	--	Q7XR91	246	5.41E-25	COBRA-like protein 7 OS=Oryza sativa subsp. japonica GN=BC1LP1 PE=3 SV=2	--	--	--	--	GO:0008270	zinc ion binding	GO:0031225//GO:0005886//GO:0016023	anchored to membrane//plasma membrane//cytoplasmic membrane-bounded vesicle	--	--
comp1016543_c0	0	0	0	0.37	0	0	0.542232906	0	0	1	1	335	342873470	EGU75638.1	192	4.89E-15	hypothetical protein FOXB_13849 [Fusarium oxysporum Fo5176]	--	--	--	--	--	--	--	--	--	--	--	--	--	--	--	GO:0000398	mRNA splicing, via spliceosome	GO:0097157	pre-mRNA intronic binding	GO:0005681	spliceosomal complex	--	--
comp1016554_c0	0	0	0	0	1.51	0.68	0	0	2.192578779	NA	0.40394	279	358030898	BAL15358.1	379	2.12E-44	actin, partial [Endogone pisiformis]	410466277	JX406173.1	117	4.58E-53	Tetrahymena thermophila isolate NE1 actin gene, partial cds; macronuclear	K05692	ACTB_G1	actin beta/gamma 1	http://www.genome.jp/dbget-bin/www_bget?ko:K05692	Q92193	366	1.24E-42	Actin (Fragment) OS=Crassostrea virginica PE=2 SV=1	--	--	--	--	--	--	--	--	KOG0676	Actin and related proteins
comp1016659_c0	0	0	1.46	0.56	0.64	1.75	1.796601095	0	1.096289389	0.74561	0.94219	292	403347100	EJY72965.1	193	4.32E-16	Sterol desaturase family protein [Oxytricha trifallax]	--	--	--	--	--	K14424	SMO2	4-alpha-methyl-delta7-sterol-4alpha-methyl oxidase	http://www.genome.jp/dbget-bin/www_bget?ko:K14424	Q55D52	164	1.28E-13	Putative methylsterol monooxygenase DDB_G0270946 OS=Dictyostelium discoideum GN=DDB_G0270946 PE=3 SV=2	PF04116	Fatty acid hydroxylase superfamily	GO:0006633//GO:0055114	fatty acid biosynthetic process//oxidation-reduction process	GO:0005506//GO:0016491	iron ion binding//oxidoreductase activity	--	--	KOG0873	C-4 sterol methyl oxidase
comp1016719_c0	1.24	0	0.27	0.31	0.36	0.66	0.960355635	2.337209037	1.096289389	0.83733	1	359	297599411	NP_001047112.2	168	4.85E-13	Os02g0553500 [Oryza sativa Japonica Group] >gi|255670994|dbj|BAF09026.2| Os02g0553500 [Oryza sativa Japonica Group]	297599410	NM_001053647.2	359	0	Oryza sativa Japonica Group Os02g0553500 (Os02g0553500) mRNA, complete cds	--	--	--	--	--	--	--	--	--	--	--	--	--	--	--	--	--	--
comp1016735_c0	0.51	0.54	0	0.22	0.25	0.23	0.542232906	3.129535997	1.096289389	0.66276	0.94514	426	--	--	--	--	--	21328156	AP004613.3	426	0	Oryza sativa Japonica Group genomic DNA, chromosome 1, BAC clone:OJ1123_G09	--	--	--	--	--	--	--	--	--	--	--	--	--	--	--	--	--	--
comp1016744_c0	1.28	0.43	1.41	0	0	0	1.254368189	1.97806228	0	0.97864	0.6897	295	--	--	--	--	--	32482969	AL606633.3	289	1.19E-148	Oryza sativa genomic DNA, chromosome 4, BAC clone: OSJNBa0010H02, complete sequence	--	--	--	--	--	--	--	--	--	--	--	--	--	--	--	--	--	--
comp1016767_c0	0	0	0	0.41	0.78	0.44	1.626698717	0	5.481446947	0.80501	0.31621	551	302915729	XP_003051675.1	843	4.78E-103	hypothetical protein NECHADRAFT_38940 [Nectria haematococca mpVI 77-13-4] >gi|256732614|gb|EEU45962.1| hypothetical protein NECHADRAFT_38940 [Nectria haematococca mpVI 77-13-4]	--	--	--	--	--	K12236	NFX1	transcriptional repressor NF-X1	http://www.genome.jp/dbget-bin/www_bget?ko:K12236	O74853	391	8.39E-42	FKBP12-associated protein 1 homolog OS=Schizosaccharomyces pombe (strain 972 / ATCC 24843) GN=fap1 PE=1 SV=1	PF01422	NF-X1 type zinc finger	GO:0006355	regulation of transcription, DNA-dependent	GO:0008270//GO:0003676//GO:0003700	zinc ion binding//nucleic acid binding//sequence-specific DNA binding transcription factor activity	GO:0005667//GO:0005634	transcription factor complex//nucleus	KOG1952	Transcription factor NF-X1, contains NFX-type Zn2+-binding and R3H domains
comp1016790_c0	0.23	0	0	0.3	1.36	0.63	0.542232906	0.467441807	4.385157557	1	0.23451	367	218194738	EEC77165.1	239	5.38E-22	hypothetical protein OsI_15638 [Oryza sativa Indica Group]	50509694	AP005824.4	355	0	Oryza sativa Japonica Group genomic DNA, chromosome 7, PAC clone:P0669H03	--	--	--	--	--	--	--	--	PF01213	Adenylate cyclase associated (CAP) N terminal	GO:0007010	cytoskeleton organization	GO:0003779	actin binding	--	--	--	--
comp1016820_c0	1.07	0.34	0.12	0.14	0.15	0.43	0.960355635	6.401628649	1.096289389	0.40076	1	553	--	--	--	--	--	50253198	AP005885.3	545	0	Oryza sativa Japonica Group genomic DNA, chromosome 2, PAC clone:P0657H12	--	--	--	--	--	--	--	--	--	--	--	--	--	--	--	--	--	--
comp1016822_c0	0.58	0.31	0.64	0	0	0.78	1.672490919	3.021240946	0	0.90919	0.55491	464	--	--	--	--	--	50251763	AP004070.3	458	0	Oryza sativa Japonica Group genomic DNA, chromosome 2, BAC clone:OJ1705_E12	--	--	--	--	--	--	--	--	--	--	--	--	--	--	--	--	--	--
comp1016835_c0	0.18	0.56	0.39	0.67	0	0.47	2.462944177	2.194652382	0	1	0.42111	418	--	--	--	--	--	116309050	CR855064.1	418	0	Oryza sativa genomic DNA, chromosome 4, BAC clone: H0107B07, complete sequence	--	--	--	--	--	--	--	--	--	--	--	--	--	--	--	--	--	--
comp1016886_c0	0	0	0	0	0	0	0	0	0	NA	NA	218	--	--	--	--	--	19848375	AC092548.10	217	8.92E-109	Oryza sativa chromosome 10 BAC OSJNBa0073L01 genomic sequence, complete sequence	--	--	--	--	--	--	--	--	--	--	--	--	--	--	--	--	--	--
comp1016894_c0	0	0	0	1.28	0.74	2.02	1.084465811	0	1.096289389	0.90611	1	280	340385567	XP_003391281.1	368	3.95E-43	PREDICTED: 50S ribosomal protein L13-like [Amphimedon queenslandica]	397329500	CP003734.1	277	5.24E-142	Pseudomonas putida DOT-T1E, complete genome	K02871	RP-L13, rplM	large subunit ribosomal protein L13	http://www.genome.jp/dbget-bin/www_bget?ko:K02871	Q88N97	489	1.19E-62	50S ribosomal protein L13 OS=Pseudomonas putida (strain KT2440) GN=rplM PE=3 SV=1	PF00572//PF02815	Ribosomal protein L13//MIR domain	GO:0006412//GO:0042254	translation//ribosome biogenesis	GO:0003735	structural constituent of ribosome	GO:0005840//GO:0016020	ribosome//membrane	KOG3203	Mitochondrial/chloroplast ribosomal protein L13
comp10168_c0	0.41	0.35	0.62	0.1	0.35	0.22	3.469092014	4.640156469	3.288868168	0.96008	1	662	--	--	--	--	--	32482963	AL606454.3	656	0	Oryza sativa genomic DNA, chromosome 4, BAC clone: OSJNBa0033G05, complete sequence	--	--	--	--	--	--	--	--	--	--	--	--	--	--	--	--	--	--
comp1016943_c0	0.23	0.12	0.25	0.29	0.17	0.31	1.920711271	1.510620473	1.096289389	1	0.93994	529	297596589	NP_001042798.2	943	3.63E-120	Os01g0293600 [Oryza sativa Japonica Group] >gi|255673136|dbj|BAF04712.2| Os01g0293600 [Oryza sativa Japonica Group]	297596588	NM_001049333.2	529	0	Oryza sativa Japonica Group Os01g0293600 (Os01g0293600) mRNA, complete cds	--	--	--	--	Q5SVZ6	201	1.25E-16	Zinc finger MYM-type protein 1 OS=Homo sapiens GN=ZMYM1 PE=1 SV=1	--	--	--	--	GO:0003676//GO:0046983	nucleic acid binding//protein dimerization activity	--	--	--	--
comp1016972_c0	0	0	0.75	1.7	0.99	1.78	1.502588541	0	1.096289389	0.81667	1	260	--	--	--	--	--	--	--	--	--	--	--	--	--	--	--	--	--	--	--	--	--	--	--	--	--	--	--	--
comp1016984_c0	0	0	0	2.27	1.31	1.19	2.168931623	0	2.192578779	0.70869	1	290	302889503	XP_003043637.1	291	3.10E-30	hypothetical protein NECHADRAFT_54791 [Nectria haematococca mpVI 77-13-4] >gi|256724554|gb|EEU37924.1| hypothetical protein NECHADRAFT_54791 [Nectria haematococca mpVI 77-13-4]	--	--	--	--	--	--	--	--	--	--	--	--	--	PF02959	HTLV Tax	GO:0045893	positive regulation of transcription, DNA-dependent	--	--	--	--	--	--
comp1017020_c0	0.3	0.16	0.16	0.1	0.76	0.2	1.378478365	3.021240946	7.674025725	0.84069	0.14823	698	--	--	--	--	--	297610982	NM_001072004.2	692	0	Oryza sativa Japonica Group Os10g0573800 (Os10g0573800) mRNA, complete cds	--	--	--	--	--	--	--	--	--	--	--	--	--	--	--	--	--	--
comp1017074_c0	0	0	0	0.41	1.18	1.09	1.084465811	0	5.481446947	0.90611	0.22821	436	290980093	XP_002672767.1	605	6.26E-73	programmed cell death 8 isoform 1-like protein [Naegleria gruberi] >gi|284086346|gb|EFC40023.1| programmed cell death 8 isoform 1-like protein [Naegleria gruberi]	256665303	AC237574.1	418	0	Naegleria gruberi clone JGIBCCN-9B2, complete sequence	--	--	--	--	--	--	--	--	--	--	GO:0055114//GO:0045454	oxidation-reduction process//cell redox homeostasis	GO:0050660//GO:0016491	flavin adenine dinucleotide binding//oxidoreductase activity	GO:0005737	cytoplasm	--	--
comp10170_c0	0	1.02	1.19	0	0	0	0.41812273	0.575736858	0	1	1	235	--	--	--	--	--	31414483	BX000502.2	232	4.44E-117	Oryza sativa chromosome 12, . BAC OSJNBb0041E01 of library OSJNBb from chromosome 12 of cultivar Nipponbare of ssp. japonica of Oryza sativa (rice), complete sequence	--	--	--	--	--	--	--	--	--	--	--	--	--	--	--	--	--	--
comp1017102_c0	0	0.43	0.93	1.06	0.61	0	1.920711271	0.575736858	1.096289389	0.85168	0.93994	296	--	--	--	--	--	6630680	AP000969.1	296	1.53E-152	Oryza sativa Japonica Group genomic DNA, chromosome 1, clone:P0011D01	--	--	--	--	--	--	--	--	--	--	--	--	--	--	--	--	--	--
comp101716_c0	0.16	0.51	3.21	6.07	5.93	7.27	48.00451534	4.389304763	57.00704825	0.002409	0.52302	674	297724245	NP_001174486.1	128	1.03E-06	Os05g0512100 [Oryza sativa Japonica Group] >gi|255676484|dbj|BAH93214.1| Os05g0512100 [Oryza sativa Japonica Group]	51339039	AC130604.4	671	0	Oryza sativa Japonica Group chromosome 5 clone B1155G07, complete sequence	--	--	--	--	--	--	--	--	PF05342//PF02166	M26 IgA1-specific Metallo-endopeptidase N-terminal region//Androgen receptor	GO:0030521//GO:0007165//GO:0006355	androgen receptor signaling pathway//signal transduction//regulation of transcription, DNA-dependent	GO:0008270//GO:0005496//GO:0004882//GO:0004222//GO:0003677	zinc ion binding//steroid binding//androgen receptor activity//metalloendopeptidase activity//DNA binding	GO:0016021//GO:0005634	integral to membrane//nucleus	--	--
comp1017246_c0	0.47	0.16	0.34	0	0.22	0.21	0.836245459	1.97806228	1.096289389	0.90853	1	447	--	--	--	--	--	50509164	AP003826.4	447	0	Oryza sativa Japonica Group genomic DNA, chromosome 7, BAC clone:OJ1361_E02	--	--	--	--	--	--	--	--	--	--	--	--	--	--	--	--	--	--
comp101745_c0	6.63	1.55	3.31	1.9	2.62	1.6	6.892391826	13.16240405	6.577736336	0.56155	1	332	--	--	--	--	--	115468857	NM_001064563.1	322	6.11E-167	Oryza sativa Japonica Group Os06g0607000 (Os06g0607000) mRNA, complete cds	--	--	--	--	--	--	--	--	--	--	--	--	--	--	--	--	--	--
comp1017509_c0	0.81	0.51	0	0	0	0	0	4.064419611	0	0.40141	NA	438	222629838	EEE61970.1	779	3.05E-94	hypothetical protein OsJ_16746 [Oryza sativa Japonica Group]	115461525	NM_001060898.1	438	0	Oryza sativa Japonica Group Os04g0691900 (Os04g0691900) mRNA, complete cds	K00921	PIKFYVE, FAB1	1-phosphatidylinositol-3-phosphate 5-kinase	http://www.genome.jp/dbget-bin/www_bget?ko:K00921	P34756	304	1.82E-30	1-phosphatidylinositol 3-phosphate 5-kinase FAB1 OS=Saccharomyces cerevisiae (strain ATCC 204508 / S288c) GN=FAB1 PE=1 SV=3	PF01504	Phosphatidylinositol-4-phosphate 5-Kinase	GO:0046488//GO:0046854//GO:0044267	phosphatidylinositol metabolic process//phosphatidylinositol phosphorylation//cellular protein metabolic process	GO:0005524//GO:0016307	ATP binding//phosphatidylinositol phosphate kinase activity	--	--	KOG0230	Phosphatidylinositol-4-phosphate 5-kinase and related FYVE finger-containing proteins
comp1017521_c0	0	0	1.03	2.33	0	3.64	1.502588541	0	0	0.81667	0.66859	242	--	--	--	--	--	--	--	--	--	--	--	--	--	--	--	--	--	--	--	--	--	--	--	--	--	--	--	--
comp10175_c0	0	0	1.19	1.34	1.57	2.8	0.960355635	0	1.096289389	0.91552	1	235	--	--	--	--	--	--	--	--	--	--	--	--	--	--	--	--	--	--	PF01734	Patatin-like phospholipase	GO:0006629	lipid metabolic process	--	--	--	--	--	--
comp1017615_c0	0.11	0.18	0.18	0.21	0.56	0.15	2.881066906	2.662094189	7.674025725	1	0.33097	869	--	--	--	--	--	50508400	AP003866.3	851	0	Oryza sativa Japonica Group genomic DNA, chromosome 7, BAC clone:OJ1092_A07	--	--	--	--	--	--	--	--	--	--	--	--	--	--	--	--	--	--
comp1017696_c0	3.4	0	0	0	3.29	0	0	1.402325422	2.192578779	0.80868	0.40394	233	--	--	--	--	--	30014172	AL731884.4	205	4.49E-102	Oryza sativa chromosome 12, . BAC OSJNBa0014A07 of library OSJNBa from chromosome 12 of cultivar Nipponbare of ssp. japonica of Oryza sativa (rice), complete sequence	--	--	--	--	--	--	--	--	--	--	--	--	--	--	--	--	--	--
comp1017817_c0	0	0.37	1.37	0	0.51	0	2.926859108	1.151473716	2.192578779	0.76101	0.90078	417	218192867	EEC75294.1	584	5.94E-70	hypothetical protein OsI_11642 [Oryza sativa Indica Group]	18308287	AC107619.1	410	0	Genomic sequence for Oryza sativa, Nipponbare strain, clone OSJNBa0048D11, from chromosome 3, complete sequence	--	--	--	--	--	--	--	--	--	--	--	--	--	--	GO:0016020	membrane	--	--
comp1017886_c0	1.86	0.61	0.68	0	0.9	0	0.41812273	1.97806228	1.096289389	0.82607	0.94464	266	--	--	--	--	--	51988452	AC137619.3	262	1.08E-133	Oryza sativa Japonica Group chromosome 5 clone OSJNBa0095J22, complete sequence	--	--	--	--	--	--	--	--	--	--	--	--	--	--	--	--	--	--
comp10178_c0	0.13	0.28	1	0.33	0.45	0.09	8.022649839	3.237831047	4.385157557	0.54869	0.54474	772	20160725	BAB89667.1	150	1.09E-08	putative transaldolase [Oryza sativa Japonica Group]	20805213	AP004332.3	772	0	Oryza sativa Japonica Group genomic DNA, chromosome 1, BAC clone:OSJNBa0093F16	--	--	--	--	--	--	--	--	--	--	--	--	--	--	--	--	--	--
comp1017911_c0	0.34	0	0.19	0.43	0.73	0.68	1.502588541	0.934883615	3.288868168	1	0.65035	427	--	--	--	--	--	41469309	AC133333.5	427	0	Oryza sativa chromosome 3 BAC OJ1785_A05 genomic sequence, complete sequence	--	--	--	--	--	--	--	--	--	--	--	--	--	--	--	--	--	--
comp1017939_c0	1.62	0.53	1.18	0.67	0.78	0	1.378478365	1.97806228	1.096289389	0.97886	1	276	--	--	--	--	--	34146879	AC130609.2	276	1.85E-141	Oryza sativa Japonica Group chromosome 5 clone P0048F12, complete sequence	--	--	--	--	--	--	--	--	--	--	--	--	--	--	--	--	--	--
comp1017943_c0	0	0	0	0.89	1.01	0.93	1.626698717	0	3.288868168	0.80501	0.64942	368	--	--	--	--	--	--	--	--	--	--	--	--	--	--	--	--	--	--	--	--	--	--	--	--	--	--	--	--
comp1017955_c0	0	0	0	0.68	2.38	1.43	0.542232906	0	3.288868168	1	0.38004	275	--	--	--	--	--	--	--	--	--	--	--	--	--	--	--	--	--	--	--	--	--	--	--	--	--	--	--	--
comp10179_c0	0	4.63	0	0	0	0	0	1.151473716	0	0.88982	NA	203	--	--	--	--	--	106520567	AC139173.4	123	1.47E-56	Oryza sativa Japonica Group chromosome 11 clone OSJNBb0058H17, complete sequence	--	--	--	--	--	--	--	--	--	--	--	--	--	--	--	--	--	--
comp1018014_c0	0	0	1.06	1.21	0	0	1.920711271	0	0	0.7328	0.53591	285	125549246	EAY95068.1	220	8.24E-20	hypothetical protein OsI_16884 [Oryza sativa Indica Group]	116310822	CR855218.1	282	8.88E-145	Oryza sativa genomic DNA, chromosome 4, BAC clone: OSIGBa0106P14, complete sequence	--	--	--	--	--	--	--	--	--	--	--	--	--	--	--	--	--	--
comp1018016_c0	0	0	0	0	2.04	0.92	0	0	2.192578779	NA	0.40394	258	342885825	EGU85777.1	369	1.03E-39	hypothetical protein FOXB_03625 [Fusarium oxysporum Fo5176]	--	--	--	--	--	--	--	--	--	--	--	--	--	--	--	--	--	--	--	--	--	--	--
comp1018030_c0	0.33	0.35	0.55	0.21	0.24	0.67	1.796601095	2.086357331	1.096289389	1	0.94219	432	--	--	--	--	--	49387930	AP004039.3	432	0	Oryza sativa Japonica Group genomic DNA, chromosome 2, BAC clone:OJ1006_D05	--	--	--	--	--	--	--	--	--	--	--	--	--	--	--	--	--	--
comp1018047_c0	0	0	0	0.8	0.91	0.38	1.626698717	0	3.288868168	0.80501	0.64942	386	260799706	XP_002594827.1	193	1.79E-15	hypothetical protein BRAFLDRAFT_124426 [Branchiostoma floridae] >gi|229280064|gb|EEN50838.1| hypothetical protein BRAFLDRAFT_124426 [Branchiostoma floridae]	--	--	--	--	--	--	--	--	--	--	--	--	--	PF05090	Vitamin K-dependent gamma-carboxylase	GO:0017187	peptidyl-glutamic acid carboxylation	GO:0008488	gamma-glutamyl carboxylase activity	--	--	--	--
comp1018090_c0	0.52	0.48	0	0	0	0.1	0	6.7265138	0	0.19119	NA	701	--	--	--	--	--	38146013	AC112159.2	647	0	Oryza sativa Japonica Group chromosome 5 clone OJ1058_C01, complete sequence	--	--	--	--	--	--	--	--	--	--	--	--	--	--	--	--	--	--
comp1018102_c0	0	0	1.21	0	0	0	0.41812273	0	0	1	1	234	--	--	--	--	--	13605984	AC025296.10	234	3.42E-118	Oryza sativa chromosome 10 BAC OSJNBa0076F20 genomic sequence, complete sequence	--	--	--	--	--	--	--	--	--	--	--	--	--	--	--	--	--	--
comp1018159_c0	1.07	0.75	0	0	0	0	0	5.107598277	0	0.29988	NA	416	334362940	AEG78662.1	495	5.77E-60	Ghd7 [Oryza sativa Japonica Group]	289176964	AB517629.1	413	0	Oryza sativa Japonica Group Ghd7 mRNA, complete cds, cultivar: Hayamasari	--	--	--	--	Q940T9	123	2.89E-07	Zinc finger protein CONSTANS-LIKE 4 OS=Arabidopsis thaliana GN=COL4 PE=2 SV=2	PF06203	CCT motif	--	--	GO:0005515	protein binding	--	--	--	--
comp1018202_c0	0	0.17	1.07	0.41	0.23	0.22	3.59320219	0.575736858	1.096289389	0.60077	0.53723	437	--	--	--	--	--	45430072	AC138197.3	431	0	Oryza sativa Japonica Group chromosome 11 clone OSJNBa0055D24 map C535, complete sequence	--	--	--	--	--	--	--	--	--	--	--	--	--	--	--	--	--	--
comp1018259_c0	0.25	0.41	0.7	0.32	0.18	0.34	3.17507946	2.662094189	1.096289389	0.97081	0.61995	499	--	--	--	--	--	51090872	AP003615.3	499	0	Oryza sativa Japonica Group genomic DNA, chromosome 6, PAC clone:P0486H12	--	--	--	--	--	--	--	--	--	--	--	--	--	--	--	--	--	--
comp10182_c0	0.17	1.46	0	0	0	0	0	5.073336672	0	0.32117	NA	422	56783787	BAD81199.1	250	2.27E-24	hypothetical protein [Oryza sativa Japonica Group]	6815077	AP001081.1	396	0	Oryza sativa Japonica Group genomic DNA, chromosome 1, clone:P0693B08	--	--	--	--	--	--	--	--	--	--	--	--	--	--	--	--	--	--
comp1018368_c0	0.28	0.6	0.31	0	0.2	0	0.836245459	3.237831047	1.096289389	0.76064	1	469	--	--	--	--	--	24211089	AC105733.2	469	0	Oryza sativa Japonica Group chromosome 3 clone OSJNBb0043C10, complete sequence	--	--	--	--	--	--	--	--	--	--	--	--	--	--	--	--	--	--
comp1018407_c0	0	0	0	0	0	0	0	0	0	NA	NA	209	62733198	AAX95315.1	211	2.04E-18	Integrase core domain, putative [Oryza sativa Japonica Group] >gi|77550457|gb|ABA93254.1| retrotransposon protein, putative, Ty3-gypsy subclass [Oryza sativa Japonica Group]	7363410	AC027659.1	209	2.38E-104	Oryza sativa (japonica cultivar-group) BAC nbxb0015J03 chromosome 10, complete sequence	--	--	--	--	--	--	--	--	--	--	--	--	--	--	--	--	--	--
comp1018432_c0	0.32	0.34	0.71	0.82	0.23	0.65	3.841422542	2.086357331	1.096289389	0.84582	0.5301	438	--	--	--	--	--	13486880	AP003311.2	435	0	Oryza sativa Japonica Group genomic DNA, chromosome 1, PAC clone:P0024G09	--	--	--	--	--	--	--	--	--	--	--	--	--	--	--	--	--	--
comp1018450_c0	0	0	0	0.69	1.19	0.73	1.084465811	0	3.288868168	0.90611	0.5207	344	168003529	XP_001754465.1	155	6.82E-12	predicted protein [Physcomitrella patens subsp. patens] >gi|162694567|gb|EDQ80915.1| predicted protein [Physcomitrella patens subsp. patens]	--	--	--	--	--	--	--	--	--	Q9USK1	127	7.86E-09	Uncharacterized bolA-like protein C4B3.11c OS=Schizosaccharomyces pombe (strain 972 / ATCC 24843) GN=SPCC4B3.11c PE=2 SV=1	--	--	--	--	--	--	--	--	KOG3348	BolA (bacterial stress-induced morphogen)-related protein
comp1018452_c0	0.75	0	0	0	0	0.98	0	0.467441807	0	0.9981	NA	254	--	--	--	--	--	45434525	AC104285.2	254	2.86E-129	Oryza sativa Japonica Group chromosome 5 clone OSJNBb0035J08, complete sequence	--	--	--	--	--	--	--	--	--	--	--	--	--	--	--	--	--	--
comp10184_c0	0	0	4.51	0	0	0	0.836245459	0	0	0.92538	0.84981	210	145517200	XP_001444483.1	238	5.05E-22	hypothetical protein [Paramecium tetraurelia strain d4-2] >gi|74831293|emb|CAI39278.1| Nucleolar G-protein, putative [Paramecium tetraurelia] >gi|124411905|emb|CAK77086.1| unnamed protein product [Paramecium tetraurelia]	--	--	--	--	--	K06943	NOG1	nucleolar GTP-binding protein	http://www.genome.jp/dbget-bin/www_bget?ko:K06943	Q9V411	196	1.60E-17	Probable nucleolar GTP-binding protein 1 OS=Drosophila melanogaster GN=CG8801 PE=2 SV=1	--	--	GO:0042254	ribosome biogenesis	GO:0005525	GTP binding	GO:0005730	nucleolus	KOG1490	GTP-binding protein CRFG/NOG1 (ODN superfamily)
comp1018513_c0	1.17	0.39	0	0	0	0	0	1.97806228	0	0.70524	NA	304	--	--	--	--	--	49658587	AC105320.2	286	5.70E-147	Oryza sativa Japonica Group chromosome 5 clone OJ1675_H07, complete sequence	--	--	--	--	--	--	--	--	--	--	--	--	--	--	--	--	--	--
comp101858_c0	0	0	9.82	11.08	3.28	2.87	3.841422542	0	1.096289389	0.4443	0.5301	207	--	--	--	--	--	32480070	AL606654.3	189	3.08E-93	Oryza sativa genomic DNA, chromosome 4, BAC clone: OSJNBb0028M18, complete sequence	--	--	--	--	--	--	--	--	--	--	--	--	--	--	--	--	--	--
comp1018590_c0	0.29	0	0.32	0.37	0	0	0.960355635	0.467441807	0	1	0.8398	336	--	--	--	--	--	50726489	AP005886.3	336	1.02E-174	Oryza sativa Japonica Group genomic DNA, chromosome 9, PAC clone:P0689B09	--	--	--	--	--	--	--	--	PF00060	Ligand-gated ion channel	GO:0007165//GO:0006811//GO:0007268	signal transduction//ion transport//synaptic transmission	GO:0005234//GO:0004970	extracellular-glutamate-gated ion channel activity//ionotropic glutamate receptor activity	GO:0016020	membrane	--	--
comp101860_c0	17.05	10.47	5.74	3.55	3.53	3.98	21.21940838	78.62629804	15.34805145	0.015394	0.61679	421	125572600	EAZ14115.1	343	9.43E-36	hypothetical protein OsJ_04039 [Oryza sativa Japonica Group]	32969119	AK059101.1	408	0	Oryza sativa Japonica Group cDNA clone:001-022-D01, full insert sequence	--	--	--	--	Q5N9X2	343	6.45E-37	Laccase-4 OS=Oryza sativa subsp. japonica GN=LAC4 PE=2 SV=1	PF07731	Multicopper oxidase	GO:0055114	oxidation-reduction process	GO:0016491//GO:0005507	oxidoreductase activity//copper ion binding	--	--	KOG1263	Multicopper oxidases
comp1018628_c0	0	0	0	1.1	0.75	1.62	2.711164528	0	3.288868168	0.62056	0.8815	423	396481573	XP_003841272.1	679	2.59E-86	hypothetical protein LEMA_P092020.1 [Leptosphaeria maculans JN3] >gi|312217846|emb|CBX97793.1| hypothetical protein LEMA_P092020.1 [Leptosphaeria maculans JN3]	396481572	XM_003841224.1	225	6.66E-113	Leptosphaeria maculans JN3 hypothetical protein (LEMA_P092020.1) mRNA, complete cds	--	--	--	--	P32432	368	5.65E-40	Transcription factor SFP1 OS=Saccharomyces cerevisiae (strain ATCC 204508 / S288c) GN=SFP1 PE=1 SV=1	PF00096//PF02892	Zinc finger, C2H2 type//BED zinc finger	--	--	GO:0003676//GO:0046872//GO:0003677//GO:0008270	nucleic acid binding//metal ion binding//DNA binding//zinc ion binding	GO:0005622	intracellular	KOG4124	Putative transcriptional repressor regulating G2/M transition
comp1018635_c0	0.84	0	0.92	0	0	0	0.41812273	0.467441807	0	1	1	248	--	--	--	--	--	20805242	AP004366.3	245	2.80E-124	Oryza sativa Japonica Group genomic DNA, chromosome 1, PAC clone:P0460C04	--	--	--	--	--	--	--	--	--	--	--	--	--	--	--	--	--	--
comp1018675_c0	0	0	0	0	0	0	0	0	0	NA	NA	214	342877515	EGU78966.1	332	3.39E-36	hypothetical protein FOXB_10500 [Fusarium oxysporum Fo5176]	--	--	--	--	--	--	--	--	--	--	--	--	--	--	--	--	--	--	--	--	--	--	--
comp10186_c0	0.3	0.11	0.22	0.38	0.57	0.13	2.462944177	1.97806228	4.385157557	1	0.6668	581	--	--	--	--	--	51101050	AC138196.3	572	0	Oryza sativa Japonica Group chromosome 11 clone OSJNBa0032M21 map C83B, complete sequence	--	--	--	--	--	--	--	--	--	--	--	--	--	--	--	--	--	--
comp1018767_c0	0.71	0.7	0	0.89	2.08	1.86	0.542232906	1.043178666	2.192578779	0.99049	0.60637	257	48716282	BAD22897.1	191	7.18E-16	4-coumarate-CoA ligase-like protein [Oryza sativa Japonica Group] >gi|48716303|dbj|BAD22916.1| 4-coumarate-CoA ligase-like protein [Oryza sativa Japonica Group]	297600142	NM_001055097.2	257	6.23E-131	Oryza sativa Japonica Group Os02g0822700 (Os02g0822700) mRNA, complete cds	--	--	--	--	--	--	--	--	PF00501	AMP-binding enzyme	GO:0008152	metabolic process	GO:0016874//GO:0003824	ligase activity//catalytic activity	--	--	--	--
comp1018785_c0	0	0	0	1.14	0	2.38	0.542232906	0	0	1	1	243	222874457	EEF11588.1	152	4.65E-11	predicted protein [Populus trichocarpa]	313496345	CP002290.1	243	3.54E-123	Pseudomonas putida BIRD-1, complete genome	K03177	truB, PUS4, TRUB1	tRNA pseudouridine55 synthase	http://www.genome.jp/dbget-bin/www_bget?ko:K03177	Q1IF41	422	9.03E-51	tRNA pseudouridine synthase B OS=Pseudomonas entomophila (strain L48) GN=truB PE=3 SV=1	--	--	--	--	--	--	--	--	KOG2529	Pseudouridine synthase
comp10187_c0	0	0	0	0.47	0.53	0.25	2.168931623	0	4.385157557	0.70869	0.56304	612	342877485	EGU78937.1	939	8.85E-115	hypothetical protein FOXB_10537 [Fusarium oxysporum Fo5176]	302903005	XM_003048721.1	146	8.12E-69	Nectria haematococca mpVI 77-13-4 hypothetical protein, mRNA	--	--	--	--	Q4IB96	748	1.70E-89	Chromatin modification-related protein EAF1 OS=Gibberella zeae (strain PH-1 / ATCC MYA-4620 / FGSC 9075 / NRRL 31084) GN=EAF1 PE=3 SV=1	PF03417	Acyl-coenzyme A:6-aminopenicillanic acid acyl-transferase	GO:0042318	penicillin biosynthetic process	GO:0003677//GO:0003682	DNA binding//chromatin binding	GO:0000785	chromatin	--	--
comp1018917_c0	0	0	0	0.72	0.41	1.52	2.168931623	0	2.192578779	0.70869	1	470	281203493	EFA77693.1	306	6.35E-30	putative protein serine/threonine kinase [Polysphondylium pallidum PN500]	--	--	--	--	--	K04412	STK3, MST2	serine/threonine kinase 3	http://www.genome.jp/dbget-bin/www_bget?ko:K04412	Q55GC2	286	4.28E-28	Serine/threonine-protein kinase dst2 OS=Dictyostelium discoideum GN=dst2 PE=3 SV=1	PF00069//PF07714	Protein kinase domain//Protein tyrosine kinase	GO:0006468	protein phosphorylation	GO:0005524//GO:0000166//GO:0016772//GO:0004672	ATP binding//nucleotide binding//transferase activity, transferring phosphorus-containing groups//protein kinase activity	--	--	KOG0576	Mitogen-activated protein kinase kinase kinase kinase (MAP4K), germinal center kinase family
comp1018938_c0	0	0.11	0.23	0.68	0.61	0.72	3.547409988	0.575736858	4.385157557	0.63564	0.8601	555	387766285	4DB6	156	9.76E-11	Chain A, Designed Armadillo Repeat Protein (Yiiim3aii)	--	--	--	--	--	--	--	--	--	A2RT91	134	3.39E-08	Ankyrin and armadillo repeat-containing protein OS=Mus musculus GN=Ankar PE=2 SV=1	PF00514//PF02985	Armadillo/beta-catenin-like repeat//HEAT repeat	--	--	GO:0005515	protein binding	--	--	KOG0166	Karyopherin (importin) alpha
comp101894_c0	7.37	8.11	6.82	9.78	10.62	12.05	41.3736103	48.09451366	49.33302252	0.77326	0.55947	435	--	--	--	--	--	24060020	AP004988.3	433	0	Oryza sativa Japonica Group genomic DNA, chromosome 7, BAC clone:B1056G08	--	--	--	--	--	--	--	--	PF15234	Linker for activation of T-cells	GO:0007165	signal transduction	--	--	GO:0016020	membrane	--	--
comp1018996_c0	0	0	0	0.57	1.33	2.42	0.542232906	0	2.192578779	1	0.60637	289	189199758	XP_001936216.1	307	8.49E-31	conserved hypothetical protein [Pyrenophora tritici-repentis Pt-1C-BFP] >gi|187983315|gb|EDU48803.1| conserved hypothetical protein [Pyrenophora tritici-repentis Pt-1C-BFP]	--	--	--	--	--	--	--	--	--	--	--	--	--	--	--	--	--	--	--	--	--	--	--
comp10189_c0	0.43	0.12	0.24	0.41	0.63	0.29	2.462944177	2.445504088	4.385157557	1	0.6668	549	115476372	NP_001061782.1	845	9.27E-109	Os08g0409900 [Oryza sativa Japonica Group] >gi|37806444|dbj|BAC99637.1| transporter-like protein [Oryza sativa Japonica Group] >gi|113623751|dbj|BAF23696.1| Os08g0409900 [Oryza sativa Japonica Group]	156764154	AK287539.1	549	0	Oryza sativa Japonica Group cDNA, clone: J065009P10, full insert sequence	--	--	--	--	--	--	--	--	--	--	GO:0055085//GO:0009567	transmembrane transport//double fertilization forming a zygote and endosperm	--	--	GO:0016021	integral to membrane	--	--
comp1019051_c0	0.09	0.3	0.51	0.24	0.4	0.25	3.17507946	2.194652382	3.288868168	0.90364	1	607	--	--	--	--	--	46390549	AP005112.3	604	0	Oryza sativa Japonica Group genomic DNA, chromosome 2, PAC clone:P0684F11	--	--	--	--	--	--	--	--	--	--	--	--	--	--	--	--	--	--
comp1019062_c0	0	0	0	3.63	2.14	3.77	1.084465811	0	1.096289389	0.90611	1	222	348588321	XP_003479915.1	184	7.92E-17	PREDICTED: DNA-directed RNA polymerases I, II, and III subunit RPABC4-like [Cavia porcellus]	--	--	--	--	--	K03009	RPB12, POLR2K	DNA-directed RNA polymerases I, II, and III subunit RPABC4	http://www.genome.jp/dbget-bin/www_bget?ko:K03009	P53803	182	1.01E-17	DNA-directed RNA polymerases I, II, and III subunit RPABC4 OS=Homo sapiens GN=POLR2K PE=2 SV=1	PF04810//PF03604//PF06061	Sec23/Sec24 zinc finger//DNA directed RNA polymerase, 7 kDa subunit//Baculoviridae ME53	GO:0006144//GO:0006886//GO:0006351//GO:0006206//GO:0006888	purine nucleobase metabolic process//intracellular protein transport//transcription, DNA-dependent//pyrimidine nucleobase metabolic process//ER to Golgi vesicle-mediated transport	GO:0008270//GO:0003677//GO:0003899	zinc ion binding//DNA binding//DNA-directed RNA polymerase activity	GO:0030127//GO:0005730	COPII vesicle coat//nucleolus	KOG3507	DNA-directed RNA polymerase, subunit RPB7.0
comp1019087_c0	0	0	0	1.16	1.33	0.41	1.626698717	0	3.288868168	0.80501	0.64942	330	--	--	--	--	--	--	--	--	--	--	--	--	--	--	--	--	--	--	--	--	--	--	--	--	--	--	--	--
comp10190_c0	0	0	0.3	1.57	0.79	1.47	5.716341611	0	4.385157557	0.2793	0.98262	479	--	--	--	--	--	--	--	--	--	--	--	--	--	--	--	--	--	--	--	--	--	--	--	--	--	--	--	--
comp1019106_c0	0.43	0.43	0.48	1.09	0.63	0	1.502588541	1.043178666	1.096289389	1	1	294	--	--	--	--	--	20804808	AP003339.4	290	3.28E-149	Oryza sativa Japonica Group genomic DNA, chromosome 1, BAC clone:OJ1276_B06	--	--	--	--	--	--	--	--	--	--	--	--	--	--	--	--	--	--
comp1019120_c0	0	0	0	0.28	0.96	1.18	0.542232906	0	3.288868168	1	0.38004	377	342877421	EGU78881.1	577	6.13E-68	hypothetical protein FOXB_10619 [Fusarium oxysporum Fo5176]	--	--	--	--	--	--	--	--	--	--	--	--	--	--	--	--	--	--	--	--	--	--	--
comp1019130_c0	0	0	0	0	0	2.62	0	0	0	NA	NA	210	--	--	--	--	--	392316915	CP003149.1	112	2.00E-50	Pseudomonas aeruginosa DK2, complete genome	--	--	--	--	--	--	--	--	--	--	--	--	--	--	--	--	--	--
comp1019138_c0	0.55	0.54	0	0	0	1.43	0	1.043178666	0	0.89764	NA	275	--	--	--	--	--	50509284	AP004316.4	274	2.39E-140	Oryza sativa Japonica Group genomic DNA, chromosome 7, PAC clone:P0597G07	--	--	--	--	--	--	--	--	--	--	--	--	--	--	--	--	--	--
comp1019166_c0	0	0.45	0	0.57	0.66	0	0.542232906	0.575736858	1.096289389	1	0.94514	290	--	--	--	--	--	20805192	AP004326.3	281	3.26E-144	Oryza sativa Japonica Group genomic DNA, chromosome 1, BAC clone:OJ1294_F06	--	--	--	--	--	--	--	--	--	--	--	--	--	--	--	--	--	--
comp1019199_c0	0.13	0	0.14	0.17	0	0.35	0.960355635	0.467441807	0	1	0.8398	491	--	--	--	--	--	32483304	AL731617.3	488	0	Oryza sativa genomic DNA, chromosome 4, BAC clone: OSJNBa0076N16, complete sequence	--	--	--	--	--	--	--	--	--	--	--	--	--	--	--	--	--	--
comp10191_c0	1.02	0.51	0	0	0.74	0	0	1.510620473	1.096289389	0.79842	0.73923	280	224005146	XP_002296224.1	364	8.42E-40	predicted protein [Thalassiosira pseudonana CCMP1335] >gi|209586256|gb|ACI64941.1| predicted protein [Thalassiosira pseudonana CCMP1335]	--	--	--	--	--	--	--	--	--	--	--	--	--	--	--	--	--	--	--	--	--	--	--
comp1019230_c0	0.21	0.23	0.35	0.14	0.31	0.43	1.796601095	2.086357331	2.192578779	1	1	555	--	--	--	--	--	46806602	AP005874.3	552	0	Oryza sativa Japonica Group genomic DNA, chromosome 2, BAC clone:OSJNBa0016G10	--	--	--	--	--	--	--	--	--	--	--	--	--	--	--	--	--	--
comp101927_c0	8.17	11.39	6.1	4.38	5.71	4.63	54.92344003	130.0436967	57.00704825	0.050897	0.87836	692	218202273	EEC84700.1	194	6.80E-15	hypothetical protein OsI_31640 [Oryza sativa Indica Group]	115479536	NM_001069897.1	689	0	Oryza sativa Japonica Group Os09g0456200 (Os09g0456200) mRNA, complete cds	K14432	ABF	ABA responsive element binding factor	http://www.genome.jp/dbget-bin/www_bget?ko:K14432	--	--	--	--	PF11427//PF03239	Tc3 transposase//Iron permease FTR1 family	GO:0006355//GO:0055085	regulation of transcription, DNA-dependent//transmembrane transport	GO:0003677//GO:0003700//GO:0043565	DNA binding//sequence-specific DNA binding transcription factor activity//sequence-specific DNA binding	GO:0005667//GO:0016020	transcription factor complex//membrane	--	--
comp1019294_c0	0	0	0	0	0	0	0	0	0	NA	NA	212	125533573	EAY80121.1	372	3.69E-40	hypothetical protein OsI_35293 [Oryza sativa Indica Group]	156765273	AK288658.1	209	2.42E-104	Oryza sativa Japonica Group cDNA, clone: J090057F17, full insert sequence	--	--	--	--	C0LGP4	179	4.49E-15	Probable LRR receptor-like serine/threonine-protein kinase At3g47570 OS=Arabidopsis thaliana GN=At3g47570 PE=1 SV=1	PF07714//PF00069	Protein tyrosine kinase//Protein kinase domain	GO:0016310//GO:0009069//GO:0006468	phosphorylation//serine family amino acid metabolic process//protein phosphorylation	GO:0004674//GO:0004672//GO:0005524	protein serine/threonine kinase activity//protein kinase activity//ATP binding	GO:0016023	cytoplasmic membrane-bounded vesicle	--	--
comp1019325_c0	0	0.82	0	2.12	1.24	0	1.084465811	0.575736858	1.096289389	1	1	247	--	--	--	--	--	17017569	AC092696.5	247	2.16E-125	Oryza sativa chromosome 10 BAC OSJNBa0056G08 genomic sequence, complete sequence	--	--	--	--	--	--	--	--	--	--	--	--	--	--	--	--	--	--
comp1019326_c0	1.05	0.71	0.77	0	0	0.46	0.836245459	2.553799138	0	0.83488	0.84981	315	222625614	EEE59746.1	345	1.12E-36	hypothetical protein OsJ_12213 [Oryza sativa Japonica Group]	27311300	AC123974.6	306	4.52E-158	Oryza sativa chromosome 3 BAC OSJNBb0021P10 genomic sequence, complete sequence	--	--	--	--	--	--	--	--	--	--	--	--	--	--	--	--	--	--
comp1019338_c0	1.38	0	0	0	0.25	0.46	0	3.73953446	1.096289389	0.42339	0.73923	423	397628898	EJK69097.1	334	3.37E-37	hypothetical protein THAOC_09685 [Thalassiosira oceanica]	223996702	XM_002287989.1	189	6.85E-93	Thalassiosira pseudonana CCMP1335 predicted protein, mRNA	K02719	psbU	photosystem II PsbU protein	http://www.genome.jp/dbget-bin/www_bget?ko:K02719	Q84XB6	267	1.97E-28	Photosystem II 12 kDa extrinsic protein, chloroplastic OS=Phaeodactylum tricornutum GN=psbU PE=3 SV=1	PF06514//PF05479//PF05757//PF10399	Photosystem II 12 kDa extrinsic protein (PsbU)//Photosystem I reaction centre subunit N (PSAN or PSI-N)//Oxygen evolving enhancer protein 3 (PsbQ)//Ubiquitinol-cytochrome C reductase Fe-S subunit TAT signal	GO:0006119//GO:0042549//GO:0006118//GO:0015992//GO:0055114//GO:0015979	oxidative phosphorylation//photosystem II stabilization//electron transport//proton transport//oxidation-reduction process//photosynthesis	GO:0008121//GO:0005509//GO:0005516	ubiquinol-cytochrome-c reductase activity//calcium ion binding//calmodulin binding	GO:0009522//GO:0019898//GO:0042651//GO:0009654//GO:0009523	photosystem I//extrinsic to membrane//thylakoid membrane//oxygen evolving complex//photosystem II	--	--
comp1019340_c0	0.16	0.11	0.23	0.2	0.31	0.29	3.299189636	2.553799138	4.385157557	0.97068	0.85911	902	--	--	--	--	--	38567887	AL606691.4	902	0	Oryza sativa genomic DNA, chromosome 4, BAC clone: OSJNBa0060N03, complete sequence	--	--	--	--	--	--	--	--	--	--	--	--	--	--	--	--	--	--
comp1019523_c0	0	0	0	0	0.99	2.25	0	0	2.192578779	NA	0.40394	318	147768335	CAN66971.1	353	8.35E-39	hypothetical protein VITISV_013670 [Vitis vinifera] >gi|297743653|emb|CBI36536.3| unnamed protein product [Vitis vinifera]	--	--	--	--	--	K13431	SRPR	signal recognition particle receptor subunit alpha	http://www.genome.jp/dbget-bin/www_bget?ko:K13431	Q54ZR7	334	4.95E-36	Signal recognition particle receptor subunit alpha OS=Dictyostelium discoideum GN=srpr PE=3 SV=1	PF00448	SRP54-type protein, GTPase domain	GO:0006614	SRP-dependent cotranslational protein targeting to membrane	GO:0017111//GO:0005525	nucleoside-triphosphatase activity//GTP binding	--	--	KOG0781	Signal recognition particle receptor, alpha subunit
comp10196_c0	0	0.5	0.26	0.3	0.35	0.64	0.960355635	1.151473716	1.096289389	1	1	364	--	--	--	--	--	32440958	AP004038.2	361	0	Oryza sativa Japonica Group genomic DNA, chromosome 2, BAC clone:OJ1004_H01	--	--	--	--	--	--	--	--	--	--	--	--	--	--	--	--	--	--
comp1019730_c0	0	0.34	0	0.42	0	0.45	0.542232906	0.575736858	0	1	1	319	34395388	BAC83746.1	495	1.15E-59	ribosomal RNA apurinic site specific lyase-like protein [Oryza sativa Japonica Group]	50510301	AP005106.6	297	4.62E-153	Oryza sativa Japonica Group genomic DNA, chromosome 7, BAC clone:OSJNBb0091I19	--	--	--	--	--	--	--	--	--	--	--	--	GO:0016829	lyase activity	--	--	--	--
comp1019783_c0	0	0	1.14	0.17	0.19	0.17	3.887214744	0	1.096289389	0.42091	0.46802	493	--	--	--	--	--	--	--	--	--	--	--	--	--	--	--	--	--	--	--	--	--	--	--	--	--	--	--	--
comp1019813_c0	0.79	0.4	0	0.99	0.57	0	1.084465811	1.510620473	1.096289389	0.9844	1	303	--	--	--	--	--	52000532	AC151537.1	286	5.68E-147	Oryza sativa Japonica Group chromosome 3 clone OSJNBb0087D01, complete sequence	--	--	--	--	--	--	--	--	--	--	--	--	--	--	--	--	--	--
comp1019883_c0	0.41	0.44	0.3	0.18	0.4	0.56	1.378478365	3.129535997	2.192578779	0.83884	0.9063	477	--	--	--	--	--	52076979	AP005192.3	471	0	Oryza sativa Japonica Group genomic DNA, chromosome 6, PAC clone:P0485A07	--	--	--	--	--	--	--	--	PF03943	TAP C-terminal domain	GO:0051028	mRNA transport	--	--	GO:0005634	nucleus	--	--
comp10198_c0	1.04	0	0	1.29	0	0	0.542232906	0.467441807	0	1	1	237	--	--	--	--	--	116310303	CR855190.1	234	3.47E-118	Oryza sativa genomic DNA, chromosome 4, BAC clone: OSIGBa0102I15, complete sequence	--	--	--	--	--	--	--	--	--	--	--	--	--	--	--	--	--	--
comp1019922_c0	0	0	0.97	0.56	0	0	1.378478365	0	0	0.82884	0.67886	292	--	--	--	--	--	9711819	AP002836.1	276	1.97E-141	Oryza sativa Japonica Group genomic DNA, chromosome 1, PAC clone:P0512G09	--	--	--	--	--	--	--	--	--	--	--	--	--	--	--	--	--	--
comp1019_c0	0	0	2.82	0	0	0	0.41812273	0	0	1	1	203	428181679	EKX50542.1	217	1.11E-20	hypothetical protein GUITHDRAFT_66966 [Guillardia theta CCMP2712]	--	--	--	--	--	--	--	--	--	Q555H8	210	3.89E-19	E3 ubiquitin-protein ligase listerin OS=Dictyostelium discoideum GN=rnf160 PE=3 SV=1	--	--	--	--	--	--	--	--	KOG0803	Predicted E3 ubiquitin ligase
comp101_c0	0	0	0.21	0.73	0	0.51	2.044821447	0	0	0.7205	0.52704	403	146161516	XP_001007359.2	388	2.69E-42	hypothetical protein TTHERM_00361490 [Tetrahymena thermophila] >gi|146146723|gb|EAR87114.2| hypothetical protein TTHERM_00361490 [Tetrahymena thermophila SB210]	--	--	--	--	--	--	--	--	--	--	--	--	--	--	--	--	--	--	--	--	--	--	--
comp10200_c0	1.26	1.04	0	0	0	0	0	8.237134273	0	0.12398	NA	473	--	--	--	--	--	18266632	AC018929.12	462	0	Oryza sativa chromosome 10 BAC OSJNBa0027L23 genomic sequence, complete sequence	--	--	--	--	--	--	--	--	--	--	--	--	--	--	--	--	--	--
comp102014_c0	7.75	5.38	3.3	3.97	4.43	4.09	138.5394319	304.2955058	158.9619615	0.013688	0.546	1938	125572856	EAZ14371.1	176	1.07E-10	hypothetical protein OsJ_04291 [Oryza sativa Japonica Group]	21952783	AP003227.3	1842	0	Oryza sativa Japonica Group genomic DNA, chromosome 1, PAC clone:P0018C10	--	--	--	--	--	--	--	--	PF06446	Hepcidin	GO:0006879	cellular iron ion homeostasis	--	--	GO:0005576	extracellular region	--	--
comp10201_c0	0.6	0.64	0.26	0.15	0	0	1.378478365	5.215893328	0	0.60442	0.67886	516	42408625	BAD09800.1	496	1.51E-60	hypothetical protein [Oryza sativa Japonica Group] >gi|42409135|dbj|BAD10403.1| hypothetical protein [Oryza sativa Japonica Group]	42409130	AP005483.3	510	0	Oryza sativa Japonica Group genomic DNA, chromosome 8, BAC clone:B1144B06	K09496	CCT4	T-complex protein 1 subunit delta	http://www.genome.jp/dbget-bin/www_bget?ko:K09496	--	--	--	--	PF00118	TCP-1/cpn60 chaperonin family	GO:0044267	cellular protein metabolic process	GO:0005524	ATP binding	--	--	KOG0358	Chaperonin complex component, TCP-1 delta subunit (CCT4)
comp1020238_c0	0.24	0	0.27	0.92	0.7	0.32	2.044821447	0.467441807	2.192578779	0.85094	1	362	--	--	--	--	--	116309304	CR855094.1	359	0	Oryza sativa genomic DNA, chromosome 4, BAC clone: B0222C05, complete sequence	--	--	--	--	--	--	--	--	--	--	--	--	--	--	--	--	--	--
comp1020262_c0	0.6	0.48	0.17	0	0.44	0.2	0.41812273	3.596977804	2.192578779	0.60388	0.60946	454	115444045	NP_001045802.1	816	1.51E-103	Os02g0133200 [Oryza sativa Japonica Group] >gi|41052608|dbj|BAD08000.1| putative phosphatidylinositol/ phophatidylcholine transfer protein [Oryza sativa Japonica Group] >gi|113535333|dbj|BAF07716.1| Os02g0133200 [Oryza sativa Japonica Group] >gi|215704789|dbj|BAG94817.1| unnamed protein product [Oryza sativa Japonica Group] >gi|218189996|gb|EEC72423.1| hypothetical protein OsI_05741 [Oryza sativa…	115444044	NM_001052337.1	454	0	Oryza sativa Japonica Group Os02g0133200 (Os02g0133200) mRNA, complete cds	--	--	--	--	P24859	306	1.52E-32	SEC14 cytosolic factor OS=Kluyveromyces lactis (strain ATCC 8585 / CBS 2359 / DSM 70799 / NBRC 1267 / NRRL Y-1140 / WM37) GN=SEC14 PE=3 SV=2	--	--	GO:0006810//GO:0015914//GO:0048768//GO:0009908	transport//phospholipid transport//root hair cell tip growth//flower development	GO:0008526	phosphatidylinositol transporter activity	GO:0009536	plastid	KOG1471	Phosphatidylinositol transfer protein SEC14 and related proteins
comp1020276_c0	0.65	0	1.43	0.81	0.94	0	1.378478365	0.467441807	1.096289389	0.93402	1	263	--	--	--	--	--	20160576	AP003249.3	260	1.38E-132	Oryza sativa Japonica Group genomic DNA, chromosome 1, PAC clone:P0435B05	--	--	--	--	--	--	--	--	--	--	--	--	--	--	--	--	--	--
comp1020324_c0	0.1	0.11	0.67	0.26	0	0.27	3.59320219	1.043178666	0	0.70024	0.21891	571	125533311	EAY79859.1	512	6.89E-61	hypothetical protein OsI_35020 [Oryza sativa Indica Group] >gi|125576147|gb|EAZ17369.1| hypothetical protein OsJ_32892 [Oryza sativa Japonica Group]	115484070	NM_001072229.1	354	0	Oryza sativa Japonica Group Os11g0137500 (Os11g0137500) mRNA, complete cds	--	--	--	--	--	--	--	--	--	--	--	--	GO:0043565//GO:0008270	sequence-specific DNA binding//zinc ion binding	GO:0005622	intracellular	--	--
comp102033_c0	0	0	32.76	13.33	18.89	23.9	23.89804714	0	18.63691962	0.0017484	0.6635	253	--	--	--	--	--	12039331	AC082644.10	253	1.02E-128	Oryza sativa chromosome 3 BAC OSJNBa0013M12 genomic sequence, complete sequence	--	--	--	--	--	--	--	--	--	--	--	--	--	--	--	--	--	--
comp1020361_c0	0	0	0	0.81	1.1	0	2.711164528	0	6.577736336	0.62056	0.36405	499	--	--	--	--	--	--	--	--	--	--	--	--	--	--	--	--	--	--	--	--	--	--	--	--	--	--	--	--
comp1020387_c0	0	0	0.53	0	1.11	0.65	2.090613649	0	8.770315115	0.68097	0.1934	592	--	--	--	--	--	46390342	AP004865.3	579	0	Oryza sativa Japonica Group genomic DNA, chromosome 2, PAC clone:P0020C11	--	--	--	--	--	--	--	--	--	--	--	--	--	--	--	--	--	--
comp1020389_c0	0.12	0.19	0.19	0.22	0.59	0.63	2.881066906	2.662094189	7.674025725	1	0.33097	842	--	--	--	--	--	156765515	AK288900.1	839	0	Oryza sativa Japonica Group cDNA, clone: J090080J20, full insert sequence	--	--	--	--	--	--	--	--	--	--	--	--	--	--	--	--	--	--
comp1020399_c0	2.35	2.11	0	0	0	0	0	1.043178666	0	0.89764	NA	206	--	--	--	--	--	42716052	AC123897.3	144	3.18E-68	Oryza sativa Japonica Group chromosome 11 clone OSJNBa0055G24 map S20116S, complete sequence	--	--	--	--	--	--	--	--	--	--	--	--	--	--	--	--	--	--
comp1020408_c0	0	0	1.01	1.15	1.33	1.81	1.920711271	0	2.192578779	0.7328	1	289	281206338	EFA80526.1	200	8.00E-19	component of SCAR regulatory complex [Polysphondylium pallidum PN500]	--	--	--	--	--	K05752	C3ORF10, HSPC300	chromosome 3 open reading frame 10	http://www.genome.jp/dbget-bin/www_bget?ko:K05752	Q54X65	180	5.95E-17	Protein BRICK1 OS=Dictyostelium discoideum GN=brk1 PE=1 SV=1	PF00517//PF10152//PF07328	Retroviral envelope protein//Predicted coiled-coil domain-containing protein (DUF2360)//T-DNA border endonuclease VirD1	--	--	GO:0005198//GO:0004519	structural molecule activity//endonuclease activity	GO:0019031//GO:0071203	viral envelope//WASH complex	--	--
comp1020421_c0	0	0	0	0.83	0.19	0.88	2.711164528	0	1.096289389	0.62056	0.81079	491	168066679	XP_001785261.1	522	2.63E-64	Rab6/RabH-family small GTPase [Physcomitrella patens subsp. patens] >gi|162663131|gb|EDQ49913.1| Rab6/RabH-family small GTPase [Physcomitrella patens subsp. patens]	--	--	--	--	--	K07893	RAB6A	Ras-related protein Rab-6A	http://www.genome.jp/dbget-bin/www_bget?ko:K07893	O80501	488	2.07E-60	Ras-related protein RABH1b OS=Arabidopsis thaliana GN=RABH1B PE=1 SV=1	PF00071//PF02421//PF00025//PF00009//PF08477	Ras family//Ferrous iron transport protein B//ADP-ribosylation factor family//Elongation factor Tu GTP binding domain//Miro-like protein	GO:0007264//GO:0015031//GO:0015684	small GTPase mediated signal transduction//protein transport//ferrous iron transport	GO:0005525//GO:0003924//GO:0015093	GTP binding//GTPase activity//ferrous iron transmembrane transporter activity	GO:0016021//GO:0005622	integral to membrane//intracellular	KOG0094	GTPase Rab6/YPT6/Ryh1, small G protein superfamily
comp1020454_c0	0.91	0	0.33	0.38	0.44	1.21	0.960355635	1.402325422	1.096289389	0.98405	1	331	31432028	AAP53720.1	416	1.68E-45	Transposable element protein, putative, Transposase_28 [Oryza sativa Japonica Group]	7363410	AC027659.1	324	4.71E-168	Oryza sativa (japonica cultivar-group) BAC nbxb0015J03 chromosome 10, complete sequence	--	--	--	--	--	--	--	--	--	--	--	--	--	--	--	--	--	--
comp10204_c0	0	0.25	0	0	0.7	0.32	0	0.575736858	2.192578779	0.9981	0.40394	363	--	--	--	--	--	50510258	AP005465.5	337	3.09E-175	Oryza sativa Japonica Group genomic DNA, chromosome 7, BAC clone:OJ1136_F08	--	--	--	--	--	--	--	--	--	--	--	--	--	--	--	--	--	--
comp1020588_c0	0.79	0.42	0	0	0	0.13	0	6.042481892	0	0.22765	NA	583	222640965	EEE69097.1	162	1.18E-11	hypothetical protein OsJ_28162 [Oryza sativa Japonica Group]	42408539	AP004632.3	555	0	Oryza sativa Japonica Group genomic DNA, chromosome 8, PAC clone:P0623F08	--	--	--	--	--	--	--	--	PF02158	Neuregulin family	GO:0009790//GO:0007165	embryo development//signal transduction	GO:0005102	receptor binding	GO:0005739	mitochondrion	--	--
comp1020671_c0	0	0	0	2.06	0	2.17	2.168931623	0	0	0.70869	0.52958	299	--	--	--	--	--	18464047	AC108884.1	297	4.30E-153	Oryza sativa (japonica cultivar-group) cultivar Nipponbare clone OSJNBb0058B20 from chromosome 10, complete sequence	--	--	--	--	--	--	--	--	--	--	--	--	--	--	--	--	--	--
comp1020696_c0	0	0	0.09	0.42	0.83	0.44	2.587054352	0	7.674025725	0.63173	0.26509	657	--	--	--	--	--	--	--	--	--	--	--	--	--	--	--	--	--	--	--	--	--	--	--	--	--	--	--	--
comp102069_c0	4.68	5.11	10.16	8.63	8.01	8.82	101.6085356	66.29599278	82.2217042	0.30613	0.63651	705	--	--	--	--	--	54888748	AC099404.2	691	0	Oryza sativa (japonica cultivar-group) chromosome 9 BAC clone OSJNBa0019D02, complete sequence	--	--	--	--	--	--	--	--	PF05920	Homeobox KN domain	GO:0006355	regulation of transcription, DNA-dependent	GO:0003677	DNA binding	--	--	--	--
comp10206_c0	0.74	0.39	0	0	0	0	0	3.021240946	0	0.5348	NA	409	125534275	EAY80823.1	174	1.31E-13	hypothetical protein OsI_36003 [Oryza sativa Indica Group]	--	--	--	--	--	--	--	--	--	--	--	--	--	--	--	--	--	--	--	--	--	--	--
comp1020770_c0	1.25	0.32	0.34	0	0	0	0.41812273	2.445504088	0	0.75088	1	328	--	--	--	--	--	22531703	AP003449.2	325	1.30E-168	Oryza sativa Japonica Group genomic DNA, chromosome 1, BAC clone:OSJNBa0086A10	--	--	--	--	--	--	--	--	--	--	--	--	--	--	--	--	--	--
comp1020789_c0	0.81	1.23	0.45	0	0	0.54	0.41812273	2.662094189	0	0.73996	1	300	--	--	--	--	--	297598221	NM_001051793.2	300	9.27E-155	Oryza sativa Japonica Group Os01g0925700 (Os01g0925700) mRNA, complete cds	--	--	--	--	--	--	--	--	--	--	--	--	--	--	--	--	--	--
comp1020848_c0	0.56	1.11	0	0	0	0	0	1.618915524	0	0.78853	NA	273	--	--	--	--	--	32483140	AL662975.3	267	1.84E-136	Oryza sativa genomic DNA, chromosome 4, BAC clone: OSJNBa0071G03, complete sequence	--	--	--	--	--	--	--	--	--	--	--	--	--	--	--	--	--	--
comp10208_c0	1.34	0.65	0	0	0	0	0	1.510620473	0	0.79842	NA	261	--	--	--	--	--	56202347	AP006233.3	258	1.76E-131	Oryza sativa Japonica Group genomic DNA, chromosome 1, BAC clone:B1249E06	--	--	--	--	--	--	--	--	--	--	--	--	--	--	--	--	--	--
comp10209_c0	0	0	0	1.33	0.77	0	1.084465811	0	1.096289389	0.90611	1	277	390516507	CCE73647.1	454	4.46E-50	nonribosomal peptide synthase [Fusarium fujikuroi]	390516506	HE614121.1	236	3.20E-119	Fusarium fujikuroi nps2 gene for nonribosomal peptide synthase, strain IMI58289	--	--	--	--	Q4WVN4	128	5.29E-08	Nonribosomal peptide synthetase 8 OS=Neosartorya fumigata (strain ATCC MYA-4609 / Af293 / CBS 101355 / FGSC A1100) GN=NRPS8 PE=3 SV=1	PF06732	Pescadillo N-terminus	GO:0042254	ribosome biogenesis	--	--	GO:0005730	nucleolus	--	--
comp1021029_c0	0	0	0	0.52	0.98	1.28	1.626698717	0	5.481446947	0.80501	0.31621	481	--	--	--	--	--	--	--	--	--	--	--	--	--	--	--	--	--	--	--	--	--	--	--	--	--	--	--	--
comp1021038_c0	0.34	0.22	0.51	0.26	0	0.09	4.553557825	4.064419611	0	0.98974	0.1375	757	--	--	--	--	--	50509478	AP005185.4	757	0	Oryza sativa Japonica Group genomic DNA, chromosome 7, PAC clone:P0409B11	--	--	--	--	--	--	--	--	PF00872	Transposase, Mutator family	GO:0006313	transposition, DNA-mediated	GO:0004803//GO:0003677	transposase activity//DNA binding	--	--	--	--
comp10210_c0	0	0	0	1.08	2.52	0	0.542232906	0	2.192578779	1	0.60637	246	342876158	EGU77816.1	423	1.83E-46	hypothetical protein FOXB_11680 [Fusarium oxysporum Fo5176]	--	--	--	--	--	--	--	--	--	O43052	226	3.46E-21	Rho-type GTPase-activating protein 1 OS=Schizosaccharomyces pombe (strain 972 / ATCC 24843) GN=rga1 PE=1 SV=1	PF00620	RhoGAP domain	GO:0007165	signal transduction	GO:0046872//GO:0008270	metal ion binding//zinc ion binding	GO:0005622	intracellular	KOG2710	Rho GTPase-activating protein
comp1021130_c0	0.67	0.23	0	0.28	0.32	0	0.542232906	1.97806228	1.096289389	0.8206	0.94514	376	222628465	EEE60597.1	114	1.37E-15	hypothetical protein OsJ_13992 [Oryza sativa Japonica Group]	41351525	AC128646.5	344	4.13E-179	Oryza sativa chromosome 3 BAC OSJNBb0029I19 genomic sequence, complete sequence	--	--	--	--	--	--	--	--	--	--	--	--	GO:0003824	catalytic activity	--	--	--	--
comp102116_c0	1.64	1.66	5.38	12.54	10.48	12.52	81.13978122	18.20147912	87.70315115	0.069306	0.64738	614	--	--	--	--	--	16416400	AP003375.2	608	0	Oryza sativa Japonica Group genomic DNA, chromosome 1, BAC clone:OJ1414_E05	--	--	--	--	--	--	--	--	--	--	--	--	--	--	--	--	--	--
comp10211_c0	0	0	0	2.51	0.97	2.63	1.626698717	0	1.096289389	0.80501	1	261	342880947	EGU81959.1	372	1.60E-40	hypothetical protein FOXB_07518 [Fusarium oxysporum Fo5176]	--	--	--	--	--	--	--	--	--	Q9AJD6	112	2.99E-06	Pyridoxine 4-oxidase OS=Microbacterium luteolum GN=pno PE=1 SV=3	PF01266//PF00070//PF05834//PF07992//PF00732//PF01134	FAD dependent oxidoreductase//Pyridine nucleotide-disulphide oxidoreductase//Lycopene cyclase protein//Pyridine nucleotide-disulphide oxidoreductase//GMC oxidoreductase//Glucose inhibited division protein A	GO:0006066//GO:0006563//GO:0016117//GO:0055114//GO:0006544//GO:0006566//GO:0008033	alcohol metabolic process//L-serine metabolic process//carotenoid biosynthetic process//oxidation-reduction process//glycine metabolic process//threonine metabolic process//tRNA processing	GO:0050660//GO:0016705//GO:0008812//GO:0016491//GO:0016614	flavin adenine dinucleotide binding//oxidoreductase activity, acting on paired donors, with incorporation or reduction of molecular oxygen//choline dehydrogenase activity//oxidoreductase activity//oxidoreductase activity, acting on CH-OH group of donors	--	--	--	--
comp1021211_c0	0	0	0.08	0.24	0.38	1.03	3.547409988	0	7.674025725	0.49023	0.3974	1176	189199646	XP_001936160.1	1314	5.84E-166	conserved hypothetical protein [Pyrenophora tritici-repentis Pt-1C-BFP] >gi|187983259|gb|EDU48747.1| conserved hypothetical protein [Pyrenophora tritici-repentis Pt-1C-BFP]	--	--	--	--	--	--	--	--	--	--	--	--	--	PF13606//PF00023	Ankyrin repeat//Ankyrin repeat	--	--	GO:0005515	protein binding	--	--	--	--
comp1021267_c0	0	0	0	1.23	1.45	6.44	0.542232906	0	1.096289389	1	0.94514	239	342874385	EGU76399.1	416	7.92E-47	hypothetical protein FOXB_13077 [Fusarium oxysporum Fo5176]	--	--	--	--	--	K14771	NOC4, UTP19	U3 small nucleolar RNA-associated protein 19	http://www.genome.jp/dbget-bin/www_bget?ko:K14771	O94372	226	1.03E-21	Uncharacterized protein C1604.06c OS=Schizosaccharomyces pombe (strain 972 / ATCC 24843) GN=SPBC1604.06c PE=2 SV=1	--	--	--	--	--	--	--	--	KOG2154	Predicted nucleolar protein involved in ribosome biogenesis
comp1021326_c0	0	0	0	0.85	0.65	1.79	1.626698717	0	2.192578779	0.80501	0.90744	375	330933684	XP_003304253.1	195	1.25E-16	hypothetical protein PTT_16783 [Pyrenophora teres f. teres 0-1] >gi|311319230|gb|EFQ87652.1| hypothetical protein PTT_16783 [Pyrenophora teres f. teres 0-1]	--	--	--	--	--	--	--	--	--	--	--	--	--	--	--	--	--	--	--	--	--	--	--
comp1021336_c0	0.19	0.2	0.61	0.94	0.54	0.25	3.423299812	1.043178666	2.192578779	0.74529	0.89363	408	115460718	NP_001053959.1	408	1.85E-47	Os04g0628300 [Oryza sativa Japonica Group] >gi|39546237|emb|CAE04246.3| OSJNBa0089N06.7 [Oryza sativa Japonica Group] >gi|113565530|dbj|BAF15873.1| Os04g0628300 [Oryza sativa Japonica Group] >gi|116312015|emb|CAJ86372.1| OSIGBa0117N13.16 [Oryza sativa Indica Group] >gi|116312058|emb|CAJ86422.1| H0303G06.11 [Oryza sativa Indica Group] >gi|125549844|gb|EAY95666.1| hypothetical protein OsI_17532 [Or…	116312047	CT827959.1	408	0	Oryza sativa genomic DNA, chromosome 4, BAC clone: H0303G06, complete sequence	--	--	--	--	--	--	--	--	PF01344	Kelch motif	--	--	GO:0005515	protein binding	--	--	--	--
comp1021342_c0	0	0	0	2.24	1.31	2.34	1.084465811	0	1.096289389	0.90611	1	244	--	--	--	--	--	--	--	--	--	--	--	--	--	--	--	--	--	--	--	--	--	--	--	--	--	--	--	--
comp1021345_c0	0.42	0.66	0.46	0	0	0.28	0.836245459	2.662094189	0	0.83206	0.84981	384	--	--	--	--	--	41469309	AC133333.5	378	0	Oryza sativa chromosome 3 BAC OJ1785_A05 genomic sequence, complete sequence	--	--	--	--	--	--	--	--	--	--	--	--	--	--	--	--	--	--
comp1021373_c0	0	0	0.79	0	1.04	0.93	0.41812273	0	1.096289389	1	0.94464	257	--	--	--	--	--	49388963	AP005772.3	254	2.90E-129	Oryza sativa Japonica Group genomic DNA, chromosome 2, BAC clone:OSJNBa0073A21	--	--	--	--	--	--	--	--	--	--	--	--	--	--	--	--	--	--
comp1021389_c0	0.84	0.86	0.31	0.35	0.4	0	0.960355635	3.129535997	1.096289389	0.76014	1	342	--	--	--	--	--	32488565	AL606627.3	333	4.85E-173	Oryza sativa genomic DNA, chromosome 4, BAC clone: OSJNBa0067K08, complete sequence	--	--	--	--	--	--	--	--	PF06072	Alphaherpesvirus tegument protein US9	--	--	--	--	GO:0019033	viral tegument	--	--
comp1021439_c0	2.35	2.11	0	0	0	0	0	1.043178666	0	0.89764	NA	206	--	--	--	--	--	47550659	AP006859.1	193	1.83E-95	Oryza sativa Japonica Group genomic DNA, chromosome 9, fosmid clone:OSJNOa273B05	--	--	--	--	--	--	--	--	--	--	--	--	--	--	--	--	--	--
comp1021541_c0	1.71	1.12	0	0	0	0.75	0	2.553799138	0	0.61046	NA	272	--	--	--	--	--	20804841	AP003368.2	256	2.39E-130	Oryza sativa Japonica Group genomic DNA, chromosome 1, BAC clone:B1100D10	--	--	--	--	--	--	--	--	PF00083	Sugar (and other) transporter	GO:0055085	transmembrane transport	GO:0022857	transmembrane transporter activity	GO:0016021	integral to membrane	--	--
comp1021547_c0	0.12	0.26	0.13	0.62	0.17	0	2.587054352	1.618915524	1.096289389	0.95012	0.81374	514	--	--	--	--	--	18854950	AC112514.1	328	4.53E-170	Oryza sativa Japonica Group chromosome 10 clone OSJNAb0023M11, complete sequence	--	--	--	--	--	--	--	--	--	--	--	--	--	--	--	--	--	--
comp10215_c0	0	0	0	1.14	0.26	0.48	2.711164528	0	1.096289389	0.62056	0.81079	416	302916765	XP_003052193.1	366	8.15E-39	predicted protein [Nectria haematococca mpVI 77-13-4] >gi|256733132|gb|EEU46480.1| predicted protein [Nectria haematococca mpVI 77-13-4]	--	--	--	--	--	--	--	--	--	Q5RKZ7	124	2.96E-07	Molybdenum cofactor biosynthesis protein 1 OS=Mus musculus GN=Mocs1 PE=2 SV=2	--	--	--	--	GO:0051536	iron-sulfur cluster binding	--	--	KOG2876	Molybdenum cofactor biosynthesis pathway protein
comp1021605_c0	0	0.37	0.38	0.22	0.25	0.23	1.378478365	1.151473716	1.096289389	1	1	422	--	--	--	--	--	49388669	AP005394.3	347	1.01E-180	Oryza sativa Japonica Group genomic DNA, chromosome 2, PAC clone:P0620H05	--	--	--	--	--	--	--	--	--	--	--	--	--	--	--	--	--	--
comp1021607_c0	0	0	0	0.16	0.74	1.38	1.084465811	0	8.770315115	0.90611	0.061684	784	--	--	--	--	--	--	--	--	--	--	--	--	--	--	--	--	--	--	PF00894//PF01547//PF10798//PF04288	Luteovirus coat protein//Bacterial extracellular solute-binding protein//Biofilm development protein YmgB/AriR//MukE-like family	GO:0071229//GO:0006810//GO:0007059//GO:0030261//GO:0042710	cellular response to acid//transport//chromosome segregation//chromosome condensation//biofilm formation	GO:0005215//GO:0005198	transporter activity//structural molecule activity	GO:0005737//GO:0019028	cytoplasm//viral capsid	--	--
comp102160_c0	4.54	7.84	3.6	15.64	17.52	17.5	32.00500787	25.68605828	52.62189069	0.85239	0.18603	356	--	--	--	--	--	50510050	AP004378.5	356	0	Oryza sativa Japonica Group genomic DNA, chromosome 7, PAC clone:P0496C02	--	--	--	--	--	--	--	--	--	--	--	--	--	--	--	--	--	--
comp1021617_c0	0.39	0.83	0	0	0	0	0	3.237831047	0	0.51764	NA	397	--	--	--	--	--	13346555	AC084406.7	397	0	Oryza sativa chromosome 3 BAC OSJNBa0067E01 genomic sequence, complete sequence	--	--	--	--	--	--	--	--	--	--	--	--	--	--	--	--	--	--
comp1021620_c0	0	0	0	3.01	0.88	2.37	2.168931623	0	1.096289389	0.70869	0.9356	268	--	--	--	--	--	--	--	--	--	--	--	--	--	--	--	--	--	--	--	--	--	--	--	--	--	--	--	--
comp1021625_c0	1.46	0	0	0.61	0	0	0.542232906	1.402325422	0	0.90535	1	284	115459680	NP_001053440.1	488	1.91E-58	Os04g0540300 [Oryza sativa Japonica Group] >gi|113565011|dbj|BAF15354.1| Os04g0540300 [Oryza sativa Japonica Group] >gi|125549187|gb|EAY95009.1| hypothetical protein OsI_16817 [Oryza sativa Indica Group] >gi|125591139|gb|EAZ31489.1| hypothetical protein OsJ_15625 [Oryza sativa Japonica Group]	116310377	CR855197.1	268	5.36E-137	Oryza sativa genomic DNA, chromosome 4, BAC clone: H0115B09, complete sequence	--	--	--	--	Q7XR91	486	1.02E-58	COBRA-like protein 7 OS=Oryza sativa subsp. japonica GN=BC1LP1 PE=3 SV=2	PF04833	COBRA-like protein	GO:0016049//GO:0010215	cell growth//cellulose microfibril organization	--	--	GO:0016023//GO:0005886//GO:0031225	cytoplasmic membrane-bounded vesicle//plasma membrane//anchored to membrane	--	--
comp10216_c0	0	0	0.13	0.44	0.17	0.93	2.044821447	0	1.096289389	0.7205	0.93774	528	169619780	XP_001803302.1	795	5.10E-100	hypothetical protein SNOG_13087 [Phaeosphaeria nodorum SN15] >gi|160703903|gb|EAT79414.2| hypothetical protein SNOG_13087 [Phaeosphaeria nodorum SN15]	--	--	--	--	--	--	--	--	--	Q00730	583	4.13E-70	Putative sterigmatocystin biosynthesis monooxygenase stcW OS=Emericella nidulans (strain FGSC A4 / ATCC 38163 / CBS 112.46 / NRRL 194 / M139) GN=stcW PE=3 SV=2	PF00743	Flavin-binding monooxygenase-like	GO:0055114	oxidation-reduction process	GO:0050661//GO:0050660//GO:0004499	NADP binding//flavin adenine dinucleotide binding//N,N-dimethylaniline monooxygenase activity	--	--	--	--
comp102171_c0	2.41	5.25	1.01	2.58	3.47	1.74	8.055175611	21.62163866	14.25176206	0.28904	0.35003	409	115447695	NP_001047627.1	208	5.93E-18	Os02g0656600 [Oryza sativa Japonica Group] >gi|14140155|emb|CAC39072.1| putative AP2 domain transcription factor [Oryza sativa] >gi|33637696|gb|AAQ23982.1| transcription factor Rap212 [Oryza sativa] >gi|49388563|dbj|BAD25682.1| putative DRE binding factor 2 [Oryza sativa Japonica Group] >gi|113537158|dbj|BAF09541.1| Os02g0656600 [Oryza sativa Japonica Group] >gi|222623378|gb|EEE57510.1| hypotheti…	33637695	AY345232.1	408	0	Oryza sativa transcription factor Rap212 mRNA, complete cds	--	--	--	--	Q8LBQ7	112	5.72E-06	Ethylene-responsive transcription factor ERF034 OS=Arabidopsis thaliana GN=ERF034 PE=2 SV=2	PF00847	AP2 domain	GO:0006355	regulation of transcription, DNA-dependent	GO:0003677//GO:0003700	DNA binding//sequence-specific DNA binding transcription factor activity	GO:0009536//GO:0005634//GO:0005667	plastid//nucleus//transcription factor complex	--	--
comp1021743_c0	0.56	0.83	0	0.14	0	0.15	0.542232906	6.367367044	0	0.33301	1	539	--	--	--	--	--	42716052	AC123897.3	292	4.90E-150	Oryza sativa Japonica Group chromosome 11 clone OSJNBa0055G24 map S20116S, complete sequence	--	--	--	--	--	--	--	--	--	--	--	--	--	--	--	--	--	--
comp1021746_c0	0.16	0.08	0.51	0.3	0.34	0.21	4.135435095	1.510620473	3.288868168	0.72614	0.9484	680	115464371	NP_001055785.1	561	8.94E-64	Os05g0466200 [Oryza sativa Japonica Group] >gi|49328059|gb|AAT58759.1| putative kinase interacting family protein [Oryza sativa Japonica Group] >gi|49328082|gb|AAT58781.1| putative kinase interacting family protein [Oryza sativa Japonica Group] >gi|113579336|dbj|BAF17699.1| Os05g0466200 [Oryza sativa Japonica Group] >gi|215704158|dbj|BAG92998.1| unnamed protein product [Oryza sativa Japonica Grou…	115464370	NM_001062320.1	551	0	Oryza sativa Japonica Group Os05g0466200 (Os05g0466200) mRNA, complete cds	--	--	--	--	--	--	--	--	--	--	GO:0016310	phosphorylation	GO:0016301	kinase activity	GO:0005739	mitochondrion	--	--
comp10217_c0	0	0	0	0.59	0.57	1.03	8.133493585	0	14.25176206	0.28474	0.33429	1413	189195104	XP_001933890.1	660	1.32E-78	conserved hypothetical protein [Pyrenophora tritici-repentis Pt-1C-BFP] >gi|187979769|gb|EDU46395.1| conserved hypothetical protein [Pyrenophora tritici-repentis Pt-1C-BFP]	--	--	--	--	--	--	--	--	--	--	--	--	--	--	--	--	--	--	--	--	--	--	--
comp102188_c0	5.44	5.5	6.41	9.78	10.71	7.2	17.11649906	14.60450132	20.8294984	0.90214	0.64636	304	218188461	EEC70888.1	208	2.26E-17	hypothetical protein OsI_02425 [Oryza sativa Indica Group] >gi|222618678|gb|EEE54810.1| hypothetical protein OsJ_02228 [Oryza sativa Japonica Group]	115437623	NM_001049876.1	296	1.57E-152	Oryza sativa Japonica Group Os01g0559200 (Os01g0559200) mRNA, complete cds	--	--	--	--	--	--	--	--	--	--	GO:0006563//GO:0006566//GO:0006544//GO:0006434	L-serine metabolic process//threonine metabolic process//glycine metabolic process//seryl-tRNA aminoacylation	GO:0005524//GO:0004828	ATP binding//serine-tRNA ligase activity	GO:0005737	cytoplasm	--	--
comp10218_c0	0	0	0.22	0	0.89	0.82	0.41812273	0	3.288868168	1	0.38291	390	379994235	AFD22744.1	473	1.93E-58	ribosomal protein L7, partial [Collodictyon triciliatum]	--	--	--	--	--	K02937	RP-L7e, RPL7	large subunit ribosomal protein L7e	http://www.genome.jp/dbget-bin/www_bget?ko:K02937	P25457	450	1.25E-54	60S ribosomal protein L7-B OS=Schizosaccharomyces pombe (strain 972 / ATCC 24843) GN=rpl7b PE=2 SV=1	--	--	--	--	--	--	GO:0005840	ribosome	KOG3184	60S ribosomal protein L7
comp1021958_c0	0	0	0	0	1.64	2.92	0	0	1.096289389	NA	0.73923	233	342885499	EGU85497.1	279	2.22E-28	hypothetical protein FOXB_03981 [Fusarium oxysporum Fo5176]	--	--	--	--	--	--	--	--	--	--	--	--	--	PF00517//PF02118//PF05454//PF10099//PF00957	Retroviral envelope protein//Srg family chemoreceptor//Dystroglycan (Dystrophin-associated glycoprotein 1)//Anti-sigma-K factor rskA//Synaptobrevin	GO:0007165//GO:0007606//GO:0005975//GO:0007016//GO:0016192	signal transduction//sensory perception of chemical stimulus//carbohydrate metabolic process//cytoskeletal anchoring at plasma membrane//vesicle-mediated transport	GO:0004553//GO:0005198//GO:0004888	hydrolase activity, hydrolyzing O-glycosyl compounds//structural molecule activity//transmembrane signaling receptor activity	GO:0016020//GO:0016021//GO:0019031//GO:0016010//GO:0005886	membrane//integral to membrane//viral envelope//dystrophin-associated glycoprotein complex//plasma membrane	--	--
comp10219_c0	0	0	0	0.63	1.08	0.33	1.084465811	0	3.288868168	0.90611	0.5207	358	342888191	EGU87557.1	433	1.29E-49	hypothetical protein FOXB_01939 [Fusarium oxysporum Fo5176]	--	--	--	--	--	K06965	PELO, DOM34, pelA	protein pelota	http://www.genome.jp/dbget-bin/www_bget?ko:K06965	P48612	188	4.15E-16	Protein pelota OS=Drosophila melanogaster GN=pelo PE=2 SV=2	--	--	--	--	--	--	--	--	KOG2869	Meiotic cell division protein Pelota/DOM34
comp1021_c0	0.85	0	0	0	0	0	0	0.467441807	0	0.9981	NA	247	--	--	--	--	--	37497096	AP005067.2	247	2.16E-125	Oryza sativa Japonica Group genomic DNA, chromosome 2, PAC clone:P0487H05	--	--	--	--	--	--	--	--	--	--	--	--	--	--	--	--	--	--
comp1021_c1	0.3	0.62	0	0	0	0.4	0	1.618915524	0	0.78853	NA	331	--	--	--	--	--	37497096	AP005067.2	325	1.31E-168	Oryza sativa Japonica Group genomic DNA, chromosome 2, PAC clone:P0487H05	--	--	--	--	--	--	--	--	--	--	--	--	--	--	--	--	--	--
comp1022024_c0	0	0	1.11	0.63	2.2	0	1.378478365	0	3.288868168	0.82884	0.65128	281	--	--	--	--	--	20376946	AC119748.1	281	3.14E-144	Genomic sequence for Oryza sativa, Nipponbare strain, clone OSJNBa0042L15, from chromosome 3, complete sequence	--	--	--	--	--	--	--	--	--	--	--	--	--	--	--	--	--	--
comp1022046_c0	0	0.32	0.68	0.78	1.34	0.82	1.920711271	0.575736858	3.288868168	0.85168	0.76955	329	188501606	ACD54729.1	148	1.65E-09	AIG1-like protein [Adineta vaga]	--	--	--	--	--	--	--	--	--	--	--	--	--	PF08477//PF01926//PF03193//PF02421//PF04548//PF00009//PF00005//PF00437//PF01580//PF00350//PF02263//PF00735	Miro-like protein//50S ribosome-binding GTPase//Protein of unknown function, DUF258//Ferrous iron transport protein B//AIG1 family//Elongation factor Tu GTP binding domain//ABC transporter//Type II/IV secretion system protein//FtsK/SpoIIIE family//Dynamin family//Guanylate-binding protein, N-terminal domain//Septin	GO:0007059//GO:0007049//GO:0015684//GO:0007264//GO:0051301//GO:0006810	chromosome segregation//cell cycle//ferrous iron transport//small GTPase mediated signal transduction//cell division//transport	GO:0015093//GO:0003924//GO:0000166//GO:0005524//GO:0003677//GO:0005525//GO:0016887	ferrous iron transmembrane transporter activity//GTPase activity//nucleotide binding//ATP binding//DNA binding//GTP binding//ATPase activity	GO:0005622//GO:0016021	intracellular//integral to membrane	--	--
comp102206_c0	0	0	2.64	0.86	0	0.91	4.01132492	0	0	0.41179	0.17512	317	--	--	--	--	--	62198325	AC087181.9	317	3.50E-164	Oryza sativa Japonica Group chromosome 3 clone OSJNBa0018H01 map R1538, complete sequence	--	--	--	--	--	--	--	--	--	--	--	--	--	--	--	--	--	--
comp1022099_c0	0	0	0	2.96	1.15	1.03	1.626698717	0	1.096289389	0.80501	1	251	--	--	--	--	--	51854485	AC134053.4	245	2.84E-124	Oryza sativa Japonica Group chromosome 11 clone OSJNBb0005H02, complete sequence	--	--	--	--	--	--	--	--	--	--	--	--	--	--	--	--	--	--
comp10220_c0	0	0	0	0	0	0	0	0	0	NA	NA	207	--	--	--	--	--	50509203	AP003915.4	204	1.41E-101	Oryza sativa Japonica Group genomic DNA, chromosome 7, BAC clone:OJ1579_C03	--	--	--	--	--	--	--	--	--	--	--	--	--	--	--	--	--	--
comp1022225_c0	0	0	0	0.7	0.8	0.74	1.626698717	0	3.288868168	0.80501	0.64942	410	342875443	EGU77210.1	374	2.68E-39	hypothetical protein FOXB_12287 [Fusarium oxysporum Fo5176]	--	--	--	--	--	--	--	--	--	Q2GTG9	121	7.64E-07	Protein SIP5 OS=Chaetomium globosum (strain ATCC 6205 / CBS 148.51 / DSM 1962 / NBRC 6347 / NRRL 1970) GN=SIP5 PE=3 SV=1	--	--	--	--	--	--	--	--	--	--
comp10222_c0	1.01	0	0.74	0	0	0	0.836245459	1.402325422	0	0.98386	0.84981	319	--	--	--	--	--	13810566	AP003277.2	316	1.27E-163	Oryza sativa Japonica Group genomic DNA, chromosome 1, PAC clone:P0518C01	--	--	--	--	--	--	--	--	--	--	--	--	--	--	--	--	--	--
comp1022374_c0	0	1.51	1.71	0.97	0	0	1.378478365	1.151473716	0	1	0.67886	252	--	--	--	--	--	38175468	AP003881.3	249	1.71E-126	Oryza sativa Japonica Group genomic DNA, chromosome 8, BAC clone:OJ1124_B05	--	--	--	--	--	--	--	--	--	--	--	--	--	--	--	--	--	--
comp10223_c0	0	0	0	0	3.52	3.12	0	0	2.192578779	NA	0.40394	230	25294130	AAN74809.1	390	1.77E-42	Wdr1p [Gibberella moniliformis]	167613932	AF155773.5	227	2.61E-114	Gibberella moniliformis fumonisin biosynthetic gene cluster, complete sequence	K14548	UTP4, CIRH1A	U3 small nucleolar RNA-associated protein 4	http://www.genome.jp/dbget-bin/www_bget?ko:K14548	Q06679	173	2.54E-14	U3 small nucleolar RNA-associated protein 4 OS=Saccharomyces cerevisiae (strain ATCC 204508 / S288c) GN=UTP4 PE=1 SV=1	--	--	--	--	--	--	--	--	--	--
comp1022421_c0	0	0	2.21	0.84	0	0	1.796601095	0	0	0.74561	0.54519	261	--	--	--	--	--	22531716	AP004230.2	258	1.76E-131	Oryza sativa Japonica Group genomic DNA, chromosome 7, BAC clone:OJ2013_G04	--	--	--	--	--	--	--	--	--	--	--	--	--	--	--	--	--	--
comp102251_c0	17.77	21	1.84	0.95	0.27	1.5	5.93203619	106.0108155	1.096289389	1.36E-06	0.25005	407	--	--	--	--	--	45598896	AC135929.2	361	0	Oryza sativa Japonica Group chromosome 5 clone P0692D12, complete sequence	--	--	--	--	--	--	--	--	--	--	--	--	--	--	--	--	--	--
comp1022544_c0	1.03	0.8	0.57	0.65	0.37	0	1.920711271	3.596977804	1.096289389	0.84385	0.93994	353	--	--	--	--	--	28372072	AL831798.3	353	0	Oryza sativa chromosome 12, . BAC OSJNBb0031E19 of library OSJNBb from chromosome 12 of cultivar Nipponbare of ssp. japonica of Oryza sativa (rice), complete sequence	--	--	--	--	--	--	--	--	--	--	--	--	--	--	--	--	--	--
comp1022588_c0	0	0	0	4.02	0	0	1.626698717	0	0	0.80501	0.65883	235	--	--	--	--	--	--	--	--	--	--	--	--	--	--	--	--	--	--	--	--	--	--	--	--	--	--	--	--
comp1022604_c0	0.66	0.23	0.48	0.56	0	0.59	1.920711271	1.97806228	0	1	0.53591	378	--	--	--	--	--	297727432	NM_001189151.1	372	0	Oryza sativa Japonica Group Os10g0324900 (Os10g0324900) mRNA, partial cds	--	--	--	--	--	--	--	--	--	--	--	--	--	--	--	--	--	--
comp1022619_c0	0	0	0.34	0.79	1.76	0.41	1.502588541	0	4.385157557	0.81667	0.45794	328	--	--	--	--	--	49387885	AP003974.3	325	1.30E-168	Oryza sativa Japonica Group genomic DNA, chromosome 2, BAC clone:OJ1003_F05	--	--	--	--	--	--	--	--	--	--	--	--	--	--	--	--	--	--
comp1022857_c0	0	0	0	0	0	0	0	0	0	NA	NA	206	--	--	--	--	--	32483234	AL663005.3	200	2.35E-99	Oryza sativa genomic DNA, chromosome 4, BAC clone: OSJNBb0062H02, complete sequence	--	--	--	--	--	--	--	--	--	--	--	--	--	--	--	--	--	--
comp1022898_c0	0	0	0	0.79	0	2.47	0.542232906	0	0	1	1	265	330907364	XP_003295798.1	419	1.40E-49	hypothetical protein PTT_02984 [Pyrenophora teres f. teres 0-1] >gi|311332619|gb|EFQ96114.1| hypothetical protein PTT_02984 [Pyrenophora teres f. teres 0-1]	--	--	--	--	--	--	--	--	--	--	--	--	--	--	--	--	--	--	--	--	--	--	--
comp102295_c0	2.88	2.75	4.91	3.73	3.93	4.03	177.9212864	144.027179	154.5768039	0.52521	0.74694	2101	21952864	BAC06279.1	2721	0	receptor protein kinase PERK1-like protein [Oryza sativa Japonica Group]	16554288	AP003854.2	2100	0	Oryza sativa Japonica Group genomic DNA, chromosome 1, BAC clone:OSJNBb0093M23	--	--	--	--	P93050	1303	2.93E-169	Probable LRR receptor-like serine/threonine-protein kinase RKF3 OS=Arabidopsis thaliana GN=RKF3 PE=1 SV=1	PF00069//PF07714	Protein kinase domain//Protein tyrosine kinase	GO:0009069//GO:0006468//GO:0016310	serine family amino acid metabolic process//protein phosphorylation//phosphorylation	GO:0005524//GO:0004674//GO:0004672	ATP binding//protein serine/threonine kinase activity//protein kinase activity	GO:0005886	plasma membrane	--	--
comp1022998_c0	0	0.43	1.43	0	0	1.14	1.254368189	0.575736858	0	0.93455	0.6897	294	--	--	--	--	--	42558285	AC119289.2	290	3.28E-149	Oryza sativa Japonica Group chromosome 5 clone OSJNBa0025P09, complete sequence	--	--	--	--	--	--	--	--	--	--	--	--	--	--	--	--	--	--
comp1023006_c0	0	0	0	0	0	0	0	0	0	NA	NA	221	--	--	--	--	--	--	--	--	--	--	--	--	--	--	--	--	--	--	--	--	--	--	--	--	--	--	--	--
comp1023055_c0	0	0	0	0.86	0.32	0.61	4.880096151	0	3.288868168	0.35754	0.94797	701	290977021	XP_002671237.1	139	1.82E-07	hypothetical protein NAEGRDRAFT_59498 [Naegleria gruberi] >gi|284084804|gb|EFC38493.1| hypothetical protein NAEGRDRAFT_59498 [Naegleria gruberi]	290977020	XM_002671191.1	238	6.75E-120	Naegleria gruberi hypothetical protein, mRNA	--	--	--	--	--	--	--	--	--	--	--	--	--	--	--	--	--	--
comp1023059_c0	1.51	0	0	1.86	2.19	1.93	0.542232906	0.467441807	1.096289389	1	0.94514	221	--	--	--	--	--	17017569	AC092696.5	202	1.98E-100	Oryza sativa chromosome 10 BAC OSJNBa0056G08 genomic sequence, complete sequence	--	--	--	--	--	--	--	--	--	--	--	--	--	--	--	--	--	--
comp102313_c0	0	1.47	3.49	0	2.31	2.04	0.836245459	0.575736858	1.096289389	1	1	219	--	--	--	--	--	50509720	AP005840.4	219	6.93E-110	Oryza sativa Japonica Group genomic DNA, chromosome 7, BAC clone:OSJNBa0050F10	--	--	--	--	--	--	--	--	--	--	--	--	--	--	--	--	--	--
comp10231_c0	0	0	2.12	0	0	2.47	0.41812273	0	0	1	1	212	--	--	--	--	--	29893142	AP004559.2	208	8.70E-104	Oryza sativa Japonica Group genomic DNA, chromosome 8, PAC clone:P0461A06	--	--	--	--	--	--	--	--	--	--	--	--	--	--	--	--	--	--
comp1023240_c0	0	0.96	0.53	0	0.7	0.63	0.41812273	1.151473716	1.096289389	0.99047	0.94464	285	--	--	--	--	--	50540645	AC136377.4	285	1.91E-146	Oryza sativa Japonica Group chromosome 11 clone OSJNBa0028G07, complete sequence	--	--	--	--	--	--	--	--	--	--	--	--	--	--	--	--	--	--
comp1023356_c0	0	0	0	0	2.51	0	0	0	1.096289389	NA	0.73923	216	--	--	--	--	--	18997259	AC073556.11	216	3.17E-108	Oryza sativa chromosome 3 BAC OSJNBa0091P11 genomic sequence, complete sequence	--	--	--	--	--	--	--	--	--	--	--	--	--	--	--	--	--	--
comp10233_c0	0.16	0.49	0	0.4	0.67	0	1.084465811	2.194652382	3.288868168	0.90131	0.5207	447	--	--	--	--	--	51536043	AP005545.3	289	1.87E-148	Oryza sativa Japonica Group genomic DNA, chromosome 6, PAC clone:P0638H11	--	--	--	--	--	--	--	--	--	--	--	--	--	--	--	--	--	--
comp1023409_c0	0	0	0	0.6	0.7	3.16	0.542232906	0	1.096289389	1	0.94514	285	--	--	--	--	--	167613932	AF155773.5	285	1.91E-146	Gibberella moniliformis fumonisin biosynthetic gene cluster, complete sequence	--	--	--	--	--	--	--	--	--	--	--	--	--	--	--	--	--	--
comp102347_c0	2.66	1.8	5.59	8.2	9.02	6.93	278.6332374	108.9127409	342.0422895	0.013532	0.36057	2034	116310010	CAH67036.1	2658	0	OSIGBa0139P06.9 [Oryza sativa Indica Group] >gi|218195396|gb|EEC77823.1| hypothetical protein OsI_17029 [Oryza sativa Indica Group]	115459993	NM_001060132.1	1277	0	Oryza sativa Japonica Group Os04g0569400 (Os04g0569400) mRNA, complete cds	--	--	--	--	Q93W95	1927	0	Probable methyltransferase PMT13 OS=Arabidopsis thaliana GN=At4g00740 PE=1 SV=1	PF03141//PF08241	Putative S-adenosyl-L-methionine-dependent methyltransferase//Methyltransferase domain	GO:0008152//GO:0032259	metabolic process//methylation	GO:0008168	methyltransferase activity	GO:0005794//GO:0005739	Golgi apparatus//mitochondrion	--	--
comp102349_c0	0.76	0.26	0.55	0.32	0.36	0	1.378478365	1.97806228	1.096289389	0.97886	1	356	--	--	--	--	--	46390646	AP005319.3	353	0	Oryza sativa Japonica Group genomic DNA, chromosome 2, PAC clone:P0643A10	--	--	--	--	--	--	--	--	--	--	--	--	--	--	--	--	--	--
comp10234_c0	0	0.12	0.85	0.42	0.32	0.15	4.553557825	0.575736858	2.192578779	0.49389	0.64071	541	--	--	--	--	--	14090199	AP002541.2	532	0	Oryza sativa Japonica Group genomic DNA, chromosome 1, PAC clone:P0494A10	--	--	--	--	--	--	--	--	--	--	--	--	--	--	--	--	--	--
comp1023526_c0	0	0	0.37	0.28	0.48	1.2	2.338834001	0	3.288868168	0.65538	0.87991	541	342884117	EGU84446.1	219	3.36E-18	hypothetical protein FOXB_05039 [Fusarium oxysporum Fo5176]	--	--	--	--	--	--	--	--	--	--	--	--	--	PF00323	Mammalian defensin	GO:0006952	defense response	--	--	GO:0005576	extracellular region	--	--
comp1023554_c0	0	0	0	0.73	0.84	0.77	1.084465811	0	2.192578779	0.90611	0.767	337	189198636	XP_001935655.1	461	1.56E-56	actin-related protein 2/3 complex subunit 4 [Pyrenophora tritici-repentis Pt-1C-BFP] >gi|187982754|gb|EDU48242.1| actin-related protein 2/3 complex subunit 4 [Pyrenophora tritici-repentis Pt-1C-BFP]	330924507	XM_003300621.1	204	2.45E-101	Pyrenophora teres f. teres 0-1 hypothetical protein, mRNA	K05755	ARPC4	actin related protein 2/3 complex, subunit 4	http://www.genome.jp/dbget-bin/www_bget?ko:K05755	P33204	320	2.09E-36	Actin-related protein 2/3 complex subunit 4 OS=Saccharomyces cerevisiae (strain ATCC 204508 / S288c) GN=ARC19 PE=1 SV=2	PF05856	ARP2/3 complex 20 kDa subunit (ARPC4)	GO:0034314//GO:0030041	Arp2/3 complex-mediated actin nucleation//actin filament polymerization	--	--	GO:0005856//GO:0005885	cytoskeleton//Arp2/3 protein complex	KOG1876	Actin-related protein Arp2/3 complex, subunit ARPC4
comp102358_c0	0	1.98	0	0	0	0	0	0.575736858	0	0.9981	NA	208	--	--	--	--	--	49457923	AC090871.11	152	1.15E-72	Oryza sativa chromosome 3 BAC OSJNBb0060J21 genomic sequence, complete sequence	--	--	--	--	--	--	--	--	--	--	--	--	--	--	--	--	--	--
comp1023688_c0	0	0	0	0.62	0.42	0.92	2.711164528	0	3.288868168	0.62056	0.8815	588	330916903	XP_003297603.1	164	1.20E-10	hypothetical protein PTT_08063 [Pyrenophora teres f. teres 0-1] >gi|311329640|gb|EFQ94316.1| hypothetical protein PTT_08063 [Pyrenophora teres f. teres 0-1]	330916902	XM_003297555.1	104	1.73E-45	Pyrenophora teres f. teres 0-1 hypothetical protein, mRNA	--	--	--	--	--	--	--	--	PF05396	Phage T7 capsid assembly protein	GO:0019069	viral capsid assembly	GO:0005524	ATP binding	--	--	--	--
comp1023693_c0	0	0	0	0.99	4.6	1.03	0.542232906	0	4.385157557	1	0.23451	251	77551337	ABA94134.1	383	3.68E-44	hypothetical protein LOC_Os11g33450 [Oryza sativa Japonica Group]	--	--	--	--	--	--	--	--	--	--	--	--	--	--	--	--	--	--	--	--	--	--	--
comp1023753_c0	0	0	1.15	0.67	0.38	0	2.75695673	0	1.096289389	0.58475	0.71374	350	--	--	--	--	--	42409066	AP005411.3	347	0	Oryza sativa Japonica Group genomic DNA, chromosome 8, BAC clone:OSJNBa0044E16	--	--	--	--	--	--	--	--	--	--	--	--	--	--	--	--	--	--
comp1023777_c0	0.25	0.26	0.82	0.32	0.72	0.33	1.796601095	1.043178666	2.192578779	0.94516	1	357	--	--	--	--	--	40253511	AP004705.3	357	0	Oryza sativa Japonica Group genomic DNA, chromosome 8, PAC clone:P0682A06	--	--	--	--	--	--	--	--	PF01554	MatE	GO:0006855//GO:0006810//GO:0055085//GO:0015893	drug transmembrane transport//transport//transmembrane transport//drug transport	GO:0015238//GO:0015297	drug transmembrane transporter activity//antiporter activity	GO:0016020	membrane	--	--
comp1023796_c0	0	0	0.5	1.72	1.33	1.21	2.044821447	0	2.192578779	0.7205	1	289	342868891	EGU72924.1	227	4.59E-21	hypothetical protein FOXB_16567 [Fusarium oxysporum Fo5176]	--	--	--	--	--	--	--	--	--	--	--	--	--	PF04851	Type III restriction enzyme, res subunit	--	--	GO:0005524//GO:0003677//GO:0016787	ATP binding//DNA binding//hydrolase activity	--	--	--	--
comp10237_c0	0	0	0	0.81	0.92	1.29	2.168931623	0	4.385157557	0.70869	0.56304	440	330943694	XP_003306247.1	573	2.72E-71	hypothetical protein PTT_19363 [Pyrenophora teres f. teres 0-1] >gi|311316320|gb|EFQ85677.1| hypothetical protein PTT_19363 [Pyrenophora teres f. teres 0-1]	--	--	--	--	--	--	--	--	--	--	--	--	--	--	--	--	--	--	--	--	--	--	--
comp1023837_c0	0	0	0	0.28	0.63	1.47	0.542232906	0	2.192578779	1	0.60637	378	396483418	XP_003841701.1	487	9.94E-55	hypothetical protein LEMA_P096310.1 [Leptosphaeria maculans JN3] >gi|312218276|emb|CBX98222.1| hypothetical protein LEMA_P096310.1 [Leptosphaeria maculans JN3]	169622582	XM_001804648.1	125	2.29E-57	Phaeosphaeria nodorum SN15 hypothetical protein partial mRNA	K15113	SLC25A28_37, MFRN	solute carrier family 25 (mitochondrial iron transporter), member 28/37	http://www.genome.jp/dbget-bin/www_bget?ko:K15113	O14281	241	1.11E-23	Uncharacterized mitochondrial carrier C8C9.12c OS=Schizosaccharomyces pombe (strain 972 / ATCC 24843) GN=SPAC8C9.12c PE=2 SV=1	--	--	GO:0006421//GO:0006531//GO:0006810//GO:0006522	asparaginyl-tRNA aminoacylation//aspartate metabolic process//transport//alanine metabolic process	GO:0003676//GO:0004816//GO:0005524	nucleic acid binding//asparagine-tRNA ligase activity//ATP binding	GO:0005737//GO:0016021	cytoplasm//integral to membrane	KOG0760	Mitochondrial carrier protein MRS3/4
comp1023844_c0	0	0	0.12	0.42	1.28	0.45	2.044821447	0	8.770315115	0.7205	0.14242	541	--	--	--	--	--	--	--	--	--	--	--	--	--	--	--	--	--	--	--	--	--	--	--	--	--	--	--	--
comp1023866_c0	0	0	0.6	1.16	0	0.98	3.965532718	0	0	0.43527	0.20686	411	--	--	--	--	--	--	--	--	--	--	--	--	--	--	--	--	--	--	--	--	--	--	--	--	--	--	--	--
comp1023908_c0	0.51	0.22	0.33	0.13	0.15	0.27	1.796601095	3.488682753	1.096289389	0.84665	0.94219	571	--	--	--	--	--	28460789	AC104433.8	571	0	Oryza sativa chromosome 3 BAC OJ1754_E06 genomic sequence, complete sequence	--	--	--	--	--	--	--	--	--	--	--	--	--	--	--	--	--	--
comp1023964_c0	0	2.54	0.97	0	0	1.15	0.41812273	1.727210574	0	0.89951	1	245	222630083	EEE62215.1	391	4.27E-44	hypothetical protein OsJ_17002 [Oryza sativa Japonica Group]	48958546	AC079357.3	221	6.07E-111	Oryza sativa Japonica Group chromosome 5 clone P0033D06, complete sequence	--	--	--	--	--	--	--	--	--	--	--	--	--	--	--	--	--	--
comp1023983_c0	0.57	0	0.94	0	0.83	0.38	1.254368189	0.934883615	2.192578779	1	0.90572	339	--	--	--	--	--	14164458	AP003104.2	339	2.22E-176	Oryza sativa Japonica Group genomic DNA, chromosome 1, BAC clone:OSJNBa0038J17	--	--	--	--	--	--	--	--	--	--	--	--	--	--	--	--	--	--
comp1024059_c0	0	0	0	1.31	0	1.38	1.084465811	0	0	0.90611	0.83041	278	--	--	--	--	--	24211087	AC105731.2	238	2.49E-120	Oryza sativa Japonica Group chromosome 3 clone OSJNBa0064E16, complete sequence	--	--	--	--	--	--	--	--	--	--	--	--	--	--	--	--	--	--
comp1024073_c0	0	0	0.8	0.46	0.26	0.49	2.75695673	0	1.096289389	0.58475	0.71374	412	50508186	BAD31338.1	127	1.81E-06	hypothetical protein [Oryza sativa Japonica Group]	116308986	CR855054.1	400	0	Oryza sativa genomic DNA, chromosome 4, BAC clone: OSIGBa0115D20, complete sequence	--	--	--	--	--	--	--	--	--	--	--	--	--	--	--	--	--	--
comp1024084_c0	0	0	0	0.68	0	1.44	1.084465811	0	0	0.90611	0.83041	346	189200981	XP_001936827.1	586	1.77E-71	alanine aminotransferase 2 [Pyrenophora tritici-repentis Pt-1C-BFP] >gi|187983926|gb|EDU49414.1| alanine aminotransferase 2 [Pyrenophora tritici-repentis Pt-1C-BFP]	--	--	--	--	--	K00814	GPT, ALT	alanine transaminase	http://www.genome.jp/dbget-bin/www_bget?ko:K00814	P52892	335	2.64E-36	Probable alanine aminotransferase OS=Saccharomyces cerevisiae (strain ATCC 204508 / S288c) GN=ALT2 PE=1 SV=1	--	--	GO:0009058	biosynthetic process	GO:0008483//GO:0030170	transaminase activity//pyridoxal phosphate binding	--	--	KOG0258	Alanine aminotransferase
comp1024178_c0	0	0	0	0	0	0	0	0	0	NA	NA	204	--	--	--	--	--	50509633	AP005475.4	204	1.39E-101	Oryza sativa Japonica Group genomic DNA, chromosome 7, BAC clone:OSJNBa0091L05	--	--	--	--	--	--	--	--	--	--	--	--	--	--	--	--	--	--
comp1024188_c0	0	0	0	1.73	4.07	1.8	0.542232906	0	2.192578779	1	0.60637	224	--	--	--	--	--	313496345	CP002290.1	219	7.12E-110	Pseudomonas putida BIRD-1, complete genome	--	--	--	--	--	--	--	--	--	--	--	--	--	--	--	--	--	--
comp102421_c0	0	0.27	2.02	1	0.76	1.05	4.553557825	0.575736858	2.192578779	0.49389	0.64071	350	--	--	--	--	--	157777431	AC211606.1	350	0	Oryza glaberrima clone OG_BBa0048H17, complete sequence	--	--	--	--	--	--	--	--	--	--	--	--	--	--	--	--	--	--
comp1024266_c0	0.75	0.38	0	0.47	1.64	0	0.542232906	1.510620473	3.288868168	0.90216	0.38004	307	--	--	--	--	--	22711595	AC022457.8	304	5.68E-157	Oryza sativa chromosome 10 BAC OSJNBa0006L06 genomic sequence, complete sequence	--	--	--	--	--	--	--	--	--	--	--	--	--	--	--	--	--	--
comp1024294_c0	0.64	0	0.35	0.81	0	0.86	1.502588541	0.934883615	0	1	0.66859	324	--	--	--	--	--	46849661	AC137924.3	324	4.60E-168	Oryza sativa Japonica Group chromosome 11 clone OSJNBa0095K08, complete sequence	--	--	--	--	--	--	--	--	--	--	--	--	--	--	--	--	--	--
comp1024300_c0	0.23	0.25	0.88	0.59	0.17	0.31	5.095790731	2.086357331	1.096289389	0.69756	0.33937	530	--	--	--	--	--	42761480	AC148339.1	524	0	Oryza sativa Japonica Group chromosome 3 clone B1339A06, complete sequence	--	--	--	--	--	--	--	--	--	--	--	--	--	--	--	--	--	--
comp1024328_c0	0	0	0.94	1.06	0	1.11	0.960355635	0	0	0.91552	0.8398	247	--	--	--	--	--	400173048	CP003737.1	232	4.70E-117	Enterobacter cloacae subsp. cloacae ENHKU01, complete genome	--	--	--	--	--	--	--	--	--	--	--	--	--	--	--	--	--	--
comp102433_c0	10.45	8.91	8.89	9.91	12.09	9.75	29.22879179	37.69698861	35.08126046	0.67672	0.6165	351	--	--	--	--	--	49387930	AP004039.3	351	0	Oryza sativa Japonica Group genomic DNA, chromosome 2, BAC clone:OJ1006_D05	--	--	--	--	--	--	--	--	--	--	--	--	--	--	--	--	--	--
comp10243_c0	0.46	0	0.51	0.58	0	0	0.960355635	0.467441807	0	1	0.8398	288	--	--	--	--	--	20161316	AP003412.4	261	4.24E-133	Oryza sativa Japonica Group genomic DNA, chromosome 1, BAC clone:B1150F11	--	--	--	--	--	--	--	--	--	--	--	--	--	--	--	--	--	--
comp102449_c0	0	0	0	0	2.08	1.84	0	0	1.096289389	NA	0.73923	223	--	--	--	--	--	157410286	AC210497.1	160	4.45E-77	Oryza glaberrima clone OG_BBa0094P01, complete sequence	--	--	--	--	--	--	--	--	--	--	--	--	--	--	--	--	--	--
comp10244_c0	0	0	0	0.65	1.47	0.51	2.168931623	0	8.770315115	0.70869	0.14179	499	46138777	XP_391079.1	616	1.75E-72	hypothetical protein FG10903.1 [Gibberella zeae PH-1]	--	--	--	--	--	--	--	--	--	Q9P7Q4	206	1.42E-17	Vesicular-fusion protein sec18 OS=Schizosaccharomyces pombe (strain 972 / ATCC 24843) GN=sec18 PE=1 SV=1	--	--	--	--	GO:0005524//GO:0017111	ATP binding//nucleoside-triphosphatase activity	--	--	KOG0741	AAA+-type ATPase
comp1024516_c0	0.19	1.81	0	0	0	0	0	5.64907353	0	0.27487	NA	402	77554881	ABA97677.1	327	7.47E-33	hypothetical protein LOC_Os12g24410 [Oryza sativa Japonica Group]	53793257	AP005456.3	170	2.36E-82	Oryza sativa Japonica Group genomic DNA, chromosome 6, PAC clone:P0513E02	--	--	--	--	--	--	--	--	--	--	--	--	--	--	--	--	--	--
comp1024529_c0	0.29	0.62	0.11	0.12	0.14	0	0.960355635	4.856746571	1.096289389	0.57038	1	588	--	--	--	--	--	47084432	AC136521.2	588	0	Oryza sativa (japonica cultivar-group) chromosome 5 BAC clone OSJNBa0034M22, complete sequence	--	--	--	--	--	--	--	--	--	--	--	--	--	--	--	--	--	--
comp1024563_c0	0	0	0	0.57	1.3	0.9	1.084465811	0	4.385157557	0.90611	0.34712	374	342877421	EGU78881.1	420	3.59E-46	hypothetical protein FOXB_10619 [Fusarium oxysporum Fo5176]	--	--	--	--	--	--	--	--	--	--	--	--	--	--	--	--	--	--	--	--	--	--	--
comp10245_c0	0	0	0.12	1.25	0.16	0.74	5.298218881	0	1.096289389	0.31536	0.46218	547	384490257	EIE81479.1	260	2.91E-31	hypothetical protein RO3G_06184 [Rhizopus delemar RA 99-880]	--	--	--	--	--	--	--	--	--	C5FLR8	168	3.59E-22	Probable leucine aminopeptidase MCYG_03459 OS=Arthroderma otae (strain ATCC MYA-4605 / CBS 113480) GN=MCYG_03459 PE=3 SV=1	PF01546//PF04389	Peptidase family M20/M25/M40//Peptidase family M28	GO:0006508//GO:0008152	proteolysis//metabolic process	GO:0008233//GO:0016787	peptidase activity//hydrolase activity	--	--	--	--
comp1024640_c0	0.38	0.38	0	0	0	0.5	0	1.043178666	0	0.89764	NA	307	--	--	--	--	--	47900558	AC131343.4	303	2.04E-156	Oryza sativa Japonica Group chromosome 11 clone OSJNBa0057E15, complete sequence	--	--	--	--	--	--	--	--	--	--	--	--	--	--	--	--	--	--
comp10246_c0	0	0	0	1.62	1.89	0	1.084465811	0	2.192578779	0.90611	0.767	263	290990044	XP_002677647.1	309	3.17E-33	eukaryotic initiation factor 4E member 2-like protein [Naegleria gruberi] >gi|284091255|gb|EFC44903.1| eukaryotic initiation factor 4E member 2-like protein [Naegleria gruberi]	290990043	XM_002677601.1	215	1.42E-107	Naegleria gruberi eukaryotic initiation factor 4E member 2-like protein, mRNA	--	--	--	--	--	--	--	--	PF01652	Eukaryotic initiation factor 4E	GO:0006413//GO:0006446	translational initiation//regulation of translational initiation	GO:0003723//GO:0003743	RNA binding//translation initiation factor activity	GO:0005840//GO:0005737	ribosome//cytoplasm	--	--
comp1024783_c0	0.47	0.47	1.04	0.6	0.69	1.88	1.378478365	1.043178666	1.096289389	1	1	286	--	--	--	--	--	37806235	AP005467.3	283	2.48E-145	Oryza sativa Japonica Group genomic DNA, chromosome 8, BAC clone:OJ1349_D05	--	--	--	--	--	--	--	--	--	--	--	--	--	--	--	--	--	--
comp1024824_c0	0	0	0	1.15	3.32	0	1.084465811	0	5.481446947	0.90611	0.22821	289	396500143	XP_003845651.1	193	2.09E-16	hypothetical protein LEMA_P009590.1 [Leptosphaeria maculans JN3] >gi|312222232|emb|CBY02172.1| hypothetical protein LEMA_P009590.1 [Leptosphaeria maculans JN3]	--	--	--	--	--	--	--	--	--	--	--	--	--	PF03840	Preprotein translocase SecG subunit	GO:0009306//GO:0015031	protein secretion//protein transport	GO:0015450	P-P-bond-hydrolysis-driven protein transmembrane transporter activity	GO:0009941//GO:0016021	chloroplast envelope//integral to membrane	--	--
comp1024858_c0	0	0	0	3.36	0	2.34	1.626698717	0	0	0.80501	0.65883	244	301630999	XP_002944600.1	298	1.50E-31	PREDICTED: chorismate synthase-like, partial [Xenopus (Silurana) tropicalis]	71726055	DQ074977.1	150	1.78E-71	Janthinobacterium lividum contig 186, complete sequence	K01736	aroC	chorismate synthase	http://www.genome.jp/dbget-bin/www_bget?ko:K01736	B2SZH3	375	3.23E-43	Chorismate synthase OS=Burkholderia phytofirmans (strain DSM 17436 / PsJN) GN=aroC PE=3 SV=1	PF01264	Chorismate synthase	GO:0000162//GO:0009073//GO:0009094//GO:0006571	tryptophan biosynthetic process//aromatic amino acid family biosynthetic process//L-phenylalanine biosynthetic process//tyrosine biosynthetic process	GO:0004107	chorismate synthase activity	--	--	--	--
comp1024875_c0	0.4	0.42	0.22	0.51	0.29	0.27	1.502588541	2.086357331	1.096289389	0.97925	1	392	--	--	--	--	--	50509695	AP005830.4	392	0	Oryza sativa Japonica Group genomic DNA, chromosome 7, BAC clone:B1120F06	--	--	--	--	--	--	--	--	--	--	--	--	--	--	--	--	--	--
comp1024883_c0	1.13	0	0	0	3.29	0	0	0.467441807	2.192578779	0.9981	0.40394	233	--	--	--	--	--	116308834	CR855038.1	215	1.24E-107	Oryza sativa genomic DNA, chromosome 4, BAC clone: H1005F08, complete sequence	--	--	--	--	--	--	--	--	--	--	--	--	--	--	--	--	--	--
comp10248_c0	0.29	0.21	0.42	0.25	0.7	0.13	2.75695673	2.553799138	5.481446947	1	0.58675	590	--	--	--	--	--	51535741	AP004742.3	565	0	Oryza sativa Japonica Group genomic DNA, chromosome 6, BAC clone:OSJNBb0026F02	--	--	--	--	--	--	--	--	--	--	--	--	--	--	--	--	--	--
comp1024999_c0	0	0	0	0	0	8.1	0	0	0	NA	NA	209	--	--	--	--	--	297611469	NM_001074026.2	209	2.38E-104	Oryza sativa Japonica Group Os11g0213000 (Os11g0213000) mRNA, partial cds	--	--	--	--	--	--	--	--	--	--	--	--	--	--	--	--	--	--
comp10249_c0	0	0	0	1.08	0.92	0.71	4.337863245	0	6.577736336	0.40999	0.59837	557	--	--	--	--	--	--	--	--	--	--	--	--	--	--	--	--	--	--	PF10717	Occlusion-derived virus envelope protein ODV-E18	--	--	--	--	GO:0019031	viral envelope	--	--
comp1024_c0	0	0	0.79	1.78	1.04	1.86	1.502588541	0	1.096289389	0.81667	1	257	118382824	XP_001024568.1	327	5.43E-35	GTP-binding protein YchF containing protein [Tetrahymena thermophila] >gi|89306335|gb|EAS04323.1| GTP-binding protein YchF containing protein [Tetrahymena thermophila SB210]	--	--	--	--	--	K06942	K06942	--	http://www.genome.jp/dbget-bin/www_bget?ko:K06942	Q7ZU42	262	5.76E-27	Obg-like ATPase 1 OS=Danio rerio GN=ola1 PE=2 SV=1	PF01926//PF00025//PF02421	50S ribosome-binding GTPase//ADP-ribosylation factor family//Ferrous iron transport protein B	GO:0015684	ferrous iron transport	GO:0005525//GO:0015093	GTP binding//ferrous iron transmembrane transporter activity	GO:0016021	integral to membrane	KOG1491	Predicted GTP-binding protein (ODN superfamily)
comp1024_c1	0	0	0	0	0	0	0	0	0	NA	NA	206	262304263	ACY44724.1	295	3.14E-31	GTP-binding protein [Lynceus sp. 'Lyn']	--	--	--	--	--	K06942	K06942	--	http://www.genome.jp/dbget-bin/www_bget?ko:K06942	A0JPJ7	269	2.97E-28	Obg-like ATPase 1 OS=Rattus norvegicus GN=Ola1 PE=2 SV=1	PF01926	50S ribosome-binding GTPase	--	--	GO:0005525	GTP binding	--	--	KOG1491	Predicted GTP-binding protein (ODN superfamily)
comp1025009_c0	0	0	0.2	0.95	0	1	2.587054352	0	0	0.63173	0.41385	407	189205775	XP_001939222.1	625	1.29E-77	p60 domain containing protein [Pyrenophora tritici-repentis Pt-1C-BFP] >gi|187975315|gb|EDU41941.1| p60 domain containing protein [Pyrenophora tritici-repentis Pt-1C-BFP]	367032974	XM_003665722.1	41	1.23E-10	Myceliophthora thermophila ATCC 42464 hypothetical protein (MYCTH_2309781) mRNA, complete cds	K14840	NOP53, GLTSCR2	nucleolar protein 53	http://www.genome.jp/dbget-bin/www_bget?ko:K14840	Q9UUI4	279	1.78E-28	Uncharacterized protein C22F8.09 OS=Schizosaccharomyces pombe (strain 972 / ATCC 24843) GN=SPAC22F8.09 PE=1 SV=1	--	--	--	--	--	--	--	--	KOG2823	Cellular protein (glioma tumor suppressor candidate region gene 2)
comp10250_c0	0	0.94	0	0	1.36	0	0	1.151473716	2.192578779	0.88982	0.40394	287	--	--	--	--	--	15289837	AP003222.3	287	1.49E-147	Oryza sativa Japonica Group genomic DNA, chromosome 1, PAC clone:P0003E08	--	--	--	--	--	--	--	--	--	--	--	--	--	--	--	--	--	--
comp1025180_c0	0.23	0.25	0.39	0	0.68	0.32	1.254368189	2.086357331	4.385157557	0.97883	0.46062	524	50252329	BAD28362.1	286	3.84E-36	hypothetical protein [Oryza sativa Japonica Group]	50252321	AP005093.3	521	0	Oryza sativa Japonica Group genomic DNA, chromosome 9, BAC clone:OJ1294_G06	--	--	--	--	--	--	--	--	--	--	--	--	--	--	GO:0009536	plastid	--	--
comp102520_c0	14	10.19	1.99	0.49	1.12	0.35	7.480416933	93.0882427	6.577736336	2.84E-05	0.92114	494	297724297	NP_001174512.1	481	1.82E-59	Os05g0547800 [Oryza sativa Japonica Group] >gi|57863853|gb|AAW56894.1| unknown protein [Oryza sativa Japonica Group] >gi|215706913|dbj|BAG93373.1| unnamed protein product [Oryza sativa Japonica Group] >gi|255676544|dbj|BAH93240.1| Os05g0547800 [Oryza sativa Japonica Group]	56111805	AC152970.1	491	0	Oryza sativa Japonica Group chromosome 5 clone OSJNOa0014E02, complete sequence	--	--	--	--	--	--	--	--	PF07477	Glycosyl hydrolase family 67 C-terminus	GO:0005975//GO:0045493	carbohydrate metabolic process//xylan catabolic process	GO:0046559	alpha-glucuronidase activity	GO:0005576	extracellular region	--	--
comp1025328_c0	0.26	0.41	0	0.33	0.19	0.69	1.084465811	2.662094189	1.096289389	0.82581	1	495	--	--	--	--	--	62198325	AC087181.9	480	0	Oryza sativa Japonica Group chromosome 3 clone OSJNBa0018H01 map R1538, complete sequence	--	--	--	--	--	--	--	--	--	--	--	--	--	--	--	--	--	--
comp102535_c0	2.46	0.98	12.99	15.43	12.16	13.61	23.59076816	3.488682753	18.63691962	0.073609	0.77557	283	115474089	NP_001060643.1	133	1.32E-07	Os07g0680000 [Oryza sativa Japonica Group] >gi|33146655|dbj|BAC80001.1| putative vacuolar targeting receptor [Oryza sativa Japonica Group] >gi|50509525|dbj|BAD31218.1| putative vacuolar targeting receptor [Oryza sativa Japonica Group] >gi|113612179|dbj|BAF22557.1| Os07g0680000 [Oryza sativa Japonica Group] >gi|125601526|gb|EAZ41102.1| hypothetical protein OsJ_25594 [Oryza sativa Japonica Group] >…	50509519	AP005243.4	283	2.45E-145	Oryza sativa Japonica Group genomic DNA, chromosome 7, BAC clone:OJ1205_F02	--	--	--	--	--	--	--	--	--	--	--	--	--	--	--	--	--	--
comp1025387_c0	0	0	0.18	0	0.97	1.13	0.41812273	0	4.385157557	1	0.23661	429	189192484	XP_001932581.1	251	3.39E-24	hypothetical protein PTRG_02248 [Pyrenophora tritici-repentis Pt-1C-BFP] >gi|187974187|gb|EDU41686.1| hypothetical protein PTRG_02248 [Pyrenophora tritici-repentis Pt-1C-BFP]	--	--	--	--	--	--	--	--	--	--	--	--	--	--	--	--	--	--	--	--	--	--	--
comp1025415_c0	0.19	0.2	0.63	0.49	0.28	0	2.338834001	1.043178666	1.096289389	0.876	0.81984	401	115472281	NP_001059739.1	478	1.52E-54	Os07g0507500 [Oryza sativa Japonica Group] >gi|23307580|dbj|BAC16715.1| serine/threonine phosphatase PP7-related-like protein [Oryza sativa Japonica Group] >gi|113611275|dbj|BAF21653.1| Os07g0507500 [Oryza sativa Japonica Group] >gi|215713583|dbj|BAG94720.1| unnamed protein product [Oryza sativa Japonica Group]	115472280	NM_001066274.1	401	0	Oryza sativa Japonica Group Os07g0507500 (Os07g0507500) mRNA, complete cds	--	--	--	--	--	--	--	--	--	--	--	--	--	--	--	--	--	--
comp10254_c0	0	0	0.48	1.12	1.59	0.59	3.005177082	0	5.481446947	0.56236	0.586	377	324034959	ADY17231.1	304	1.15E-31	esterase [Geomyces sp. P7]	--	--	--	--	--	K01070	frmB, ESD, fghA	S-formylglutathione hydrolase	http://www.genome.jp/dbget-bin/www_bget?ko:K01070	P10768	278	5.06E-29	S-formylglutathione hydrolase OS=Homo sapiens GN=ESD PE=1 SV=2	--	--	--	--	GO:0016788	hydrolase activity, acting on ester bonds	--	--	--	--
comp1025505_c0	0.26	0.14	0.14	0.33	0.76	0.18	1.502588541	1.510620473	4.385157557	1	0.45794	491	--	--	--	--	--	37591196	AC120539.4	427	0	Oryza sativa Japonica Group chromosome 11 clone OSJNBb0063D09 map S1559, complete sequence	--	--	--	--	--	--	--	--	--	--	--	--	--	--	--	--	--	--
comp10255_c0	0.28	0	0.62	0.71	0.41	1.12	1.920711271	0.467441807	1.096289389	0.85684	0.93994	341	--	--	--	--	--	38637360	AP005490.3	316	1.36E-163	Oryza sativa Japonica Group genomic DNA, chromosome 8, BAC clone:OSJNBa0049I01	--	--	--	--	--	--	--	--	--	--	--	--	--	--	--	--	--	--
comp1025644_c0	0.18	0.13	0.33	0.62	0.26	0.49	6.428476894	2.553799138	3.288868168	0.66636	0.64082	820	--	--	--	--	--	23897123	AL928754.2	804	0	Oryza sativa chromosome 12, . BAC OSJNBa0056D07 of library OSJNBa from chromosome 12 of cultivar Nipponbare of ssp. japonica of Oryza sativa (rice), complete sequence	--	--	--	--	--	--	--	--	--	--	--	--	--	--	--	--	--	--
comp1025701_c0	0	0	0.21	0.58	0.66	0.62	5.049998529	0	7.674025725	0.32858	0.60662	773	301623442	XP_002941025.1	912	1.08E-118	PREDICTED: glycogen synthase kinase-3 beta-like [Xenopus (Silurana) tropicalis]	--	--	--	--	--	K03083	GSK3B	glycogen synthase kinase 3 beta	http://www.genome.jp/dbget-bin/www_bget?ko:K03083	Q91757	912	8.14E-120	Glycogen synthase kinase-3 beta OS=Xenopus laevis GN=gsk3b PE=1 SV=1	PF06293//PF07714//PF00069	Lipopolysaccharide kinase (Kdo/WaaP) family//Protein tyrosine kinase//Protein kinase domain	GO:0006468//GO:0009103//GO:0016310//GO:0009069	protein phosphorylation//lipopolysaccharide biosynthetic process//phosphorylation//serine family amino acid metabolic process	GO:0005524//GO:0016773//GO:0004672//GO:0004674	ATP binding//phosphotransferase activity, alcohol group as acceptor//protein kinase activity//protein serine/threonine kinase activity	GO:0016020	membrane	KOG0658	Glycogen synthase kinase-3
comp1025761_c0	0	0	0.31	1.08	0	2.28	2.044821447	0	0	0.7205	0.52704	339	--	--	--	--	--	--	--	--	--	--	--	--	--	--	--	--	--	--	--	--	--	--	--	--	--	--	--	--
comp1025830_c0	0	0	0	0.66	1.13	1.38	1.084465811	0	3.288868168	0.90611	0.5207	352	342870109	EGU73406.1	587	3.65E-69	hypothetical protein FOXB_16044 [Fusarium oxysporum Fo5176]	--	--	--	--	--	--	--	--	--	Q7RZP7	221	4.64E-20	Calpain-like protease palB/rim-13 OS=Neurospora crassa (strain ATCC 24698 / 74-OR23-1A / CBS 708.71 / DSM 1257 / FGSC 987) GN=rim-13 PE=3 SV=2	--	--	GO:0006508	proteolysis	GO:0004198	calcium-dependent cysteine-type endopeptidase activity	GO:0005622	intracellular	--	--
comp1025874_c0	0	0	2.5	0	0.83	0	1.672490919	0	1.096289389	0.75897	0.9445	272	156708122	ABU93319.1	173	1.10E-13	cathepsin B10 cysteine protease [Monocercomonoides sp. PA]	--	--	--	--	--	K01363	CTSB	cathepsin B	http://www.genome.jp/dbget-bin/www_bget?ko:K01363	P43509	156	3.42E-12	Cathepsin B-like cysteine proteinase 5 OS=Caenorhabditis elegans GN=cpr-5 PE=2 SV=1	PF00112//PF03051	Papain family cysteine protease//Peptidase C1-like family	GO:0006508	proteolysis	GO:0004197//GO:0008234	cysteine-type endopeptidase activity//cysteine-type peptidase activity	--	--	KOG1543	Cysteine proteinase Cathepsin L
comp1025887_c0	1.13	0.4	0	0	0	0	0	3.956124561	0	0.40852	NA	405	125551736	EAY97445.1	548	1.36E-68	hypothetical protein OsI_19375 [Oryza sativa Indica Group] >gi|222631027|gb|EEE63159.1| hypothetical protein OsJ_17968 [Oryza sativa Japonica Group]	47084426	AC098572.2	399	0	Oryza sativa (japonica cultivar-group) chromosome 5 BAC clone OJ1234_D05, complete sequence	--	--	--	--	--	--	--	--	PF03938	Outer membrane protein (OmpH-like)	GO:0006355	regulation of transcription, DNA-dependent	GO:0003677//GO:0051082//GO:0046983	DNA binding//unfolded protein binding//protein dimerization activity	GO:0005634	nucleus	--	--
comp10258_c0	0	0	0	0.77	0.52	1.47	2.711164528	0	3.288868168	0.62056	0.8815	513	342883385	EGU83898.1	583	1.02E-69	hypothetical protein FOXB_05612 [Fusarium oxysporum Fo5176]	46107515	XM_380817.1	170	3.07E-82	Gibberella zeae PH-1 hypothetical protein partial mRNA	--	--	--	--	--	--	--	--	PF00397	WW domain	--	--	GO:0005515	protein binding	--	--	--	--
comp1025936_c0	0	0	0	3.29	5.8	0	1.084465811	0	3.288868168	0.90611	0.5207	226	--	--	--	--	--	--	--	--	--	--	--	--	--	--	--	--	--	--	--	--	--	--	--	--	--	--	--	--
comp1025979_c0	1.02	0.51	1.69	0.64	0	0	1.796601095	1.510620473	0	1	0.54519	280	--	--	--	--	--	55773765	AP007257.2	280	1.13E-143	Oryza sativa Japonica Group genomic DNA, chromosome 6, BAC clone:OSJNBb0019L07	--	--	--	--	--	--	--	--	--	--	--	--	--	--	--	--	--	--
comp102599_c0	21	10.28	0.03	0.18	0	0	3.129287258	555.7547569	0	9.61E-11	0.32451	1548	108708708	ABF96503.1	1412	0	NAD dependent epimerase/dehydratase family protein, expressed [Oryza sativa Japonica Group]	115453450	NM_001056861.1	868	0	Oryza sativa Japonica Group Os03g0404800 (Os03g0404800) mRNA, complete cds	K07748	E1.1.1.170, NSDHL, ERG26	sterol-4alpha-carboxylate 3-dehydrogenase (decarboxylating)	http://www.genome.jp/dbget-bin/www_bget?ko:K07748	Q9FX01	993	7.60E-128	3beta-hydroxysteroid-dehydrogenase/decarboxylase isoform 1 OS=Arabidopsis thaliana GN=3BETAHSD/D1 PE=2 SV=1	PF01370//PF02719//PF01073//PF04321//PF00106	NAD dependent epimerase/dehydratase family//Polysaccharide biosynthesis protein//3-beta hydroxysteroid dehydrogenase/isomerase family//RmlD substrate binding domain//short chain dehydrogenase	GO:0009058//GO:0006694//GO:0009225//GO:0009117//GO:0044237//GO:0055114//GO:0008209//GO:0008152//GO:0008210//GO:0019872//GO:0008207//GO:0045226//GO:0030639	biosynthetic process//steroid biosynthetic process//nucleotide-sugar metabolic process//nucleotide metabolic process//cellular metabolic process//oxidation-reduction process//androgen metabolic process//metabolic process//estrogen metabolic process//streptomycin biosynthetic process//C21-steroid hormone metabolic process//extracellular polysaccharide biosynthetic process//polyketide biosynthetic …	GO:0003854//GO:0016491//GO:0050662//GO:0003824//GO:0016616//GO:0008831//GO:0000166	3-beta-hydroxy-delta5-steroid dehydrogenase activity//oxidoreductase activity//coenzyme binding//catalytic activity//oxidoreductase activity, acting on the CH-OH group of donors, NAD or NADP as acceptor//dTDP-4-dehydrorhamnose reductase activity//nucleotide binding	--	--	KOG1430	C-3 sterol dehydrogenase/3-beta-hydroxysteroid dehydrogenase and related dehydrogenases
comp1025_c0	2.66	1.21	0	0	0	0	0	6.509923699	0	0.1983	NA	336	222617799	EEE53931.1	173	1.27E-12	hypothetical protein OsJ_00513 [Oryza sativa Japonica Group]	20804808	AP003339.4	121	3.37E-55	Oryza sativa Japonica Group genomic DNA, chromosome 1, BAC clone:OJ1276_B06	--	--	--	--	--	--	--	--	--	--	--	--	--	--	--	--	--	--
comp1026040_c0	0.31	0.63	0.67	0	0	0	0.836245459	1.618915524	0	0.98419	0.84981	330	--	--	--	--	--	11034690	AP002855.2	244	1.39E-123	Oryza sativa Japonica Group genomic DNA, chromosome 1, BAC clone:OSJNBa0086P08	--	--	--	--	--	--	--	--	--	--	--	--	--	--	--	--	--	--
comp10260_c0	0	0.14	0.66	0.09	0.39	0	4.305337473	1.151473716	4.385157557	0.6008	1	756	--	--	--	--	--	116310278	CR855188.1	753	0	Oryza sativa genomic DNA, chromosome 4, BAC clone: OSIGBa0102D10, complete sequence	--	--	--	--	--	--	--	--	--	--	--	--	--	--	--	--	--	--
comp1026126_c0	0	0.78	0.89	0	0	0	0.41812273	0.575736858	0	1	1	250	--	--	--	--	--	297729106	NM_001189988.1	250	4.70E-127	Oryza sativa Japonica Group Os12g0409800 (Os12g0409800) mRNA, partial cds	--	--	--	--	--	--	--	--	--	--	--	--	--	--	--	--	--	--
comp1026142_c0	0	0	0	0	0	0	0	0	0	NA	NA	232	--	--	--	--	--	--	--	--	--	--	--	--	--	--	--	--	--	--	--	--	--	--	--	--	--	--	--	--
comp1026169_c0	0	0	0	0.99	0.57	1.04	1.084465811	0	1.096289389	0.90611	1	303	330912696	XP_003296045.1	206	4.26E-17	hypothetical protein PTT_04471 [Pyrenophora teres f. teres 0-1] >gi|311332145|gb|EFQ95864.1| hypothetical protein PTT_04471 [Pyrenophora teres f. teres 0-1]	--	--	--	--	--	--	--	--	--	--	--	--	--	--	--	--	--	--	--	--	--	--	--
comp10261_c0	0.31	0.95	0.34	0.39	0	0.41	0.960355635	2.194652382	0	0.90317	0.8398	329	--	--	--	--	--	50510187	AP005309.5	329	7.77E-171	Oryza sativa Japonica Group genomic DNA, chromosome 7, PAC clone:P0474G09	--	--	--	--	--	--	--	--	--	--	--	--	--	--	--	--	--	--
comp1026655_c0	0	0	0.98	1.12	0.86	0	2.881066906	0	2.192578779	0.57335	0.99693	334	125537514	EAY84002.1	147	1.80E-09	hypothetical protein OsI_39231 [Oryza sativa Indica Group]	42407646	AP003871.3	334	1.31E-173	Oryza sativa Japonica Group genomic DNA, chromosome 8, BAC clone:OJ1117_F10	--	--	--	--	--	--	--	--	PF01114	Colipase, N-terminal domain	GO:0007586//GO:0016042	digestion//lipid catabolic process	GO:0008047	enzyme activator activity	GO:0005576	extracellular region	--	--
comp10266_c0	1.55	0	1.7	0	0	0	0.41812273	0.467441807	0	1	1	220	--	--	--	--	--	23462854	AC134885.1	217	9.02E-109	Genomic sequence for Oryza sativa, Nipponbare strain, clone OJ1125B03, from chromosome 3, complete sequence	--	--	--	--	--	--	--	--	--	--	--	--	--	--	--	--	--	--
comp102675_c0	55.48	76.62	2.1	1.19	5.56	1.24	1.378478365	75.47352091	4.385157557	5.51E-07	0.45927	241	--	--	--	--	--	33667149	AC133340.4	241	4.54E-122	Oryza sativa chromosome 3 BAC clone OSJNBb0024J17, complete sequence	--	--	--	--	--	--	--	--	--	--	--	--	--	--	--	--	--	--
comp1026774_c0	3.51	1.15	0	0	0	0	0	3.956124561	0	0.40852	NA	270	--	--	--	--	--	29893079	AL732640.4	210	8.84E-105	Oryza sativa chromosome 12, . BAC OSJNBa0022K16 of library OSJNBa from chromosome 12 of cultivar Nipponbare of ssp. japonica of Oryza sativa (rice), complete sequence	--	--	--	--	--	--	--	--	--	--	--	--	--	--	--	--	--	--
comp10267_c0	0	0	0	0.99	1.14	0.52	1.084465811	0	2.192578779	0.90611	0.767	303	--	--	--	--	--	--	--	--	--	--	--	--	--	--	--	--	--	--	PF00260	Protamine P1	GO:0007283	spermatogenesis	GO:0003677	DNA binding	GO:0005634//GO:0000786	nucleus//nucleosome	--	--
comp10268_c0	0	0	0	0.36	1.24	0.38	0.542232906	0	3.288868168	1	0.38004	339	281207975	EFA82153.1	299	1.42E-30	putative delta-24-sterol methyltransferase [Polysphondylium pallidum PN500]	--	--	--	--	--	K00559	E2.1.1.41, SMT1, ERG6	sterol 24-C-methyltransferase	http://www.genome.jp/dbget-bin/www_bget?ko:K00559	Q54I98	286	6.12E-30	Probable cycloartenol-C-24-methyltransferase 1 OS=Dictyostelium discoideum GN=smt1 PE=1 SV=1	--	--	GO:0008152	metabolic process	GO:0016740	transferase activity	--	--	KOG1269	SAM-dependent methyltransferases
comp1026909_c0	0	0	0.71	1.64	0.94	0.43	3.005177082	0	2.192578779	0.56236	0.99567	323	--	--	--	--	--	--	--	--	--	--	--	--	--	--	--	--	--	--	--	--	--	--	--	--	--	--	--	--
comp1026_c0	0	0	0	1.15	0.44	0	1.626698717	0	1.096289389	0.80501	1	331	--	--	--	--	--	--	--	--	--	--	--	--	--	--	--	--	--	--	--	--	--	--	--	--	--	--	--	--
comp1027076_c0	0	0	0.17	0.4	0.34	0.95	3.005177082	0	3.288868168	0.56236	0.98438	681	189203131	XP_001937901.1	762	1.35E-90	chitin synthase 4 [Pyrenophora tritici-repentis Pt-1C-BFP] >gi|187985000|gb|EDU50488.1| chitin synthase 4 [Pyrenophora tritici-repentis Pt-1C-BFP]	--	--	--	--	--	--	--	--	--	O13353	284	6.42E-27	Chitin synthase 4 OS=Magnaporthe oryzae (strain 70-15 / ATCC MYA-4617 / FGSC 8958) GN=CHS4 PE=3 SV=2	--	--	--	--	GO:0016758//GO:0020037	transferase activity, transferring hexosyl groups//heme binding	--	--	--	--
comp1027090_c0	1.47	2.73	0	1.81	0	1.89	0.542232906	1.618915524	0	0.89906	1	222	--	--	--	--	--	21328069	AP003443.4	222	1.51E-111	Oryza sativa Japonica Group genomic DNA, chromosome 1, BAC clone:B1144D11	--	--	--	--	--	--	--	--	--	--	--	--	--	--	--	--	--	--
comp10270_c0	0	0	1.09	0	1.45	2.58	0.41812273	0	1.096289389	1	0.94464	239	330919883	XP_003298796.1	300	8.89E-31	hypothetical protein PTT_09613 [Pyrenophora teres f. teres 0-1] >gi|311327833|gb|EFQ93103.1| hypothetical protein PTT_09613 [Pyrenophora teres f. teres 0-1]	--	--	--	--	--	--	--	--	--	--	--	--	--	--	--	--	--	GO:0003676//GO:0008270	nucleic acid binding//zinc ion binding	GO:0005622	intracellular	--	--
comp1027100_c0	1.2	0.49	0.1	0	0	0	0.41812273	8.955427787	0	0.17579	1	608	--	--	--	--	--	42409337	AP005816.3	593	0	Oryza sativa Japonica Group genomic DNA, chromosome 8, BAC clone:B1168A08	--	--	--	--	--	--	--	--	--	--	--	--	--	--	--	--	--	--
comp1027160_c0	0.72	0	0	0	0.52	0	0	0.934883615	1.096289389	0.90579	0.73923	312	51535586	BAD37530.1	274	4.24E-29	zinc finger (C3HC4-type RING finger)protein-like [Oryza sativa Japonica Group] >gi|51536351|dbj|BAD37482.1| zinc finger (C3HC4-type RING finger)protein-like [Oryza sativa Japonica Group]	51536348	AP003571.4	277	5.91E-142	Oryza sativa Japonica Group genomic DNA, chromosome 6, PAC clone:P0458E02	--	--	--	--	--	--	--	--	--	--	--	--	GO:0008270	zinc ion binding	--	--	--	--
comp10271_c0	0	0	0.46	0.8	0.6	0.56	2.462944177	0	2.192578779	0.64332	1	386	328866645	EGG15028.1	238	8.46E-21	hypothetical protein DFA_09851 [Dictyostelium fasciculatum]	--	--	--	--	--	K10691	UBR4, ZUBR1	E3 ubiquitin-protein ligase UBR4	http://www.genome.jp/dbget-bin/www_bget?ko:K10691	Q54QG5	211	2.47E-18	Probable E3 ubiquitin-protein ligase DDB_G0283893 OS=Dictyostelium discoideum GN=DDB_G0283893 PE=3 SV=2	--	--	--	--	--	--	--	--	--	--
comp1027235_c0	0	0	0.18	0.41	1.4	1.52	1.502588541	0	6.577736336	0.81667	0.21738	437	342890141	EGU89006.1	720	2.67E-89	hypothetical protein FOXB_00518 [Fusarium oxysporum Fo5176]	--	--	--	--	--	--	--	--	--	--	--	--	--	--	--	--	--	--	--	--	--	--	--
comp1027293_c0	0	0	0	0.74	0.86	3.89	0.542232906	0	1.096289389	1	0.94514	269	342888013	EGU87430.1	277	2.74E-28	hypothetical protein FOXB_02015 [Fusarium oxysporum Fo5176]	46122570	XM_385839.1	69	2.12E-26	Gibberella zeae PH-1 hypothetical protein partial mRNA	--	--	--	--	--	--	--	--	PF01522	Polysaccharide deacetylase	GO:0005975//GO:0006807	carbohydrate metabolic process//nitrogen compound metabolic process	GO:0016810	hydrolase activity, acting on carbon-nitrogen (but not peptide) bonds	--	--	--	--
comp10272_c0	0	0	0.77	0.18	0.35	0.32	2.214723825	0	1.096289389	0.66792	0.823	473	--	--	--	--	--	21104901	AC025783.10	470	0	Oryza sativa chromosome 10 BAC OSJNBa0001O14 genomic sequence, complete sequence	--	--	--	--	--	--	--	--	--	--	--	--	--	--	--	--	--	--
comp1027352_c0	1.26	1.24	0	0	0.92	0	0	2.086357331	1.096289389	0.69507	0.73923	265	--	--	--	--	--	14290377	AC074105.3	265	2.31E-135	Oryza sativa chromosome 10 clone OSJNBa0030B02, complete sequence	--	--	--	--	--	--	--	--	--	--	--	--	--	--	--	--	--	--
comp1027478_c0	0	0	0.11	0	0.89	1.25	0.41812273	0	6.577736336	1	0.08808	566	189203569	XP_001938120.1	930	2.12E-116	PH domain containing protein [Pyrenophora tritici-repentis Pt-1C-BFP] >gi|187985219|gb|EDU50707.1| PH domain containing protein [Pyrenophora tritici-repentis Pt-1C-BFP]	169603136	XM_001794938.1	205	1.19E-101	Phaeosphaeria nodorum SN15 hypothetical protein partial mRNA	K12609	CAF120	CCR4-NOT transcriptional complex subunit CAF120	http://www.genome.jp/dbget-bin/www_bget?ko:K12609	Q06315	351	1.88E-36	Protein SKG3 OS=Saccharomyces cerevisiae (strain ATCC 204508 / S288c) GN=SKG3 PE=1 SV=1	--	--	--	--	GO:0005543	phospholipid binding	--	--	--	--
comp102752_c0	9.72	8.14	0	0	1.49	0.67	0	18.09318407	2.192578779	0.0078922	0.40394	280	--	--	--	--	--	32975533	AK065515.1	280	1.13E-143	Oryza sativa Japonica Group cDNA clone:J013030H15, full insert sequence	--	--	--	--	--	--	--	--	--	--	--	--	--	--	--	--	--	--
comp1027570_c0	0	0.34	0.36	0.42	1.44	0.44	0.960355635	0.575736858	3.288868168	1	0.52258	321	--	--	--	--	--	52076498	AP003628.3	292	2.80E-150	Oryza sativa Japonica Group genomic DNA, chromosome 6, PAC clone:P0473H04	--	--	--	--	--	--	--	--	--	--	--	--	--	--	--	--	--	--
comp1027586_c0	0	0	1.01	1.17	0.22	0.21	5.762133813	0	1.096289389	0.2637	0.28641	450	--	--	--	--	--	--	--	--	--	--	--	--	--	--	P54432	305	1.06E-33	Uncharacterized protein YrkE OS=Bacillus subtilis (strain 168) GN=yrkE PE=4 SV=1	--	--	--	--	--	--	--	--	--	--
comp1027611_c0	0	0	0	0	0	0	0	0	0	NA	NA	208	--	--	--	--	--	115482767	NM_001071512.1	202	1.84E-100	Oryza sativa Japonica Group Os10g0499800 (Os10g0499800) mRNA, partial cds	--	--	--	--	--	--	--	--	--	--	--	--	--	--	--	--	--	--
comp1027835_c0	0	0.49	0.26	0.3	0.34	0	0.960355635	1.151473716	1.096289389	1	1	365	--	--	--	--	--	46390054	AP004000.3	184	3.51E-90	Oryza sativa Japonica Group genomic DNA, chromosome 2, BAC clone:OJ1115_B01	--	--	--	--	--	--	--	--	--	--	--	--	--	--	--	--	--	--
comp102784_c0	15.01	12.31	0.56	0.3	0.34	0.53	8.688992921	343.440102	6.577736336	5.78E-17	0.80194	1141	115478412	NP_001062801.1	1241	7.26E-168	Os09g0296800 [Oryza sativa Japonica Group] >gi|50725078|dbj|BAD33211.1| putative chlorophyll a/b-binding protein [Oryza sativa Japonica Group] >gi|113631034|dbj|BAF24715.1| Os09g0296800 [Oryza sativa Japonica Group]	115478411	NM_001069336.1	1134	0	Oryza sativa Japonica Group Os09g0296800 (Os09g0296800) mRNA, complete cds	K14172	LHCB7	light-harvesting complex II chlorophyll a/b binding protein 7	http://www.genome.jp/dbget-bin/www_bget?ko:K14172	P12470	519	3.23E-61	Chlorophyll a-b binding protein E, chloroplastic OS=Nicotiana plumbaginifolia GN=CABE PE=3 SV=1	--	--	GO:0009765//GO:0010218//GO:0009637	photosynthesis, light harvesting//response to far red light//response to blue light	--	--	GO:0016020//GO:0009507	membrane//chloroplast	--	--
comp10278_c0	0	0	0	0.66	1.11	0.46	3.253397434	0	9.866604504	0.54156	0.17786	638	342881431	EGU82325.1	763	2.00E-97	hypothetical protein FOXB_07154 [Fusarium oxysporum Fo5176]	--	--	--	--	--	--	--	--	--	--	--	--	--	--	--	--	--	--	--	--	--	--	--
comp1027932_c0	0	0	0	0.86	0.99	0.61	1.626698717	0	3.288868168	0.80501	0.64942	372	342883566	EGU84029.1	479	2.45E-54	hypothetical protein FOXB_05449 [Fusarium oxysporum Fo5176]	--	--	--	--	--	--	--	--	--	--	--	--	--	--	--	--	--	GO:0008270	zinc ion binding	GO:0005622	intracellular	--	--
comp1027958_c0	0	0	0.2	0.23	0.53	1.23	0.960355635	0	2.192578779	0.91552	0.76792	411	330906867	XP_003295626.1	528	1.13E-60	hypothetical protein PTT_01982 [Pyrenophora teres f. teres 0-1] >gi|311332923|gb|EFQ96265.1| hypothetical protein PTT_01982 [Pyrenophora teres f. teres 0-1]	330906866	XM_003295578.1	146	5.32E-69	Pyrenophora teres f. teres 0-1 hypothetical protein, mRNA	--	--	--	--	--	--	--	--	PF00439	Bromodomain	--	--	GO:0005515	protein binding	--	--	--	--
comp1027980_c0	0	0	0.31	0.36	0.54	0.5	2.881066906	0	4.385157557	0.57335	0.76528	604	--	--	--	--	--	--	--	--	--	--	--	--	--	--	--	--	--	--	PF00167	Fibroblast growth factor	GO:0007165//GO:0040007//GO:0008283	signal transduction//growth//cell proliferation	GO:0008083	growth factor activity	--	--	--	--
comp10279_c0	2.27	0	0	0	1.64	0	0	0.934883615	1.096289389	0.90579	0.73923	233	--	--	--	--	--	41386844	AC135595.5	233	1.22E-117	Oryza sativa chromosome 3 BAC OSJNBa0028F23 genomic sequence, complete sequence	--	--	--	--	--	--	--	--	--	--	--	--	--	--	--	--	--	--
comp1027_c0	0	0	0	5.91	3.5	3.06	1.084465811	0	1.096289389	0.90611	1	205	342885945	EGU85894.1	361	1.75E-38	hypothetical protein FOXB_03561 [Fusarium oxysporum Fo5176]	302897534	XM_003047600.1	119	2.49E-54	Nectria haematococca mpVI 77-13-4 predicted protein, mRNA	--	--	--	--	Q876Q0	132	7.62E-09	Ubiquitination network signaling protein acrB OS=Emericella nidulans (strain FGSC A4 / ATCC 38163 / CBS 112.46 / NRRL 194 / M139) GN=acrB PE=3 SV=1	--	--	--	--	--	--	--	--	--	--
comp102801_c0	0.56	1.44	4.44	11.47	11.99	7.88	58.43105073	9.246051334	81.12541481	0.058666	0.2485	537	--	--	--	--	--	--	--	--	--	--	--	--	--	--	--	--	--	--	--	--	--	--	--	--	--	--	--	--
comp1028056_c0	0	0	1.36	0.63	0.72	0.33	3.17507946	0	2.192578779	0.52084	0.89715	359	--	--	--	--	--	297728518	NM_001189694.1	345	1.09E-179	Oryza sativa Japonica Group Os11g0581700 (Os11g0581700) mRNA, complete cds	--	--	--	--	--	--	--	--	--	--	--	--	--	--	--	--	--	--
comp10280_c0	0.31	0.32	0.68	0.79	0.78	0	1.920711271	1.043178666	2.192578779	0.94276	1	328	--	--	--	--	--	24430244	AL731880.3	328	2.79E-170	Oryza sativa chromosome 12, . BAC OSJNBa0035E02 of library OSJNBa from chromosome 12 of cultivar Nipponbare of ssp. japonica of Oryza sativa (rice), complete sequence	--	--	--	--	--	--	--	--	--	--	--	--	--	--	--	--	--	--
comp1028144_c0	0	0	0	0.78	0	0	0.542232906	0	0	1	1	266	--	--	--	--	--	--	--	--	--	--	--	--	--	--	--	--	--	--	PF02150//PF00641	RNA polymerases M/15 Kd subunit//Zn-finger in Ran binding protein and others	GO:0006206//GO:0006351//GO:0006144	pyrimidine nucleobase metabolic process//transcription, DNA-dependent//purine nucleobase metabolic process	GO:0008270//GO:0003677//GO:0003899	zinc ion binding//DNA binding//DNA-directed RNA polymerase activity	GO:0005730	nucleolus	KOG1995	Conserved Zn-finger protein
comp1028147_c0	0	0	2.74	0	0	0	2.926859108	0	0	0.54322	0.41296	313	301629975	XP_002944107.1	315	4.75E-32	PREDICTED: phenylalanyl-tRNA synthetase beta chain-like [Xenopus (Silurana) tropicalis]	379042455	CP003350.1	190	1.37E-93	Frateuria aurantia DSM 6220, complete genome	--	--	--	--	P30791	147	4.09E-12	Uncharacterized HTH-type transcriptional regulator in himA 3'region (Fragment) OS=Rhodobacter capsulatus PE=4 SV=1	PF13411//PF00376	MerR HTH family regulatory protein//MerR family regulatory protein	GO:0006355	regulation of transcription, DNA-dependent	GO:0003677	DNA binding	--	--	--	--
comp102820_c0	1.21	0.59	0.66	0.75	0	1.58	0.960355635	1.510620473	0	0.98422	0.8398	268	--	--	--	--	--	50252599	AP005577.3	268	5.02E-137	Oryza sativa Japonica Group genomic DNA, chromosome 9, BAC clone:OJ1655_B12	--	--	--	--	--	--	--	--	--	--	--	--	--	--	--	--	--	--
comp1028271_c0	0.6	0.83	0.44	0.25	0	0	1.378478365	3.705272855	0	0.77357	0.67886	395	--	--	--	--	--	41016084	AP004872.2	395	0	Oryza sativa Japonica Group genomic DNA, chromosome 2, PAC clone:P0444A09	--	--	--	--	--	--	--	--	--	--	--	--	--	--	--	--	--	--
comp1028293_c0	0.89	0.93	0	0	0	0	0	4.172714662	0	0.39452	NA	375	--	--	--	--	--	23617018	AP004305.3	243	5.76E-123	Oryza sativa Japonica Group genomic DNA, chromosome 7, PAC clone:P0492E07	--	--	--	--	--	--	--	--	--	--	--	--	--	--	--	--	--	--
comp1028297_c0	0	0	0.31	0.54	0.61	0.19	2.462944177	0	3.288868168	0.64332	0.88045	470	326433837	EGD79407.1	182	1.08E-13	hypothetical protein PTSG_09819 [Salpingoeca sp. ATCC 50818]	--	--	--	--	--	--	--	--	--	--	--	--	--	--	--	--	--	--	--	--	--	--	--
comp10282_c0	1.05	0	1.15	0.66	0.76	0.69	1.378478365	0.934883615	1.096289389	1	1	278	--	--	--	--	--	116638908	CT829267.1	278	1.44E-142	Oryza sativa (indica cultivar-group) cDNA clone:OSIGCRA211A08, full insert sequence	--	--	--	--	--	--	--	--	--	--	--	--	--	--	--	--	--	--
comp1028320_c0	0	0	0	0	2.09	1.9	0	0	3.288868168	NA	0.21837	285	--	--	--	--	--	--	--	--	--	--	--	--	--	--	--	--	--	--	PF00023//PF13606	Ankyrin repeat//Ankyrin repeat	--	--	GO:0005515	protein binding	--	--	KOG0504	FOG: Ankyrin repeat
comp1028362_c0	0	0	0	0.5	0.85	0.53	1.084465811	0	3.288868168	0.90611	0.5207	397	391326409	XP_003737709.1	132	6.27E-08	PREDICTED: ras-related protein Rap-1b-like [Metaseiulus occidentalis]	--	--	--	--	--	--	--	--	--	Q5RDM6	127	1.96E-08	Ras-related protein Rap-1b OS=Pongo abelii GN=RAP1B PE=2 SV=1	PF00071	Ras family	GO:0007264	small GTPase mediated signal transduction	GO:0005525	GTP binding	--	--	KOG0395	Ras-related GTPase
comp1028385_c0	0	0	0.16	0.93	0.42	0.39	3.129287258	0	2.192578779	0.55177	0.99444	461	--	--	--	--	--	54144482	AC108761.2	449	0	Oryza sativa (japonica cultivar-group) chromosome 9 BAC clone OSJNBa0087J09, complete sequence	--	--	--	--	--	--	--	--	--	--	--	--	--	--	--	--	--	--
comp10284_c0	2.13	0	0	2.6	0	0	0.542232906	0.467441807	0	1	1	229	--	--	--	--	--	21741993	AL662970.2	229	2.00E-115	Oryza sativa genomic DNA, chromosome 4, BAC clone: OSJNBa0058K23, complete sequence	--	--	--	--	--	--	--	--	--	--	--	--	--	--	--	--	--	--
comp1028510_c0	0	0	0	0	0	6.52	0	0	0	NA	NA	248	323446872	EGB02885.1	252	4.26E-26	hypothetical protein AURANDRAFT_34777 [Aureococcus anophagefferens]	--	--	--	--	--	K02918	RP-L35e, RPL35	large subunit ribosomal protein L35e	http://www.genome.jp/dbget-bin/www_bget?ko:K02918	Q6UZF7	234	1.34E-24	60S ribosomal protein L35 OS=Hippocampus comes GN=rpl35 PE=2 SV=3	PF08919//PF00831//PF14942	F-actin binding//Ribosomal L29 protein//Organelle biogenesis, Muted-like protein	GO:0042254//GO:0006412//GO:0006468	ribosome biogenesis//translation//protein phosphorylation	GO:0004715//GO:0005524//GO:0003735	non-membrane spanning protein tyrosine kinase activity//ATP binding//structural constituent of ribosome	GO:0005840//GO:0005622//GO:0030133//GO:0031083	ribosome//intracellular//transport vesicle//BLOC-1 complex	KOG3436	60S ribosomal protein L35
comp1028539_c0	0	2.11	0	0	0	0	0	0.575736858	0	0.9981	NA	206	--	--	--	--	--	49658591	AC135424.3	166	1.87E-80	Oryza sativa Japonica Group chromosome 5 clone P0015F11, complete sequence	--	--	--	--	--	--	--	--	--	--	--	--	--	--	--	--	--	--
comp1028593_c0	0	0	0	0.47	1.09	0	0.542232906	0	2.192578779	1	0.60637	307	--	--	--	--	--	47077921	AC130597.2	228	1.01E-114	Oryza sativa Japonica Group chromosome 5 clone OSJNBa0017K09, complete sequence	--	--	--	--	--	--	--	--	--	--	--	--	--	--	--	--	--	--
comp10285_c0	0	0	0	1.86	0	1.93	0.542232906	0	0	1	1	221	342886301	EGU86170.1	374	3.43E-40	hypothetical protein FOXB_03306 [Fusarium oxysporum Fo5176]	--	--	--	--	--	--	--	--	--	--	--	--	--	--	--	--	--	--	--	--	--	--	--
comp1028643_c0	0	0	0.28	0.33	0.75	0.69	0.960355635	0	2.192578779	0.91552	0.76792	353	189195670	XP_001934173.1	425	2.47E-51	endosulphine family protein [Pyrenophora tritici-repentis Pt-1C-BFP] >gi|187980052|gb|EDU46678.1| endosulphine family protein [Pyrenophora tritici-repentis Pt-1C-BFP]	330906307	XM_003295379.1	146	4.50E-69	Pyrenophora teres f. teres 0-1 hypothetical protein, mRNA	--	--	--	--	P79058	178	9.38E-16	mRNA stability protein mug134 OS=Schizosaccharomyces pombe (strain 972 / ATCC 24843) GN=mug134 PE=2 SV=4	--	--	--	--	--	--	--	--	KOG4076	Regulator of ATP-sensitive K+ channels Alpha-endosulfine/ARPP-19 and related cAMP-regulated phosphoproteins
comp1028647_c0	1.08	0.32	0.22	0	0	0	0.836245459	6.869070456	0	0.36794	0.84981	584	222632027	EEE64159.1	230	7.48E-29	hypothetical protein OsJ_18991 [Oryza sativa Japonica Group]	34494890	AC093952.2	499	0	Oryza sativa Japonica Group chromosome 5 clone OJ1004_E02, complete sequence	--	--	--	--	--	--	--	--	PF03983//PF00288	SLA1 homology domain 1, SHD1//GHMP kinases N terminal domain	GO:0006355	regulation of transcription, DNA-dependent	GO:0030674//GO:0008092//GO:0005524//GO:0042802//GO:0043130	protein binding, bridging//cytoskeletal protein binding//ATP binding//identical protein binding//ubiquitin binding	GO:0009536//GO:0005634	plastid//nucleus	--	--
comp1028678_c0	0.2	1.88	0	0	0	0	0	5.64907353	0	0.27487	NA	395	--	--	--	--	--	37700281	AC146310.2	380	0	Oryza sativa Japonica Group chromosome 10 clone B1082A06, complete sequence	--	--	--	--	--	--	--	--	--	--	--	--	--	--	--	--	--	--
comp10286_c0	0.51	0.5	1.66	0.63	0	0	1.796601095	1.043178666	0	0.94516	0.54519	281	195996441	XP_002108089.1	365	2.05E-41	expressed hypothetical protein [Trichoplax adhaerens] >gi|190588865|gb|EDV28887.1| expressed hypothetical protein [Trichoplax adhaerens]	344313260	JN383814.1	51	2.26E-16	Plutella xylostella strain Geneva88 putative ribosomal protein L8 mRNA, complete cds	K02938	RP-L8e, RPL8	large subunit ribosomal protein L8e	http://www.genome.jp/dbget-bin/www_bget?ko:K02938	Q9XVF7	363	3.63E-42	60S ribosomal protein L8 OS=Caenorhabditis elegans GN=rpl-8 PE=1 SV=1	PF03947	Ribosomal Proteins L2, C-terminal domain	GO:0006412//GO:0042254	translation//ribosome biogenesis	GO:0003723//GO:0003735	RNA binding//structural constituent of ribosome	GO:0005840//GO:0015934	ribosome//large ribosomal subunit	KOG2309	60s ribosomal protein L2/L8
comp1028712_c0	0	0.79	0.9	0	0	0	0.41812273	0.575736858	0	1	1	249	--	--	--	--	--	9711819	AP002836.1	246	7.83E-125	Oryza sativa Japonica Group genomic DNA, chromosome 1, PAC clone:P0512G09	--	--	--	--	--	--	--	--	--	--	--	--	--	--	--	--	--	--
comp1028751_c0	0	2.64	0	0	0.3	0	0	6.908842296	1.096289389	0.29495	0.73923	385	--	--	--	--	--	50508268	AP006753.2	102	1.43E-44	Oryza sativa Japonica Group genomic DNA, chromosome 7, BAC clone:OSJNBa0039D04	--	--	--	--	--	--	--	--	--	--	--	--	--	--	--	--	--	--
comp102878_c0	2.13	1.93	0	0	3.09	2.7	0	1.043178666	1.096289389	0.89764	0.73923	209	--	--	--	--	--	46390919	AP005848.3	209	2.38E-104	Oryza sativa Japonica Group genomic DNA, chromosome 2, BAC clone:OSJNBa0078N11	--	--	--	--	--	--	--	--	--	--	--	--	--	--	--	--	--	--
comp1028798_c0	0	0	0.89	1	1.17	1.05	0.960355635	0	1.096289389	0.91552	1	250	125563390	EAZ08770.1	239	3.03E-23	hypothetical protein OsI_31033 [Oryza sativa Indica Group] >gi|125605396|gb|EAZ44432.1| hypothetical protein OsJ_29046 [Oryza sativa Japonica Group]	--	--	--	--	--	--	--	--	--	C0LGR6	135	3.83E-09	Probable LRR receptor-like serine/threonine-protein kinase At4g29180 OS=Arabidopsis thaliana GN=At4g29180 PE=2 SV=2	--	--	--	--	--	--	GO:0016023	cytoplasmic membrane-bounded vesicle	--	--
comp10287_c0	0.59	0.11	0.32	0.31	0.14	0.2	5.219900907	6.760775406	2.192578779	0.8602	0.566	960	--	--	--	--	--	38201484	AL731747.2	768	0	Oryza sativa chromosome 12, . BAC OSJNBa0024C08 of library OSJNBa from chromosome 12 of cultivar Nipponbare of ssp. japonica of Oryza sativa (rice), complete sequence	--	--	--	--	--	--	--	--	--	--	--	--	--	--	--	--	--	--
comp1028803_c0	0	0.7	0	0	0	0	0	0.575736858	0	0.9981	NA	257	218186209	EEC68636.1	415	1.54E-45	hypothetical protein OsI_37029 [Oryza sativa Indica Group]	297728740	NM_001189805.1	228	8.24E-115	Oryza sativa Japonica Group Os11g0699100 (Os11g0699100) mRNA, complete cds	--	--	--	--	--	--	--	--	--	--	GO:0006952	defense response	GO:0043531	ADP binding	--	--	--	--
comp1028814_c0	0	0	0	0	0	0	0	0	0	NA	NA	211	--	--	--	--	--	11136555	AP002910.1	211	1.86E-105	Oryza sativa Japonica Group genomic DNA, chromosome 1, PAC clone:P0707D10	--	--	--	--	--	--	--	--	--	--	--	--	--	--	--	--	--	--
comp1028836_c0	0	2.04	0	0	0	0	0	0.575736858	0	0.9981	NA	207	--	--	--	--	--	7243640	AF229187.1	207	3.04E-103	Oryza sativa subsp. japonica BAC clone nbxb0032I20, complete sequence	--	--	--	--	--	--	--	--	--	--	--	--	--	--	--	--	--	--
comp102888_c0	4.42	6.83	12.91	12.7	14.97	15.09	7.140612178	4.281009713	7.674025725	0.7605	0.94482	222	--	--	--	--	--	32975043	AK065025.1	209	2.55E-104	Oryza sativa Japonica Group cDNA clone:J013001G10, full insert sequence	--	--	--	--	--	--	--	--	--	--	--	--	--	--	--	--	--	--
comp1028897_c0	0	0	0	0.38	0.43	0.61	1.084465811	0	2.192578779	0.90611	0.767	455	330919360	XP_003298581.1	389	9.89E-41	hypothetical protein PTT_09341 [Pyrenophora teres f. teres 0-1] >gi|311328153|gb|EFQ93330.1| hypothetical protein PTT_09341 [Pyrenophora teres f. teres 0-1]	--	--	--	--	--	--	--	--	--	--	--	--	--	--	--	--	--	GO:0016772	transferase activity, transferring phosphorus-containing groups	--	--	--	--
comp10288_c0	0	0	0	0	0	0	0	0	0	NA	NA	204	--	--	--	--	--	13185078	AC025907.2	95	5.45E-41	Oryza sativa Japonica Group chromosome 10 clone nbxb0094K20, complete sequence	--	--	--	--	--	--	--	--	--	--	--	--	--	--	--	--	--	--
comp1028922_c0	0.64	0.46	0.12	0.27	0.31	0	1.502588541	5.107598277	2.192578779	0.60398	0.90688	554	--	--	--	--	--	13384340	AC079853.2	554	0	Oryza sativa Japonica Group chromosome 3 clone OSJNBb0004M10, complete sequence	--	--	--	--	--	--	--	--	--	--	--	--	--	--	--	--	--	--
comp1028970_c0	0.19	0	0.31	0.24	0.28	0.39	2.338834001	0.934883615	2.192578779	0.87928	1	594	--	--	--	--	--	41053242	AP004084.4	419	0	Oryza sativa Japonica Group genomic DNA, chromosome 2, BAC clone:OJ1217_F02	--	--	--	--	--	--	--	--	--	--	--	--	--	--	--	--	--	--
comp10289_c0	0	0	0	1.86	0.85	0.78	2.711164528	0	2.192578779	0.62056	1	335	342875400	EGU77176.1	258	6.02E-26	hypothetical protein FOXB_12324 [Fusarium oxysporum Fo5176]	--	--	--	--	--	--	--	--	--	--	--	--	--	PF09026	Centromere protein B dimerisation domain	GO:0006355	regulation of transcription, DNA-dependent	GO:0003677//GO:0003682	DNA binding//chromatin binding	GO:0005634//GO:0000775//GO:0000785	nucleus//chromosome, centromeric region//chromatin	--	--
comp1028_c0	0	0	1.5	0.85	0	1.78	1.378478365	0	0	0.82884	0.67886	260	--	--	--	--	--	--	--	--	--	--	--	--	--	--	--	--	--	--	--	--	--	--	--	--	--	--	--	--
comp1029057_c0	0	0	0	0.85	0.99	0	0.542232906	0	1.096289389	1	0.94514	260	--	--	--	--	--	22758306	AC078840.6	122	7.02E-56	Oryza sativa chromosome 10 BAC OSJNBb0073N24 genomic sequence, complete sequence	--	--	--	--	--	--	--	--	--	--	--	--	--	--	--	--	--	--
comp102917_c0	10.39	9.85	3.49	2.55	2.75	3.07	26.56341947	111.4377887	23.02207718	0.0031249	0.85332	614	--	--	--	--	--	42407802	AP003912.3	611	0	Oryza sativa Japonica Group genomic DNA, chromosome 8, BAC clone:OJ1479_B11	--	--	--	--	--	--	--	--	PF09726	Transmembrane protein	--	--	--	--	GO:0016021	integral to membrane	--	--
comp102919_c0	4.88	4.74	5.67	7.39	5.26	4.83	69.64204645	63.30901344	52.62189069	0.87751	0.59044	693	--	--	--	--	--	50510165	AP005292.5	693	0	Oryza sativa Japonica Group genomic DNA, chromosome 7, BAC clone:OJ1340_C08	--	--	--	--	--	--	--	--	--	--	--	--	--	--	--	--	--	--
comp102923_c0	7.18	4.45	13.12	9.35	7.71	7.4	48.86729366	31.47217823	31.79239229	0.45015	0.36115	410	--	--	--	--	--	50509004	AP006266.3	410	0	Oryza sativa Japonica Group genomic DNA, chromosome 7, BAC clone:OSJNBa0003K21	--	--	--	--	--	--	--	--	PF05676//PF08037	NADH-ubiquinone oxidoreductase B18 subunit (NDUFB7)//Attractin family	GO:0015992//GO:0006120//GO:0006814//GO:0006744//GO:0019953//GO:0006118//GO:0007165	proton transport//mitochondrial electron transport, NADH to ubiquinone//sodium ion transport//ubiquinone biosynthetic process//sexual reproduction//electron transport//signal transduction	GO:0008137//GO:0000772//GO:0003954	NADH dehydrogenase (ubiquinone) activity//mating pheromone activity//NADH dehydrogenase activity	GO:0005739//GO:0005576	mitochondrion//extracellular region	--	--
comp10292_c0	0	0	3.15	0	0	0	0.836245459	0	0	0.92538	0.84981	223	--	--	--	--	--	--	--	--	--	--	--	--	--	--	--	--	--	--	--	--	--	--	--	--	--	--	KOG0676	Actin and related proteins
comp1029470_c0	0.29	0.15	0.47	0.18	0.21	0.39	1.796601095	1.510620473	1.096289389	1	0.94219	466	--	--	--	--	--	29893134	AP003995.2	466	0	Oryza sativa Japonica Group genomic DNA, chromosome 7, BAC clone:OJ1112_F06	--	--	--	--	--	--	--	--	--	--	--	--	--	--	--	--	--	--
comp1029475_c0	0.9	0.71	0.25	0.29	0.33	0	0.960355635	3.596977804	1.096289389	0.69627	1	373	115448983	NP_001048271.1	332	2.48E-37	Os02g0773800 [Oryza sativa Japonica Group] >gi|113537802|dbj|BAF10185.1| Os02g0773800 [Oryza sativa Japonica Group] >gi|215736937|dbj|BAG95866.1| unnamed protein product [Oryza sativa Japonica Group]	115448982	NM_001054806.1	361	0	Oryza sativa Japonica Group Os02g0773800 (Os02g0773800) mRNA, complete cds	--	--	--	--	--	--	--	--	PF12300	Protein of unknown function (DUF3628)	--	--	GO:0016817	hydrolase activity, acting on acid anhydrides	--	--	--	--
comp1029490_c0	0	0	0.86	0	0	0	1.254368189	0	0	0.84156	0.6897	351	125557106	EAZ02642.1	288	4.35E-31	hypothetical protein OsI_24754 [Oryza sativa Indica Group]	11545729	AC069324.3	351	0	Oryza sativa Japonica Group chromosome 10 clone OSJNBa0071K19, complete sequence	--	--	--	--	--	--	--	--	--	--	--	--	--	--	--	--	--	--
comp1029580_c0	0	0	0	1.53	0	0	0.542232906	0	0	1	1	229	--	--	--	--	--	42409066	AP005411.3	221	5.61E-111	Oryza sativa Japonica Group genomic DNA, chromosome 8, BAC clone:OSJNBa0044E16	--	--	--	--	--	--	--	--	--	--	--	--	--	--	--	--	--	--
comp1029592_c0	0.62	0	0.68	0.26	0.3	0.28	1.796601095	1.402325422	1.096289389	1	0.94219	389	--	--	--	--	--	50509966	AP003874.5	383	0	Oryza sativa Japonica Group genomic DNA, chromosome 7, BAC clone:OJ1118_G09	--	--	--	--	--	--	--	--	--	--	--	--	--	--	--	--	--	--
comp10295_c0	0	0	0.75	0	0.99	0.89	0.41812273	0	1.096289389	1	0.94464	260	--	--	--	--	--	--	--	--	--	--	--	--	--	--	--	--	--	--	--	--	--	--	--	--	--	--	--	--
comp1029603_c0	0	0	0	0.58	1.32	0.92	1.084465811	0	4.385157557	0.90611	0.34712	371	189193977	XP_001933327.1	601	8.76E-70	multidrug resistance-associated protein 5 [Pyrenophora tritici-repentis Pt-1C-BFP] >gi|187978891|gb|EDU45517.1| multidrug resistance-associated protein 5 [Pyrenophora tritici-repentis Pt-1C-BFP]	--	--	--	--	--	K05666	ABCC2	ATP-binding cassette, subfamily C (CFTR/MRP), member 2	http://www.genome.jp/dbget-bin/www_bget?ko:K05666	P53049	373	3.62E-40	Oligomycin resistance ATP-dependent permease YOR1 OS=Saccharomyces cerevisiae (strain ATCC 204508 / S288c) GN=YOR1 PE=1 SV=1	PF03193//PF01926//PF06414//PF08477//PF00005	Protein of unknown function, DUF258//50S ribosome-binding GTPase//Zeta toxin//Miro-like protein//ABC transporter	GO:0006810//GO:0055085//GO:0006200//GO:0007264	transport//transmembrane transport//ATP catabolic process//small GTPase mediated signal transduction	GO:0003924//GO:0005525//GO:0016887//GO:0042626//GO:0005524//GO:0016301	GTPase activity//GTP binding//ATPase activity//ATPase activity, coupled to transmembrane movement of substances//ATP binding//kinase activity	GO:0005622//GO:0016021	intracellular//integral to membrane	KOG0054	Multidrug resistance-associated protein/mitoxantrone resistance protein, ABC superfamily
comp1029653_c0	0.57	0.59	0.63	0	0	0	0.836245459	2.086357331	0	0.90679	0.84981	339	--	--	--	--	--	23617018	AP004305.3	317	3.77E-164	Oryza sativa Japonica Group genomic DNA, chromosome 7, PAC clone:P0492E07	--	--	--	--	--	--	--	--	--	--	--	--	--	--	--	--	--	--
comp1029663_c0	0.29	0.31	0	0.55	0.21	0	1.626698717	2.086357331	1.096289389	0.97946	1	465	--	--	--	--	--	44804356	AC124143.2	459	0	Oryza sativa Japonica Group chromosome 5 clone OSJNBb0053D02, complete sequence	--	--	--	--	--	--	--	--	--	--	--	--	--	--	--	--	--	--
comp1029670_c0	0.51	0.72	0.38	0.22	0.25	0.23	1.378478365	3.705272855	1.096289389	0.77357	1	425	--	--	--	--	--	32479724	AL606453.2	425	0	Oryza sativa genomic DNA, chromosome 4, BAC clone: OJ991214_12, complete sequence	--	--	--	--	--	--	--	--	--	--	--	--	--	--	--	--	--	--
comp102968_c0	25.33	7.46	0	9.86	5.8	6.84	3.253397434	12.33581549	3.288868168	0.27172	0.98641	226	--	--	--	--	--	41053115	AP005825.3	226	9.24E-114	Oryza sativa Japonica Group genomic DNA, chromosome 2, PAC clone:P0724B10	--	--	--	--	--	--	--	--	--	--	--	--	--	--	--	--	--	--
comp10296_c0	0	0	1.04	0.6	0.69	0	1.378478365	0	1.096289389	0.82884	1	286	--	--	--	--	--	297602400	NM_001058939.2	280	1.15E-143	Oryza sativa Japonica Group Os04g0298700 (Os04g0298700) mRNA, complete cds	--	--	--	--	--	--	--	--	--	--	--	--	--	--	--	--	--	--
comp1029702_c0	0.59	0.31	0.32	0	0.42	0.2	0.836245459	3.021240946	2.192578779	0.76752	0.76885	460	24960750	AAN65444.1	771	1.36E-92	Hypothetical protein [Oryza sativa Japonica Group] >gi|108706523|gb|ABF94318.1| ABC transporter family protein, expressed [Oryza sativa Japonica Group]	242075047	XM_002447415.1	251	2.57E-127	Sorghum bicolor hypothetical protein, mRNA	K05658	ABCB1	ATP-binding cassette, subfamily B (MDR/TAP), member 1	http://www.genome.jp/dbget-bin/www_bget?ko:K05658	Q9ZR72	482	2.02E-54	ABC transporter B family member 1 OS=Arabidopsis thaliana GN=ABCB1 PE=1 SV=1	PF00005//PF03193	ABC transporter//Protein of unknown function, DUF258	GO:0055085//GO:0006200//GO:0006810	transmembrane transport//ATP catabolic process//transport	GO:0003924//GO:0042626//GO:0005524//GO:0016887//GO:0005525	GTPase activity//ATPase activity, coupled to transmembrane movement of substances//ATP binding//ATPase activity//GTP binding	GO:0016021	integral to membrane	KOG0055	Multidrug/pheromone exporter, ABC superfamily
comp1029853_c0	0	0	0	0.57	0.65	0.6	1.084465811	0	2.192578779	0.90611	0.767	374	342886315	EGU86184.1	506	3.01E-57	hypothetical protein FOXB_03320 [Fusarium oxysporum Fo5176]	--	--	--	--	--	--	--	--	--	--	--	--	--	PF10147//PF04977//PF05791//PF00038//PF04513//PF07830//PF08826//PF01442//PF01920//PF04508	Growth arrest and DNA-damage-inducible proteins-interacting protein 1//Septum formation initiator//Bacillus haemolytic enterotoxin (HBL)//Intermediate filament protein//Baculovirus polyhedron envelope protein, PEP, C terminus//Protein serine/threonine phosphatase 2C, C-terminal domain//DMPK coiled coil domain like//Apolipoprotein A1/A4/E domain//Prefoldin subunit//Viral A-type inclusion protein r…	GO:0006457//GO:0009069//GO:0016032//GO:0042157//GO:0006468//GO:0006470//GO:0016310//GO:0009405//GO:0006869//GO:0007049	protein folding//serine family amino acid metabolic process//viral process//lipoprotein metabolic process//protein phosphorylation//protein dephosphorylation//phosphorylation//pathogenesis//lipid transport//cell cycle	GO:0005198//GO:0008289//GO:0004674//GO:0051082//GO:0005524//GO:0000287//GO:0004721//GO:0030145	structural molecule activity//lipid binding//protein serine/threonine kinase activity//unfolded protein binding//ATP binding//magnesium ion binding//phosphoprotein phosphatase activity//manganese ion binding	GO:0005576//GO:0019031//GO:0016272//GO:0019028//GO:0005882//GO:0016020//GO:0005634	extracellular region//viral envelope//prefoldin complex//viral capsid//intermediate filament//membrane//nucleus	--	--
comp102986_c0	14.74	13.81	0.18	0	0	0	0.41812273	88.12871131	0	2.98E-09	1	435	--	--	--	--	--	50253151	AP005863.3	262	1.85E-133	Oryza sativa Japonica Group genomic DNA, chromosome 9, BAC clone:OSJNBa0040N23	--	--	--	--	--	--	--	--	--	--	--	--	--	--	--	--	--	--
comp1029881_c0	0.09	0.19	0.66	0.55	0.37	0.35	5.638023637	1.618915524	3.288868168	0.5762	0.71275	636	--	--	--	--	--	29824442	AC134233.3	633	0	Oryza sativa Japonica Group chromosome 3 clone OSJNBa0016I15, complete sequence	--	--	--	--	--	--	--	--	--	--	--	--	--	--	--	--	--	--
comp10298_c0	0	0	0.26	0.45	1.2	0.32	2.462944177	0	7.674025725	0.64332	0.26583	520	302756155	XP_002961501.1	391	5.61E-46	hypothetical protein SELMODRAFT_77573 [Selaginella moellendorffii] >gi|300170160|gb|EFJ36761.1| hypothetical protein SELMODRAFT_77573 [Selaginella moellendorffii]	--	--	--	--	--	K08066	NFYC	nuclear transcription factor Y, gamma	http://www.genome.jp/dbget-bin/www_bget?ko:K08066	Q9SMP0	387	8.56E-45	Nuclear transcription factor Y subunit C-1 OS=Arabidopsis thaliana GN=NFYC1 PE=1 SV=1	PF00808//PF02969//PF09415//PF00125	Histone-like transcription factor (CBF/NF-Y) and archaeal histone//TATA box binding protein associated factor (TAF)//CENP-S associating Centromere protein X//Core histone H2A/H2B/H3/H4	GO:0051382//GO:0006352//GO:0006281	kinetochore assembly//DNA-dependent transcription, initiation//DNA repair	GO:0003677//GO:0043565//GO:0046982	DNA binding//sequence-specific DNA binding//protein heterodimerization activity	GO:0005634//GO:0005622	nucleus//intracellular	KOG1657	CCAAT-binding factor, subunit C (HAP5)
comp1029_c0	0.66	0	0.24	0	0.16	0.45	0.836245459	2.804650845	1.096289389	0.77467	1	544	397569771	EJK46955.1	225	2.22E-19	hypothetical protein THAOC_34357 [Thalassiosira oceanica]	--	--	--	--	--	--	--	--	--	--	--	--	--	PF12501//PF00515	Phosphate ATP-binding cassette transporter//Tetratricopeptide repeat	GO:0006817	phosphate ion transport	GO:0005515	protein binding	--	--	--	--
comp1030023_c0	0	0	0.23	0.79	0.9	0	2.044821447	0	3.288868168	0.7205	0.76943	388	--	--	--	--	--	116310303	CR855190.1	382	0	Oryza sativa genomic DNA, chromosome 4, BAC clone: OSIGBa0102I15, complete sequence	--	--	--	--	--	--	--	--	--	--	--	--	--	--	--	--	--	--
comp1030051_c0	0.22	0.24	0.61	0	0.16	0.3	2.090613649	2.086357331	1.096289389	1	0.82623	541	125554128	EAY99733.1	116	5.35E-06	hypothetical protein OsI_21719 [Oryza sativa Indica Group] >gi|125596086|gb|EAZ35866.1| hypothetical protein OsJ_20165 [Oryza sativa Japonica Group]	53792959	AP004739.3	538	0	Oryza sativa Japonica Group genomic DNA, chromosome 6, BAC clone:OSJNBa0090E14	--	--	--	--	--	--	--	--	--	--	--	--	--	--	--	--	--	--
comp1030073_c0	0	0	1.98	0	0	0	0.836245459	0	0	0.92538	0.84981	244	--	--	--	--	--	--	--	--	--	--	--	--	--	--	--	--	--	--	--	--	--	--	--	--	--	--	--	--
comp103010_c0	2.87	2.74	5.25	3.56	2.78	3.71	3.717312366	3.129535997	2.192578779	0.97731	0.80254	241	--	--	--	--	--	49388911	AP005749.3	241	4.54E-122	Oryza sativa Japonica Group genomic DNA, chromosome 2, BAC clone:OSJNBa0047A17	--	--	--	--	--	--	--	--	--	--	--	--	--	--	--	--	--	--
comp10301_c0	0	0	0	2.25	0	4.67	0.542232906	0	0	1	1	214	189207963	XP_001940315.1	158	2.95E-11	conserved hypothetical protein [Pyrenophora tritici-repentis Pt-1C-BFP] >gi|187976408|gb|EDU43034.1| conserved hypothetical protein [Pyrenophora tritici-repentis Pt-1C-BFP]	--	--	--	--	--	--	--	--	--	--	--	--	--	--	--	--	--	--	--	--	--	--	--
comp1030278_c0	0	0	0	0.4	1.82	0.42	0.542232906	0	4.385157557	1	0.23451	327	342875810	EGU77515.1	516	8.83E-62	hypothetical protein FOXB_11969 [Fusarium oxysporum Fo5176]	--	--	--	--	--	--	--	--	--	--	--	--	--	PF00487	Fatty acid desaturase	GO:0006629	lipid metabolic process	--	--	--	--	--	--
comp10302_c0	0	0	1.61	1.06	0.6	0	5.095790731	0	2.192578779	0.31061	0.56835	386	--	--	--	--	--	55296216	AP002864.2	363	0	Oryza sativa Japonica Group genomic DNA, chromosome 6, BAC clone:OSJNBa0033B09	--	--	--	--	--	--	--	--	--	--	--	--	--	--	--	--	--	--
comp1030315_c0	0	0	0	1.43	1.64	0	2.168931623	0	4.385157557	0.70869	0.56304	340	94311400	YP_584610.1	521	5.56E-64	acetyl-CoA carboxylase subunit beta [Cupriavidus metallidurans CH34] >gi|93355252|gb|ABF09341.1| acetyl-CoA carboxylase, beta (carboxyltranferase) subunit [Cupriavidus metallidurans CH34] >gi|222873507|gb|EEF10638.1| predicted protein [Populus trichocarpa]	340550464	CP002745.1	265	3.05E-135	Collimonas fungivorans Ter331, complete genome	K01963	accD	acetyl-CoA carboxylase carboxyl transferase subunit beta	http://www.genome.jp/dbget-bin/www_bget?ko:K01963	B4EFK3	528	3.56E-66	Acetyl-coenzyme A carboxylase carboxyl transferase subunit beta OS=Burkholderia cepacia (strain J2315 / LMG 16656) GN=accD PE=3 SV=1	PF01039	Carboxyl transferase domain	GO:0006633//GO:2001295//GO:0006090	fatty acid biosynthetic process//malonyl-CoA biosynthetic process//pyruvate metabolic process	GO:0005524//GO:0016874//GO:0003989//GO:0046872//GO:0008270	ATP binding//ligase activity//acetyl-CoA carboxylase activity//metal ion binding//zinc ion binding	GO:0009317	acetyl-CoA carboxylase complex	--	--
comp1030335_c0	0.54	0.57	0	0	0	0	0	7.302250659	0	0.16349	NA	691	--	--	--	--	--	46390400	AP004876.3	685	0	Oryza sativa Japonica Group genomic DNA, chromosome 2, PAC clone:P0470G10	--	--	--	--	--	--	--	--	--	--	--	--	--	--	--	--	--	--
comp1030337_c0	0	0	0	0.43	0.49	2.25	0.542232906	0	1.096289389	1	0.94514	318	--	--	--	--	--	--	--	--	--	--	--	--	--	--	--	--	--	--	--	--	--	--	--	--	--	--	--	--
comp1030411_c0	0	0	1.54	0.22	0.25	0.24	3.887214744	0	1.096289389	0.42091	0.46802	420	290980235	XP_002672838.1	366	5.63E-39	predicted protein [Naegleria gruberi] >gi|284086417|gb|EFC40094.1| predicted protein [Naegleria gruberi]	--	--	--	--	--	K00135	E1.2.1.16, gabD	succinate-semialdehyde dehydrogenase (NADP+)	http://www.genome.jp/dbget-bin/www_bget?ko:K00135	O32507	338	1.98E-36	Succinate-semialdehyde dehydrogenase [NADP(+)] OS=Deinococcus radiodurans (strain ATCC 13939 / DSM 20539 / JCM 16871 / LMG 4051 / NBRC 15346 / NCIMB 9279 / R1 / VKM B-1422) GN=ssdA PE=3 SV=1	PF00171	Aldehyde dehydrogenase family	GO:0055114//GO:0008152	oxidation-reduction process//metabolic process	GO:0016491	oxidoreductase activity	--	--	KOG2450	Aldehyde dehydrogenase
comp1030427_c0	0.89	0.19	0.59	0	0	0	1.254368189	2.912945895	0	0.84475	0.6897	416	--	--	--	--	--	38532345	AY459344.1	416	0	Oryza sativa (japonica cultivar-group) clone CL034867.1 R2R3-MYB gene region	--	--	--	--	--	--	--	--	--	--	--	--	--	--	--	--	--	--
comp1030471_c0	0	0	0	1.6	1.89	1.67	0.542232906	0	1.096289389	1	0.94514	227	--	--	--	--	--	--	--	--	--	--	--	--	--	--	--	--	--	--	PF03601	Conserved hypothetical protein 698	--	--	--	--	GO:0016021	integral to membrane	--	--
comp10304_c0	0	0	0	0.68	0.55	0.62	3.79563034	0	5.481446947	0.47156	0.67354	693	342875949	EGU77616.1	603	2.05E-76	hypothetical protein FOXB_11904 [Fusarium oxysporum Fo5176]	--	--	--	--	--	K07904	RAB11A	Ras-related protein Rab-11A	http://www.genome.jp/dbget-bin/www_bget?ko:K07904	Q40194	437	1.50E-51	Ras-related protein Rab11D OS=Lotus japonicus GN=RAB11D PE=2 SV=1	PF00025//PF02421//PF00071//PF04670//PF01926//PF08477//PF02785	ADP-ribosylation factor family//Ferrous iron transport protein B//Ras family//Gtr1/RagA G protein conserved region//50S ribosome-binding GTPase//Miro-like protein//Biotin carboxylase C-terminal domain	GO:0015684//GO:0007264	ferrous iron transport//small GTPase mediated signal transduction	GO:0015093//GO:0005525//GO:0016874	ferrous iron transmembrane transporter activity//GTP binding//ligase activity	GO:0005622//GO:0005634//GO:0005737//GO:0016021	intracellular//nucleus//cytoplasm//integral to membrane	KOG0087	GTPase Rab11/YPT3, small G protein superfamily
comp1030512_c0	0	0	0.7	0.27	0.31	1.42	1.796601095	0	1.096289389	0.74561	0.94219	384	115470195	NP_001058696.1	671	1.82E-84	Os07g0105200 [Oryza sativa Japonica Group] >gi|113610232|dbj|BAF20610.1| Os07g0105200, partial [Oryza sativa Japonica Group]	115470194	NM_001065231.1	384	0	Oryza sativa Japonica Group Os07g0105200 (Os07g0105200) mRNA, partial cds	--	--	--	--	--	--	--	--	--	--	--	--	--	--	GO:0016023	cytoplasmic membrane-bounded vesicle	--	--
comp1030528_c0	0	0.74	0	0	0	1	0	0.575736858	0	0.9981	NA	253	--	--	--	--	--	46805483	AP004136.3	253	1.02E-128	Oryza sativa Japonica Group genomic DNA, chromosome 2, BAC clone:OJ1287_H05	--	--	--	--	--	--	--	--	--	--	--	--	--	--	--	--	--	--
comp103053_c0	4.79	1.52	8.9	7.13	5.71	8.63	30.94707491	14.78131958	20.8294984	0.35151	0.48552	387	56784440	BAD82533.1	123	6.07E-07	SLL2-S9-protein-like [Oryza sativa Japonica Group] >gi|56784996|dbj|BAD82526.1| SLL2-S9-protein-like [Oryza sativa Japonica Group]	20805009	AP003452.3	379	0	Oryza sativa Japonica Group genomic DNA, chromosome 1, PAC clone:P0478H03	--	--	--	--	--	--	--	--	PF04995	Heme exporter protein D (CcmD)	GO:0015886//GO:0017004	heme transport//cytochrome complex assembly	--	--	GO:0016021	integral to membrane	--	--
comp1030548_c0	1.31	1.01	0	0	0	0	0	3.596977804	0	0.45979	NA	322	--	--	--	--	--	38637170	AP004751.3	322	5.91E-167	Oryza sativa Japonica Group genomic DNA, chromosome 8, PAC clone:P0494D11	--	--	--	--	--	--	--	--	--	--	--	--	--	--	--	--	--	--
comp1030564_c0	0.86	0.18	0	0	0	0	0	2.912945895	0	0.54381	NA	424	--	--	--	--	--	28269488	AC092781.6	424	0	Oryza sativa chromosome 3 BAC OSJNBb0094O03 genomic sequence, complete sequence	--	--	--	--	--	--	--	--	--	--	--	--	--	--	--	--	--	--
comp1030598_c0	0.22	0	1.23	0.28	0	0.9	2.632846554	0.467441807	0	0.73135	0.34913	374	--	--	--	--	--	40385891	AC129718.2	368	0	Oryza sativa Japonica Group chromosome 5 clone OSJNBa0088I06, complete sequence	--	--	--	--	--	--	--	--	--	--	--	--	--	--	--	--	--	--
comp1030659_c0	0	0	0	1.05	1.82	1.66	1.084465811	0	3.288868168	0.90611	0.5207	297	189192252	XP_001932465.1	235	4.08E-21	hypothetical protein PTRG_02132 [Pyrenophora tritici-repentis Pt-1C-BFP] >gi|187974071|gb|EDU41570.1| hypothetical protein PTRG_02132 [Pyrenophora tritici-repentis Pt-1C-BFP]	--	--	--	--	--	--	--	--	--	--	--	--	--	--	--	--	--	--	--	--	--	--	--
comp1030787_c0	0	0.97	0	0	0	1.31	0	0.575736858	0	0.9981	NA	238	--	--	--	--	--	158138571	AC212416.1	238	2.08E-120	Oryza glaberrima clone OG_BBa0011M11, complete sequence	--	--	--	--	--	--	--	--	--	--	--	--	--	--	--	--	--	--
comp103079_c0	0.11	0	8.96	5.93	5.81	5.39	110.1866848	0.934883615	82.2217042	3.10E-10	0.45102	892	42408832	BAD10092.1	366	1.54E-40	hypothetical protein [Oryza sativa Japonica Group] >gi|125537985|gb|EAY84380.1| hypothetical protein OsI_05756 [Oryza sativa Indica Group]	42408823	AP004799.3	883	0	Oryza sativa Japonica Group genomic DNA, chromosome 2, PAC clone:P0585B01	--	--	--	--	--	--	--	--	PF10717	Occlusion-derived virus envelope protein ODV-E18	--	--	--	--	GO:0019031	viral envelope	--	--
comp1030901_c0	0.67	0.36	0.24	0.14	0.16	0.15	1.378478365	4.531861419	1.096289389	0.66195	1	539	--	--	--	--	--	70794821	AC130610.3	536	0	Oryza sativa Japonica Group chromosome 5 clone P0478F09, complete sequence	--	--	--	--	--	--	--	--	--	--	--	--	--	--	--	--	--	--
comp1030932_c0	0.72	0.38	0	0	0	0	0	6.042481892	0	0.22765	NA	621	--	--	--	--	--	50252510	AP005552.3	533	0	Oryza sativa Japonica Group genomic DNA, chromosome 9, BAC clone:OJ1116_C03	--	--	--	--	--	--	--	--	--	--	--	--	--	--	--	--	--	--
comp1030933_c0	0	0	1.22	0.47	0	0.98	1.796601095	0	0	0.74561	0.54519	309	328867697	EGG16079.1	150	8.47E-10	adenylate kinase [Dictyostelium fasciculatum]	--	--	--	--	--	--	--	--	--	--	--	--	--	--	--	--	--	--	--	--	--	--	--
comp1030_c0	0	0	3.31	0	0	0	0.836245459	0	0	0.92538	0.84981	221	--	--	--	--	--	--	--	--	--	--	--	--	--	--	--	--	--	--	--	--	--	--	--	--	--	--	--	--
comp1031051_c0	0	0	0	0	0	0	0	0	0	NA	NA	205	--	--	--	--	--	50508266	AP006556.2	168	1.44E-81	Oryza sativa Japonica Group genomic DNA, chromosome 7, BAC clone:B1010G04a	--	--	--	--	--	--	--	--	--	--	--	--	--	--	--	--	--	--
comp10310_c0	0	0	1.08	0.62	0.72	0.65	1.378478365	0	1.096289389	0.82884	1	283	--	--	--	--	--	20804897	AP003406.3	275	6.86E-141	Oryza sativa Japonica Group genomic DNA, chromosome 1, BAC clone:B1070A12	--	--	--	--	--	--	--	--	--	--	--	--	--	--	--	--	--	--
comp1031109_c0	0	0	0.58	0.17	0	0.71	2.214723825	0	0	0.66792	0.43655	488	--	--	--	--	--	51535302	AP006851.2	485	0	Oryza sativa Japonica Group genomic DNA, chromosome 2, fosmid clone:OSJNOa183H18	--	--	--	--	--	--	--	--	--	--	--	--	--	--	--	--	--	--
comp10311_c0	0	0	0.4	0.62	0.35	0.66	3.423299812	0	2.192578779	0.50006	0.89363	510	297728907	NP_001176817.1	753	3.37E-99	Os12g0178300 [Oryza sativa Japonica Group] >gi|255670101|dbj|BAH95545.1| Os12g0178300 [Oryza sativa Japonica Group]	297728906	NM_001189888.1	507	0	Oryza sativa Japonica Group Os12g0178300 (Os12g0178300) mRNA, complete cds	--	--	--	--	Q8L7V3	553	1.04E-64	Probable methyltransferase PMT26 OS=Arabidopsis thaliana GN=At5g64030 PE=1 SV=1	PF03141	Putative S-adenosyl-L-methionine-dependent methyltransferase	GO:0032259	methylation	GO:0008168	methyltransferase activity	--	--	--	--
comp1031243_c0	0	0	0	0.6	0.51	0.48	2.168931623	0	3.288868168	0.70869	0.76931	520	330906933	XP_003295651.1	854	1.27E-108	hypothetical protein PTT_02079 [Pyrenophora teres f. teres 0-1] >gi|311332895|gb|EFQ96253.1| hypothetical protein PTT_02079 [Pyrenophora teres f. teres 0-1]	--	--	--	--	--	--	--	--	--	P33181	169	8.71E-13	Probable sucrose utilization protein SUC1 OS=Candida albicans (strain SC5314 / ATCC MYA-2876) GN=SUC1 PE=3 SV=2	PF02070//PF04082	Neuromedin U//Fungal specific transcription factor domain	GO:0006351//GO:0006940//GO:0006357	transcription, DNA-dependent//regulation of smooth muscle contraction//regulation of transcription from RNA polymerase II promoter	GO:0008270//GO:0000981//GO:0003677	zinc ion binding//sequence-specific DNA binding RNA polymerase II transcription factor activity//DNA binding	GO:0005634	nucleus	--	--
comp1031258_c0	1.01	0	0.55	0.63	0	0	0.960355635	0.934883615	0	1	0.8398	281	--	--	--	--	--	--	--	--	--	--	--	--	--	--	--	--	--	--	--	--	--	--	--	--	--	--	--	--
comp103127_c0	13.84	17.38	1.03	0.4	0.34	0.85	7.18640438	200.8715509	3.288868168	2.81E-11	0.47817	678	--	--	--	--	--	56790343	AC145381.4	672	0	Oryza sativa Japonica Group chromosome 3 clone OSJNBa0024K17 map near S16403, complete sequence	--	--	--	--	--	--	--	--	--	--	--	--	--	--	--	--	--	--
comp1031291_c0	0.46	0	1.01	0.57	0.66	0	1.378478365	0.467441807	1.096289389	0.93402	1	289	--	--	--	--	--	47174762	AC087553.3	289	1.16E-148	Oryza sativa Japonica Group chromosome 5 clone P0685E10, complete sequence	--	--	--	--	--	--	--	--	--	--	--	--	--	--	--	--	--	--
comp10312_c0	0.13	0.27	0.46	0.38	0.12	0.4	7.976857637	4.856746571	2.192578779	0.7352	0.26806	1079	222636971	EEE67103.1	197	2.20E-16	hypothetical protein OsJ_24110 [Oryza sativa Japonica Group]	42475579	AC147427.2	1079	0	Oryza sativa chromosome 3 B1394A07 genomic sequence, complete sequence	--	--	--	--	--	--	--	--	--	--	--	--	--	--	GO:0016023	cytoplasmic membrane-bounded vesicle	--	--
comp1031305_c0	2.95	0	0	1.81	2.14	1.89	0.542232906	0.934883615	1.096289389	0.99038	0.94514	222	--	--	--	--	--	45752576	AP003613.3	222	1.51E-111	Oryza sativa Japonica Group genomic DNA, chromosome 6, PAC clone:P0458E11	--	--	--	--	--	--	--	--	--	--	--	--	--	--	--	--	--	--
comp1031343_c0	0	0	0	0	1.13	1.01	0	0	1.096289389	NA	0.73923	252	--	--	--	--	--	--	--	--	--	--	--	--	--	--	--	--	--	--	--	--	--	--	--	--	--	--	--	--
comp10313_c0	0	0	5.11	2.86	0	2.96	1.378478365	0	0	0.82884	0.67886	206	--	--	--	--	--	--	--	--	--	--	--	--	--	--	--	--	--	--	--	--	--	--	--	--	--	--	--	--
comp10314_c0	0.36	0	0	0	0	0.96	0	0.467441807	0	0.9981	NA	311	--	--	--	--	--	28913002	AC134230.2	254	3.60E-129	Oryza sativa Japonica Group chromosome 3 clone OSJNBa0005J15, complete sequence	--	--	--	--	--	--	--	--	--	--	--	--	--	--	--	--	--	--
comp1031523_c0	0	0	0	0.81	0.93	2.14	1.084465811	0	2.192578779	0.90611	0.767	324	169618838	XP_001802832.1	472	8.84E-54	hypothetical protein SNOG_12611 [Phaeosphaeria nodorum SN15] >gi|160703689|gb|EAT79909.2| hypothetical protein SNOG_12611 [Phaeosphaeria nodorum SN15]	59876726	AY884193.1	204	2.35E-101	Cochliobolus heterostrophus nonribosomal peptide synthetase 8 (NPS8) gene, complete cds	K01405	PRD1	saccharolysin	http://www.genome.jp/dbget-bin/www_bget?ko:K01405	P25375	222	1.95E-20	Saccharolysin OS=Saccharomyces cerevisiae (strain ATCC 204508 / S288c) GN=PRD1 PE=1 SV=1	PF01432//PF02811	Peptidase family M3//PHP domain	GO:0006508	proteolysis	GO:0003824//GO:0046872//GO:0004222	catalytic activity//metal ion binding//metalloendopeptidase activity	--	--	--	--
comp103158_c0	0	0	1.33	0	0	3.12	0.41812273	0	0	1	1	230	--	--	--	--	--	20160536	AP003229.3	225	3.37E-113	Oryza sativa Japonica Group genomic DNA, chromosome 1, PAC clone:P0022F10	--	--	--	--	--	--	--	--	--	--	--	--	--	--	--	--	--	--
comp10316_c0	0	0	0	1.26	2.95	0	0.542232906	0	2.192578779	1	0.60637	238	--	--	--	--	--	46806022	AP005116.3	235	9.68E-119	Oryza sativa Japonica Group genomic DNA, chromosome 2, PAC clone:P0703B01	--	--	--	--	--	--	--	--	--	--	--	--	--	--	--	--	--	--
comp1031731_c0	0	0	0	0	1.94	0.36	0	0	5.481446947	NA	0.064616	347	--	--	--	--	--	--	--	--	--	--	--	--	--	--	--	--	--	--	--	--	--	--	--	--	--	--	--	--
comp1031746_c0	0.32	0.11	0.23	0.4	0.3	0.42	2.462944177	1.97806228	2.192578779	1	1	560	218198138	EEC80565.1	672	2.30E-83	hypothetical protein OsI_22887 [Oryza sativa Indica Group]	54291292	AP005688.3	548	0	Oryza sativa Japonica Group genomic DNA, chromosome 6, BAC clone:OSJNBa0031J07	--	--	--	--	Q42600	388	1.68E-42	Cytochrome P450 84A1 OS=Arabidopsis thaliana GN=CYP84A1 PE=2 SV=1	PF00067	Cytochrome P450	GO:0055114//GO:0006118//GO:0010224	oxidation-reduction process//electron transport//response to UV-B	GO:0016705//GO:0005506//GO:0046424//GO:0020037//GO:0009055	oxidoreductase activity, acting on paired donors, with incorporation or reduction of molecular oxygen//iron ion binding//ferulate 5-hydroxylase activity//heme binding//electron carrier activity	GO:0005783	endoplasmic reticulum	KOG0156	Cytochrome P450 CYP2 subfamily
comp1031761_c0	0	0	0	0	0	6.27	0	0	0	NA	NA	218	396464035	XP_003836628.1	131	4.96E-08	similar to RING finger domain containing protein [Leptosphaeria maculans JN3] >gi|312213181|emb|CBX93263.1| similar to RING finger domain containing protein [Leptosphaeria maculans JN3]	--	--	--	--	--	--	--	--	--	--	--	--	--	--	--	--	--	GO:0008270	zinc ion binding	--	--	--	--
comp10317_c0	0	0	0.25	0.86	0.98	0.61	4.089642894	0	6.577736336	0.42656	0.59868	536	410076380	XP_003955772.1	165	8.05E-11	hypothetical protein KAFR_0B03400 [Kazachstania africana CBS 2517] >gi|372462355|emb|CCF56637.1| hypothetical protein KAFR_0B03400 [Kazachstania africana CBS 2517]	--	--	--	--	--	K14792	RRP5, PDCD11	rRNA biogenesis protein RRP5	http://www.genome.jp/dbget-bin/www_bget?ko:K14792	Q05022	155	7.53E-11	rRNA biogenesis protein RRP5 OS=Saccharomyces cerevisiae (strain ATCC 204508 / S288c) GN=RRP5 PE=1 SV=1	PF00575	S1 RNA binding domain	--	--	GO:0003723	RNA binding	--	--	KOG1070	rRNA processing protein Rrp5
comp1031815_c0	0	0	0	0	0	0	0	0	0	NA	NA	242	--	--	--	--	--	297725170	NM_001188020.1	242	1.27E-122	Oryza sativa Japonica Group Os06g0669275 (Os06g0669275) mRNA, partial cds	--	--	--	--	--	--	--	--	--	--	--	--	--	--	--	--	--	--
comp1031857_c0	0	0	2	0	0	0	0.41812273	0	0	1	1	214	125553328	EAY99037.1	145	5.42E-10	hypothetical protein OsI_20995 [Oryza sativa Indica Group] >gi|222632572|gb|EEE64704.1| hypothetical protein OsJ_19559 [Oryza sativa Japonica Group]	44804356	AC124143.2	211	1.89E-105	Oryza sativa Japonica Group chromosome 5 clone OSJNBb0053D02, complete sequence	--	--	--	--	--	--	--	--	PF00847//PF00424	AP2 domain//REV protein (anti-repression trans-activator protein)	GO:0006355	regulation of transcription, DNA-dependent	GO:0003677//GO:0003700	DNA binding//sequence-specific DNA binding transcription factor activity	GO:0009536//GO:0005667//GO:0042025//GO:0005634	plastid//transcription factor complex//host cell nucleus//nucleus	--	--
comp103186_c0	0	0	0.56	0	0	0	0.41812273	0	0	1	1	280	--	--	--	--	--	45735963	AP005052.3	169	5.70E-82	Oryza sativa Japonica Group genomic DNA, chromosome 2, PAC clone:P0654B04	--	--	--	--	--	--	--	--	--	--	--	--	--	--	--	--	--	--
comp1031986_c0	0	0	0.36	0.82	0.94	1.3	1.502588541	0	2.192578779	0.81667	0.90688	323	302838109	XP_002950613.1	200	3.31E-18	hypothetical protein VOLCADRAFT_120883 [Volvox carteri f. nagariensis] >gi|300264162|gb|EFJ48359.1| hypothetical protein VOLCADRAFT_120883 [Volvox carteri f. nagariensis]	--	--	--	--	--	K02943	RP-LP2, RPLP2	large subunit ribosomal protein LP2	http://www.genome.jp/dbget-bin/www_bget?ko:K02943	O01725	195	1.36E-18	60S acidic ribosomal protein P2 OS=Branchiostoma floridae PE=3 SV=1	PF00428	60s Acidic ribosomal protein	GO:0042254//GO:0006414	ribosome biogenesis//translational elongation	GO:0003735	structural constituent of ribosome	GO:0005622//GO:0005840	intracellular//ribosome	KOG3449	60S acidic ribosomal protein P2
comp10319_c0	0	0	2.82	0	0	0	0.41812273	0	0	1	1	203	--	--	--	--	--	50509519	AP005243.4	200	2.31E-99	Oryza sativa Japonica Group genomic DNA, chromosome 7, BAC clone:OJ1205_F02	--	--	--	--	--	--	--	--	--	--	--	--	--	--	--	--	--	--
comp1031_c0	0	0	0	1.23	0	2.58	0.542232906	0	0	1	1	239	--	--	--	--	--	--	--	--	--	--	--	--	--	--	--	--	--	--	--	--	--	--	--	--	--	--	--	--
comp1032036_c0	0	0	0	0	2.14	1.89	0	0	1.096289389	NA	0.73923	222	--	--	--	--	--	51536074	AP005559.3	222	1.51E-111	Oryza sativa Japonica Group genomic DNA, chromosome 9, BAC clone:OJ1163_C07	--	--	--	--	--	--	--	--	--	--	--	--	--	--	--	--	--	--
comp10320_c0	0	0	0	0	1.64	1.46	0	0	1.096289389	NA	0.73923	233	342877069	EGU78581.1	365	2.92E-39	hypothetical protein FOXB_10901 [Fusarium oxysporum Fo5176]	--	--	--	--	--	--	--	--	--	B6Q4Z5	112	2.87E-06	Probable E3 ubiquitin ligase complex SCF subunit sconB OS=Penicillium marneffei (strain ATCC 18224 / CBS 334.59 / QM 7333) GN=sconB PE=3 SV=1	--	--	--	--	--	--	--	--	--	--
comp103215_c0	0	0.63	7.73	6.39	4.65	7.53	8.937213273	0.575736858	5.481446947	0.1916	0.64608	264	--	--	--	--	--	50252212	AP004877.3	264	8.25E-135	Oryza sativa Japonica Group genomic DNA, chromosome 2, PAC clone:P0472F10	--	--	--	--	--	--	--	--	--	--	--	--	--	--	--	--	--	--
comp10321_c0	0	0.38	1.64	0.47	0.54	0.49	2.214723825	0.575736858	1.096289389	0.78913	0.823	308	297604142	NP_001055028.2	201	2.00E-16	Os05g0250700 [Oryza sativa Japonica Group] >gi|51038067|gb|AAT93870.1| hypothetical protein [Oryza sativa Japonica Group] >gi|125551552|gb|EAY97261.1| hypothetical protein OsI_19179 [Oryza sativa Indica Group] >gi|222630870|gb|EEE63002.1| hypothetical protein OsJ_17810 [Oryza sativa Japonica Group] >gi|255676179|dbj|BAF16942.2| Os05g0250700 [Oryza sativa Japonica Group]	47825520	AC120989.2	166	2.95E-80	Oryza sativa Japonica Group chromosome 5 clone OSJNBa0032D15, complete sequence	--	--	--	--	--	--	--	--	--	--	GO:0006952	defense response	GO:0043531	ADP binding	--	--	--	--
comp1032265_c0	0	0	0	0.33	0.38	2.1	0.542232906	0	1.096289389	1	0.94514	350	342885862	EGU85814.1	604	2.90E-70	hypothetical protein FOXB_03662 [Fusarium oxysporum Fo5176]	--	--	--	--	--	--	--	--	--	--	--	--	--	--	--	--	--	--	--	--	--	--	--
comp1032267_c0	0.29	0.1	0.43	0.25	0.14	0.66	2.75695673	1.97806228	1.096289389	0.96443	0.71374	585	29126369	AAO66561.1	848	2.02E-108	putative leucine zipper protein [Oryza sativa Japonica Group] >gi|108709147|gb|ABF96942.1| Exo70 exocyst complex subunit family protein [Oryza sativa Japonica Group]	28565585	AC135560.4	582	0	Oryza sativa chromosome 3 BAC OSJNBa0031I04 genomic sequence, complete sequence	--	--	--	--	--	--	--	--	PF01476//PF03081	LysM domain//Exo70 exocyst complex subunit	GO:0016998//GO:0006887	cell wall macromolecule catabolic process//exocytosis	--	--	GO:0000145	exocyst	--	--
comp1032297_c0	0	0	0	0	0	5.74	0	0	0	NA	NA	207	--	--	--	--	--	--	--	--	--	--	--	--	--	--	--	--	--	--	PF06459	Ryanodine Receptor TM 4-6	GO:0006874//GO:0006816	cellular calcium ion homeostasis//calcium ion transport	GO:0005219	ryanodine-sensitive calcium-release channel activity	GO:0005622//GO:0016021	intracellular//integral to membrane	--	--
comp10322_c0	0	0.59	0.73	0.14	0.8	0.6	3.050969284	2.87868429	5.481446947	0.97006	0.67395	542	--	--	--	--	--	297724578	NM_001187724.1	542	0	Oryza sativa Japonica Group Os06g0198600 (Os06g0198600) mRNA, partial cds	--	--	--	--	--	--	--	--	--	--	--	--	--	--	--	--	--	--
comp103234_c0	1.22	0	0	0	0	0	0	1.402325422	0	0.80868	NA	300	--	--	--	--	--	46805509	AP004140.3	294	2.01E-151	Oryza sativa Japonica Group genomic DNA, chromosome 2, BAC clone:OJ1534_E09	--	--	--	--	--	--	--	--	--	--	--	--	--	--	--	--	--	--
comp1032530_c0	0.71	0.74	0	0.22	0	0.24	0.542232906	4.172714662	0	0.53263	1	419	--	--	--	--	--	51535627	AP004008.3	415	0	Oryza sativa Japonica Group genomic DNA, chromosome 6, BAC clone:OJ1226_A12	--	--	--	--	--	--	--	--	--	--	--	--	--	--	--	--	--	--
comp1032618_c0	0.28	0.29	0.92	0.7	0	0	2.338834001	1.043178666	0	0.876	0.42866	342	115487376	NP_001066175.1	294	9.14E-37	Os12g0152500 [Oryza sativa Japonica Group] >gi|77553035|gb|ABA95831.1| hydrolase, alpha/beta fold family protein, putative [Oryza sativa Japonica Group] >gi|113648682|dbj|BAF29194.1| Os12g0152500 [Oryza sativa Japonica Group] >gi|125535801|gb|EAY82289.1| hypothetical protein OsI_37499 [Oryza sativa Indica Group]	27848089	AL929350.3	342	4.82E-178	Oryza sativa chromosome 12, . BAC OSJNBb0104J15 of library OSJNBb from chromosome 12 of cultivar Nipponbare of ssp. japonica of Oryza sativa (rice), complete sequence	--	--	--	--	--	--	--	--	--	--	--	--	GO:0016787	hydrolase activity	--	--	--	--
comp1032659_c0	0	0	0	1.19	0.27	1.01	2.711164528	0	1.096289389	0.62056	0.81079	406	396483465	XP_003841712.1	475	3.31E-53	hypothetical protein LEMA_P096420.1 [Leptosphaeria maculans JN3] >gi|312218287|emb|CBX98233.1| hypothetical protein LEMA_P096420.1 [Leptosphaeria maculans JN3]	--	--	--	--	--	--	--	--	--	--	--	--	--	--	--	--	--	--	--	--	--	--	--
comp1032707_c0	0	0.24	0	0	0.33	0	0	0.575736858	1.096289389	0.9981	0.73923	372	115487864	NP_001066419.1	626	4.82E-74	Os12g0222900 [Oryza sativa Japonica Group] >gi|77553977|gb|ABA96773.1| Leucine Rich Repeat family protein, expressed [Oryza sativa Japonica Group] >gi|113648926|dbj|BAF29438.1| Os12g0222900 [Oryza sativa Japonica Group]	115487863	NM_001072951.1	351	0	Oryza sativa Japonica Group Os12g0222900 (Os12g0222900) mRNA, complete cds	--	--	--	--	Q9C9H7	199	4.79E-17	Receptor-like protein 12 OS=Arabidopsis thaliana GN=RLP12 PE=2 SV=2	PF00560	Leucine Rich Repeat	--	--	GO:0005515	protein binding	GO:0016023	cytoplasmic membrane-bounded vesicle	KOG0619	FOG: Leucine rich repeat
comp10327_c0	0	0	0	0.26	1.2	0.56	0.542232906	0	4.385157557	1	0.23451	387	342878675	EGU79983.1	394	4.81E-42	hypothetical protein FOXB_09513 [Fusarium oxysporum Fo5176]	--	--	--	--	--	--	--	--	--	--	--	--	--	PF08245	Mur ligase middle domain	GO:0046901//GO:0006536//GO:0009058//GO:0046656	tetrahydrofolylpolyglutamate biosynthetic process//glutamate metabolic process//biosynthetic process//folic acid biosynthetic process	GO:0004326//GO:0005524	tetrahydrofolylpolyglutamate synthase activity//ATP binding	--	--	--	--
comp1032837_c0	0.5	0.53	0.14	0.16	0.18	0	0.960355635	4.172714662	1.096289389	0.63308	1	504	--	--	--	--	--	297721538	NM_001186203.1	504	0	Oryza sativa Japonica Group Os02g0704800 (Os02g0704800) mRNA, partial cds	--	--	--	--	--	--	--	--	--	--	--	--	--	--	--	--	--	--
comp1032843_c0	0	0	0.3	0.35	1.19	0.73	0.960355635	0	3.288868168	0.91552	0.52258	344	115442115	NP_001045337.1	271	1.84E-26	Os01g0937600 [Oryza sativa Japonica Group] >gi|20160771|dbj|BAB89712.1| putative xylanase inhibitor [Oryza sativa Japonica Group] >gi|113534868|dbj|BAF07251.1| Os01g0937600 [Oryza sativa Japonica Group] >gi|125573258|gb|EAZ14773.1| hypothetical protein OsJ_04702 [Oryza sativa Japonica Group] >gi|215693801|dbj|BAG89000.1| unnamed protein product [Oryza sativa Japonica Group]	16197547	AP003269.2	329	8.17E-171	Oryza sativa Japonica Group genomic DNA, chromosome 1, PAC clone:P0504E02	--	--	--	--	--	--	--	--	--	--	GO:0045493//GO:0006508	xylan catabolic process//proteolysis	GO:0004190	aspartic-type endopeptidase activity	GO:0016023	cytoplasmic membrane-bounded vesicle	--	--
comp1032912_c0	0	0	0	0.59	0.5	0.77	2.168931623	0	3.288868168	0.70869	0.76931	530	330917204	XP_003297719.1	858	2.19E-110	hypothetical protein PTT_08222 [Pyrenophora teres f. teres 0-1] >gi|311329439|gb|EFQ94184.1| hypothetical protein PTT_08222 [Pyrenophora teres f. teres 0-1]	--	--	--	--	--	K08783	ECM14	extracellular matrix protein 14	http://www.genome.jp/dbget-bin/www_bget?ko:K08783	E5A0U8	808	1.21E-103	Putative metallocarboxypeptidase ECM14 OS=Leptosphaeria maculans (strain JN3 / isolate v23.1.3 / race Av1-4-5-6-7-8) GN=ECM14 PE=3 SV=1	PF00246	Zinc carboxypeptidase	GO:0006508	proteolysis	GO:0008270//GO:0004181	zinc ion binding//metallocarboxypeptidase activity	--	--	KOG2650	Zinc carboxypeptidase
comp1032947_c0	0.4	0.57	0.59	0.34	0	0	2.75695673	3.705272855	0	0.96704	0.34261	485	--	--	--	--	--	56785227	AP003346.4	474	0	Oryza sativa Japonica Group genomic DNA, chromosome 1, PAC clone:P0434C04	--	--	--	--	--	--	--	--	--	--	--	--	--	--	--	--	--	--
comp10329_c0	0	0	0.27	0.71	0.36	0.42	6.55258707	0	4.385157557	0.21911	0.83416	803	--	--	--	--	--	--	--	--	--	--	--	--	--	--	--	--	--	--	--	--	--	--	--	--	--	--	--	--
comp1032_c0	0	0	0	0	0.41	0.38	0	0	1.096289389	NA	0.73923	340	--	--	--	--	--	--	--	--	--	--	--	--	--	--	--	--	--	--	--	--	--	--	--	--	--	--	--	--
comp1033026_c0	0	0	0	0	0	0	0	0	0	NA	NA	262	--	--	--	--	--	--	--	--	--	--	--	--	--	--	--	--	--	--	--	--	--	--	--	--	--	--	--	--
comp1033080_c0	0.35	0.35	0.38	0.44	1.51	0.46	0.960355635	1.043178666	3.288868168	1	0.52258	316	222625045	EEE59177.1	126	1.02E-06	hypothetical protein OsJ_11103 [Oryza sativa Japonica Group]	156765193	AK288578.1	313	5.83E-162	Oryza sativa Japonica Group cDNA, clone: J090049D21, full insert sequence	--	--	--	--	--	--	--	--	--	--	--	--	--	--	--	--	--	--
comp1033089_c0	0	0	0.28	0.66	0	0.69	1.502588541	0	0	0.81667	0.66859	352	189200873	XP_001936773.1	289	5.58E-29	conserved hypothetical protein [Pyrenophora tritici-repentis Pt-1C-BFP] >gi|187983872|gb|EDU49360.1| conserved hypothetical protein [Pyrenophora tritici-repentis Pt-1C-BFP]	--	--	--	--	--	--	--	--	--	--	--	--	--	--	--	--	--	--	--	--	--	--	--
comp1033212_c0	0	0.42	0.91	0	0.6	0.55	0.836245459	0.575736858	1.096289389	1	1	298	--	--	--	--	--	50252711	AP005651.3	295	5.54E-152	Oryza sativa Japonica Group genomic DNA, chromosome 2, BAC clone:OSJNBa0086N11	--	--	--	--	--	--	--	--	--	--	--	--	--	--	--	--	--	--
comp1033232_c0	0	0	0	0.82	0	0	0.542232906	0	0	1	1	262	--	--	--	--	--	116310832	CR855219.1	262	1.06E-133	Oryza sativa genomic DNA, chromosome 4, BAC clone: OSIGBa0140J09, complete sequence	--	--	--	--	--	--	--	--	--	--	--	--	--	--	--	--	--	--
comp1033235_c0	2.38	0	0	0	0	0	0	1.402325422	0	0.80868	NA	251	--	--	--	--	--	50399632	AL713939.6	248	6.11E-126	Oryza sativa chromosome 12, . BAC OJ1722_D03 of library Monsanto from chromosome 12 of cultivar Nipponbare of ssp. japonica of Oryza sativa (rice), complete sequence	--	--	--	--	--	--	--	--	--	--	--	--	--	--	--	--	--	--
comp1033240_c0	0.73	0	0.4	0.69	0.26	0.49	2.462944177	1.86976723	1.096289389	1	0.81676	413	--	--	--	--	--	49388108	AP004184.3	413	0	Oryza sativa Japonica Group genomic DNA, chromosome 2, BAC clone:OJ1225_F07	--	--	--	--	--	--	--	--	--	--	--	--	--	--	--	--	--	--
comp1033259_c0	0	0	0	0.88	1.02	0.92	0.542232906	0	1.096289389	1	0.94514	258	--	--	--	--	--	47848397	AP005574.3	247	2.27E-125	Oryza sativa Japonica Group genomic DNA, chromosome 9, BAC clone:OJ1595_D08	--	--	--	--	--	--	--	--	--	--	--	--	--	--	--	--	--	--
comp10332_c0	0	0	0	0.41	0.7	0.22	1.084465811	0	3.288868168	0.90611	0.5207	439	330925695	XP_003301153.1	407	8.73E-46	hypothetical protein PTT_12588 [Pyrenophora teres f. teres 0-1] >gi|311324332|gb|EFQ90743.1| hypothetical protein PTT_12588 [Pyrenophora teres f. teres 0-1]	169599399	XM_001793071.1	78	3.61E-31	Phaeosphaeria nodorum SN15 hypothetical protein partial mRNA	K11434	PRMT1	protein arginine N-methyltransferase 1	http://www.genome.jp/dbget-bin/www_bget?ko:K11434	Q9URX7	234	2.08E-22	Probable protein arginine N-methyltransferase OS=Schizosaccharomyces pombe (strain 972 / ATCC 24843) GN=SPAC890.07c PE=1 SV=2	--	--	GO:0006479	protein methylation	GO:0008276	protein methyltransferase activity	GO:0005737	cytoplasm	KOG1499	Protein arginine N-methyltransferase PRMT1 and related enzymes
comp1033331_c0	0	0	0	0	0	1.17	0	0	0	NA	NA	292	--	--	--	--	--	38636745	AP003858.3	292	2.52E-150	Oryza sativa Japonica Group genomic DNA, chromosome 8, BAC clone:OJ1014_H11	--	--	--	--	--	--	--	--	--	--	--	--	--	--	--	--	--	--
comp1033342_c0	0	0	0	0	0	0	0	0	0	NA	NA	208	--	--	--	--	--	15145647	AC091665.3	138	6.96E-65	Oryza sativa chromosome 10 clone OSJNBb0016M10, complete sequence	--	--	--	--	--	--	--	--	--	--	--	--	--	--	--	--	--	--
comp1033378_c0	0	0	1.7	1.91	0	0	0.960355635	0	0	0.91552	0.8398	220	--	--	--	--	--	50510289	AP005831.5	220	1.94E-110	Oryza sativa Japonica Group genomic DNA, chromosome 7, BAC clone:B1123E10	--	--	--	--	--	--	--	--	--	--	--	--	--	--	--	--	--	--
comp10333_c0	0	0	0	0	3.78	0	0	0	2.192578779	NA	0.40394	227	290991105	XP_002678176.1	171	3.11E-13	PB1 domain-containing protein [Naegleria gruberi] >gi|284091787|gb|EFC45432.1| PB1 domain-containing protein [Naegleria gruberi]	--	--	--	--	--	--	--	--	--	--	--	--	--	PF00564	PB1 domain	--	--	GO:0005515	protein binding	--	--	--	--
comp1033400_c0	0	0	0.14	1.15	0.19	1.21	4.21375307	0	1.096289389	0.41814	0.51989	496	396474975	XP_003839674.1	560	4.26E-64	similar to importin beta-4 subunit [Leptosphaeria maculans JN3] >gi|312216244|emb|CBX96195.1| similar to importin beta-4 subunit [Leptosphaeria maculans JN3]	396474974	XM_003839626.1	195	3.75E-96	Leptosphaeria maculans JN3 similar to importin beta-4 subunit (LEMA_P111140.1) mRNA, complete cds	--	--	--	--	O60100	203	4.32E-17	Probable importin subunit beta-4 OS=Schizosaccharomyces pombe (strain 972 / ATCC 24843) GN=kap123 PE=2 SV=1	PF09764	N-terminal glutamine amidase	GO:0006886//GO:0006807//GO:0015031	intracellular protein transport//nitrogen compound metabolic process//protein transport	GO:0008565//GO:0016811	protein transporter activity//hydrolase activity, acting on carbon-nitrogen (but not peptide) bonds, in linear amides	GO:0005643	nuclear pore	--	--
comp10335_c0	0	0	0.71	0.81	0	0	0.960355635	0	0	0.91552	0.8398	263	--	--	--	--	--	--	--	--	--	--	--	--	--	--	--	--	--	--	--	--	--	--	--	--	--	--	--	--
comp1033668_c0	1.47	1.51	0	0	0	0	0	5.215893328	0	0.2946	NA	335	--	--	--	--	--	40789377	AC105319.2	322	6.17E-167	Oryza sativa Japonica Group chromosome 5 clone OJ1657_H11, complete sequence	--	--	--	--	--	--	--	--	--	--	--	--	--	--	--	--	--	--
comp10336_c0	0.17	0	0.75	0.66	0.89	0.84	4.383655447	0.467441807	6.577736336	0.53405	0.6763	566	--	--	--	--	--	--	--	--	--	--	--	--	--	--	--	--	--	--	--	--	--	--	--	--	--	--	--	--
comp1033771_c0	0	0.39	0.85	0	0	0	0.836245459	0.575736858	0	1	0.84981	305	--	--	--	--	--	50509449	AP005179.4	302	7.30E-156	Oryza sativa Japonica Group genomic DNA, chromosome 7, BAC clone:OSJNBb0084L07	--	--	--	--	--	--	--	--	--	--	--	--	--	--	--	--	--	--
comp103378_c0	4.27	2.83	5.6	6.04	6.61	8.96	71.65434213	53.41319181	76.74025725	0.5812	0.74699	770	--	--	--	--	--	51535982	AP005419.3	770	0	Oryza sativa Japonica Group genomic DNA, chromosome 9, PAC clone:P0046G12	--	--	--	--	--	--	--	--	--	--	--	--	--	--	--	--	--	--
comp10338_c0	0	0	0	1.81	0	0	0.542232906	0	0	1	1	222	--	--	--	--	--	38175554	AP004592.3	207	3.30E-103	Oryza sativa Japonica Group genomic DNA, chromosome 8, PAC clone:P0666G10	--	--	--	--	--	--	--	--	--	--	--	--	--	--	--	--	--	--
comp1034045_c0	0.13	0.14	0.14	0.65	0.37	0.34	2.587054352	1.043178666	2.192578779	0.86872	1	498	--	--	--	--	--	62198325	AC087181.9	495	0	Oryza sativa Japonica Group chromosome 3 clone OSJNBa0018H01 map R1538, complete sequence	--	--	--	--	--	--	--	--	--	--	--	--	--	--	--	--	--	--
comp1034148_c0	0.52	0.45	0.11	0.27	0.45	0.14	1.502588541	4.640156469	3.288868168	0.65575	0.65035	563	--	--	--	--	--	47497639	AP005300.3	563	0	Oryza sativa Japonica Group genomic DNA, chromosome 2, BAC clone:OJ2055_H10	--	--	--	--	--	--	--	--	--	--	--	--	--	--	--	--	--	--
comp10342_c0	0.3	0.32	0.16	0.19	0	0.2	0.960355635	2.086357331	0	0.90484	0.8398	455	222623424	EEE57556.1	528	3.21E-64	hypothetical protein OsJ_07894 [Oryza sativa Japonica Group]	50251912	AP004188.3	306	6.76E-158	Oryza sativa Japonica Group genomic DNA, chromosome 2, BAC clone:OJ1493_H11	--	--	--	--	--	--	--	--	--	--	--	--	GO:0003677//GO:0003682	DNA binding//chromatin binding	GO:0000785	chromatin	--	--
comp1034321_c0	0	0	0.16	0.72	0.82	0.19	2.587054352	0	4.385157557	0.63173	0.66648	469	189188722	XP_001930700.1	393	6.25E-42	conserved hypothetical protein [Pyrenophora tritici-repentis Pt-1C-BFP] >gi|187972306|gb|EDU39805.1| conserved hypothetical protein [Pyrenophora tritici-repentis Pt-1C-BFP]	330947876	XM_003306943.1	258	3.37E-131	Pyrenophora teres f. teres 0-1 hypothetical protein, mRNA	--	--	--	--	--	--	--	--	PF05550	Pestivirus Npro endopeptidase C53	GO:0016032//GO:0019082	viral process//viral protein processing	--	--	--	--	--	--
comp1034326_c0	0.42	0	1.84	0.53	0	0.55	2.214723825	0.467441807	0	0.79533	0.43655	297	--	--	--	--	--	38636968	AP004619.3	294	1.98E-151	Oryza sativa Japonica Group genomic DNA, chromosome 8, PAC clone:P0583B06	--	--	--	--	--	--	--	--	--	--	--	--	--	--	--	--	--	--
comp1034398_c0	0	0	0	0.5	0.58	1.06	0.542232906	0	1.096289389	1	0.94514	301	189207238	XP_001939953.1	389	8.44E-44	conserved hypothetical protein [Pyrenophora tritici-repentis Pt-1C-BFP] >gi|187976046|gb|EDU42672.1| conserved hypothetical protein [Pyrenophora tritici-repentis Pt-1C-BFP]	--	--	--	--	--	--	--	--	--	P38739	144	3.41E-10	Cell wall integrity and stress response component 4 OS=Saccharomyces cerevisiae (strain ATCC 204508 / S288c) GN=WSC4 PE=1 SV=1	--	--	--	--	--	--	--	--	--	--
comp1034451_c0	0	0	0	1.14	1.3	0.3	2.168931623	0	4.385157557	0.70869	0.56304	374	301109166	XP_002903664.1	175	1.24E-12	sterol 3-beta-glucosyltransferase, putative [Phytophthora infestans T30-4] >gi|262097388|gb|EEY55440.1| sterol 3-beta-glucosyltransferase, putative [Phytophthora infestans T30-4]	--	--	--	--	--	K05841	E2.4.1.173	sterol 3beta-glucosyltransferase	http://www.genome.jp/dbget-bin/www_bget?ko:K05841	A7KAK6	164	2.52E-12	Sterol 3-beta-glucosyltransferase OS=Pichia angusta GN=ATG26 PE=3 SV=1	PF03033	Glycosyltransferase family 28 N-terminal domain	GO:0005975//GO:0030259	carbohydrate metabolic process//lipid glycosylation	GO:0016758	transferase activity, transferring hexosyl groups	--	--	--	--
comp103448_c0	6.91	6.55	7.41	10.06	6.43	8.11	49.47457811	47.19389165	33.98497107	0.97452	0.48466	466	--	--	--	--	--	32492292	AL662987.3	463	0	Oryza sativa genomic DNA, chromosome 4, BAC clone: OSJNBa0088A01, complete sequence	--	--	--	--	--	--	--	--	--	--	--	--	--	--	--	--	--	--
comp1034502_c0	0	0	0	0.45	0.52	1.89	0.542232906	0	1.096289389	1	0.94514	313	--	--	--	--	--	--	--	--	--	--	--	--	--	--	--	--	--	--	PF01080	Presenilin	--	--	GO:0004190	aspartic-type endopeptidase activity	GO:0016021	integral to membrane	--	--
comp1034639_c0	0.26	0.28	0.43	0.17	0.57	0.18	1.796601095	2.086357331	3.288868168	1	0.76967	489	--	--	--	--	--	50509779	AP006163.4	489	0	Oryza sativa Japonica Group genomic DNA, chromosome 7, BAC clone:B1364A02	--	--	--	--	--	--	--	--	--	--	--	--	--	--	--	--	--	--
comp1034712_c0	0	0.8	0.44	0.5	0.58	0	0.960355635	1.151473716	1.096289389	1	1	302	--	--	--	--	--	44681490	AC145322.2	302	7.22E-156	Oryza sativa Japonica Group chromosome 11 clone OSJNBa0096N19, complete sequence	--	--	--	--	--	--	--	--	--	--	--	--	--	--	--	--	--	--
comp1034751_c0	0	0	0	0	0	0	0	0	0	NA	NA	201	--	--	--	--	--	--	--	--	--	--	--	--	--	--	--	--	--	--	--	--	--	--	--	--	--	--	--	--
comp1034769_c0	2.13	1.93	0	0	3.09	2.7	0	1.043178666	1.096289389	0.89764	0.73923	209	--	--	--	--	--	116309730	CR855143.1	209	2.38E-104	Oryza sativa genomic DNA, chromosome 4, BAC clone: OSIGBa0113I13, complete sequence	--	--	--	--	--	--	--	--	--	--	--	--	--	--	--	--	--	--
comp1034816_c0	0	0.7	3.14	0.89	0	0.93	2.214723825	0.575736858	0	0.78913	0.43655	257	--	--	--	--	--	24270661	AC126222.2	257	6.23E-131	Oryza sativa Japonica Group chromosome 3 clone OSJNBb0014I10, complete sequence	--	--	--	--	--	--	--	--	--	--	--	--	--	--	--	--	--	--
comp1034822_c0	0	0	0	2.02	1.16	0	2.168931623	0	2.192578779	0.70869	1	301	189192114	XP_001932396.1	269	1.41E-26	dehydrogenase/reductase SDR family member 8 precursor [Pyrenophora tritici-repentis Pt-1C-BFP] >gi|187974002|gb|EDU41501.1| dehydrogenase/reductase SDR family member 8 precursor [Pyrenophora tritici-repentis Pt-1C-BFP]	--	--	--	--	--	--	--	--	--	--	--	--	--	--	--	GO:0055114	oxidation-reduction process	GO:0000166//GO:0016491	nucleotide binding//oxidoreductase activity	--	--	--	--
comp1034835_c0	0	0	0	0.56	0.95	0.59	2.168931623	0	6.577736336	0.70869	0.28865	544	156037706	XP_001586580.1	117	4.84E-06	guanine nucleotide-binding protein gamma subunit [Sclerotinia sclerotiorum 1980] >gi|154697975|gb|EDN97713.1| guanine nucleotide-binding protein gamma subunit [Sclerotinia sclerotiorum 1980 UF-70]	--	--	--	--	--	--	--	--	--	Q7RWT0	109	4.74E-06	Guanine nucleotide-binding protein subunit gamma OS=Neurospora crassa (strain ATCC 24698 / 74-OR23-1A / CBS 708.71 / DSM 1257 / FGSC 987) GN=gng-1 PE=3 SV=2	PF00631	GGL domain	GO:0007165//GO:0007186	signal transduction//G-protein coupled receptor signaling pathway	GO:0004871	signal transducer activity	GO:0005834	heterotrimeric G-protein complex	--	--
comp1034906_c0	0.16	0.35	0.36	0.84	0.24	0.44	3.005177082	1.618915524	1.096289389	0.88594	0.70679	434	--	--	--	--	--	42407825	AP003914.3	420	0	Oryza sativa Japonica Group genomic DNA, chromosome 8, BAC clone:OJ1521_G02	--	--	--	--	--	--	--	--	--	--	--	--	--	--	--	--	--	--
comp1034907_c0	0	0	0.4	1.37	0	0.48	2.044821447	0	0	0.7205	0.52704	311	--	--	--	--	--	--	--	--	--	--	--	--	--	--	--	--	--	--	PF00775	Dioxygenase	GO:0055114//GO:0006725	oxidation-reduction process//cellular aromatic compound metabolic process	GO:0003824//GO:0008199	catalytic activity//ferric iron binding	--	--	--	--
comp10349_c0	2.03	0.41	0.89	0	0	0	0.836245459	2.912945895	0	0.77106	0.84981	300	--	--	--	--	--	49457923	AC090871.11	300	9.27E-155	Oryza sativa chromosome 3 BAC OSJNBb0060J21 genomic sequence, complete sequence	--	--	--	--	--	--	--	--	--	--	--	--	--	--	--	--	--	--
comp103504_c0	0.91	2.08	17.93	5.97	7.43	8.55	61.96647489	10.28923	37.27383924	0.036308	0.42721	453	--	--	--	--	--	46806310	AP005676.3	444	0	Oryza sativa Japonica Group genomic DNA, chromosome 9, BAC clone:OJ1005_D12	--	--	--	--	--	--	--	--	--	--	--	--	--	--	--	--	--	--
comp1035053_c0	0	0	0.44	0.85	0.38	0.71	3.965532718	0	2.192578779	0.43527	0.79842	487	--	--	--	--	--	--	--	--	--	--	--	--	--	--	--	--	--	--	PF01329	Pterin 4 alpha carbinolamine dehydratase	GO:0006729	tetrahydrobiopterin biosynthetic process	GO:0008124	4-alpha-hydroxytetrahydrobiopterin dehydratase activity	--	--	--	--
comp10350_c0	0	0	0.11	1.31	1.33	0.97	5.840451787	0	9.866604504	0.27361	0.43799	568	111226350	XP_001134517.1	665	3.39E-86	ubiquitin-like post-translational modifier [Dictyostelium discoideum AX4] >gi|122108269|sp|Q1ZXC9.1|UFC1_DICDI RecName: Full=Ubiquitin-fold modifier-conjugating enzyme 1; Short=Ufm1-conjugating enzyme 1 >gi|90970505|gb|EAS66834.1| ubiquitin-like post-translational modifier [Dictyostelium discoideum AX4]	--	--	--	--	--	K12165	UFC1	ufm1-conjugating enzyme 1	http://www.genome.jp/dbget-bin/www_bget?ko:K12165	Q1ZXC9	665	2.29E-87	Ubiquitin-fold modifier-conjugating enzyme 1 OS=Dictyostelium discoideum GN=ufc1 PE=3 SV=1	PF00179	Ubiquitin-conjugating enzyme	--	--	GO:0016881	acid-amino acid ligase activity	--	--	--	--
comp1035246_c0	0.42	0.54	0	0.32	0	0.11	1.626698717	5.791630186	0	0.54655	0.65883	649	--	--	--	--	--	53793353	AP003265.4	646	0	Oryza sativa Japonica Group genomic DNA, chromosome 1, PAC clone:P0490D09	--	--	--	--	--	--	--	--	--	--	--	--	--	--	--	--	--	--
comp1035266_c0	0.85	0.43	0.46	0.53	0	0.56	0.960355635	1.510620473	0	0.98422	0.8398	296	--	--	--	--	--	28372064	BX000507.2	296	1.53E-152	Oryza sativa chromosome 12, . BAC OJ1003_C01 of library Monsanto from chromosome 12 of cultivar Nipponbare of ssp. japonica of Oryza sativa (rice), complete sequence	--	--	--	--	--	--	--	--	--	--	--	--	--	--	--	--	--	--
comp1035267_c0	0.4	0.22	0.59	0.34	0.1	0	5.513913461	4.531861419	1.096289389	0.94844	0.29151	758	--	--	--	--	--	50509947	AP003842.5	752	0	Oryza sativa Japonica Group genomic DNA, chromosome 7, BAC clone:OJ1641_C04	--	--	--	--	--	--	--	--	--	--	--	--	--	--	--	--	--	--
comp1035297_c0	0	1.19	1.39	0	1.84	0	0.41812273	0.575736858	1.096289389	1	0.94464	228	54290340	BAD61144.1	133	6.94E-09	hypothetical protein [Oryza sativa Japonica Group]	11761068	AP002744.2	225	3.36E-113	Oryza sativa Japonica Group genomic DNA, chromosome 1, PAC clone:P0006C01	--	--	--	--	--	--	--	--	--	--	--	--	--	--	--	--	--	--
comp1035332_c0	0	0	2.48	0	0	0	0.41812273	0	0	1	1	207	--	--	--	--	--	31415948	AC133859.4	183	6.68E-90	Oryza sativa chromosome 3 BAC OSJNBa0075A22 genomic sequence, complete sequence	--	--	--	--	--	--	--	--	--	--	--	--	--	--	--	--	--	--
comp1035344_c0	0	0	3.9	0	1.72	0	1.254368189	0	1.096289389	0.84156	1	231	--	--	--	--	--	38490496	AL713903.5	122	6.13E-56	Oryza sativa chromosome 12, . BAC OJ1471_C07 of library Monsanto from chromosome 12 of cultivar Nipponbare of ssp. japonica of Oryza sativa (rice), complete sequence	--	--	--	--	--	--	--	--	--	--	--	--	--	--	--	--	--	--
comp1035597_c0	0	0	0	1.23	0.94	0.86	1.626698717	0	2.192578779	0.80501	0.90744	323	--	--	--	--	--	40253365	AP004465.3	314	1.66E-162	Oryza sativa Japonica Group genomic DNA, chromosome 8, PAC clone:P0690C12	--	--	--	--	--	--	--	--	--	--	--	--	--	--	--	--	--	--
comp1035618_c0	0.37	0.39	0.41	0.47	0.81	0.25	1.920711271	2.086357331	3.288868168	1	0.76955	408	--	--	--	--	--	37992239	AC098598.2	402	0	Oryza sativa Japonica Group chromosome 5 clone OJ1007_H05, complete sequence	--	--	--	--	--	--	--	--	--	--	--	--	--	--	--	--	--	--
[truncated: 118,419 more rows]
