# Supplementary material for: De novo Transcriptome Assembly of Common Wild Rice (Oryza rufipogon Griff.) and Discovery of Drought-Response Genes in Root Tissue Based on Transcriptomic Data
Source: PLoS One. 2015 Jul 2;10(7):e0131455. doi: 10.1371/journal.pone.0131455 (PMC4489613; doi:10.1371/journal.pone.0131455)
Supplement: S3 Table — (XLSX) [file pone.0131455.s005.xlsx]

## Sheet: Additional Table 2
Supplementary Table 3 Summary of GO classification of assembled unigenes
GO ID (Lev1)	GO Term (Lev1)	GO ID (Lev2)	GO Term (Lev2)	GO ID (Lev3)	GO Term (Lev3)	GO ID (Lev4)	GO Term (Lev4)	Gene Number	Gene List
GO:0003674	Molecular Function	GO:0060089	molecular transducer activity	GO:0004871	signal transducer activity	GO:0005057	receptor signaling protein activity	47	comp47702_c0,comp73955_c1,comp1834682_c0,comp23231_c0,comp80503_c0,comp83569_c0,comp90065_c0,comp50148_c0,comp60622_c0,comp1121190_c0,comp78175_c1,comp63709_c0,comp29260_c0,comp72443_c1,comp2013423_c0,comp51393_c0,comp1885445_c0,comp1622582_c0,comp72326_c0,comp71882_c3,comp55786_c0,comp2376466_c0,comp19219_c0,comp9038_c0,comp71882_c0,comp1823008_c0,comp75960_c1,comp74043_c0,comp3445_c0,comp878935…
GO:0003674	Molecular Function	GO:0060089	molecular transducer activity	GO:0004871	signal transducer activity	GO:0038023	signaling receptor activity	526	comp1473646_c0,comp1536539_c0,comp28520_c0,comp39806_c1,comp58783_c1,comp73045_c1,comp55517_c0,comp954956_c0,comp54147_c0,comp896847_c0,comp40056_c0,comp78097_c0,comp79149_c0,comp8361_c0,comp14661_c0,comp15588_c0,comp84625_c0,comp61020_c0,comp55159_c0,comp81253_c3,comp21090_c0,comp56782_c0,comp83161_c0,comp3991_c0,comp4803_c0,comp68644_c0,comp78122_c0,comp6046_c0,comp57912_c0,comp28883_c0,comp594…
GO:0003674	Molecular Function	GO:0005198	structural molecule activity	GO:0005201	extracellular matrix structural constituent	GO:0030021	extracellular matrix structural constituent conferring compression resistance	3	comp73915_c2,comp61359_c0,comp79248_c0
GO:0003674	Molecular Function	GO:0000988	protein binding transcription factor activity	GO:0000989	transcription factor binding transcription factor activity	GO:0001076	RNA polymerase II transcription factor binding transcription factor activity	350	comp49768_c0,comp63241_c1,comp51070_c1,comp80557_c1,comp80905_c0,comp76095_c0,comp82663_c4,comp8804_c0,comp62453_c0,comp82310_c0,comp74305_c0,comp2150768_c0,comp1292514_c0,comp1038692_c0,comp1609782_c0,comp45320_c0,comp32683_c0,comp51658_c0,comp80686_c0,comp1650914_c0,comp85371_c0,comp87449_c0,comp26105_c0,comp24651_c0,comp32027_c0,comp27800_c0,comp71990_c0,comp30857_c0,comp75149_c0,comp79451_c0,…
GO:0003674	Molecular Function	GO:0000988	protein binding transcription factor activity	GO:0000989	transcription factor binding transcription factor activity	GO:0003712	transcription cofactor activity	393	comp79451_c0,comp84735_c0,comp1513302_c0,comp1891994_c0,comp34288_c0,comp62474_c0,comp70211_c0,comp57391_c0,comp12452_c0,comp29378_c0,comp78238_c0,comp32735_c0,comp46481_c0,comp26105_c0,comp24651_c0,comp47505_c0,comp32027_c0,comp27800_c0,comp75149_c0,comp30857_c0,comp71990_c0,comp1038692_c0,comp74305_c0,comp82310_c0,comp2150768_c0,comp1292514_c0,comp1609782_c0,comp45320_c0,comp87449_c0,comp85371_…
GO:0003674	Molecular Function	GO:0000988	protein binding transcription factor activity	GO:0000990	core RNA polymerase binding transcription factor activity	GO:0000996	core DNA-dependent RNA polymerase binding promoter specificity activity	112	comp1527011_c0,comp2084732_c0,comp51662_c0,comp1521362_c0,comp788492_c0,comp85506_c0,comp2793450_c0,comp81540_c0,comp56191_c0,comp74269_c1,comp76294_c6,comp83504_c0,comp24066_c0,comp84153_c2,comp2146_c0,comp32826_c0,comp4156_c1,comp82133_c0,comp78909_c0,comp2966_c1,comp1852020_c0,comp60770_c0,comp1769637_c0,comp60641_c0,comp50372_c0,comp76744_c0,comp73882_c0,comp612950_c0,comp67939_c0,comp17425_c…
GO:0003674	Molecular Function	GO:0003824	catalytic activity	GO:0016853	isomerase activity	GO:0016860	intramolecular oxidoreductase activity	139	comp21718_c0,comp74031_c1,comp84606_c0,comp62891_c0,comp68341_c5,comp58058_c1,comp12781_c0,comp76180_c0,comp29802_c0,comp1938094_c0,comp22929_c0,comp1616_c0,comp72826_c1,comp2424621_c0,comp1324853_c0,comp69444_c0,comp80985_c0,comp68546_c0,comp69660_c0,comp83355_c1,comp5819_c0,comp55116_c0,comp82945_c0,comp47481_c1,comp75579_c0,comp484449_c0,comp1507105_c0,comp62499_c2,comp75532_c0,comp1232684_c0,…
GO:0003674	Molecular Function	GO:0003824	catalytic activity	GO:0016853	isomerase activity	GO:0003916	DNA topoisomerase activity	40	comp1516731_c0,comp52364_c0,comp84188_c1,comp60289_c0,comp75744_c0,comp48756_c0,comp2316473_c0,comp3178699_c0,comp898677_c0,comp75633_c0,comp535112_c0,comp1950247_c0,comp1312578_c0,comp65969_c0,comp203276_c0,comp82919_c0,comp20659_c0,comp51475_c0,comp45448_c0,comp74250_c0,comp68431_c1,comp81973_c1,comp57368_c0,comp1891083_c0,comp78763_c0,comp74871_c0,comp882034_c0,comp71662_c0,comp84768_c0,comp77…
GO:0003674	Molecular Function	GO:0003824	catalytic activity	GO:0016853	isomerase activity	GO:0016872	intramolecular lyase activity	20	comp218714_c0,comp48600_c0,comp34447_c0,comp45090_c0,comp73240_c0,comp77589_c0,comp18577_c0,comp52822_c0,comp67525_c0,comp67525_c1,comp83303_c0,comp53069_c1,comp74035_c0,comp386536_c0,comp56245_c0,comp2329882_c0,comp79231_c0,comp84584_c0,comp75626_c0,comp84646_c0
GO:0003674	Molecular Function	GO:0003824	catalytic activity	GO:0016853	isomerase activity	GO:0016859	cis-trans isomerase activity	142	comp85829_c0,comp65533_c0,comp48539_c1,comp61454_c0,comp60483_c0,comp888412_c0,comp49668_c0,comp59115_c0,comp76571_c0,comp79810_c0,comp61877_c0,comp676494_c0,comp99773_c0,comp69875_c0,comp534440_c0,comp1719465_c0,comp60876_c0,comp2082464_c0,comp62428_c0,comp76838_c4,comp4022_c0,comp69632_c0,comp2331759_c0,comp2310405_c0,comp84317_c0,comp50483_c0,comp80925_c0,comp61281_c0,comp1511409_c0,comp81110_…
GO:0003674	Molecular Function	GO:0003824	catalytic activity	GO:0016853	isomerase activity	GO:0016866	intramolecular transferase activity	140	comp87310_c0,comp451226_c0,comp61154_c0,comp83006_c1,comp80137_c0,comp72342_c0,comp82985_c0,comp1556312_c0,comp7144_c0,comp77922_c0,comp1125348_c0,comp647809_c0,comp47595_c0,comp82248_c3,comp81377_c2,comp84615_c0,comp32543_c0,comp4175523_c0,comp61658_c0,comp1644920_c0,comp69264_c0,comp60501_c0,comp1558082_c0,comp84001_c0,comp82373_c0,comp1310947_c0,comp1142312_c0,comp15744_c0,comp3103970_c0,comp8…
GO:0003674	Molecular Function	GO:0003824	catalytic activity	GO:0016853	isomerase activity	GO:0016854	racemase and epimerase activity	74	comp8750_c0,comp63238_c0,comp85331_c0,comp84101_c0,comp61250_c0,comp32462_c0,comp1574065_c0,comp81254_c10,comp72073_c1,comp86026_c0,comp66226_c1,comp71169_c0,comp61218_c0,comp1345818_c0,comp38594_c0,comp1885205_c0,comp83338_c0,comp82015_c0,comp80959_c1,comp75847_c0,comp48584_c0,comp87267_c0,comp19967_c0,comp63451_c1,comp68440_c0,comp69838_c0,comp77157_c0,comp70355_c0,comp60628_c2,comp60308_c1,com…
GO:0003674	Molecular Function	GO:0003824	catalytic activity	GO:0016829	lyase activity	GO:0004325	ferrochelatase activity	1	comp75693_c0
GO:0003674	Molecular Function	GO:0003824	catalytic activity	GO:0016829	lyase activity	GO:0016849	phosphorus-oxygen lyase activity	32	comp2016349_c0,comp72842_c1,comp66608_c0,comp81896_c0,comp2909985_c0,comp63016_c1,comp66122_c1,comp2310555_c0,comp66618_c0,comp80295_c2,comp57379_c0,comp2363683_c0,comp2298332_c0,comp73948_c0,comp49532_c0,comp25553_c0,comp3291568_c0,comp46961_c0,comp86064_c0,comp48641_c0,comp77679_c0,comp80899_c0,comp745613_c0,comp2391460_c0,comp1305053_c0,comp82713_c0,comp83349_c0,comp1956_c0,comp2354817_c0,comp…
GO:0003674	Molecular Function	GO:0003824	catalytic activity	GO:0016829	lyase activity	GO:0016835	carbon-oxygen lyase activity	384	comp81515_c4,comp47639_c0,comp71374_c0,comp49929_c0,comp81967_c0,comp77485_c0,comp3344_c0,comp75976_c0,comp881929_c0,comp62632_c0,comp82864_c3,comp980009_c0,comp64841_c0,comp1890893_c0,comp51143_c1,comp79691_c5,comp46835_c0,comp81676_c0,comp1420370_c0,comp82889_c0,comp1559488_c0,comp72310_c1,comp82272_c0,comp1524517_c0,comp69535_c0,comp1844611_c0,comp73104_c0,comp24970_c0,comp76249_c1,comp968633_…
GO:0003674	Molecular Function	GO:0003824	catalytic activity	GO:0016829	lyase activity	GO:0016840	carbon-nitrogen lyase activity	62	comp62346_c0,comp2390128_c0,comp30834_c0,comp25785_c0,comp1993743_c0,comp39749_c1,comp2341919_c0,comp81164_c0,comp29254_c0,comp1284875_c0,comp1407327_c0,comp81741_c0,comp58492_c1,comp82363_c9,comp68699_c0,comp83558_c0,comp69632_c0,comp56199_c0,comp72153_c0,comp50420_c0,comp2437943_c0,comp79599_c0,comp1543998_c0,comp19428_c0,comp3711078_c0,comp5083_c0,comp79578_c0,comp84012_c1,comp77100_c0,comp822…
GO:0003674	Molecular Function	GO:0003824	catalytic activity	GO:0016829	lyase activity	GO:0016830	carbon-carbon lyase activity	451	comp1143419_c0,comp569541_c0,comp63574_c0,comp56162_c0,comp1691902_c0,comp64664_c0,comp80711_c4,comp55517_c0,comp47596_c0,comp80486_c0,comp1097597_c0,comp1323438_c0,comp84170_c2,comp8734_c0,comp1291623_c0,comp78025_c0,comp41152_c0,comp1643155_c0,comp62161_c1,comp48728_c0,comp42967_c1,comp614419_c0,comp22323_c0,comp75577_c1,comp61574_c0,comp1293911_c0,comp61992_c0,comp47246_c0,comp1140944_c0,comp8…
GO:0003674	Molecular Function	GO:0003824	catalytic activity	GO:0016829	lyase activity	GO:0016846	carbon-sulfur lyase activity	33	comp13720_c0,comp56020_c0,comp85900_c0,comp63823_c0,comp60767_c0,comp80843_c0,comp2799_c0,comp1311921_c0,comp724_c0,comp61827_c0,comp38952_c0,comp44815_c0,comp46685_c1,comp66216_c0,comp81430_c1,comp75341_c0,comp75341_c1,comp1129691_c0,comp81793_c0,comp73137_c0,comp71443_c0,comp1357697_c0,comp81974_c3,comp80889_c0,comp61180_c0,comp61857_c0,comp74222_c0,comp26844_c0,comp12568_c0,comp44739_c0,comp77…
GO:0003674	Molecular Function	GO:0003824	catalytic activity	GO:0016787	hydrolase activity	GO:0019213	deacetylase activity	26	comp62699_c0,comp80489_c0,comp2490769_c0,comp6608_c0,comp53802_c1,comp670217_c0,comp50628_c0,comp1557374_c0,comp69336_c0,comp25522_c0,comp49441_c0,comp4917_c0,comp6228_c0,comp22776_c0,comp7200_c0,comp4870_c0,comp47098_c1,comp795598_c0,comp69119_c0,comp1513597_c0,comp54000_c0,comp84019_c1,comp47098_c0,comp5436_c0,comp31522_c0,comp1308752_c0
GO:0003674	Molecular Function	GO:0003824	catalytic activity	GO:0016787	hydrolase activity	GO:0016801	hydrolase activity, acting on ether bonds	21	comp74303_c1,comp6102_c0,comp82775_c1,comp75653_c0,comp46303_c0,comp79304_c0,comp402143_c0,comp20_c0,comp63447_c2,comp74303_c0,comp55747_c0,comp82775_c2,comp74535_c0,comp1898527_c0,comp17089_c0,comp75005_c0,comp71015_c0,comp82775_c0,comp242675_c0,comp20628_c0,comp77663_c0
GO:0003674	Molecular Function	GO:0003824	catalytic activity	GO:0016787	hydrolase activity	GO:0017171	serine hydrolase activity	708	comp3474520_c0,comp84123_c1,comp79759_c0,comp46855_c0,comp156341_c0,comp79534_c0,comp3234797_c0,comp53420_c0,comp1289099_c0,comp49891_c0,comp69790_c0,comp1540312_c0,comp74787_c1,comp75893_c0,comp62351_c0,comp61598_c0,comp1308842_c0,comp46157_c0,comp81970_c0,comp423765_c0,comp65017_c0,comp1916204_c0,comp82316_c0,comp1351563_c0,comp69640_c0,comp76120_c0,comp82594_c0,comp799880_c0,comp85105_c0,comp6…
GO:0003674	Molecular Function	GO:0003824	catalytic activity	GO:0016787	hydrolase activity	GO:0016824	hydrolase activity, acting on acid halide bonds	5	comp1322557_c0,comp69916_c0,comp77719_c1,comp51722_c0,comp61636_c0
GO:0003674	Molecular Function	GO:0003824	catalytic activity	GO:0016787	hydrolase activity	GO:0008233	peptidase activity	2155	comp54155_c0,comp75308_c0,comp84323_c0,comp59714_c0,comp1311093_c0,comp59031_c1,comp219337_c0,comp67044_c0,comp3117284_c0,comp65988_c0,comp50185_c0,comp1981093_c0,comp85922_c0,comp63193_c0,comp80476_c0,comp65550_c0,comp75503_c0,comp63940_c0,comp32316_c0,comp73709_c0,comp61611_c0,comp47432_c0,comp1539278_c0,comp60091_c0,comp82132_c3,comp55094_c0,comp50550_c0,comp76740_c0,comp5026_c0,comp79802_c0,c…
GO:0003674	Molecular Function	GO:0003824	catalytic activity	GO:0016787	hydrolase activity	GO:0046508	hydrolase activity, acting on carbon-sulfur bonds	1	comp77378_c0
GO:0003674	Molecular Function	GO:0003824	catalytic activity	GO:0016787	hydrolase activity	GO:0016798	hydrolase activity, acting on glycosyl bonds	1211	comp1516642_c0,comp49360_c0,comp47644_c0,comp20277_c0,comp2357061_c0,comp67574_c1,comp76267_c1,comp46692_c0,comp4773_c0,comp1520548_c0,comp50815_c0,comp88285_c0,comp1973732_c0,comp4197_c0,comp82549_c0,comp2251355_c0,comp74318_c0,comp52714_c1,comp40680_c0,comp36263_c0,comp67387_c0,comp80797_c0,comp76504_c1,comp75109_c1,comp1854235_c0,comp71506_c0,comp57198_c0,comp79723_c2,comp496907_c0,comp80746_c…
GO:0003674	Molecular Function	GO:0003824	catalytic activity	GO:0016787	hydrolase activity	GO:0016810	hydrolase activity, acting on carbon-nitrogen (but not peptide) bonds	260	comp77791_c0,comp60930_c0,comp2364958_c0,comp60968_c1,comp62149_c0,comp82457_c2,comp52834_c2,comp82523_c0,comp61456_c0,comp20575_c0,comp64706_c0,comp82474_c0,comp79957_c0,comp79561_c0,comp7200_c0,comp79835_c3,comp3130685_c0,comp2506931_c0,comp68287_c0,comp670217_c0,comp53802_c1,comp84709_c0,comp552052_c0,comp48209_c1,comp3264775_c0,comp1832832_c0,comp4870_c0,comp89328_c0,comp25137_c0,comp38272_c0…
GO:0003674	Molecular Function	GO:0003824	catalytic activity	GO:0016787	hydrolase activity	GO:0016788	hydrolase activity, acting on ester bonds	2129	comp84483_c0,comp602694_c0,comp63379_c3,comp3474520_c0,comp1512009_c0,comp83079_c0,comp69164_c0,comp64708_c1,comp74737_c0,comp57019_c0,comp85945_c0,comp63679_c2,comp3172100_c0,comp37260_c0,comp75636_c0,comp71018_c1,comp58567_c0,comp33096_c0,comp81634_c1,comp62519_c0,comp2542497_c0,comp79604_c2,comp48647_c0,comp2696604_c0,comp70070_c0,comp70185_c0,comp75861_c0,comp65721_c1,comp64611_c0,comp67292_c…
GO:0003674	Molecular Function	GO:0003824	catalytic activity	GO:0016787	hydrolase activity	GO:0016822	hydrolase activity, acting on acid carbon-carbon bonds	4	comp83063_c0,comp70530_c0,comp3375678_c0,comp75266_c0
GO:0003674	Molecular Function	GO:0003824	catalytic activity	GO:0016787	hydrolase activity	GO:0016817	hydrolase activity, acting on acid anhydrides	3581	comp304_c0,comp76064_c0,comp1848008_c0,comp24145_c0,comp73024_c2,comp49581_c0,comp1283614_c0,comp37028_c0,comp819084_c0,comp62432_c2,comp59786_c0,comp9030_c0,comp19187_c0,comp46326_c0,comp84586_c0,comp3059000_c0,comp68741_c0,comp81468_c2,comp57527_c0,comp70096_c0,comp9_c0,comp882034_c0,comp1468407_c0,comp2004981_c0,comp78125_c1,comp1924498_c0,comp74400_c0,comp24864_c0,comp2321185_c0,comp47531_c0,…
p47327_c0,comp2414225_c0,comp2367493_c0,comp3254531_c0,comp75200_c1,comp26267_c1,comp56320_c0,comp83872_c0,comp71188_c1,comp3057454_c0,comp2304908_c0,comp63527_c0,comp9736_c0,comp51136_c0,comp64009_c0,comp1563527_c0,comp61444_c0,comp84015_c0,comp724049_c0,comp69143_c2,comp75812_c0,comp1285827_c0,comp7992_c0,comp2764042_c0,comp81057_c0,comp78538_c0,comp68677_c2,comp70240_c3,comp84446_c0,comp83451_…
GO:0003674	Molecular Function	GO:0003824	catalytic activity	GO:0016491	oxidoreductase activity	GO:0016705	oxidoreductase activity, acting on paired donors, with incorporation or reduction of molecular oxygen	467	comp329938_c0,comp74712_c2,comp75491_c0,comp71939_c0,comp80649_c0,comp3083582_c0,comp90193_c0,comp69326_c0,comp7296_c0,comp81705_c13,comp964047_c0,comp81130_c0,comp67843_c1,comp2798173_c0,comp1557791_c0,comp76498_c0,comp41289_c0,comp1893934_c0,comp41181_c0,comp1934_c0,comp48261_c0,comp1557836_c0,comp1333088_c0,comp76498_c1,comp798528_c0,comp50278_c0,comp56038_c0,comp1287869_c0,comp83265_c0,comp81…
GO:0003674	Molecular Function	GO:0003824	catalytic activity	GO:0016491	oxidoreductase activity	GO:0016651	oxidoreductase activity, acting on NAD(P)H	357	comp1378422_c0,comp83347_c0,comp82299_c0,comp31895_c0,comp1355795_c0,comp2297742_c0,comp82876_c2,comp1329469_c0,comp70499_c1,comp83776_c0,comp62491_c0,comp799558_c0,comp49115_c0,comp23318_c0,comp84592_c0,comp84341_c5,comp32618_c0,comp53262_c0,comp64896_c1,comp1846801_c0,comp44847_c0,comp7832_c0,comp69304_c0,comp1298_c0,comp58669_c0,comp84292_c0,comp39045_c0,comp18508_c0,comp4278_c0,comp87273_c0,c…
GO:0003674	Molecular Function	GO:0003824	catalytic activity	GO:0016491	oxidoreductase activity	GO:0016645	oxidoreductase activity, acting on the CH-NH group of donors	150	comp57200_c0,comp79070_c0,comp502426_c0,comp74535_c0,comp46345_c0,comp39322_c0,comp74303_c0,comp77601_c0,comp1308222_c0,comp76322_c0,comp67407_c0,comp83930_c0,comp76255_c0,comp79484_c0,comp1612828_c0,comp27124_c0,comp48669_c0,comp79304_c0,comp17259_c0,comp73264_c1,comp7995_c0,comp73501_c0,comp71116_c0,comp84476_c0,comp64771_c0,comp55747_c0,comp14406_c0,comp62720_c0,comp75789_c1,comp59447_c0,comp3…
GO:0003674	Molecular Function	GO:0003824	catalytic activity	GO:0016491	oxidoreductase activity	GO:0016730	oxidoreductase activity, acting on iron-sulfur proteins as donors	20	comp57714_c0,comp60484_c1,comp75590_c0,comp57678_c0,comp81244_c0,comp70941_c1,comp44309_c0,comp60484_c0,comp85508_c0,comp73560_c1,comp90191_c0,comp66316_c0,comp77322_c0,comp72144_c0,comp32671_c0,comp81974_c2,comp78839_c0,comp1226019_c0,comp60484_c2,comp32618_c0
GO:0003674	Molecular Function	GO:0003824	catalytic activity	GO:0016491	oxidoreductase activity	GO:0016695	oxidoreductase activity, acting on hydrogen as donor	5	comp77322_c0,comp81621_c1,comp1226019_c0,comp66316_c0,comp81974_c2
GO:0003674	Molecular Function	GO:0003824	catalytic activity	GO:0016491	oxidoreductase activity	GO:0046992	oxidoreductase activity, acting on X-H and Y-H to form an X-Y bond	4	comp82006_c0,comp83582_c0,comp81129_c1,comp1524631_c0
GO:0003674	Molecular Function	GO:0003824	catalytic activity	GO:0016491	oxidoreductase activity	GO:0015002	heme-copper terminal oxidase activity	163	comp1848629_c0,comp1525463_c0,comp68853_c0,comp71734_c0,comp45615_c2,comp81632_c0,comp67208_c0,comp5112_c0,comp85708_c0,comp76102_c1,comp997005_c0,comp779092_c0,comp69200_c0,comp30368_c0,comp76550_c0,comp1523079_c0,comp71886_c0,comp81528_c0,comp49445_c0,comp1969634_c0,comp84543_c5,comp45932_c0,comp72813_c0,comp25352_c0,comp66641_c0,comp608865_c0,comp2009270_c0,comp82106_c1,comp68532_c0,comp17530_…
GO:0003674	Molecular Function	GO:0003824	catalytic activity	GO:0016491	oxidoreductase activity	GO:0051213	dioxygenase activity	339	comp74712_c2,comp329938_c0,comp80649_c0,comp71939_c0,comp1293968_c0,comp75491_c0,comp69326_c0,comp81705_c13,comp67843_c1,comp81130_c0,comp61418_c0,comp64609_c0,comp68867_c0,comp81752_c0,comp81131_c5,comp878197_c0,comp1115483_c0,comp74973_c0,comp57626_c0,comp26906_c0,comp67476_c0,comp3458_c0,comp16391_c0,comp80994_c3,comp1346783_c0,comp1516135_c0,comp1511918_c0,comp2326983_c0,comp17548_c0,comp5098…
GO:0003674	Molecular Function	GO:0003824	catalytic activity	GO:0016491	oxidoreductase activity	GO:0030613	oxidoreductase activity, acting on phosphorus or arsenic in donors	1	comp59585_c0
GO:0003674	Molecular Function	GO:0003824	catalytic activity	GO:0016491	oxidoreductase activity	GO:0016679	oxidoreductase activity, acting on diphenols and related substances as donors	189	comp45245_c0,comp82876_c8,comp69505_c0,comp4786_c1,comp2825406_c0,comp621403_c0,comp73086_c0,comp71474_c0,comp77457_c0,comp82890_c0,comp80530_c1,comp58252_c0,comp31448_c0,comp70475_c0,comp77264_c0,comp101024_c0,comp34167_c0,comp69877_c0,comp69520_c0,comp531743_c0,comp59786_c0,comp60859_c0,comp69576_c0,comp68827_c0,comp66319_c0,comp79009_c1,comp69526_c0,comp249107_c0,comp58778_c0,comp77836_c1,comp…
GO:0003674	Molecular Function	GO:0003824	catalytic activity	GO:0016491	oxidoreductase activity	GO:0016667	oxidoreductase activity, acting on a sulfur group of donors	352	comp69297_c1,comp68023_c2,comp51902_c0,comp33109_c0,comp32251_c0,comp84725_c1,comp75969_c0,comp66063_c0,comp32823_c0,comp1915228_c0,comp76145_c1,comp84507_c0,comp1938094_c0,comp32405_c1,comp87803_c0,comp60403_c0,comp68685_c0,comp79339_c0,comp40089_c0,comp79673_c0,comp43587_c0,comp52568_c1,comp990396_c0,comp62891_c0,comp1038856_c0,comp52616_c0,comp98608_c0,comp68815_c0,comp73917_c2,comp41780_c0,co…
GO:0003674	Molecular Function	GO:0003824	catalytic activity	GO:0016491	oxidoreductase activity	GO:0016722	oxidoreductase activity, oxidizing metal ions	2	comp80092_c0,comp62269_c0
GO:0003674	Molecular Function	GO:0003824	catalytic activity	GO:0016491	oxidoreductase activity	GO:0016229	steroid dehydrogenase activity	140	comp79461_c1,comp85053_c0,comp48669_c0,comp79879_c1,comp81486_c0,comp87267_c0,comp71212_c0,comp2391_c1,comp82491_c0,comp63359_c0,comp1384170_c0,comp61218_c0,comp25945_c0,comp66059_c0,comp877651_c0,comp79974_c1,comp68201_c0,comp77467_c4,comp68354_c0,comp61983_c0,comp61218_c1,comp79830_c0,comp38679_c0,comp83148_c0,comp1542478_c0,comp1454192_c0,comp86553_c0,comp77157_c0,comp2391_c0,comp57452_c0,comp…
GO:0003674	Molecular Function	GO:0003824	catalytic activity	GO:0016491	oxidoreductase activity	GO:0016725	oxidoreductase activity, acting on CH or CH2 groups	40	comp63682_c2,comp63483_c2,comp82913_c2,comp2421887_c0,comp66256_c1,comp84170_c2,comp982192_c0,comp64834_c2,comp541726_c0,comp23209_c0,comp79385_c4,comp59933_c1,comp2223302_c0,comp1752373_c0,comp20916_c0,comp59933_c0,comp73637_c0,comp62008_c0,comp50646_c0,comp64834_c3,comp77399_c0,comp11063_c0,comp3481_c1,comp74446_c0,comp2315648_c0,comp64834_c1,comp64834_c0,comp63483_c1,comp84897_c0,comp82913_c6,…
GO:0003674	Molecular Function	GO:0003824	catalytic activity	GO:0016491	oxidoreductase activity	GO:0016627	oxidoreductase activity, acting on the CH-CH group of donors	363	comp78055_c1,comp62422_c2,comp1323438_c0,comp77762_c0,comp67089_c1,comp53069_c1,comp32538_c0,comp1562220_c0,comp65968_c0,comp1177363_c0,comp70776_c0,comp8778_c0,comp915134_c0,comp65866_c0,comp1521069_c0,comp73751_c0,comp6818_c0,comp75577_c1,comp2017467_c0,comp83068_c0,comp73550_c0,comp33134_c0,comp67433_c0,comp81562_c2,comp74836_c0,comp71521_c2,comp47588_c0,comp71017_c0,comp32731_c0,comp45637_c0,…
GO:0003674	Molecular Function	GO:0003824	catalytic activity	GO:0016491	oxidoreductase activity	GO:0016638	oxidoreductase activity, acting on the CH-NH2 group of donors	142	comp78058_c0,comp71443_c0,comp75577_c1,comp83068_c0,comp65179_c0,comp47779_c0,comp1138194_c0,comp81869_c1,comp25352_c1,comp2354186_c0,comp3327749_c0,comp82239_c0,comp1608318_c0,comp46407_c0,comp3209991_c0,comp75440_c0,comp1538109_c0,comp1323438_c0,comp80116_c7,comp81755_c5,comp2100761_c0,comp52044_c0,comp60450_c1,comp58042_c2,comp3302983_c0,comp67455_c0,comp80116_c0,comp83680_c0,comp616329_c0,com…
GO:0003674	Molecular Function	GO:0003824	catalytic activity	GO:0016491	oxidoreductase activity	GO:0030611	arsenate reductase activity	1	comp59585_c0
GO:0003674	Molecular Function	GO:0003824	catalytic activity	GO:0016491	oxidoreductase activity	GO:0016701	oxidoreductase activity, acting on single donors with incorporation of molecular oxygen	214	comp69443_c0,comp49948_c1,comp69379_c0,comp126475_c0,comp52722_c0,comp1921351_c0,comp43038_c0,comp67710_c0,comp61496_c0,comp77208_c0,comp58398_c0,comp61452_c1,comp60520_c0,comp66217_c0,comp2973_c0,comp2114046_c0,comp2313298_c0,comp1927681_c0,comp35017_c0,comp24000_c0,comp58182_c0,comp48425_c0,comp1638654_c0,comp82905_c0,comp712860_c0,comp32563_c0,comp745709_c0,comp6548_c0,comp82663_c2,comp70123_c…
GO:0003674	Molecular Function	GO:0003824	catalytic activity	GO:0016491	oxidoreductase activity	GO:0016721	oxidoreductase activity, acting on superoxide radicals as acceptor	40	comp21181_c0,comp32682_c0,comp3174753_c0,comp54652_c0,comp71345_c0,comp79306_c8,comp35885_c0,comp55821_c0,comp667660_c0,comp61074_c0,comp71798_c0,comp1141_c0,comp32598_c0,comp74289_c1,comp73304_c0,comp58382_c0,comp65551_c0,comp1560365_c0,comp74289_c0,comp55452_c0,comp69806_c0,comp55774_c0,comp84347_c2,comp82329_c0,comp816695_c0,comp70657_c0,comp77648_c0,comp1115273_c0,comp79875_c0,comp58896_c0,co…
GO:0003674	Molecular Function	GO:0003824	catalytic activity	GO:0016491	oxidoreductase activity	GO:0004497	monooxygenase activity	235	comp3067534_c0,comp26638_c0,comp1284360_c0,comp82055_c5,comp78112_c0,comp2336097_c0,comp712860_c0,comp70851_c0,comp50996_c0,comp1131029_c0,comp52057_c0,comp35017_c0,comp49100_c0,comp80681_c0,comp4526_c0,comp56301_c0,comp2391910_c0,comp51476_c0,comp1031746_c0,comp23528_c0,comp1733605_c0,comp60175_c0,comp83519_c3,comp41181_c1,comp58488_c1,comp43038_c0,comp1162580_c0,comp67710_c0,comp72899_c1,comp54…
GO:0003674	Molecular Function	GO:0003824	catalytic activity	GO:0016491	oxidoreductase activity	GO:0016661	oxidoreductase activity, acting on other nitrogenous compounds as donors	29	comp69566_c2,comp83525_c0,comp49598_c1,comp80022_c0,comp3738248_c0,comp2084175_c0,comp32865_c1,comp1531130_c0,comp38769_c0,comp84574_c1,comp24909_c0,comp4290_c0,comp84829_c0,comp85322_c0,comp67012_c2,comp50855_c0,comp79015_c0,comp75909_c0,comp69566_c0,comp69566_c1,comp29310_c0,comp69566_c3,comp76345_c0,comp84924_c0,comp992874_c0,comp297019_c0,comp32865_c0,comp718254_c0,comp2342935_c0
GO:0003674	Molecular Function	GO:0003824	catalytic activity	GO:0016491	oxidoreductase activity	GO:0016684	oxidoreductase activity, acting on peroxide as acceptor	305	comp84169_c2,comp78880_c0,comp56884_c0,comp67116_c0,comp59474_c1,comp219861_c0,comp89129_c0,comp51610_c1,comp68223_c0,comp81213_c0,comp80317_c0,comp24465_c0,comp60952_c0,comp49158_c1,comp62181_c0,comp69773_c1,comp66664_c0,comp68148_c0,comp60714_c1,comp75908_c0,comp81101_c4,comp73878_c0,comp1808580_c0,comp69294_c1,comp61316_c1,comp262229_c0,comp81185_c5,comp45344_c2,comp9037_c0,comp83938_c0,comp30…
GO:0003674	Molecular Function	GO:0003824	catalytic activity	GO:0016491	oxidoreductase activity	GO:0016903	oxidoreductase activity, acting on the aldehyde or oxo group of donors	297	comp2331364_c0,comp72215_c0,comp997127_c0,comp2522589_c0,comp83420_c2,comp70459_c0,comp210181_c0,comp54801_c0,comp47174_c0,comp6753_c0,comp83420_c0,comp3390399_c0,comp48474_c0,comp56016_c0,comp2188921_c0,comp55395_c0,comp61359_c0,comp879744_c0,comp82297_c0,comp821565_c0,comp2025526_c0,comp744681_c0,comp69789_c0,comp15840_c0,comp2396432_c0,comp1385026_c0,comp23899_c0,comp70499_c0,comp17065_c1,comp…
GO:0003674	Molecular Function	GO:0003824	catalytic activity	GO:0016491	oxidoreductase activity	GO:0016675	oxidoreductase activity, acting on a heme group of donors	159	comp85708_c0,comp76102_c1,comp997005_c0,comp779092_c0,comp69200_c0,comp1848629_c0,comp1525463_c0,comp68853_c0,comp71734_c0,comp45615_c2,comp67208_c0,comp81632_c0,comp5112_c0,comp17530_c0,comp33955_c0,comp4738_c0,comp71985_c0,comp83373_c1,comp1113331_c0,comp7409_c0,comp82927_c0,comp537054_c0,comp722389_c0,comp33442_c0,comp30368_c0,comp76550_c0,comp1523079_c0,comp71886_c0,comp81528_c0,comp49445_c0,…
GO:0003674	Molecular Function	GO:0003824	catalytic activity	GO:0016491	oxidoreductase activity	GO:0016614	oxidoreductase activity, acting on CH-OH group of donors	931	comp76754_c0,comp70520_c0,comp39518_c0,comp38622_c1,comp66092_c0,comp57397_c0,comp2025861_c0,comp84718_c0,comp84679_c0,comp48270_c1,comp76747_c0,comp83825_c0,comp2541696_c0,comp84225_c0,comp1167264_c0,comp80462_c2,comp80597_c0,comp5215_c0,comp2460347_c0,comp85350_c0,comp73253_c0,comp60920_c0,comp9421_c0,comp32973_c1,comp77613_c2,comp73637_c0,comp69689_c1,comp57652_c0,comp82775_c0,comp2036887_c0,c…
GO:0003674	Molecular Function	GO:0003824	catalytic activity	GO:0009975	cyclase activity	GO:0004016	adenylate cyclase activity	3	comp80899_c0,comp2310555_c0,comp83877_c0
GO:0003674	Molecular Function	GO:0003824	catalytic activity	GO:0016874	ligase activity	GO:0016877	ligase activity, forming carbon-sulfur bonds	54	comp84540_c0,comp32691_c0,comp73111_c0,comp55174_c0,comp2002181_c0,comp69532_c0,comp72778_c0,comp83962_c0,comp61518_c0,comp62993_c0,comp573134_c0,comp73509_c0,comp15403_c0,comp25729_c0,comp4191_c0,comp4592303_c0,comp1164283_c0,comp70016_c0,comp50156_c0,comp127028_c0,comp70993_c0,comp62993_c1,comp2659657_c0,comp37237_c0,comp69912_c0,comp84136_c0,comp50115_c1,comp84880_c4,comp810284_c0,comp84880_c2…
GO:0003674	Molecular Function	GO:0003824	catalytic activity	GO:0016874	ligase activity	GO:0016885	ligase activity, forming carbon-carbon bonds	50	comp84585_c0,comp56817_c0,comp8715_c0,comp1326409_c0,comp74089_c0,comp84258_c0,comp2151878_c0,comp20498_c0,comp13807_c0,comp1847581_c0,comp81311_c1,comp53823_c0,comp64721_c0,comp1835311_c0,comp2307277_c0,comp66_c0,comp79490_c1,comp3116545_c0,comp84919_c0,comp76775_c0,comp20498_c1,comp45906_c1,comp4420883_c0,comp19172_c1,comp48136_c0,comp47893_c0,comp788249_c0,comp17576_c0,comp4407649_c0,comp10303…
GO:0003674	Molecular Function	GO:0003824	catalytic activity	GO:0016874	ligase activity	GO:0051002	ligase activity, forming nitrogen-metal bonds	171	comp46649_c0,comp78538_c0,comp52014_c0,comp3546_c0,comp109968_c0,comp78821_c0,comp72484_c0,comp74796_c2,comp70713_c0,comp82594_c0,comp70609_c1,comp79016_c0,comp32537_c0,comp64009_c0,comp1563527_c0,comp79866_c0,comp3074227_c0,comp69466_c0,comp1162770_c0,comp82680_c5,comp80512_c0,comp63029_c0,comp60874_c0,comp84647_c0,comp71188_c0,comp62722_c0,comp62726_c0,comp82730_c2,comp74700_c1,comp78452_c2,com…
GO:0003674	Molecular Function	GO:0003824	catalytic activity	GO:0016874	ligase activity	GO:0016879	ligase activity, forming carbon-nitrogen bonds	1002	comp12526_c0,comp70863_c0,comp4892_c0,comp78889_c0,comp79529_c0,comp17184_c0,comp55780_c0,comp67987_c1,comp49931_c1,comp45693_c0,comp47688_c0,comp985626_c0,comp81998_c1,comp82811_c0,comp14237_c0,comp71889_c0,comp69862_c0,comp77422_c0,comp59438_c0,comp50101_c0,comp73803_c0,comp64884_c0,comp9863_c0,comp81871_c0,comp29811_c0,comp79148_c0,comp2159298_c0,comp32633_c1,comp1851806_c0,comp67112_c1,comp13…
GO:0003674	Molecular Function	GO:0003824	catalytic activity	GO:0016874	ligase activity	GO:0016875	ligase activity, forming carbon-oxygen bonds	478	comp61819_c0,comp48388_c0,comp1138_c1,comp78105_c0,comp20394_c0,comp75643_c0,comp1144025_c0,comp79607_c0,comp2328350_c0,comp15303_c0,comp16465_c0,comp81427_c2,comp50017_c0,comp69894_c1,comp82166_c4,comp1041015_c0,comp2505305_c0,comp51538_c0,comp1898955_c0,comp34175_c0,comp79158_c0,comp10556_c0,comp426368_c0,comp52027_c0,comp63363_c0,comp54510_c0,comp302817_c0,comp77419_c0,comp69827_c0,comp78506_c…
GO:0003674	Molecular Function	GO:0003824	catalytic activity	GO:0016874	ligase activity	GO:0016886	ligase activity, forming phosphoric ester bonds	60	comp68321_c0,comp61303_c0,comp12373_c0,comp84526_c1,comp6904_c0,comp1051972_c0,comp76181_c0,comp1638761_c0,comp57881_c0,comp71276_c2,comp23016_c0,comp77509_c0,comp12201_c0,comp66783_c0,comp64973_c0,comp10141_c0,comp54118_c0,comp74685_c2,comp84329_c1,comp68597_c0,comp1627335_c0,comp83447_c0,comp78688_c0,comp80786_c0,comp51002_c1,comp84146_c0,comp1344041_c0,comp75437_c3,comp79911_c0,comp78376_c0,co…
GO:0003674	Molecular Function	GO:0003824	catalytic activity	GO:0016740	transferase activity	GO:0016765	transferase activity, transferring alkyl or aryl (other than methyl) groups	224	comp66037_c0,comp74888_c0,comp74129_c2,comp84785_c0,comp75459_c0,comp54053_c0,comp76362_c0,comp71665_c0,comp79171_c3,comp47481_c0,comp1301879_c0,comp45629_c0,comp8418_c0,comp847570_c0,comp12215_c0,comp75771_c0,comp45795_c0,comp55604_c0,comp2150556_c0,comp51285_c0,comp59718_c0,comp51231_c0,comp74769_c0,comp87777_c0,comp45859_c0,comp76621_c1,comp2350614_c0,comp1878543_c0,comp75577_c1,comp18605_c0,c…
GO:0003674	Molecular Function	GO:0003824	catalytic activity	GO:0016740	transferase activity	GO:0016744	transferase activity, transferring aldehyde or ketonic groups	55	comp83205_c0,comp31089_c0,comp17813_c0,comp67322_c0,comp927067_c0,comp71734_c0,comp18453_c0,comp2082735_c0,comp38408_c1,comp80598_c0,comp789137_c0,comp70148_c0,comp80994_c2,comp44956_c0,comp65933_c1,comp61359_c0,comp72138_c1,comp145016_c0,comp31089_c1,comp4982_c0,comp979049_c0,comp1283094_c0,comp83105_c0,comp49207_c0,comp33566_c0,comp68943_c0,comp56290_c0,comp64813_c0,comp85041_c0,comp36573_c0,co…
GO:0003674	Molecular Function	GO:0003824	catalytic activity	GO:0016740	transferase activity	GO:0016782	transferase activity, transferring sulfur-containing groups	106	comp64454_c1,comp80843_c0,comp75410_c0,comp41298_c0,comp61618_c1,comp2157239_c0,comp33441_c1,comp78977_c0,comp59520_c1,comp75185_c0,comp284935_c0,comp1630675_c0,comp71262_c1,comp28106_c0,comp74210_c1,comp60897_c0,comp78791_c0,comp48628_c0,comp81711_c0,comp1222232_c0,comp11022_c0,comp33085_c0,comp92889_c0,comp75438_c0,comp2414640_c0,comp55072_c0,comp49104_c1,comp71262_c0,comp1672155_c0,comp48101_c…
GO:0003674	Molecular Function	GO:0003824	catalytic activity	GO:0016740	transferase activity	GO:0016757	transferase activity, transferring glycosyl groups	1094	comp44457_c0,comp55799_c0,comp4524_c1,comp72869_c3,comp57776_c1,comp79849_c0,comp68080_c0,comp78310_c2,comp73512_c0,comp82931_c0,comp58340_c2,comp1141058_c0,comp84335_c0,comp72325_c1,comp70979_c0,comp3272_c0,comp77295_c0,comp32112_c0,comp81152_c1,comp63148_c0,comp39161_c0,comp62974_c0,comp82415_c1,comp47356_c0,comp83546_c4,comp72869_c1,comp81410_c1,comp80413_c1,comp51111_c1,comp69879_c0,comp79109…
GO:0003674	Molecular Function	GO:0003824	catalytic activity	GO:0016740	transferase activity	GO:0016741	transferase activity, transferring one-carbon groups	1023	comp84515_c0,comp2469292_c0,comp83394_c1,comp76592_c0,comp1526574_c0,comp43244_c0,comp1534166_c0,comp81398_c0,comp2459494_c0,comp55899_c0,comp84716_c0,comp15730_c1,comp16597_c0,comp72650_c0,comp43553_c0,comp66298_c0,comp84515_c1,comp71708_c0,comp63415_c0,comp64682_c1,comp75486_c0,comp74116_c0,comp80512_c0,comp53115_c0,comp83528_c0,comp61617_c0,comp78669_c0,comp15790_c0,comp81515_c2,comp82059_c2,c…
GO:0003674	Molecular Function	GO:0003824	catalytic activity	GO:0016740	transferase activity	GO:0016769	transferase activity, transferring nitrogenous groups	159	comp3046484_c0,comp1851575_c0,comp84207_c3,comp53386_c0,comp48137_c0,comp24244_c0,comp72880_c2,comp82592_c0,comp66636_c0,comp551454_c0,comp73427_c0,comp60303_c0,comp67941_c0,comp46559_c0,comp892878_c0,comp809052_c0,comp81430_c1,comp954116_c0,comp642579_c0,comp3028368_c0,comp47787_c0,comp18417_c0,comp1536231_c0,comp3166314_c0,comp48648_c0,comp46290_c0,comp83837_c0,comp63919_c0,comp560650_c0,comp70…
GO:0003674	Molecular Function	GO:0003824	catalytic activity	GO:0016740	transferase activity	GO:0016746	transferase activity, transferring acyl groups	863	comp1562498_c0,comp2326238_c0,comp72112_c3,comp80480_c0,comp34842_c0,comp7343_c0,comp1123941_c0,comp79131_c0,comp8115_c0,comp3118687_c0,comp81371_c0,comp44583_c1,comp2353742_c0,comp49771_c0,comp79996_c0,comp58688_c0,comp51583_c0,comp49253_c0,comp3282544_c0,comp57569_c0,comp53156_c0,comp70006_c0,comp28538_c0,comp81903_c2,comp1112317_c0,comp69030_c0,comp60897_c0,comp79858_c0,comp59116_c0,comp805051…
GO:0003674	Molecular Function	GO:0003824	catalytic activity	GO:0016740	transferase activity	GO:0016772	transferase activity, transferring phosphorus-containing groups	5708	comp80070_c0,comp84205_c0,comp3413_c1,comp3287175_c0,comp68350_c0,comp83124_c1,comp82891_c0,comp1293011_c0,comp68147_c0,comp71214_c2,comp74665_c0,comp70852_c2,comp1855780_c0,comp76287_c0,comp2744195_c0,comp74992_c2,comp79585_c0,comp10036_c0,comp892662_c0,comp1294744_c0,comp80990_c0,comp69825_c1,comp81548_c2,comp16395_c0,comp78106_c0,comp40264_c0,comp2375125_c0,comp51186_c0,comp1527483_c0,comp6835…
3_c0,comp1585526_c0,comp1309097_c0,comp88218_c0,comp83845_c8,comp32151_c0,comp41396_c0,comp75892_c0,comp77406_c1,comp40380_c0,comp74018_c0,comp80202_c0,comp64240_c0,comp58684_c1,comp70781_c1,comp453277_c0,comp60518_c0,comp76786_c0,comp80942_c0,comp51004_c0,comp71066_c0,comp52869_c0,comp994072_c0,comp20941_c0,comp66610_c0,comp70781_c2,comp66287_c0,comp84553_c1,comp45770_c0,comp20647_c0,comp64405_c…
8659_c1,comp76935_c0,comp72356_c1,comp591825_c0,comp63167_c0,comp80548_c1,comp2376466_c0,comp70631_c1,comp26662_c0,comp68433_c0,comp45355_c0,comp48894_c1,comp1175865_c0,comp75467_c0,comp65460_c1,comp3274354_c0,comp80273_c0,comp17281_c0,comp1004831_c0,comp88147_c0,comp72576_c0,comp86294_c0,comp50973_c0,comp75742_c1,comp1296284_c0,comp71633_c4,comp4501_c0,comp69880_c3,comp27623_c0,comp71365_c0,comp…
GO:0003674	Molecular Function	GO:0003824	catalytic activity	GO:0032451	demethylase activity	GO:0032452	histone demethylase activity	1	comp33621_c0
GO:0003674	Molecular Function	GO:0003824	catalytic activity	GO:0019239	deaminase activity	GO:0004000	adenosine deaminase activity	5	comp3264775_c0,comp81438_c1,comp34083_c0,comp82457_c2,comp2887130_c0
GO:0003674	Molecular Function	GO:0005488	binding	GO:0001871	pattern binding	GO:0030247	polysaccharide binding	43	comp1136420_c0,comp82608_c0,comp45956_c0,comp26588_c0,comp1859240_c0,comp82496_c1,comp758236_c0,comp57996_c0,comp71229_c0,comp84967_c0,comp2039676_c0,comp1909953_c0,comp84249_c3,comp2444658_c0,comp1651071_c0,comp2221709_c0,comp62894_c0,comp72108_c0,comp58633_c1,comp81417_c0,comp64459_c2,comp81555_c0,comp1156159_c0,comp77714_c0,comp83941_c0,comp1914642_c0,comp71050_c0,comp74827_c0,comp84309_c4,com…
GO:0003674	Molecular Function	GO:0005488	binding	GO:0030246	carbohydrate binding	GO:0030247	polysaccharide binding	43	comp1136420_c0,comp82608_c0,comp45956_c0,comp26588_c0,comp1859240_c0,comp82496_c1,comp758236_c0,comp57996_c0,comp71229_c0,comp84967_c0,comp2039676_c0,comp1909953_c0,comp84249_c3,comp2444658_c0,comp1651071_c0,comp2221709_c0,comp62894_c0,comp72108_c0,comp58633_c1,comp81417_c0,comp64459_c2,comp81555_c0,comp1156159_c0,comp77714_c0,comp83941_c0,comp1914642_c0,comp71050_c0,comp74827_c0,comp84309_c4,com…
GO:0003674	Molecular Function	GO:0005488	binding	GO:0030246	carbohydrate binding	GO:0048029	monosaccharide binding	33	comp1174398_c0,comp46767_c0,comp1528212_c0,comp34251_c0,comp65817_c0,comp69419_c0,comp26559_c0,comp76840_c0,comp61345_c0,comp1679081_c0,comp66889_c0,comp66720_c0,comp32123_c0,comp50735_c1,comp60101_c1,comp75491_c0,comp2579005_c0,comp84101_c0,comp86697_c0,comp1867983_c0,comp63043_c1,comp76961_c0,comp79755_c1,comp65817_c1,comp336724_c0,comp79166_c0,comp1551141_c0,comp79755_c0,comp61001_c0,comp76116…
GO:0003674	Molecular Function	GO:0005488	binding	GO:0008289	lipid binding	GO:0019840	isoprenoid binding	4	comp72086_c0,comp53851_c0,comp51861_c0,comp73169_c0
GO:0003674	Molecular Function	GO:0005488	binding	GO:0008289	lipid binding	GO:0005504	fatty acid binding	1	comp2349919_c0
GO:0003674	Molecular Function	GO:0005488	binding	GO:0008289	lipid binding	GO:0005543	phospholipid binding	145	comp60394_c0,comp64590_c0,comp7227_c0,comp1724520_c0,comp51566_c2,comp82807_c0,comp525385_c0,comp82830_c2,comp1553027_c0,comp7645_c0,comp420808_c0,comp83538_c0,comp50869_c0,comp68861_c0,comp21903_c0,comp82807_c1,comp1349976_c0,comp80663_c0,comp83346_c0,comp74537_c0,comp51537_c0,comp76515_c0,comp21016_c0,comp83364_c3,comp47075_c0,comp66626_c0,comp74480_c4,comp1863003_c0,comp703575_c0,comp22860_c0,…
GO:0003674	Molecular Function	GO:0005488	binding	GO:0008289	lipid binding	GO:0005496	steroid binding	17	comp69647_c2,comp77202_c0,comp49231_c0,comp78650_c0,comp8388_c0,comp34247_c0,comp66739_c1,comp53157_c0,comp76091_c0,comp1944_c1,comp1925624_c0,comp1944_c0,comp78752_c0,comp66739_c0,comp878637_c0,comp68502_c1,comp64600_c0
GO:0003674	Molecular Function	GO:0005488	binding	GO:0008144	drug binding	GO:0005527	macrolide binding	17	comp4354_c0,comp35664_c0,comp42425_c0,comp1934043_c0,comp44015_c0,comp84317_c0,comp676494_c0,comp45979_c0,comp83024_c0,comp61520_c0,comp612019_c0,comp62183_c0,comp1513322_c0,comp73437_c0,comp85141_c0,comp61147_c0,comp65533_c0
GO:0003674	Molecular Function	GO:0005488	binding	GO:0097367	carbohydrate derivative binding	GO:0005539	glycosaminoglycan binding	13	comp49074_c0,comp1124972_c0,comp81954_c0,comp1961352_c0,comp40429_c0,comp75181_c0,comp789200_c0,comp73720_c0,comp52369_c0,comp61582_c0,comp77134_c0,comp2430393_c0,comp83860_c0
GO:0003674	Molecular Function	GO:0005488	binding	GO:0060090	binding, bridging	GO:0030674	protein binding, bridging	4	comp210_c1,comp45889_c0,comp210_c0,comp19040_c0
GO:0003674	Molecular Function	GO:0005488	binding	GO:0005515	protein binding	GO:0001948	glycoprotein binding	7	comp62844_c0,comp80037_c0,comp80528_c5,comp73867_c2,comp25803_c0,comp3436_c0,comp1551465_c0
GO:0003674	Molecular Function	GO:0005488	binding	GO:0005515	protein binding	GO:0030276	clathrin binding	6	comp78263_c0,comp66814_c0,comp10885_c0,comp48732_c0,comp25361_c0,comp38055_c0
GO:0003674	Molecular Function	GO:0005488	binding	GO:0005515	protein binding	GO:0030674	protein binding, bridging	4	comp210_c1,comp45889_c0,comp210_c0,comp19040_c0
GO:0003674	Molecular Function	GO:0005488	binding	GO:0005515	protein binding	GO:0032182	small conjugating protein binding	32	comp82150_c3,comp83346_c0,comp23148_c0,comp2371301_c0,comp498377_c0,comp80639_c3,comp1028647_c0,comp66626_c0,comp64098_c0,comp48329_c1,comp1216680_c0,comp60150_c0,comp4231_c0,comp75263_c0,comp37059_c0,comp64098_c1,comp85236_c0,comp77040_c0,comp80951_c7,comp1862637_c0,comp497767_c0,comp1130039_c0,comp1116407_c0,comp62664_c0,comp84608_c0,comp71667_c0,comp79276_c0,comp71169_c0,comp86025_c0,comp80133…
GO:0003674	Molecular Function	GO:0005488	binding	GO:0005515	protein binding	GO:0019904	protein domain specific binding	7	comp17468_c1,comp210_c1,comp576270_c0,comp1844474_c0,comp19040_c0,comp210_c0,comp45889_c0
GO:0003674	Molecular Function	GO:0005488	binding	GO:0005515	protein binding	GO:0019838	growth factor binding	2	comp1937460_c0,comp2328447_c0
GO:0003674	Molecular Function	GO:0005488	binding	GO:0005515	protein binding	GO:0051018	protein kinase A binding	1	comp2457988_c0
GO:0003674	Molecular Function	GO:0005488	binding	GO:0005515	protein binding	GO:0042393	histone binding	8	comp85576_c0,comp77467_c5,comp72715_c0,comp32405_c1,comp63213_c0,comp85656_c0,comp32405_c0,comp83870_c0
GO:0003674	Molecular Function	GO:0005488	binding	GO:0005515	protein binding	GO:0051219	phosphoprotein binding	2	comp83089_c1,comp84749_c0
GO:0003674	Molecular Function	GO:0005488	binding	GO:0005515	protein binding	GO:0008092	cytoskeletal protein binding	979	comp69054_c0,comp33090_c0,comp1333420_c0,comp28135_c0,comp60274_c0,comp3177895_c0,comp1519364_c0,comp9193_c0,comp78017_c2,comp53861_c0,comp72885_c1,comp75901_c0,comp86441_c0,comp48972_c0,comp63044_c2,comp66511_c0,comp77193_c0,comp81005_c1,comp721_c0,comp72264_c1,comp68914_c0,comp1607459_c0,comp63876_c0,comp75541_c0,comp76294_c6,comp33943_c0,comp74941_c0,comp51785_c1,comp45889_c0,comp2612_c0,comp6…
GO:0003674	Molecular Function	GO:0005488	binding	GO:0005515	protein binding	GO:0031369	translation initiation factor binding	8	comp83031_c0,comp1900347_c0,comp64444_c0,comp83252_c0,comp163358_c0,comp35037_c0,comp244961_c0,comp444697_c0
GO:0003674	Molecular Function	GO:0005488	binding	GO:0005515	protein binding	GO:0046983	protein dimerization activity	309	comp81259_c1,comp1340319_c0,comp2324744_c0,comp1289580_c0,comp2071015_c0,comp77019_c0,comp81397_c0,comp79069_c0,comp83338_c0,comp32211_c0,comp86862_c0,comp80746_c0,comp40274_c0,comp73843_c1,comp74193_c0,comp23453_c0,comp67638_c0,comp84892_c2,comp1830599_c0,comp1285260_c0,comp78145_c0,comp82360_c1,comp72027_c0,comp77458_c1,comp77670_c0,comp55028_c0,comp1536332_c0,comp60587_c0,comp30697_c0,comp7266…
GO:0003674	Molecular Function	GO:0005488	binding	GO:0005515	protein binding	GO:0042802	identical protein binding	207	comp75473_c0,comp82429_c0,comp53657_c0,comp24638_c0,comp69156_c0,comp791721_c0,comp71791_c0,comp35318_c0,comp82943_c8,comp2032349_c0,comp84589_c0,comp84917_c0,comp1578752_c0,comp69733_c0,comp64867_c1,comp84586_c0,comp1547579_c0,comp20659_c0,comp33304_c0,comp2533794_c0,comp80592_c0,comp69358_c0,comp47531_c0,comp13627_c0,comp18850_c0,comp86081_c0,comp63193_c0,comp76501_c1,comp76775_c0,comp1115968_c…
GO:0003674	Molecular Function	GO:0005488	binding	GO:0005515	protein binding	GO:0019955	cytokine binding	2	comp66152_c0,comp74922_c0
GO:0003674	Molecular Function	GO:0005488	binding	GO:0005515	protein binding	GO:0005102	receptor binding	467	comp66817_c0,comp32357_c0,comp62410_c0,comp1412858_c0,comp3258502_c0,comp74810_c0,comp79304_c0,comp61615_c0,comp5699_c0,comp56703_c0,comp77753_c0,comp78679_c0,comp2915_c0,comp41862_c0,comp78505_c1,comp214140_c0,comp82513_c0,comp2659_c0,comp75220_c0,comp74468_c1,comp49228_c2,comp83497_c2,comp304036_c0,comp82573_c3,comp82128_c2,comp82153_c1,comp535622_c0,comp60563_c0,comp61677_c0,comp78211_c1,comp1…
GO:0003674	Molecular Function	GO:0005488	binding	GO:0005515	protein binding	GO:0032403	protein complex binding	148	comp77572_c0,comp72839_c0,comp72295_c0,comp44599_c0,comp52131_c0,comp72804_c0,comp78992_c2,comp77840_c0,comp73758_c0,comp4556_c0,comp1302369_c0,comp60785_c0,comp72883_c0,comp63998_c0,comp1576635_c0,comp2432495_c0,comp54840_c2,comp74675_c0,comp1382100_c0,comp81107_c2,comp78111_c1,comp81473_c0,comp87781_c0,comp60907_c0,comp79284_c2,comp1839924_c0,comp2652043_c0,comp66570_c0,comp51545_c0,comp52878_c…
GO:0003674	Molecular Function	GO:0005488	binding	GO:0005515	protein binding	GO:0031072	heat shock protein binding	3	comp53179_c0,comp50900_c0,comp70806_c1
GO:0003674	Molecular Function	GO:0005488	binding	GO:0005515	protein binding	GO:0008134	transcription factor binding	34	comp67103_c0,comp71793_c1,comp70642_c0,comp72668_c0,comp67282_c0,comp79677_c0,comp60735_c0,comp69252_c0,comp2308594_c0,comp4917_c0,comp66290_c0,comp74656_c0,comp1974964_c0,comp82510_c0,comp76762_c0,comp71538_c0,comp1518241_c0,comp78543_c1,comp86819_c0,comp78993_c0,comp86569_c0,comp45142_c0,comp1876433_c0,comp61344_c0,comp78543_c3,comp40587_c0,comp60839_c0,comp45627_c0,comp83780_c0,comp80159_c0,co…
GO:0003674	Molecular Function	GO:0005488	binding	GO:0005515	protein binding	GO:0019899	enzyme binding	250	comp84542_c0,comp80501_c0,comp45518_c0,comp77331_c0,comp75354_c0,comp61752_c1,comp5406_c0,comp1303032_c0,comp60622_c0,comp55101_c0,comp66871_c3,comp1330558_c0,comp69948_c1,comp74381_c1,comp66629_c1,comp1132346_c0,comp47004_c0,comp75167_c0,comp72417_c1,comp2325226_c0,comp30956_c0,comp74317_c0,comp73557_c0,comp82096_c0,comp82153_c2,comp78555_c3,comp63679_c0,comp48712_c0,comp84058_c0,comp32356_c0,co…
GO:0003674	Molecular Function	GO:0005488	binding	GO:0005515	protein binding	GO:0000149	SNARE binding	19	comp40274_c0,comp2447606_c0,comp420190_c0,comp7501_c0,comp76548_c0,comp70590_c0,comp79612_c1,comp70941_c1,comp80444_c0,comp1949474_c0,comp1241569_c0,comp80618_c0,comp693417_c0,comp24930_c0,comp62731_c0,comp1939887_c0,comp1578730_c0,comp2407751_c0,comp4420883_c0
GO:0003674	Molecular Function	GO:0005488	binding	GO:0005515	protein binding	GO:0047485	protein N-terminus binding	2	comp65757_c0,comp54491_c0
GO:0003674	Molecular Function	GO:0005488	binding	GO:0051540	metal cluster binding	GO:0051536	iron-sulfur cluster binding	287	comp13101_c0,comp6169_c0,comp1637942_c0,comp80704_c0,comp82334_c2,comp2421887_c0,comp1536539_c0,comp75704_c0,comp83047_c2,comp80574_c0,comp58333_c1,comp71918_c0,comp54917_c0,comp2412541_c0,comp68587_c0,comp68685_c0,comp1903022_c0,comp350851_c0,comp65866_c0,comp4173_c0,comp32783_c0,comp69830_c3,comp63205_c0,comp20445_c0,comp801068_c0,comp70219_c2,comp60555_c2,comp1138915_c0,comp33398_c0,comp122223…
GO:0003674	Molecular Function	GO:0005488	binding	GO:0033218	amide binding	GO:0042277	peptide binding	33	comp48193_c0,comp60562_c0,comp3089403_c0,comp27854_c0,comp59691_c0,comp1343449_c0,comp84933_c1,comp55718_c0,comp32698_c0,comp45491_c0,comp66870_c0,comp672919_c0,comp1981276_c0,comp621552_c0,comp84449_c4,comp56275_c0,comp87971_c0,comp67101_c0,comp60024_c0,comp65785_c0,comp80561_c0,comp9290_c0,comp1340730_c0,comp65785_c1,comp3393_c1,comp57107_c0,comp1002097_c0,comp84449_c6,comp3412_c0,comp1119460_c…
GO:0003674	Molecular Function	GO:0005488	binding	GO:0003682	chromatin binding	GO:0031490	chromatin DNA binding	4	comp73725_c0,comp74396_c0,comp81938_c0,comp84557_c1
GO:0003674	Molecular Function	GO:0005488	binding	GO:0003682	chromatin binding	GO:0031491	nucleosome binding	4	comp84557_c1,comp81938_c0,comp74396_c0,comp73725_c0
GO:0003674	Molecular Function	GO:0005488	binding	GO:0036094	small molecule binding	GO:0000166	nucleotide binding	10301	comp70065_c0,comp76897_c0,comp66559_c0,comp2388032_c0,comp668588_c0,comp78511_c4,comp1845193_c0,comp77138_c0,comp1124856_c0,comp74240_c2,comp45741_c0,comp1883593_c0,comp75767_c1,comp71258_c1,comp22307_c0,comp44743_c0,comp41802_c0,comp32768_c0,comp68899_c0,comp998_c0,comp84306_c0,comp66_c0,comp34138_c0,comp72400_c0,comp1162770_c0,comp53978_c0,comp68440_c0,comp82278_c0,comp79866_c0,comp78511_c3,com…
3849_c0,comp1619_c1,comp1595325_c0,comp765726_c0,comp90_c0,comp74912_c0,comp57181_c0,comp1434108_c0,comp79343_c0,comp1112142_c0,comp3018_c0,comp790016_c0,comp57182_c0,comp71892_c0,comp55747_c0,comp81780_c3,comp80565_c0,comp71063_c3,comp28000_c0,comp48538_c1,comp84306_c1,comp39196_c0,comp68409_c0,comp66875_c0,comp20809_c0,comp1833272_c0,comp503439_c0,comp610161_c0,comp3217_c0,comp1131253_c0,comp70…
1,comp73865_c0,comp61045_c0,comp317322_c0,comp12336_c0,comp61363_c0,comp59029_c0,comp217_c0,comp81129_c1,comp17609_c0,comp81625_c6,comp71429_c0,comp2346501_c0,comp22633_c0,comp54939_c0,comp77120_c0,comp61178_c0,comp642_c0,comp56954_c0,comp60174_c0,comp48210_c0,comp61384_c0,comp59082_c0,comp8214_c0,comp62730_c0,comp1545158_c0,comp1973233_c0,comp11579_c0,comp1721007_c0,comp11275_c0,comp632301_c0,co…
,comp2467_c1,comp62918_c0,comp2361884_c0,comp25719_c0,comp46852_c0,comp77178_c0,comp1322798_c0,comp67933_c0,comp11012_c0,comp1305524_c0,comp1551241_c0,comp62358_c0,comp876299_c0,comp71117_c0,comp83055_c1,comp2322686_c0,comp84839_c0,comp50228_c1,comp55361_c1,comp82182_c1,comp59489_c3,comp82356_c2,comp62861_c0,comp78671_c1,comp88729_c0,comp73745_c0,comp43825_c0,comp13416_c0,comp2234_c0,comp8583_c0,…
0321_c1,comp80674_c2,comp39647_c0,comp2324744_c0,comp71940_c0,comp2328350_c0,comp78780_c0,comp64695_c1,comp1749520_c0,comp78303_c1,comp70633_c1,comp62726_c0,comp64195_c0,comp45433_c0,comp70236_c0,comp83073_c0,comp616_c0,comp1052467_c0,comp75062_c0,comp81310_c0,comp12723_c0,comp82571_c0,comp79424_c0,comp78397_c0,comp63423_c1,comp90624_c0,comp51463_c0,comp1675087_c0,comp63363_c0,comp5007_c0,comp494…
GO:0003674	Molecular Function	GO:0005488	binding	GO:0036094	small molecule binding	GO:0019842	vitamin binding	145	comp1313_c0,comp42971_c0,comp81620_c3,comp81020_c1,comp61359_c0,comp23899_c0,comp67482_c0,comp46767_c0,comp1174398_c0,comp18596_c0,comp927067_c0,comp56588_c2,comp34251_c0,comp56285_c0,comp84432_c1,comp73468_c0,comp80994_c2,comp77733_c0,comp81029_c1,comp82655_c1,comp4447992_c0,comp583010_c0,comp79755_c1,comp2005824_c0,comp2319037_c0,comp18287_c0,comp6753_c0,comp38408_c0,comp2958_c0,comp56290_c0,co…
GO:0003674	Molecular Function	GO:0005488	binding	GO:0036094	small molecule binding	GO:0043178	alcohol binding	26	comp66739_c0,comp78752_c0,comp878637_c0,comp51861_c0,comp76091_c0,comp1944_c1,comp85434_c0,comp1925624_c0,comp1944_c0,comp64600_c0,comp72086_c0,comp68502_c1,comp77202_c0,comp80676_c0,comp49231_c0,comp78650_c0,comp81216_c3,comp69647_c2,comp8388_c0,comp34247_c0,comp66739_c1,comp53157_c0,comp53851_c0,comp59164_c0,comp85069_c0,comp84426_c0
GO:0003674	Molecular Function	GO:0005488	binding	GO:0036094	small molecule binding	GO:0001882	nucleoside binding	9029	comp88165_c0,comp74080_c0,comp4807_c1,comp58_c0,comp74992_c1,comp1110734_c0,comp75769_c0,comp73868_c0,comp21776_c0,comp61008_c0,comp53755_c0,comp79317_c0,comp81853_c1,comp3592_c0,comp84917_c0,comp1675632_c0,comp73904_c0,comp77840_c0,comp83050_c5,comp75673_c0,comp55786_c0,comp84090_c1,comp1350091_c0,comp2299315_c0,comp69222_c0,comp44690_c1,comp1578730_c0,comp26727_c0,comp78992_c2,comp54124_c0,comp…
,comp572291_c0,comp66925_c2,comp62885_c0,comp45478_c0,comp738545_c0,comp64357_c0,comp75839_c0,comp52467_c2,comp20151_c0,comp77432_c1,comp24747_c0,comp2300390_c0,comp81258_c3,comp46598_c0,comp82857_c3,comp26902_c0,comp58527_c0,comp1899915_c0,comp9688_c0,comp44842_c0,comp80942_c4,comp69381_c0,comp61593_c0,comp20138_c0,comp87781_c0,comp82216_c6,comp49451_c0,comp78825_c3,comp84294_c0,comp2501747_c0,c…
1254_c2,comp83445_c0,comp63182_c1,comp60172_c3,comp114_c0,comp1283370_c0,comp66124_c0,comp21764_c0,comp72550_c0,comp979555_c0,comp81537_c8,comp28176_c0,comp62518_c0,comp1082733_c0,comp2561775_c0,comp71389_c1,comp53422_c0,comp65835_c0,comp1067555_c0,comp82183_c0,comp80912_c1,comp16623_c0,comp83376_c0,comp1574560_c0,comp87162_c0,comp48136_c0,comp1036_c0,comp1587907_c0,comp1376672_c0,comp85912_c0,co…
p84865_c2,comp71307_c1,comp73279_c0,comp3122181_c0,comp77106_c1,comp84410_c0,comp82573_c3,comp33451_c0,comp78295_c0,comp73792_c0,comp73925_c0,comp65969_c0,comp83524_c0,comp21409_c0,comp854619_c0,comp33776_c1,comp498718_c0,comp30013_c0,comp876245_c0,comp24299_c0,comp1845843_c0,comp48992_c1,comp84569_c0,comp479796_c0,comp63365_c0,comp2354428_c0,comp58923_c0,comp49979_c0,comp57033_c0,comp71260_c1,co…
GO:0003674	Molecular Function	GO:0005488	binding	GO:0043167	ion binding	GO:0043169	cation binding	8569	comp71269_c0,comp71388_c0,comp55446_c0,comp82670_c0,comp72108_c1,comp14152_c0,comp71981_c0,comp1308752_c0,comp81367_c2,comp69112_c1,comp63679_c0,comp80123_c0,comp54617_c3,comp85656_c0,comp82797_c0,comp68138_c1,comp32036_c0,comp1231268_c0,comp248592_c0,comp81696_c0,comp64120_c0,comp32638_c0,comp84015_c0,comp79482_c0,comp32895_c0,comp65790_c0,comp2436282_c0,comp119809_c0,comp80096_c0,comp2645045_c0…
0,comp9129_c0,comp81149_c0,comp1679081_c0,comp68573_c0,comp80492_c0,comp35872_c0,comp68651_c0,comp70884_c1,comp1908536_c0,comp2470302_c0,comp1750201_c0,comp78433_c0,comp80619_c0,comp56639_c2,comp75085_c0,comp57033_c0,comp76053_c0,comp77824_c0,comp84030_c0,comp67026_c0,comp32542_c0,comp659634_c0,comp38840_c0,comp1391630_c0,comp1329469_c0,comp1951567_c0,comp479796_c0,comp85179_c0,comp45542_c0,comp1…
_c0,comp84783_c0,comp82494_c8,comp85824_c0,comp1314037_c0,comp69075_c0,comp73886_c0,comp2303771_c0,comp60771_c0,comp78728_c0,comp48932_c0,comp2300788_c0,comp77960_c4,comp65664_c0,comp68348_c0,comp84948_c0,comp80521_c1,comp17327_c1,comp33464_c0,comp5737_c0,comp74960_c0,comp75647_c0,comp79771_c1,comp68049_c0,comp21690_c0,comp44807_c0,comp85474_c0,comp61518_c0,comp57684_c0,comp80788_c1,comp1649632_c…
9_c1,comp84159_c0,comp70097_c0,comp32079_c0,comp75915_c0,comp84082_c0,comp51390_c0,comp55615_c0,comp1130216_c0,comp66215_c0,comp66596_c0,comp66727_c0,comp84855_c0,comp74475_c1,comp31584_c0,comp6106_c0,comp75179_c0,comp46147_c1,comp52406_c2,comp1517813_c0,comp73610_c0,comp76037_c0,comp1111996_c0,comp62006_c0,comp55339_c1,comp1293404_c0,comp3641715_c0,comp68129_c0,comp76666_c0,comp2180335_c0,comp74…
GO:0003674	Molecular Function	GO:0005488	binding	GO:0043167	ion binding	GO:0043168	anion binding	10807	comp878197_c0,comp50228_c0,comp25100_c0,comp61296_c0,comp70052_c0,comp528400_c0,comp84871_c0,comp1151_c0,comp2299945_c0,comp77062_c0,comp84788_c0,comp68799_c1,comp56941_c1,comp83296_c1,comp9732_c0,comp95704_c0,comp56443_c2,comp56993_c0,comp64087_c1,comp83450_c2,comp79063_c0,comp58885_c0,comp59827_c0,comp61406_c0,comp82746_c0,comp1876208_c0,comp481577_c0,comp22342_c0,comp32340_c0,comp39192_c0,comp…
1,comp1749520_c0,comp78303_c1,comp70633_c1,comp64195_c0,comp45433_c0,comp62726_c0,comp70236_c0,comp83073_c0,comp616_c0,comp39647_c0,comp71940_c0,comp1162580_c0,comp2740_c1,comp39580_c0,comp10154_c0,comp2009_c1,comp82033_c0,comp1982636_c0,comp64234_c0,comp75996_c1,comp43667_c1,comp77545_c0,comp1865746_c0,comp3223_c0,comp78303_c0,comp1645693_c0,comp56367_c0,comp76540_c0,comp27630_c0,comp66884_c0,co…
comp79077_c0,comp83958_c1,comp40378_c1,comp76039_c0,comp1311786_c0,comp3160_c0,comp31169_c0,comp46192_c0,comp80024_c2,comp78002_c1,comp72575_c0,comp1253_c0,comp2660061_c0,comp1123989_c0,comp25361_c0,comp73754_c0,comp63912_c0,comp1151634_c0,comp74538_c0,comp80339_c0,comp10024_c0,comp46173_c1,comp72090_c0,comp71376_c1,comp21779_c0,comp7511_c0,comp50413_c1,comp69161_c0,comp6537_c0,comp71653_c0,comp5…
,comp2365042_c0,comp74899_c0,comp60341_c0,comp82904_c0,comp83010_c2,comp3273818_c0,comp80923_c0,comp77083_c2,comp721245_c0,comp17468_c0,comp4665_c1,comp892_c0,comp83483_c1,comp84256_c0,comp73587_c2,comp797522_c0,comp39588_c0,comp4106112_c0,comp42206_c0,comp74229_c0,comp8297_c0,comp57233_c1,comp68029_c0,comp76217_c0,comp30404_c0,comp81625_c1,comp72505_c0,comp32038_c0,comp44969_c0,comp1157524_c0,co…
c1,comp1544019_c0,comp1576058_c0,comp69850_c0,comp83265_c0,comp1334360_c0,comp1052400_c0,comp874066_c0,comp80498_c0,comp41289_c0,comp1205527_c0,comp21614_c0,comp71260_c2,comp1040165_c0,comp1308222_c0,comp49162_c0,comp62875_c0,comp14825_c0,comp36573_c0,comp59071_c1,comp983613_c0,comp75839_c1,comp78946_c1,comp66447_c0,comp2551846_c0,comp84579_c0,comp56568_c1,comp32867_c0,comp1244978_c0,comp1520828_…
GO:0003674	Molecular Function	GO:0005488	binding	GO:0097159	organic cyclic compound binding	GO:0003676	nucleic acid binding	7767	comp84303_c5,comp66011_c0,comp18870_c1,comp49258_c1,comp70994_c0,comp74277_c0,comp70318_c0,comp84610_c0,comp1195467_c0,comp74548_c0,comp69235_c1,comp67786_c0,comp64481_c0,comp82283_c0,comp84437_c0,comp1134948_c0,comp74600_c0,comp72509_c0,comp3283905_c0,comp2427865_c0,comp75593_c0,comp78563_c1,comp65008_c0,comp83991_c6,comp84150_c0,comp2376806_c0,comp46554_c0,comp73725_c0,comp83939_c0,comp59747_c1…
,comp59679_c1,comp1513453_c0,comp2019321_c0,comp83467_c0,comp77335_c0,comp70758_c0,comp60593_c0,comp48793_c0,comp73543_c1,comp78543_c1,comp81907_c2,comp77524_c1,comp64981_c0,comp49537_c0,comp80123_c0,comp2323967_c0,comp59546_c0,comp83063_c1,comp77554_c2,comp327511_c0,comp81367_c2,comp31992_c0,comp69201_c0,comp507907_c0,comp54397_c0,comp32456_c0,comp51228_c0,comp58105_c0,comp1870332_c0,comp74550_c…
49108_c0,comp83564_c0,comp71192_c0,comp70626_c0,comp1896844_c0,comp55312_c1,comp17908_c1,comp81629_c4,comp1862735_c0,comp56473_c0,comp3955_c0,comp72808_c1,comp79248_c0,comp1548770_c0,comp66757_c0,comp82847_c2,comp2232106_c0,comp54324_c0,comp1648221_c0,comp59993_c0,comp2581644_c0,comp65192_c0,comp83512_c6,comp71103_c0,comp81813_c0,comp71954_c0,comp2460102_c0,comp49677_c1,comp69398_c0,comp2065_c0,c…
omp54074_c0,comp60483_c0,comp11727_c0,comp32847_c0,comp71049_c0,comp73664_c0,comp82370_c1,comp2376464_c0,comp100957_c0,comp1668056_c0,comp78908_c1,comp8719_c0,comp2442991_c0,comp1842231_c0,comp80312_c0,comp65175_c0,comp52183_c0,comp45289_c0,comp63839_c0,comp84801_c4,comp1551735_c0,comp73840_c0,comp79197_c0,comp2062_c0,comp2042631_c0,comp82985_c0,comp74856_c0,comp76578_c0,comp81866_c0,comp2400765_…
GO:0003674	Molecular Function	GO:0005488	binding	GO:0097159	organic cyclic compound binding	GO:0005527	macrolide binding	17	comp4354_c0,comp35664_c0,comp42425_c0,comp1934043_c0,comp44015_c0,comp84317_c0,comp676494_c0,comp45979_c0,comp83024_c0,comp61520_c0,comp612019_c0,comp62183_c0,comp1513322_c0,comp73437_c0,comp85141_c0,comp61147_c0,comp65533_c0
GO:0003674	Molecular Function	GO:0005488	binding	GO:0097159	organic cyclic compound binding	GO:0001882	nucleoside binding	9029	comp88165_c0,comp74080_c0,comp4807_c1,comp58_c0,comp74992_c1,comp1110734_c0,comp75769_c0,comp73868_c0,comp21776_c0,comp61008_c0,comp53755_c0,comp79317_c0,comp81853_c1,comp3592_c0,comp84917_c0,comp1675632_c0,comp73904_c0,comp77840_c0,comp83050_c5,comp75673_c0,comp55786_c0,comp84090_c1,comp1350091_c0,comp2299315_c0,comp69222_c0,comp44690_c1,comp1578730_c0,comp26727_c0,comp78992_c2,comp54124_c0,comp…
,comp572291_c0,comp66925_c2,comp62885_c0,comp45478_c0,comp738545_c0,comp64357_c0,comp75839_c0,comp52467_c2,comp20151_c0,comp77432_c1,comp24747_c0,comp2300390_c0,comp81258_c3,comp46598_c0,comp82857_c3,comp26902_c0,comp58527_c0,comp1899915_c0,comp9688_c0,comp44842_c0,comp80942_c4,comp69381_c0,comp61593_c0,comp20138_c0,comp87781_c0,comp82216_c6,comp49451_c0,comp78825_c3,comp84294_c0,comp2501747_c0,c…
1254_c2,comp83445_c0,comp63182_c1,comp60172_c3,comp114_c0,comp1283370_c0,comp66124_c0,comp21764_c0,comp72550_c0,comp979555_c0,comp81537_c8,comp28176_c0,comp62518_c0,comp1082733_c0,comp2561775_c0,comp71389_c1,comp53422_c0,comp65835_c0,comp1067555_c0,comp82183_c0,comp80912_c1,comp16623_c0,comp83376_c0,comp1574560_c0,comp87162_c0,comp48136_c0,comp1036_c0,comp1587907_c0,comp1376672_c0,comp85912_c0,co…
p84865_c2,comp71307_c1,comp73279_c0,comp3122181_c0,comp77106_c1,comp84410_c0,comp82573_c3,comp33451_c0,comp78295_c0,comp73792_c0,comp73925_c0,comp65969_c0,comp83524_c0,comp21409_c0,comp854619_c0,comp33776_c1,comp498718_c0,comp30013_c0,comp876245_c0,comp24299_c0,comp1845843_c0,comp48992_c1,comp84569_c0,comp479796_c0,comp63365_c0,comp2354428_c0,comp58923_c0,comp49979_c0,comp57033_c0,comp71260_c1,co…
GO:0003674	Molecular Function	GO:0005488	binding	GO:0097159	organic cyclic compound binding	GO:1901265	nucleoside phosphate binding	11612	comp80710_c1,comp78139_c2,comp1935734_c0,comp845918_c0,comp58075_c0,comp84284_c0,comp875766_c0,comp69645_c1,comp691128_c0,comp60514_c1,comp19285_c0,comp1839_c0,comp1530634_c0,comp79952_c0,comp1356672_c0,comp1384_c1,comp22613_c0,comp1455473_c0,comp61393_c0,comp62432_c1,comp81025_c2,comp66019_c0,comp58856_c0,comp76055_c0,comp83011_c0,comp84078_c0,comp71882_c0,comp34400_c0,comp721677_c0,comp81466_c0…
54_c0,comp1855107_c0,comp2300688_c0,comp70713_c0,comp45952_c1,comp76163_c3,comp60484_c1,comp78872_c0,comp78288_c1,comp81516_c0,comp30837_c1,comp84763_c2,comp83336_c2,comp83354_c2,comp72760_c0,comp9941_c0,comp82491_c1,comp56596_c0,comp3593538_c0,comp66358_c1,comp58927_c0,comp32338_c0,comp22041_c0,comp83937_c1,comp82592_c3,comp79943_c1,comp66837_c0,comp82340_c0,comp76171_c0,comp22_c0,comp44100_c1,c…
p79015_c0,comp79705_c0,comp48481_c0,comp82914_c2,comp62312_c0,comp3516587_c0,comp81820_c2,comp2391_c0,comp4572913_c0,comp1522793_c0,comp2120061_c0,comp82687_c0,comp82027_c0,comp72144_c0,comp34397_c0,comp56774_c0,comp33161_c0,comp70400_c1,comp64157_c1,comp2299700_c0,comp72186_c0,comp1119915_c0,comp1595477_c0,comp981574_c0,comp847017_c0,comp61974_c1,comp2560_c0,comp85286_c0,comp3179741_c0,comp81439…
74043_c0,comp78998_c1,comp66936_c1,comp57458_c2,comp1133027_c0,comp74721_c1,comp65331_c1,comp45520_c0,comp67525_c1,comp46558_c0,comp48166_c0,comp51186_c0,comp73972_c0,comp40264_c0,comp2349288_c0,comp1339671_c0,comp68352_c0,comp68463_c0,comp78992_c2,comp26727_c0,comp19781_c0,comp62592_c3,comp54124_c0,comp40105_c0,comp67029_c0,comp315512_c0,comp70735_c1,comp1991188_c0,comp1675632_c0,comp81135_c0,co…
635_c1,comp18570_c0,comp44821_c0,comp57728_c0,comp75228_c0,comp79054_c1,comp61592_c1,comp3086642_c0,comp72356_c2,comp50459_c0,comp4069_c0,comp73763_c1,comp79864_c3,comp63089_c1,comp6811_c0,comp50801_c1,comp74685_c1,comp87267_c0,comp81462_c0,comp1124811_c0,comp1291261_c0,comp918513_c0,comp74303_c0,comp71577_c0,comp63455_c0,comp612622_c0,comp85756_c0,comp67137_c2,comp78111_c2,comp2406155_c0,comp676…
GO:0003674	Molecular Function	GO:0005488	binding	GO:0097159	organic cyclic compound binding	GO:0046906	tetrapyrrole binding	1129	comp60331_c0,comp84153_c1,comp74671_c5,comp39792_c0,comp6276_c0,comp55205_c0,comp58655_c0,comp72823_c1,comp58435_c0,comp85219_c0,comp40523_c0,comp48841_c1,comp2192646_c0,comp9037_c0,comp67496_c0,comp1285250_c0,comp270671_c0,comp55294_c0,comp1532095_c0,comp421437_c0,comp1487_c0,comp31769_c0,comp75908_c0,comp2476062_c0,comp727107_c0,comp70711_c1,comp1301985_c0,comp75848_c0,comp39173_c0,comp723695_c…
GO:0003674	Molecular Function	GO:0005488	binding	GO:0097159	organic cyclic compound binding	GO:0005496	steroid binding	17	comp69647_c2,comp77202_c0,comp49231_c0,comp78650_c0,comp8388_c0,comp34247_c0,comp66739_c1,comp53157_c0,comp76091_c0,comp1944_c1,comp1925624_c0,comp1944_c0,comp78752_c0,comp66739_c0,comp878637_c0,comp68502_c1,comp64600_c0
GO:0003674	Molecular Function	GO:0005488	binding	GO:1901363	heterocyclic compound binding	GO:0046906	tetrapyrrole binding	1129	comp60331_c0,comp84153_c1,comp74671_c5,comp39792_c0,comp6276_c0,comp55205_c0,comp58655_c0,comp72823_c1,comp58435_c0,comp85219_c0,comp40523_c0,comp48841_c1,comp2192646_c0,comp9037_c0,comp67496_c0,comp1285250_c0,comp270671_c0,comp55294_c0,comp1532095_c0,comp421437_c0,comp1487_c0,comp31769_c0,comp75908_c0,comp2476062_c0,comp727107_c0,comp70711_c1,comp1301985_c0,comp75848_c0,comp39173_c0,comp723695_c…
GO:0003674	Molecular Function	GO:0005488	binding	GO:1901363	heterocyclic compound binding	GO:1901265	nucleoside phosphate binding	11612	comp80710_c1,comp78139_c2,comp1935734_c0,comp845918_c0,comp58075_c0,comp84284_c0,comp875766_c0,comp69645_c1,comp691128_c0,comp60514_c1,comp19285_c0,comp1839_c0,comp1530634_c0,comp79952_c0,comp1356672_c0,comp1384_c1,comp22613_c0,comp1455473_c0,comp61393_c0,comp62432_c1,comp81025_c2,comp66019_c0,comp58856_c0,comp76055_c0,comp83011_c0,comp84078_c0,comp71882_c0,comp34400_c0,comp721677_c0,comp81466_c0…
54_c0,comp1855107_c0,comp2300688_c0,comp70713_c0,comp45952_c1,comp76163_c3,comp60484_c1,comp78872_c0,comp78288_c1,comp81516_c0,comp30837_c1,comp84763_c2,comp83336_c2,comp83354_c2,comp72760_c0,comp9941_c0,comp82491_c1,comp56596_c0,comp3593538_c0,comp66358_c1,comp58927_c0,comp32338_c0,comp22041_c0,comp83937_c1,comp82592_c3,comp79943_c1,comp66837_c0,comp82340_c0,comp76171_c0,comp22_c0,comp44100_c1,c…
p79015_c0,comp79705_c0,comp48481_c0,comp82914_c2,comp62312_c0,comp3516587_c0,comp81820_c2,comp2391_c0,comp4572913_c0,comp1522793_c0,comp2120061_c0,comp82687_c0,comp82027_c0,comp72144_c0,comp34397_c0,comp56774_c0,comp33161_c0,comp70400_c1,comp64157_c1,comp2299700_c0,comp72186_c0,comp1119915_c0,comp1595477_c0,comp981574_c0,comp847017_c0,comp61974_c1,comp2560_c0,comp85286_c0,comp3179741_c0,comp81439…
74043_c0,comp78998_c1,comp66936_c1,comp57458_c2,comp1133027_c0,comp74721_c1,comp65331_c1,comp45520_c0,comp67525_c1,comp46558_c0,comp48166_c0,comp51186_c0,comp73972_c0,comp40264_c0,comp2349288_c0,comp1339671_c0,comp68352_c0,comp68463_c0,comp78992_c2,comp26727_c0,comp19781_c0,comp62592_c3,comp54124_c0,comp40105_c0,comp67029_c0,comp315512_c0,comp70735_c1,comp1991188_c0,comp1675632_c0,comp81135_c0,co…
635_c1,comp18570_c0,comp44821_c0,comp57728_c0,comp75228_c0,comp79054_c1,comp61592_c1,comp3086642_c0,comp72356_c2,comp50459_c0,comp4069_c0,comp73763_c1,comp79864_c3,comp63089_c1,comp6811_c0,comp50801_c1,comp74685_c1,comp87267_c0,comp81462_c0,comp1124811_c0,comp1291261_c0,comp918513_c0,comp74303_c0,comp71577_c0,comp63455_c0,comp612622_c0,comp85756_c0,comp67137_c2,comp78111_c2,comp2406155_c0,comp676…
GO:0003674	Molecular Function	GO:0005488	binding	GO:1901363	heterocyclic compound binding	GO:0001882	nucleoside binding	9029	comp88165_c0,comp74080_c0,comp4807_c1,comp58_c0,comp74992_c1,comp1110734_c0,comp75769_c0,comp73868_c0,comp21776_c0,comp61008_c0,comp53755_c0,comp79317_c0,comp81853_c1,comp3592_c0,comp84917_c0,comp1675632_c0,comp73904_c0,comp77840_c0,comp83050_c5,comp75673_c0,comp55786_c0,comp84090_c1,comp1350091_c0,comp2299315_c0,comp69222_c0,comp44690_c1,comp1578730_c0,comp26727_c0,comp78992_c2,comp54124_c0,comp…
,comp572291_c0,comp66925_c2,comp62885_c0,comp45478_c0,comp738545_c0,comp64357_c0,comp75839_c0,comp52467_c2,comp20151_c0,comp77432_c1,comp24747_c0,comp2300390_c0,comp81258_c3,comp46598_c0,comp82857_c3,comp26902_c0,comp58527_c0,comp1899915_c0,comp9688_c0,comp44842_c0,comp80942_c4,comp69381_c0,comp61593_c0,comp20138_c0,comp87781_c0,comp82216_c6,comp49451_c0,comp78825_c3,comp84294_c0,comp2501747_c0,c…
1254_c2,comp83445_c0,comp63182_c1,comp60172_c3,comp114_c0,comp1283370_c0,comp66124_c0,comp21764_c0,comp72550_c0,comp979555_c0,comp81537_c8,comp28176_c0,comp62518_c0,comp1082733_c0,comp2561775_c0,comp71389_c1,comp53422_c0,comp65835_c0,comp1067555_c0,comp82183_c0,comp80912_c1,comp16623_c0,comp83376_c0,comp1574560_c0,comp87162_c0,comp48136_c0,comp1036_c0,comp1587907_c0,comp1376672_c0,comp85912_c0,co…
p84865_c2,comp71307_c1,comp73279_c0,comp3122181_c0,comp77106_c1,comp84410_c0,comp82573_c3,comp33451_c0,comp78295_c0,comp73792_c0,comp73925_c0,comp65969_c0,comp83524_c0,comp21409_c0,comp854619_c0,comp33776_c1,comp498718_c0,comp30013_c0,comp876245_c0,comp24299_c0,comp1845843_c0,comp48992_c1,comp84569_c0,comp479796_c0,comp63365_c0,comp2354428_c0,comp58923_c0,comp49979_c0,comp57033_c0,comp71260_c1,co…
GO:0003674	Molecular Function	GO:0005488	binding	GO:1901363	heterocyclic compound binding	GO:0005527	macrolide binding	17	comp4354_c0,comp35664_c0,comp42425_c0,comp1934043_c0,comp44015_c0,comp84317_c0,comp676494_c0,comp45979_c0,comp83024_c0,comp61520_c0,comp612019_c0,comp62183_c0,comp1513322_c0,comp73437_c0,comp85141_c0,comp61147_c0,comp65533_c0
GO:0003674	Molecular Function	GO:0005488	binding	GO:1901363	heterocyclic compound binding	GO:0003676	nucleic acid binding	7767	comp84303_c5,comp66011_c0,comp18870_c1,comp49258_c1,comp70994_c0,comp74277_c0,comp70318_c0,comp84610_c0,comp1195467_c0,comp74548_c0,comp69235_c1,comp67786_c0,comp64481_c0,comp82283_c0,comp84437_c0,comp1134948_c0,comp74600_c0,comp72509_c0,comp3283905_c0,comp2427865_c0,comp75593_c0,comp78563_c1,comp65008_c0,comp83991_c6,comp84150_c0,comp2376806_c0,comp46554_c0,comp73725_c0,comp83939_c0,comp59747_c1…
,comp59679_c1,comp1513453_c0,comp2019321_c0,comp83467_c0,comp77335_c0,comp70758_c0,comp60593_c0,comp48793_c0,comp73543_c1,comp78543_c1,comp81907_c2,comp77524_c1,comp64981_c0,comp49537_c0,comp80123_c0,comp2323967_c0,comp59546_c0,comp83063_c1,comp77554_c2,comp327511_c0,comp81367_c2,comp31992_c0,comp69201_c0,comp507907_c0,comp54397_c0,comp32456_c0,comp51228_c0,comp58105_c0,comp1870332_c0,comp74550_c…
49108_c0,comp83564_c0,comp71192_c0,comp70626_c0,comp1896844_c0,comp55312_c1,comp17908_c1,comp81629_c4,comp1862735_c0,comp56473_c0,comp3955_c0,comp72808_c1,comp79248_c0,comp1548770_c0,comp66757_c0,comp82847_c2,comp2232106_c0,comp54324_c0,comp1648221_c0,comp59993_c0,comp2581644_c0,comp65192_c0,comp83512_c6,comp71103_c0,comp81813_c0,comp71954_c0,comp2460102_c0,comp49677_c1,comp69398_c0,comp2065_c0,c…
omp54074_c0,comp60483_c0,comp11727_c0,comp32847_c0,comp71049_c0,comp73664_c0,comp82370_c1,comp2376464_c0,comp100957_c0,comp1668056_c0,comp78908_c1,comp8719_c0,comp2442991_c0,comp1842231_c0,comp80312_c0,comp65175_c0,comp52183_c0,comp45289_c0,comp63839_c0,comp84801_c4,comp1551735_c0,comp73840_c0,comp79197_c0,comp2062_c0,comp2042631_c0,comp82985_c0,comp74856_c0,comp76578_c0,comp81866_c0,comp2400765_…
GO:0003674	Molecular Function	GO:0005488	binding	GO:0048037	cofactor binding	GO:0050662	coenzyme binding	1314	comp54435_c0,comp1932912_c0,comp42186_c0,comp718054_c0,comp84030_c0,comp47923_c0,comp84969_c0,comp678820_c0,comp48949_c0,comp9707_c0,comp69720_c0,comp86031_c0,comp61573_c1,comp66449_c0,comp642_c0,comp17642_c0,comp609339_c0,comp65562_c1,comp1807207_c0,comp79862_c0,comp69021_c0,comp32397_c0,comp2520105_c0,comp67473_c0,comp73785_c0,comp3248781_c0,comp20320_c0,comp1001897_c0,comp317322_c0,comp56340_c…
GO:0003674	Molecular Function	GO:0005215	transporter activity	GO:0022892	substrate-specific transporter activity	GO:0022891	substrate-specific transmembrane transporter activity	2816	comp1119538_c0,comp1308424_c0,comp74166_c0,comp66235_c0,comp45138_c0,comp74871_c0,comp32974_c0,comp55253_c0,comp52536_c0,comp61811_c0,comp50444_c0,comp789046_c0,comp81456_c0,comp74300_c1,comp98650_c0,comp3701_c0,comp57831_c0,comp80200_c0,comp84632_c0,comp74573_c0,comp85116_c0,comp4040_c0,comp72135_c0,comp46409_c0,comp55856_c0,comp32236_c0,comp1024824_c0,comp82341_c1,comp65814_c0,comp3124191_c0,co…
p4798_c0,comp81668_c0,comp80660_c0,comp71057_c1,comp1518671_c0,comp1324014_c0,comp470398_c0,comp77623_c0,comp79032_c1,comp82946_c0,comp47983_c0,comp49793_c1,comp70989_c0,comp12321_c0,comp83933_c0,comp10477_c0,comp52202_c0,comp50445_c1,comp66965_c1,comp78343_c0,comp82302_c0,comp80320_c0,comp76583_c2,comp42876_c0,comp72499_c0,comp72553_c0,comp28980_c0,comp46069_c0,comp74048_c1,comp1903298_c0,comp66…
GO:0003674	Molecular Function	GO:0005215	transporter activity	GO:0022892	substrate-specific transporter activity	GO:0015197	peptide transporter activity	16	comp73926_c0,comp83039_c3,comp609216_c0,comp80051_c3,comp63021_c0,comp83039_c9,comp63430_c0,comp86517_c0,comp72276_c0,comp83039_c10,comp77858_c0,comp41593_c1,comp32297_c0,comp72267_c0,comp41593_c0,comp80081_c0
GO:0003674	Molecular Function	GO:0005215	transporter activity	GO:0022892	substrate-specific transporter activity	GO:0005319	lipid transporter activity	81	comp72955_c0,comp33596_c0,comp82725_c5,comp67409_c0,comp66270_c0,comp22556_c0,comp47205_c0,comp31998_c0,comp997697_c0,comp52736_c0,comp990110_c0,comp25401_c0,comp39065_c0,comp68492_c0,comp1853452_c0,comp70240_c1,comp1162287_c0,comp70240_c2,comp67409_c1,comp83010_c0,comp61439_c0,comp1647799_c0,comp46683_c0,comp59433_c0,comp80536_c0,comp74678_c0,comp32536_c0,comp200346_c0,comp84202_c1,comp70240_c0,…
GO:0003674	Molecular Function	GO:0005215	transporter activity	GO:0022892	substrate-specific transporter activity	GO:0008565	protein transporter activity	47	comp89142_c0,comp729050_c0,comp37243_c0,comp32266_c0,comp1545_c0,comp1289384_c0,comp50445_c1,comp1024824_c0,comp50019_c0,comp1264551_c0,comp360487_c0,comp53223_c0,comp70472_c0,comp1762346_c0,comp33115_c0,comp878850_c0,comp42305_c0,comp67560_c0,comp62000_c0,comp61123_c0,comp2311607_c0,comp382225_c0,comp51431_c2,comp1556479_c0,comp1572391_c0,comp82826_c0,comp81256_c0,comp80157_c9,comp44648_c0,comp1…
GO:0003674	Molecular Function	GO:0005215	transporter activity	GO:0051184	cofactor transporter activity	GO:0008517	folic acid transporter activity	3	comp64412_c1,comp64412_c0,comp71853_c1
GO:0003674	Molecular Function	GO:0005215	transporter activity	GO:0051184	cofactor transporter activity	GO:0051185	coenzyme transporter activity	13	comp66965_c0,comp1994856_c0,comp69991_c0,comp66965_c1,comp1000136_c0,comp6961_c0,comp369335_c0,comp77950_c0,comp14583_c0,comp1551285_c0,comp52622_c0,comp45292_c0,comp1321662_c0
GO:0003674	Molecular Function	GO:0005215	transporter activity	GO:0022857	transmembrane transporter activity	GO:0022891	substrate-specific transmembrane transporter activity	2816	comp1119538_c0,comp1308424_c0,comp74166_c0,comp66235_c0,comp45138_c0,comp74871_c0,comp32974_c0,comp55253_c0,comp52536_c0,comp61811_c0,comp50444_c0,comp789046_c0,comp81456_c0,comp74300_c1,comp98650_c0,comp3701_c0,comp57831_c0,comp80200_c0,comp84632_c0,comp74573_c0,comp85116_c0,comp4040_c0,comp72135_c0,comp46409_c0,comp55856_c0,comp32236_c0,comp1024824_c0,comp82341_c1,comp65814_c0,comp3124191_c0,co…
p4798_c0,comp81668_c0,comp80660_c0,comp71057_c1,comp1518671_c0,comp1324014_c0,comp470398_c0,comp77623_c0,comp79032_c1,comp82946_c0,comp47983_c0,comp49793_c1,comp70989_c0,comp12321_c0,comp83933_c0,comp10477_c0,comp52202_c0,comp50445_c1,comp66965_c1,comp78343_c0,comp82302_c0,comp80320_c0,comp76583_c2,comp42876_c0,comp72499_c0,comp72553_c0,comp28980_c0,comp46069_c0,comp74048_c1,comp1903298_c0,comp66…
GO:0003674	Molecular Function	GO:0005215	transporter activity	GO:0022857	transmembrane transporter activity	GO:1901677	phosphate transmembrane transporter activity	49	comp50312_c0,comp80642_c0,comp4665691_c0,comp67467_c0,comp82655_c0,comp77100_c1,comp83461_c3,comp1851553_c0,comp77086_c0,comp62233_c0,comp81891_c1,comp72120_c0,comp2474493_c0,comp1857977_c0,comp84320_c0,comp52201_c0,comp913287_c0,comp61935_c1,comp78371_c0,comp67467_c2,comp68535_c0,comp77036_c8,comp68190_c2,comp748273_c0,comp61855_c0,comp71315_c4,comp82026_c1,comp85748_c0,comp82352_c2,comp79852_c0…
GO:0003674	Molecular Function	GO:0005215	transporter activity	GO:0022857	transmembrane transporter activity	GO:1901474	azole transmembrane transporter activity	5	comp62119_c0,comp79079_c1,comp74848_c0,comp77826_c0,comp83140_c0
GO:0003674	Molecular Function	GO:0005215	transporter activity	GO:0022857	transmembrane transporter activity	GO:0015562	efflux transmembrane transporter activity	23	comp1842931_c0,comp60636_c0,comp60636_c1,comp263342_c0,comp78111_c1,comp79461_c5,comp62347_c1,comp79298_c0,comp56314_c0,comp47432_c0,comp2539949_c0,comp62347_c0,comp84006_c0,comp78111_c2,comp85498_c0,comp79298_c1,comp81171_c0,comp52510_c0,comp51218_c0,comp68412_c0,comp66566_c0,comp79018_c0,comp66566_c1
GO:0003674	Molecular Function	GO:0005215	transporter activity	GO:0022857	transmembrane transporter activity	GO:0015238	drug transmembrane transporter activity	6	comp81117_c5,comp72883_c0,comp80599_c2,comp72883_c1,comp80599_c3,comp73926_c0
GO:0003674	Molecular Function	GO:0005215	transporter activity	GO:0022857	transmembrane transporter activity	GO:1901618	organic hydroxy compound transmembrane transporter activity	20	comp61707_c0,comp43481_c0,comp278628_c0,comp61439_c0,comp353881_c0,comp53138_c0,comp5207_c0,comp81896_c0,comp85542_c0,comp1547231_c0,comp2456758_c0,comp35655_c1,comp41143_c0,comp1538431_c0,comp80550_c2,comp35655_c0,comp41143_c1,comp81767_c1,comp12676_c0,comp75256_c0
GO:0003674	Molecular Function	GO:0005215	transporter activity	GO:0022857	transmembrane transporter activity	GO:0022803	passive transmembrane transporter activity	473	comp9350_c0,comp59677_c0,comp74304_c0,comp17550_c1,comp79973_c3,comp63192_c0,comp1874702_c0,comp75346_c2,comp84128_c0,comp70667_c0,comp20861_c0,comp84738_c1,comp54545_c0,comp483574_c0,comp73247_c0,comp51569_c0,comp57762_c0,comp1298171_c0,comp61961_c0,comp85362_c0,comp71618_c0,comp78512_c10,comp1540312_c0,comp83308_c0,comp74473_c0,comp81457_c0,comp49509_c0,comp59595_c0,comp1545670_c0,comp48799_c0,…
GO:0003674	Molecular Function	GO:0005215	transporter activity	GO:0022857	transmembrane transporter activity	GO:0015603	iron chelate transmembrane transporter activity	8	comp7869_c0,comp70040_c1,comp84611_c1,comp82592_c1,comp70040_c0,comp77058_c0,comp266209_c0,comp56363_c0
GO:0003674	Molecular Function	GO:0005215	transporter activity	GO:0022857	transmembrane transporter activity	GO:1901682	sulfur compound transmembrane transporter activity	51	comp57162_c0,comp1891255_c0,comp57161_c0,comp61811_c0,comp77950_c0,comp1144381_c0,comp82478_c1,comp5554_c0,comp664578_c0,comp32498_c0,comp59501_c1,comp84018_c0,comp1307728_c0,comp81415_c1,comp21487_c0,comp41077_c0,comp83386_c0,comp84300_c2,comp66965_c1,comp84921_c0,comp46284_c0,comp62119_c0,comp77881_c1,comp82478_c0,comp79079_c1,comp881488_c0,comp1338027_c0,comp72116_c0,comp83342_c0,comp6958_c0,c…
GO:0003674	Molecular Function	GO:0005215	transporter activity	GO:0022857	transmembrane transporter activity	GO:0016820	hydrolase activity, acting on acid anhydrides, catalyzing transmembrane movement of substances	628	comp54482_c0,comp79656_c0,comp66936_c1,comp59451_c0,comp1855875_c0,comp62804_c0,comp68083_c1,comp189_c0,comp43679_c0,comp69724_c0,comp1897156_c0,comp83010_c0,comp47710_c0,comp790016_c0,comp1530634_c0,comp79343_c0,comp56314_c0,comp2380261_c0,comp1463038_c0,comp81430_c9,comp45493_c0,comp17346_c0,comp53606_c0,comp79284_c0,comp74048_c0,comp52882_c2,comp400771_c0,comp63629_c0,comp82725_c5,comp66270_c0…
GO:0003674	Molecular Function	GO:0005215	transporter activity	GO:0022857	transmembrane transporter activity	GO:0015563	uptake transmembrane transporter activity	5	comp73320_c0,comp81896_c0,comp2456758_c0,comp76231_c0,comp61707_c0
GO:0003674	Molecular Function	GO:0005215	transporter activity	GO:0022857	transmembrane transporter activity	GO:0022804	active transmembrane transporter activity	1104	comp75962_c0,comp2373641_c0,comp48932_c1,comp80266_c0,comp1140222_c0,comp4179_c1,comp1893086_c0,comp39801_c0,comp84678_c0,comp70586_c2,comp82337_c0,comp78124_c0,comp78456_c0,comp16205_c0,comp78497_c0,comp70614_c4,comp84396_c3,comp67467_c0,comp78111_c3,comp45981_c0,comp22556_c0,comp82682_c1,comp69603_c0,comp67560_c0,comp2714332_c0,comp52471_c0,comp55445_c0,comp63558_c1,comp1912859_c0,comp80674_c3,…
GO:0003674	Molecular Function	GO:0005215	transporter activity	GO:0022857	transmembrane transporter activity	GO:0090482	vitamin transmembrane transporter activity	4	comp83140_c0,comp74848_c0,comp79079_c1,comp62119_c0
GO:0003674	Molecular Function	GO:0005215	transporter activity	GO:0005326	neurotransmitter transporter activity	GO:0005328	neurotransmitter:sodium symporter activity	1	comp77715_c0
GO:0003674	Molecular Function	GO:0005215	transporter activity	GO:1901476	carbohydrate transporter activity	GO:0015144	carbohydrate transmembrane transporter activity	152	comp53138_c0,comp71739_c0,comp69549_c0,comp85241_c0,comp80868_c0,comp61383_c0,comp79812_c1,comp85542_c0,comp81896_c0,comp1298607_c0,comp80121_c0,comp45708_c0,comp32354_c0,comp64687_c0,comp3447412_c0,comp2361239_c0,comp71389_c1,comp2211606_c0,comp71400_c0,comp59019_c2,comp538366_c0,comp61204_c0,comp89344_c0,comp981002_c0,comp77322_c0,comp81182_c0,comp2347483_c0,comp73045_c1,comp62557_c0,comp86337_…
GO:0003674	Molecular Function	GO:0005215	transporter activity	GO:0090484	drug transporter activity	GO:0015238	drug transmembrane transporter activity	6	comp81117_c5,comp72883_c0,comp80599_c2,comp72883_c1,comp80599_c3,comp73926_c0
GO:0003674	Molecular Function	GO:0005215	transporter activity	GO:0090484	drug transporter activity	GO:0045118	azole transporter activity	5	comp62119_c0,comp79079_c1,comp74848_c0,comp77826_c0,comp83140_c0
GO:0003674	Molecular Function	GO:0005215	transporter activity	GO:0051183	vitamin transporter activity	GO:0008517	folic acid transporter activity	3	comp64412_c1,comp64412_c0,comp71853_c1
GO:0003674	Molecular Function	GO:0005215	transporter activity	GO:0051183	vitamin transporter activity	GO:0090482	vitamin transmembrane transporter activity	4	comp83140_c0,comp74848_c0,comp79079_c1,comp62119_c0
GO:0003674	Molecular Function	GO:0005215	transporter activity	GO:1901505	carbohydrate derivative transporter activity	GO:0005337	nucleoside transmembrane transporter activity	20	comp1564658_c0,comp2498442_c0,comp82902_c1,comp46309_c0,comp1011529_c0,comp83002_c0,comp1903298_c0,comp80108_c0,comp12107_c0,comp66965_c0,comp88165_c0,comp82356_c1,comp47367_c1,comp47367_c2,comp77950_c0,comp76953_c0,comp49524_c0,comp66965_c1,comp82494_c10,comp1237_c0
GO:0003674	Molecular Function	GO:0005215	transporter activity	GO:1901505	carbohydrate derivative transporter activity	GO:0005338	nucleotide-sugar transmembrane transporter activity	3	comp86064_c0,comp77086_c0,comp80642_c0
GO:0003674	Molecular Function	GO:0005215	transporter activity	GO:1901505	carbohydrate derivative transporter activity	GO:0005346	purine ribonucleotide transmembrane transporter activity	2	comp82902_c1,comp49524_c0
GO:0003674	Molecular Function	GO:0016247	channel regulator activity	GO:0016248	channel inhibitor activity	GO:0008200	ion channel inhibitor activity	68	comp70889_c0,comp4546133_c0,comp80282_c0,comp3186_c0,comp45798_c0,comp81430_c5,comp1393805_c0,comp1550418_c0,comp51055_c1,comp68974_c0,comp80985_c0,comp87279_c0,comp1036696_c0,comp16702_c0,comp62113_c0,comp85576_c0,comp83889_c0,comp8905_c0,comp74585_c1,comp46105_c1,comp4171_c0,comp61232_c0,comp83718_c3,comp84008_c3,comp71405_c0,comp497891_c0,comp50329_c0,comp1047236_c0,comp3920_c0,comp72137_c0,co…
GO:0003674	Molecular Function	GO:0030234	enzyme regulator activity	GO:0010576	metalloenzyme regulator activity	GO:0048551	metalloenzyme inhibitor activity	2	comp51318_c0,comp78779_c0
GO:0003674	Molecular Function	GO:0030234	enzyme regulator activity	GO:0019208	phosphatase regulator activity	GO:0019212	phosphatase inhibitor activity	16	comp503556_c0,comp1859955_c0,comp81293_c1,comp82955_c7,comp81293_c0,comp54361_c0,comp33219_c0,comp27690_c0,comp66981_c0,comp1573428_c0,comp1847053_c0,comp55440_c0,comp83211_c0,comp9015_c0,comp2542223_c0,comp81476_c1
GO:0003674	Molecular Function	GO:0030234	enzyme regulator activity	GO:0019208	phosphatase regulator activity	GO:0019888	protein phosphatase regulator activity	55	comp3073565_c0,comp81293_c0,comp2321781_c0,comp46621_c0,comp1153214_c0,comp33340_c0,comp52555_c0,comp54361_c0,comp81680_c0,comp78596_c0,comp1573428_c0,comp884526_c0,comp74230_c0,comp16217_c0,comp55440_c0,comp81476_c1,comp9015_c0,comp33219_c0,comp18074_c0,comp27690_c0,comp64507_c1,comp50312_c0,comp9662_c0,comp82166_c2,comp64507_c0,comp2114139_c0,comp42106_c0,comp2452554_c0,comp50879_c0,comp46621_c…
GO:0003674	Molecular Function	GO:0030234	enzyme regulator activity	GO:0060589	nucleoside-triphosphatase regulator activity	GO:0030695	GTPase regulator activity	412	comp1980941_c0,comp81604_c0,comp84280_c0,comp53657_c0,comp72661_c0,comp63501_c0,comp81407_c4,comp69156_c0,comp51566_c0,comp149793_c0,comp2328661_c0,comp2445406_c0,comp6580_c0,comp75903_c0,comp49424_c0,comp78736_c0,comp261416_c0,comp2370993_c0,comp2444846_c0,comp25131_c0,comp77307_c3,comp1555349_c0,comp74769_c0,comp84061_c5,comp54655_c0,comp2341019_c0,comp1542274_c0,comp62600_c0,comp68579_c3,comp5…
GO:0003674	Molecular Function	GO:0030234	enzyme regulator activity	GO:0060589	nucleoside-triphosphatase regulator activity	GO:0060590	ATPase regulator activity	74	comp57644_c0,comp32898_c0,comp3234797_c0,comp77474_c0,comp84814_c0,comp81734_c1,comp63202_c0,comp10858_c0,comp9152_c0,comp72666_c0,comp1842231_c0,comp1536332_c0,comp1549049_c0,comp77584_c2,comp8715_c0,comp2143193_c0,comp80741_c0,comp77977_c0,comp81185_c3,comp79390_c2,comp49949_c0,comp80746_c0,comp84647_c0,comp53823_c0,comp68051_c0,comp65133_c0,comp78246_c0,comp1122635_c0,comp83230_c0,comp79829_c0…
GO:0003674	Molecular Function	GO:0030234	enzyme regulator activity	GO:0019207	kinase regulator activity	GO:0019887	protein kinase regulator activity	55	comp1000100_c0,comp65324_c0,comp84666_c6,comp7563_c0,comp87574_c0,comp84506_c0,comp54996_c1,comp84627_c1,comp57357_c0,comp576270_c0,comp65285_c1,comp64307_c0,comp981767_c0,comp1317327_c0,comp84226_c0,comp52585_c0,comp75097_c1,comp1515390_c0,comp75591_c0,comp81434_c0,comp381501_c0,comp66522_c0,comp81187_c0,comp25769_c0,comp75736_c0,comp77473_c1,comp67550_c0,comp81662_c2,comp73738_c0,comp58117_c0,c…
GO:0003674	Molecular Function	GO:0030234	enzyme regulator activity	GO:0019207	kinase regulator activity	GO:0019209	kinase activator activity	9	comp58117_c0,comp65324_c0,comp81496_c0,comp44880_c0,comp40185_c0,comp87574_c0,comp53435_c0,comp75097_c1,comp59742_c1
GO:0003674	Molecular Function	GO:0030234	enzyme regulator activity	GO:0019207	kinase regulator activity	GO:0019210	kinase inhibitor activity	32	comp84627_c1,comp57357_c0,comp54996_c1,comp7563_c0,comp81187_c0,comp77473_c1,comp1515390_c0,comp52585_c0,comp75591_c0,comp1317327_c0,comp981767_c0,comp84226_c0,comp576270_c0,comp65285_c1,comp81662_c0,comp74305_c0,comp2434818_c0,comp54589_c1,comp3388571_c0,comp73738_c0,comp76725_c0,comp66313_c1,comp67550_c0,comp81662_c2,comp67392_c0,comp52635_c1,comp1868515_c0,comp51869_c0,comp85019_c0,comp66542_c…
GO:0003674	Molecular Function	GO:0030234	enzyme regulator activity	GO:0061134	peptidase regulator activity	GO:0030414	peptidase inhibitor activity	130	comp45943_c0,comp68992_c0,comp2036549_c0,comp85714_c0,comp22541_c0,comp1092_c0,comp21870_c0,comp34230_c0,comp65426_c0,comp67148_c0,comp33138_c0,comp77553_c0,comp66806_c0,comp72354_c0,comp123494_c0,comp5369_c0,comp55054_c0,comp83487_c2,comp85608_c0,comp76527_c4,comp84539_c1,comp80544_c3,comp51318_c0,comp511921_c0,comp65932_c1,comp47469_c0,comp2298557_c0,comp69514_c0,comp32612_c0,comp40640_c0,comp8…
GO:0003674	Molecular Function	GO:0030234	enzyme regulator activity	GO:0061134	peptidase regulator activity	GO:0061135	endopeptidase regulator activity	131	comp3156383_c0,comp1402489_c0,comp2398354_c0,comp2324452_c0,comp54022_c0,comp64542_c0,comp82605_c1,comp70263_c0,comp78757_c0,comp70809_c0,comp3293142_c0,comp284935_c0,comp81412_c0,comp1395011_c0,comp24651_c0,comp75620_c0,comp83446_c0,comp82202_c0,comp63044_c0,comp1116987_c0,comp61597_c1,comp33537_c0,comp74147_c1,comp66924_c0,comp83877_c0,comp81701_c3,comp20318_c0,comp80584_c0,comp2345401_c0,comp6…
GO:0003674	Molecular Function	GO:0030234	enzyme regulator activity	GO:0061134	peptidase regulator activity	GO:0016504	peptidase activator activity	2	comp576270_c0,comp1576635_c0
GO:0003674	Molecular Function	GO:0030234	enzyme regulator activity	GO:0008047	enzyme activator activity	GO:0005096	GTPase activator activity	150	comp68579_c2,comp901586_c0,comp65089_c0,comp5017_c0,comp49793_c1,comp48407_c0,comp11819_c0,comp57718_c0,comp727847_c0,comp62138_c1,comp472549_c0,comp39182_c0,comp1845175_c0,comp68579_c1,comp69112_c0,comp1860101_c0,comp1873814_c0,comp85390_c0,comp70276_c1,comp76838_c0,comp50482_c0,comp65995_c0,comp57253_c0,comp79396_c0,comp61090_c0,comp33367_c0,comp1922850_c0,comp2310946_c0,comp24117_c0,comp52125_…
GO:0003674	Molecular Function	GO:0030234	enzyme regulator activity	GO:0008047	enzyme activator activity	GO:0016504	peptidase activator activity	2	comp576270_c0,comp1576635_c0
GO:0003674	Molecular Function	GO:0030234	enzyme regulator activity	GO:0008047	enzyme activator activity	GO:0019209	kinase activator activity	9	comp58117_c0,comp65324_c0,comp81496_c0,comp44880_c0,comp40185_c0,comp87574_c0,comp53435_c0,comp75097_c1,comp59742_c1
GO:0003674	Molecular Function	GO:0030234	enzyme regulator activity	GO:0004857	enzyme inhibitor activity	GO:0030414	peptidase inhibitor activity	130	comp45943_c0,comp68992_c0,comp2036549_c0,comp85714_c0,comp22541_c0,comp1092_c0,comp21870_c0,comp34230_c0,comp65426_c0,comp67148_c0,comp33138_c0,comp77553_c0,comp66806_c0,comp72354_c0,comp123494_c0,comp5369_c0,comp55054_c0,comp83487_c2,comp85608_c0,comp76527_c4,comp84539_c1,comp80544_c3,comp51318_c0,comp511921_c0,comp65932_c1,comp47469_c0,comp2298557_c0,comp69514_c0,comp32612_c0,comp40640_c0,comp8…
GO:0003674	Molecular Function	GO:0030234	enzyme regulator activity	GO:0004857	enzyme inhibitor activity	GO:0048551	metalloenzyme inhibitor activity	2	comp51318_c0,comp78779_c0
GO:0003674	Molecular Function	GO:0030234	enzyme regulator activity	GO:0004857	enzyme inhibitor activity	GO:0042030	ATPase inhibitor activity	3	comp1936939_c0,comp84814_c0,comp806700_c0
GO:0003674	Molecular Function	GO:0030234	enzyme regulator activity	GO:0004857	enzyme inhibitor activity	GO:0055102	lipase inhibitor activity	7	comp27095_c0,comp70677_c2,comp87727_c0,comp59839_c0,comp81089_c0,comp187521_c0,comp984339_c0
GO:0003674	Molecular Function	GO:0030234	enzyme regulator activity	GO:0004857	enzyme inhibitor activity	GO:0019212	phosphatase inhibitor activity	16	comp503556_c0,comp1859955_c0,comp81293_c1,comp82955_c7,comp81293_c0,comp54361_c0,comp33219_c0,comp27690_c0,comp66981_c0,comp1573428_c0,comp1847053_c0,comp55440_c0,comp83211_c0,comp9015_c0,comp2542223_c0,comp81476_c1
GO:0003674	Molecular Function	GO:0030234	enzyme regulator activity	GO:0004857	enzyme inhibitor activity	GO:0019210	kinase inhibitor activity	32	comp84627_c1,comp57357_c0,comp54996_c1,comp7563_c0,comp81187_c0,comp77473_c1,comp1515390_c0,comp52585_c0,comp75591_c0,comp1317327_c0,comp981767_c0,comp84226_c0,comp576270_c0,comp65285_c1,comp81662_c0,comp74305_c0,comp2434818_c0,comp54589_c1,comp3388571_c0,comp73738_c0,comp76725_c0,comp66313_c1,comp67550_c0,comp81662_c2,comp67392_c0,comp52635_c1,comp1868515_c0,comp51869_c0,comp85019_c0,comp66542_c…
GO:0003674	Molecular Function	GO:0004872	receptor activity	GO:0038023	signaling receptor activity	GO:0009881	photoreceptor activity	9	comp73902_c0,comp13403_c0,comp73843_c1,comp295112_c0,comp73843_c0,comp63181_c0,comp661332_c0,comp73364_c0,comp80734_c1
GO:0003674	Molecular Function	GO:0004872	receptor activity	GO:0038023	signaling receptor activity	GO:0004879	ligand-activated sequence-specific DNA binding RNA polymerase II transcription factor activity	10	comp59075_c0,comp101716_c0,comp52777_c0,comp47405_c0,comp74848_c0,comp1563004_c0,comp33698_c0,comp84146_c0,comp68993_c0,comp76660_c0
GO:0003674	Molecular Function	GO:0004872	receptor activity	GO:0038023	signaling receptor activity	GO:0004888	transmembrane signaling receptor activity	281	comp39806_c0,comp3141265_c0,comp34517_c0,comp53330_c0,comp59395_c0,comp71853_c1,comp69998_c1,comp62933_c0,comp73130_c0,comp2024150_c0,comp788120_c0,comp74906_c0,comp3027_c0,comp62536_c0,comp6226_c0,comp82748_c2,comp39837_c0,comp61029_c1,comp75800_c1,comp59888_c0,comp88165_c0,comp3131461_c0,comp31708_c0,comp2314480_c0,comp80661_c0,comp2611463_c0,comp84814_c1,comp56963_c0,comp54186_c0,comp83761_c0,…
GO:0003674	Molecular Function	GO:0004872	receptor activity	GO:0038023	signaling receptor activity	GO:0003707	steroid hormone receptor activity	24	comp76660_c0,comp68993_c0,comp19325_c0,comp1563004_c0,comp63615_c2,comp49097_c1,comp69755_c0,comp83517_c1,comp59075_c0,comp58963_c0,comp57142_c0,comp69090_c0,comp82596_c0,comp82105_c0,comp628081_c0,comp33698_c0,comp81253_c3,comp84146_c0,comp1396538_c0,comp52777_c0,comp101716_c0,comp47405_c0,comp74848_c0,comp84133_c0
GO:0003674	Molecular Function	GO:0004872	receptor activity	GO:0038023	signaling receptor activity	GO:0001653	peptide receptor activity	3	comp56592_c0,comp88555_c0,comp80329_c0
GO:0003674	Molecular Function	GO:0001071	nucleic acid binding transcription factor activity	GO:0003700	sequence-specific DNA binding transcription factor activity	GO:0000981	sequence-specific DNA binding RNA polymerase II transcription factor activity	11	comp52777_c0,comp101716_c0,comp47405_c0,comp74848_c0,comp82960_c3,comp59075_c0,comp68993_c0,comp76660_c0,comp1563004_c0,comp33698_c0,comp84146_c0
GO:0008150	Biological Process	GO:0040007	growth	GO:0055017	cardiac muscle tissue growth	GO:0060038	cardiac muscle cell proliferation	1	comp4917_c0
GO:0008150	Biological Process	GO:0040007	growth	GO:0055017	cardiac muscle tissue growth	GO:0055023	positive regulation of cardiac muscle tissue growth	1	comp2388581_c0
GO:0008150	Biological Process	GO:0040007	growth	GO:0055017	cardiac muscle tissue growth	GO:0055021	regulation of cardiac muscle tissue growth	2	comp2388581_c0,comp4917_c0
GO:0008150	Biological Process	GO:0040007	growth	GO:0055017	cardiac muscle tissue growth	GO:0003301	physiological cardiac muscle hypertrophy	1	comp2388581_c0
GO:0008150	Biological Process	GO:0040007	growth	GO:0016049	cell growth	GO:0030307	positive regulation of cell growth	2	comp81988_c0,comp2388581_c0
GO:0008150	Biological Process	GO:0040007	growth	GO:0016049	cell growth	GO:0009825	multidimensional cell growth	8	comp62767_c0,comp76504_c0,comp36875_c0,comp80578_c3,comp76504_c1,comp76504_c2,comp29751_c0,comp62767_c1
GO:0008150	Biological Process	GO:0040007	growth	GO:0016049	cell growth	GO:0001558	regulation of cell growth	19	comp32643_c0,comp73843_c0,comp576270_c0,comp53141_c0,comp18961_c0,comp2388581_c0,comp41060_c0,comp56589_c0,comp1878577_c0,comp63181_c0,comp72101_c0,comp80486_c0,comp1973688_c0,comp2551846_c0,comp622847_c0,comp1844474_c0,comp73843_c1,comp81988_c0,comp1876349_c0
GO:0008150	Biological Process	GO:0040007	growth	GO:0016049	cell growth	GO:0048588	developmental cell growth	110	comp52619_c0,comp79450_c2,comp75735_c0,comp70016_c0,comp33880_c0,comp432_c1,comp75784_c2,comp73531_c1,comp42232_c0,comp1468407_c0,comp74868_c0,comp40003_c0,comp79306_c8,comp33100_c0,comp33825_c0,comp313874_c0,comp63430_c0,comp1373731_c0,comp76922_c1,comp873386_c0,comp1966_c0,comp73019_c0,comp87156_c0,comp82096_c3,comp66407_c0,comp79306_c0,comp41593_c1,comp270750_c0,comp70126_c0,comp59015_c0,comp5…
GO:0008150	Biological Process	GO:0040007	growth	GO:0016049	cell growth	GO:0009826	unidimensional cell growth	97	comp73019_c0,comp82096_c3,comp1966_c0,comp79450_c1,comp41060_c0,comp59015_c0,comp41593_c1,comp270750_c0,comp70126_c0,comp79035_c0,comp33880_c1,comp48231_c0,comp72101_c0,comp76011_c0,comp63181_c0,comp609216_c0,comp314_c1,comp84523_c0,comp64951_c0,comp1020262_c0,comp82106_c0,comp191695_c0,comp69234_c0,comp79450_c2,comp46446_c0,comp75735_c0,comp52619_c0,comp432_c1,comp33880_c0,comp11114_c0,comp70016…
GO:0008150	Biological Process	GO:0040007	growth	GO:0035264	multicellular organism growth	GO:0040014	regulation of multicellular organism growth	1	comp3111103_c0
GO:0008150	Biological Process	GO:0040007	growth	GO:0045927	positive regulation of growth	GO:0048639	positive regulation of developmental growth	2	comp2388581_c0,comp81988_c0
GO:0008150	Biological Process	GO:0040007	growth	GO:0045927	positive regulation of growth	GO:0030307	positive regulation of cell growth	2	comp81988_c0,comp2388581_c0
GO:0008150	Biological Process	GO:0040007	growth	GO:0045927	positive regulation of growth	GO:0046622	positive regulation of organ growth	1	comp2388581_c0
GO:0008150	Biological Process	GO:0040007	growth	GO:0030447	filamentous growth	GO:0044182	filamentous growth of a population of unicellular organisms	3	comp84749_c0,comp83089_c1,comp72839_c0
GO:0008150	Biological Process	GO:0040007	growth	GO:0040008	regulation of growth	GO:0040009	regulation of growth rate	3	comp4230_c0,comp1331146_c0,comp69917_c0
GO:0008150	Biological Process	GO:0040007	growth	GO:0040008	regulation of growth	GO:0048638	regulation of developmental growth	26	comp78553_c0,comp85718_c0,comp83426_c1,comp73843_c0,comp54235_c0,comp2388581_c0,comp41060_c0,comp69608_c0,comp59124_c0,comp4917_c0,comp63181_c0,comp72101_c0,comp50663_c0,comp16136_c0,comp77415_c1,comp73843_c1,comp50407_c0,comp79011_c0,comp63029_c0,comp81743_c0,comp81988_c0,comp51794_c0,comp82350_c0,comp83426_c0,comp84149_c2,comp84149_c6
GO:0008150	Biological Process	GO:0040007	growth	GO:0040008	regulation of growth	GO:0046620	regulation of organ growth	6	comp4917_c0,comp79276_c0,comp80639_c3,comp2388581_c0,comp83426_c1,comp50407_c0
GO:0008150	Biological Process	GO:0040007	growth	GO:0040008	regulation of growth	GO:0001558	regulation of cell growth	19	comp32643_c0,comp73843_c0,comp576270_c0,comp53141_c0,comp18961_c0,comp2388581_c0,comp41060_c0,comp56589_c0,comp1878577_c0,comp63181_c0,comp72101_c0,comp80486_c0,comp1973688_c0,comp2551846_c0,comp622847_c0,comp1844474_c0,comp73843_c1,comp81988_c0,comp1876349_c0
GO:0008150	Biological Process	GO:0040007	growth	GO:0040008	regulation of growth	GO:0040014	regulation of multicellular organism growth	1	comp3111103_c0
GO:0008150	Biological Process	GO:0040007	growth	GO:0040008	regulation of growth	GO:0045927	positive regulation of growth	8	comp2551846_c0,comp83426_c1,comp4230_c0,comp69917_c0,comp1844474_c0,comp2388581_c0,comp81988_c0,comp1331146_c0
GO:0008150	Biological Process	GO:0040007	growth	GO:0040008	regulation of growth	GO:0045926	negative regulation of growth	12	comp32643_c0,comp1878577_c0,comp3111103_c0,comp53141_c0,comp79276_c0,comp622847_c0,comp576270_c0,comp1973688_c0,comp18961_c0,comp56589_c0,comp1876349_c0,comp80639_c3
GO:0008150	Biological Process	GO:0040007	growth	GO:0048589	developmental growth	GO:0048638	regulation of developmental growth	26	comp78553_c0,comp85718_c0,comp83426_c1,comp73843_c0,comp54235_c0,comp2388581_c0,comp41060_c0,comp69608_c0,comp59124_c0,comp4917_c0,comp63181_c0,comp72101_c0,comp50663_c0,comp16136_c0,comp77415_c1,comp73843_c1,comp50407_c0,comp79011_c0,comp63029_c0,comp81743_c0,comp81988_c0,comp51794_c0,comp82350_c0,comp83426_c0,comp84149_c2,comp84149_c6
GO:0008150	Biological Process	GO:0040007	growth	GO:0048589	developmental growth	GO:0080186	developmental vegetative growth	1	comp85718_c0
GO:0008150	Biological Process	GO:0040007	growth	GO:0048589	developmental growth	GO:0048639	positive regulation of developmental growth	2	comp2388581_c0,comp81988_c0
GO:0008150	Biological Process	GO:0040007	growth	GO:0048589	developmental growth	GO:0035266	meristem growth	20	comp73843_c1,comp63029_c0,comp79011_c0,comp81743_c0,comp51794_c0,comp82350_c0,comp84149_c2,comp83426_c0,comp84149_c6,comp63181_c0,comp50663_c0,comp16136_c0,comp77415_c1,comp69608_c0,comp59124_c0,comp83426_c1,comp85718_c0,comp78553_c0,comp73843_c0,comp54235_c0
GO:0008150	Biological Process	GO:0040007	growth	GO:0048589	developmental growth	GO:0060560	developmental growth involved in morphogenesis	177	comp74868_c0,comp40003_c0,comp73531_c1,comp1468407_c0,comp32098_c0,comp67715_c0,comp62767_c1,comp33825_c0,comp80369_c1,comp32825_c0,comp76922_c1,comp63430_c0,comp61737_c0,comp1373731_c0,comp79450_c2,comp11114_c0,comp70016_c0,comp50648_c0,comp70824_c3,comp609216_c0,comp48231_c0,comp72101_c0,comp79306_c7,comp277212_c0,comp314_c1,comp84523_c0,comp71520_c0,comp64951_c0,comp82106_c0,comp87156_c0,comp7…
GO:0008150	Biological Process	GO:0040007	growth	GO:0048589	developmental growth	GO:0048588	developmental cell growth	110	comp52619_c0,comp79450_c2,comp75735_c0,comp70016_c0,comp33880_c0,comp432_c1,comp75784_c2,comp73531_c1,comp42232_c0,comp1468407_c0,comp74868_c0,comp40003_c0,comp79306_c8,comp33100_c0,comp33825_c0,comp313874_c0,comp63430_c0,comp1373731_c0,comp76922_c1,comp873386_c0,comp1966_c0,comp73019_c0,comp87156_c0,comp82096_c3,comp66407_c0,comp79306_c0,comp41593_c1,comp270750_c0,comp70126_c0,comp59015_c0,comp5…
GO:0008150	Biological Process	GO:0040007	growth	GO:0035265	organ growth	GO:0060419	heart growth	3	comp4917_c0,comp2388581_c0,comp50407_c0
GO:0008150	Biological Process	GO:0040007	growth	GO:0035265	organ growth	GO:0046622	positive regulation of organ growth	1	comp2388581_c0
GO:0008150	Biological Process	GO:0040007	growth	GO:0035265	organ growth	GO:0046620	regulation of organ growth	6	comp4917_c0,comp79276_c0,comp80639_c3,comp2388581_c0,comp83426_c1,comp50407_c0
GO:0008150	Biological Process	GO:0048511	rhythmic process	GO:0007623	circadian rhythm	GO:0048512	circadian behavior	3	comp56592_c0,comp88555_c0,comp80329_c0
GO:0008150	Biological Process	GO:0048511	rhythmic process	GO:0007623	circadian rhythm	GO:0042752	regulation of circadian rhythm	6	comp73231_c1,comp73231_c0,comp68703_c0,comp61604_c0,comp61243_c1,comp80734_c1
GO:0008150	Biological Process	GO:0048511	rhythmic process	GO:0007622	rhythmic behavior	GO:0048512	circadian behavior	3	comp56592_c0,comp88555_c0,comp80329_c0
GO:0008150	Biological Process	GO:0051234	establishment of localization	GO:0051656	establishment of organelle localization	GO:0051650	establishment of vesicle localization	3	comp84728_c0,comp1529026_c0,comp1937341_c0
GO:0008150	Biological Process	GO:0051234	establishment of localization	GO:0051656	establishment of organelle localization	GO:0033753	establishment of ribosome localization	6	comp488174_c0,comp66238_c0,comp2586510_c0,comp80256_c0,comp2302602_c0,comp1424559_c0
GO:0008150	Biological Process	GO:0051234	establishment of localization	GO:0051656	establishment of organelle localization	GO:0051667	establishment of plastid localization	6	comp62960_c0,comp84580_c0,comp81537_c0,comp62547_c0,comp67631_c0,comp81537_c11
GO:0008150	Biological Process	GO:0051234	establishment of localization	GO:0051236	establishment of RNA localization	GO:0050658	RNA transport	79	comp9052_c0,comp1019883_c0,comp50578_c0,comp54677_c0,comp29160_c0,comp51360_c1,comp75947_c1,comp67765_c0,comp74611_c1,comp65596_c1,comp79156_c1,comp13383_c0,comp66892_c0,comp74706_c0,comp41168_c0,comp1755476_c0,comp73630_c1,comp2041395_c0,comp75037_c0,comp18421_c0,comp64847_c0,comp80684_c0,comp76212_c0,comp51424_c0,comp38014_c1,comp47869_c0,comp35397_c0,comp56702_c0,comp82171_c0,comp75097_c1,comp…
GO:0008150	Biological Process	GO:0051234	establishment of localization	GO:0051649	establishment of localization in cell	GO:0046907	intracellular transport	1826	comp82977_c0,comp80086_c0,comp73745_c0,comp1551311_c0,comp88864_c0,comp77919_c0,comp11651_c0,comp9290_c0,comp60759_c0,comp83233_c2,comp62722_c0,comp18421_c0,comp71072_c0,comp75868_c0,comp62603_c0,comp9052_c0,comp17853_c0,comp10993_c0,comp75938_c0,comp31852_c0,comp54413_c0,comp38335_c0,comp75311_c3,comp3146729_c0,comp6576_c0,comp1330999_c0,comp1565322_c0,comp10494_c0,comp57807_c0,comp1294895_c0,co…
GO:0008150	Biological Process	GO:0051234	establishment of localization	GO:0051649	establishment of localization in cell	GO:0032940	secretion by cell	238	comp12600_c0,comp61185_c0,comp2309688_c0,comp10762_c0,comp81869_c0,comp57831_c0,comp3048_c0,comp66853_c0,comp32584_c0,comp82579_c0,comp77549_c0,comp59116_c0,comp2473290_c0,comp74638_c0,comp77014_c0,comp79288_c1,comp73585_c0,comp68800_c2,comp81274_c13,comp54570_c0,comp1523465_c0,comp2271580_c0,comp2372071_c0,comp1572260_c0,comp41636_c1,comp74638_c1,comp68553_c1,comp81042_c3,comp88501_c0,comp49798_…
GO:0008150	Biological Process	GO:0051234	establishment of localization	GO:0051649	establishment of localization in cell	GO:0033753	establishment of ribosome localization	6	comp488174_c0,comp66238_c0,comp2586510_c0,comp80256_c0,comp2302602_c0,comp1424559_c0
GO:0008150	Biological Process	GO:0051234	establishment of localization	GO:0051649	establishment of localization in cell	GO:0051650	establishment of vesicle localization	3	comp84728_c0,comp1529026_c0,comp1937341_c0
GO:0008150	Biological Process	GO:0051234	establishment of localization	GO:0051649	establishment of localization in cell	GO:0051667	establishment of plastid localization	6	comp62960_c0,comp84580_c0,comp81537_c0,comp62547_c0,comp67631_c0,comp81537_c11
GO:0008150	Biological Process	GO:0051234	establishment of localization	GO:0045184	establishment of protein localization	GO:0015031	protein transport	1683	comp32975_c0,comp44697_c0,comp81248_c0,comp52489_c0,comp728592_c0,comp467589_c0,comp64325_c0,comp56464_c1,comp34398_c0,comp1296404_c0,comp76087_c1,comp22619_c1,comp80139_c0,comp61711_c0,comp66142_c0,comp2302063_c0,comp19639_c0,comp76133_c0,comp80899_c0,comp1929657_c0,comp730960_c0,comp84256_c1,comp64990_c2,comp49768_c0,comp70715_c1,comp48548_c0,comp1516635_c0,comp74695_c0,comp2020105_c0,comp11226…
GO:0008150	Biological Process	GO:0051234	establishment of localization	GO:0045184	establishment of protein localization	GO:0070201	regulation of establishment of protein localization	47	comp69411_c0,comp47297_c0,comp1884164_c0,comp52316_c0,comp1286858_c0,comp62607_c1,comp73839_c0,comp76501_c0,comp80037_c0,comp84341_c5,comp1296404_c0,comp69431_c0,comp2322472_c0,comp1826091_c0,comp69500_c0,comp1668151_c0,comp525324_c0,comp2615733_c0,comp67438_c0,comp81984_c0,comp80546_c0,comp931295_c0,comp52316_c1,comp3204794_c0,comp78719_c2,comp77746_c0,comp1352708_c0,comp48759_c0,comp2576029_c0,…
GO:0008150	Biological Process	GO:0051234	establishment of localization	GO:0045184	establishment of protein localization	GO:0090150	establishment of protein localization to membrane	1	comp576270_c0
GO:0008150	Biological Process	GO:0051234	establishment of localization	GO:0045184	establishment of protein localization	GO:0072594	establishment of protein localization to organelle	317	comp32703_c0,comp84933_c1,comp1857097_c0,comp2492474_c0,comp33203_c0,comp77089_c1,comp60468_c0,comp44873_c0,comp80214_c1,comp1116500_c0,comp81625_c0,comp78047_c0,comp1283614_c0,comp15416_c1,comp76306_c0,comp1002505_c0,comp63119_c0,comp73170_c2,comp1981276_c0,comp2652043_c0,comp80116_c0,comp77403_c0,comp82523_c1,comp80116_c7,comp72291_c0,comp62096_c0,comp68231_c1,comp2451403_c0,comp74538_c0,comp13…
GO:0008150	Biological Process	GO:0051234	establishment of localization	GO:0006810	transport	GO:0051049	regulation of transport	97	comp45082_c0,comp1884164_c0,comp15122_c0,comp69411_c0,comp33627_c0,comp47297_c0,comp73839_c0,comp79499_c0,comp62607_c1,comp1296404_c0,comp1826091_c0,comp1877313_c0,comp2322472_c0,comp69431_c0,comp69500_c0,comp5957_c0,comp1668151_c0,comp67438_c0,comp2615733_c0,comp3184825_c0,comp931295_c0,comp80546_c0,comp404947_c0,comp84523_c0,comp46147_c1,comp45602_c0,comp40252_c0,comp48759_c0,comp77746_c0,comp6…
GO:0008150	Biological Process	GO:0051234	establishment of localization	GO:0006810	transport	GO:0006858	extracellular transport	4	comp81248_c1,comp68744_c2,comp1227_c1,comp47270_c0
GO:0008150	Biological Process	GO:0051234	establishment of localization	GO:0006810	transport	GO:0051051	negative regulation of transport	40	comp73902_c0,comp48759_c0,comp1352708_c0,comp65757_c0,comp7606_c0,comp931295_c0,comp80546_c0,comp78719_c2,comp3204794_c0,comp2322472_c0,comp1826091_c0,comp69431_c0,comp69500_c0,comp83232_c0,comp525324_c0,comp1668151_c0,comp67438_c0,comp2615733_c0,comp1884164_c0,comp15122_c0,comp76501_c0,comp62607_c1,comp1286858_c0,comp1296404_c0,comp84058_c0,comp2666068_c0,comp26819_c0,comp41440_c0,comp50224_c0,c…
GO:0008150	Biological Process	GO:0051234	establishment of localization	GO:0006810	transport	GO:0071705	nitrogen compound transport	569	comp1729262_c0,comp2327019_c0,comp82530_c0,comp54007_c0,comp74223_c0,comp52736_c1,comp4781_c1,comp180453_c0,comp66768_c1,comp1925470_c0,comp1137372_c0,comp9806_c0,comp52736_c2,comp79027_c0,comp16516_c0,comp3737_c0,comp38521_c0,comp70735_c0,comp63892_c0,comp27447_c0,comp61259_c1,comp61288_c0,comp2476062_c0,comp72230_c0,comp52895_c0,comp1858651_c0,comp79741_c0,comp76713_c0,comp1108337_c0,comp71601_…
GO:0008150	Biological Process	GO:0051234	establishment of localization	GO:0006810	transport	GO:0016192	vesicle-mediated transport	609	comp47391_c0,comp79751_c0,comp74250_c0,comp65413_c0,comp82978_c0,comp68644_c0,comp28213_c0,comp1285268_c0,comp72183_c0,comp62546_c0,comp57080_c0,comp2006485_c0,comp53657_c0,comp576270_c0,comp84449_c4,comp76631_c0,comp84785_c0,comp80246_c0,comp77097_c0,comp73740_c0,comp1949629_c0,comp87604_c0,comp57493_c1,comp77408_c1,comp1529026_c0,comp4322_c0,comp4420883_c0,comp73500_c2,comp47733_c0,comp68547_c0…
GO:0008150	Biological Process	GO:0051234	establishment of localization	GO:0006810	transport	GO:0046907	intracellular transport	1826	comp82977_c0,comp80086_c0,comp73745_c0,comp1551311_c0,comp88864_c0,comp77919_c0,comp11651_c0,comp9290_c0,comp60759_c0,comp83233_c2,comp62722_c0,comp18421_c0,comp71072_c0,comp75868_c0,comp62603_c0,comp9052_c0,comp17853_c0,comp10993_c0,comp75938_c0,comp31852_c0,comp54413_c0,comp38335_c0,comp75311_c3,comp3146729_c0,comp6576_c0,comp1330999_c0,comp1565322_c0,comp10494_c0,comp57807_c0,comp1294895_c0,co…
GO:0008150	Biological Process	GO:0051234	establishment of localization	GO:0006810	transport	GO:0051050	positive regulation of transport	15	comp52038_c1,comp67326_c0,comp1376799_c0,comp65757_c0,comp52316_c0,comp69411_c0,comp48360_c1,comp47297_c0,comp48360_c0,comp52316_c1,comp51118_c0,comp80037_c0,comp84341_c5,comp73839_c0,comp32577_c0
GO:0008150	Biological Process	GO:0051234	establishment of localization	GO:0006810	transport	GO:0044765	single-organism transport	5935	comp2338493_c0,comp70586_c1,comp64483_c0,comp3000921_c0,comp82853_c2,comp82558_c0,comp46940_c0,comp75074_c0,comp621403_c0,comp3082718_c0,comp51252_c0,comp63700_c0,comp67233_c0,comp1290337_c0,comp61383_c0,comp66166_c0,comp898744_c0,comp78111_c1,comp66611_c0,comp1343449_c0,comp266209_c0,comp86789_c0,comp83579_c1,comp40424_c1,comp80570_c1,comp18271_c0,comp83373_c0,comp61087_c0,comp84610_c1,comp31338…
46277_c0,comp64967_c0,comp71542_c0,comp71316_c0,comp53697_c1,comp66046_c0,comp59852_c3,comp82878_c0,comp997815_c0,comp74117_c0,comp62998_c0,comp5999_c0,comp544593_c0,comp80832_c1,comp1661494_c0,comp1629549_c0,comp54874_c0,comp61653_c1,comp70388_c0,comp1865434_c0,comp90645_c0,comp1607508_c0,comp12676_c0,comp29768_c0,comp60654_c0,comp78111_c2,comp73651_c0,comp918513_c0,comp69176_c0,comp74303_c0,com…
05162_c0,comp81344_c9,comp76807_c0,comp833896_c0,comp1673020_c0,comp30499_c0,comp82443_c1,comp23148_c0,comp3151739_c0,comp11847_c0,comp70888_c0,comp84900_c0,comp80517_c0,comp83983_c0,comp53610_c0,comp41664_c0,comp1572391_c0,comp51572_c0,comp206383_c0,comp68391_c0,comp54347_c0,comp75587_c0,comp73666_c0,comp72827_c0,comp20893_c0,comp2150768_c0,comp76335_c0,comp68970_c4,comp68407_c0,comp1423374_c0,c…
GO:0008150	Biological Process	GO:0051234	establishment of localization	GO:0006810	transport	GO:0044766	multi-organism transport	36	comp68744_c2,comp81154_c0,comp257567_c0,comp39519_c0,comp5548_c0,comp80586_c0,comp80774_c4,comp77681_c0,comp84170_c1,comp76972_c2,comp1227_c1,comp76121_c1,comp295_c0,comp32760_c2,comp83278_c1,comp50608_c0,comp1671809_c0,comp63492_c1,comp83566_c0,comp78978_c0,comp75225_c0,comp74340_c1,comp32536_c0,comp80029_c0,comp53030_c0,comp64129_c2,comp62362_c0,comp1685_c0,comp71838_c1,comp88544_c0,comp1116278…
GO:0008150	Biological Process	GO:0051234	establishment of localization	GO:0006810	transport	GO:0071702	organic substance transport	3020	comp72161_c3,comp79466_c0,comp49691_c0,comp33906_c0,comp659430_c0,comp1634_c1,comp46274_c0,comp8115_c0,comp1285176_c0,comp8738_c0,comp1311396_c0,comp71898_c0,comp56129_c0,comp83240_c1,comp1330895_c0,comp69247_c0,comp56695_c0,comp69285_c0,comp75944_c1,comp73170_c1,comp57327_c0,comp325542_c0,comp59116_c0,comp2473290_c0,comp82079_c5,comp2329636_c0,comp79873_c0,comp76838_c1,comp40750_c0,comp59019_c1,…
_c0,comp82494_c10,comp62733_c0,comp80831_c0,comp77746_c0,comp1037917_c0,comp32636_c0,comp12978_c0,comp567_c0,comp360487_c0,comp75008_c0,comp86546_c0,comp50293_c0,comp76361_c0,comp1534369_c0,comp1540462_c0,comp81268_c10,comp802845_c0,comp1296176_c0,comp2418_c1,comp47145_c0,comp1868914_c0,comp528075_c0,comp80600_c0,comp1567399_c0,comp69910_c0,comp56446_c0,comp75048_c2,comp79906_c0,comp2592_c0,comp5…
GO:0008150	Biological Process	GO:0022610	biological adhesion	GO:0051825	adhesion to other organism involved in symbiotic interaction	GO:0044406	adhesion to host	29	comp81137_c3,comp83580_c10,comp1146166_c0,comp62563_c1,comp1321816_c0,comp73045_c1,comp83217_c0,comp46549_c0,comp74267_c0,comp1431453_c0,comp981138_c0,comp74858_c0,comp50396_c0,comp74038_c0,comp3215711_c0,comp1520707_c0,comp34076_c0,comp3240498_c0,comp81798_c6,comp718802_c0,comp73558_c0,comp32193_c0,comp63617_c0,comp78935_c0,comp74319_c1,comp72033_c1,comp55942_c0,comp403216_c0,comp34026_c0
GO:0008150	Biological Process	GO:0022610	biological adhesion	GO:0007155	cell adhesion	GO:0031589	cell-substrate adhesion	18	comp162444_c0,comp66789_c0,comp7640_c0,comp28520_c0,comp78668_c0,comp39914_c0,comp69562_c1,comp39914_c1,comp75271_c0,comp76727_c0,comp7606_c0,comp1399116_c0,comp63007_c0,comp41338_c0,comp57984_c0,comp52818_c0,comp1161805_c0,comp56589_c0
GO:0008150	Biological Process	GO:0022610	biological adhesion	GO:0007155	cell adhesion	GO:0016337	cell-cell adhesion	13	comp1514613_c0,comp60038_c0,comp1133134_c0,comp68420_c0,comp75810_c0,comp879678_c0,comp50875_c0,comp67510_c0,comp82853_c3,comp20709_c0,comp1837763_c0,comp6852_c0,comp74722_c0
GO:0008150	Biological Process	GO:0001906	cell killing	GO:0031640	killing of cells of other organism	GO:0051883	killing of cells in other organism involved in symbiotic interaction	25	comp73879_c1,comp2038813_c0,comp76578_c1,comp79298_c0,comp76361_c1,comp72927_c0,comp76212_c0,comp78208_c0,comp887497_c0,comp34076_c0,comp76229_c0,comp32172_c0,comp83557_c0,comp1617332_c0,comp81733_c1,comp137903_c0,comp59199_c0,comp84535_c0,comp63250_c0,comp49051_c0,comp48711_c0,comp3587_c1,comp873085_c0,comp1330999_c0,comp76592_c1
GO:0008150	Biological Process	GO:0001906	cell killing	GO:0031640	killing of cells of other organism	GO:0051715	cytolysis in other organism	27	comp72927_c0,comp1768801_c0,comp76381_c3,comp76212_c0,comp887497_c0,comp78208_c0,comp73879_c1,comp76578_c1,comp2038813_c0,comp76361_c1,comp79298_c0,comp59199_c0,comp137903_c0,comp48711_c0,comp63250_c0,comp84535_c0,comp49051_c0,comp1330999_c0,comp873085_c0,comp3587_c1,comp76592_c1,comp83557_c0,comp32172_c0,comp76229_c0,comp34076_c0,comp1617332_c0,comp81733_c1
GO:0008150	Biological Process	GO:0071840	cellular component organization or biogenesis	GO:0044085	cellular component biogenesis	GO:0070589	cellular component macromolecule biosynthetic process	112	comp38769_c0,comp84258_c0,comp80486_c0,comp84211_c0,comp79929_c0,comp60690_c0,comp81953_c0,comp78748_c1,comp20575_c0,comp80878_c1,comp81311_c1,comp83376_c1,comp3153488_c0,comp84749_c0,comp79889_c0,comp83376_c0,comp84919_c0,comp64710_c0,comp84050_c0,comp3118964_c0,comp63490_c1,comp58441_c0,comp45199_c0,comp67743_c0,comp72334_c0,comp60369_c0,comp1114233_c0,comp76964_c0,comp83221_c1,comp80497_c0,com…
GO:0008150	Biological Process	GO:0071840	cellular component organization or biogenesis	GO:0044085	cellular component biogenesis	GO:0022607	cellular component assembly	1103	comp65875_c0,comp676720_c0,comp83918_c2,comp1830286_c0,comp50855_c0,comp73359_c0,comp78817_c0,comp82797_c2,comp85491_c0,comp1606204_c0,comp6904_c0,comp60371_c1,comp1574178_c0,comp81048_c0,comp66422_c0,comp2299952_c0,comp84249_c2,comp87696_c0,comp16516_c0,comp72989_c0,comp82637_c0,comp73750_c0,comp52476_c0,comp2341232_c0,comp46134_c0,comp69218_c0,comp68250_c0,comp71523_c0,comp74688_c0,comp80213_c0…
GO:0008150	Biological Process	GO:0071840	cellular component organization or biogenesis	GO:0044085	cellular component biogenesis	GO:0070271	protein complex biogenesis	537	comp632301_c0,comp85179_c0,comp82132_c7,comp62432_c1,comp45516_c0,comp83991_c3,comp49949_c0,comp60536_c1,comp79722_c0,comp32613_c0,comp3122181_c0,comp83477_c1,comp60514_c0,comp78636_c6,comp25361_c0,comp1370929_c0,comp17230_c0,comp82254_c1,comp82875_c0,comp85525_c0,comp75381_c0,comp49507_c0,comp63398_c0,comp765_c0,comp69869_c0,comp3074532_c0,comp68073_c0,comp46947_c0,comp46346_c1,comp55914_c0,comp…
GO:0008150	Biological Process	GO:0071840	cellular component organization or biogenesis	GO:0044085	cellular component biogenesis	GO:0044087	regulation of cellular component biogenesis	72	comp33728_c0,comp79489_c0,comp80635_c0,comp1876829_c0,comp1515838_c0,comp4917_c0,comp63596_c0,comp69115_c0,comp72559_c0,comp78181_c0,comp75182_c1,comp1279690_c0,comp115234_c0,comp84523_c0,comp78455_c0,comp23927_c0,comp191695_c0,comp80543_c0,comp1515316_c0,comp1870159_c0,comp27616_c0,comp440759_c0,comp45958_c1,comp64636_c0,comp69375_c0,comp68301_c0,comp54912_c0,comp71927_c0,comp1284079_c0,comp1007…
GO:0008150	Biological Process	GO:0071840	cellular component organization or biogenesis	GO:0044085	cellular component biogenesis	GO:0044091	membrane biogenesis	2	comp43212_c0,comp71523_c0
GO:0008150	Biological Process	GO:0071840	cellular component organization or biogenesis	GO:0044085	cellular component biogenesis	GO:0022613	ribonucleoprotein complex biogenesis	2429	comp67369_c0,comp81003_c0,comp80892_c0,comp6715_c0,comp72341_c1,comp1776538_c0,comp5724_c0,comp71435_c0,comp798887_c0,comp52446_c0,comp27348_c0,comp2346269_c0,comp853324_c0,comp77848_c1,comp22593_c0,comp467591_c0,comp36890_c0,comp45106_c0,comp75068_c1,comp36938_c0,comp32389_c0,comp1898147_c0,comp56397_c0,comp986910_c0,comp2452266_c0,comp81274_c0,comp1543812_c0,comp1946759_c0,comp1837173_c0,comp58…
GO:0008150	Biological Process	GO:0071840	cellular component organization or biogenesis	GO:0044085	cellular component biogenesis	GO:0042546	cell wall biogenesis	149	comp2427767_c0,comp56764_c0,comp73536_c0,comp84798_c2,comp78226_c1,comp80497_c0,comp1114233_c0,comp60369_c0,comp1550538_c0,comp73600_c0,comp77852_c0,comp17296_c0,comp168762_c0,comp78943_c0,comp60301_c0,comp81311_c1,comp80878_c1,comp20575_c0,comp60690_c0,comp80486_c0,comp38769_c0,comp72334_c0,comp67743_c0,comp82039_c2,comp45199_c0,comp58441_c0,comp63490_c1,comp32524_c0,comp1011529_c0,comp84919_c0,…
GO:0008150	Biological Process	GO:0071840	cellular component organization or biogenesis	GO:0071554	cell wall organization or biogenesis	GO:0071852	fungal-type cell wall organization or biogenesis	10	comp17853_c0,comp66969_c0,comp80482_c0,comp84749_c0,comp2095006_c0,comp57344_c0,comp82039_c2,comp83089_c1,comp2427767_c0,comp59742_c1
GO:0008150	Biological Process	GO:0071840	cellular component organization or biogenesis	GO:0071554	cell wall organization or biogenesis	GO:0042546	cell wall biogenesis	149	comp2427767_c0,comp56764_c0,comp73536_c0,comp84798_c2,comp78226_c1,comp80497_c0,comp1114233_c0,comp60369_c0,comp1550538_c0,comp73600_c0,comp77852_c0,comp17296_c0,comp168762_c0,comp78943_c0,comp60301_c0,comp81311_c1,comp80878_c1,comp20575_c0,comp60690_c0,comp80486_c0,comp38769_c0,comp72334_c0,comp67743_c0,comp82039_c2,comp45199_c0,comp58441_c0,comp63490_c1,comp32524_c0,comp1011529_c0,comp84919_c0,…
GO:0008150	Biological Process	GO:0071840	cellular component organization or biogenesis	GO:0071554	cell wall organization or biogenesis	GO:0071669	plant-type cell wall organization or biogenesis	81	comp83578_c0,comp66813_c1,comp62281_c1,comp64655_c0,comp72955_c0,comp83120_c0,comp91139_c0,comp73587_c1,comp70647_c0,comp74384_c0,comp65620_c0,comp68820_c0,comp83492_c0,comp55877_c0,comp74052_c1,comp74052_c0,comp68440_c0,comp52390_c0,comp67986_c0,comp1021625_c0,comp41687_c0,comp79246_c0,comp75423_c1,comp83079_c0,comp84358_c0,comp87072_c0,comp78739_c0,comp67294_c1,comp62804_c0,comp78205_c0,comp637…
GO:0008150	Biological Process	GO:0071840	cellular component organization or biogenesis	GO:0071554	cell wall organization or biogenesis	GO:0071555	cell wall organization	128	comp76863_c0,comp63791_c0,comp602694_c0,comp83580_c1,comp83580_c11,comp83314_c3,comp75416_c0,comp64143_c1,comp84434_c2,comp61800_c0,comp74697_c0,comp60168_c0,comp61425_c1,comp75423_c0,comp59897_c3,comp85123_c0,comp83079_c0,comp75423_c1,comp4518807_c0,comp60590_c0,comp82954_c0,comp87072_c0,comp76504_c0,comp57344_c0,comp78693_c0,comp74052_c0,comp55877_c0,comp81523_c1,comp71450_c2,comp48647_c0,comp5…
GO:0008150	Biological Process	GO:0071840	cellular component organization or biogenesis	GO:0071554	cell wall organization or biogenesis	GO:0044036	cell wall macromolecule metabolic process	282	comp81254_c0,comp34116_c0,comp63490_c1,comp47179_c0,comp83376_c0,comp80878_c1,comp62878_c1,comp63337_c0,comp60690_c0,comp77776_c0,comp80486_c0,comp38769_c0,comp83580_c3,comp1550538_c0,comp73600_c0,comp79633_c0,comp11114_c0,comp829873_c0,comp3079740_c0,comp74321_c0,comp69381_c1,comp65912_c1,comp1114233_c0,comp60369_c0,comp80958_c0,comp66813_c1,comp84367_c7,comp85478_c0,comp75623_c0,comp54426_c0,co…
GO:0008150	Biological Process	GO:0071840	cellular component organization or biogenesis	GO:0016043	cellular component organization	GO:0050808	synapse organization	1	comp191695_c0
GO:0008150	Biological Process	GO:0071840	cellular component organization or biogenesis	GO:0016043	cellular component organization	GO:0051129	negative regulation of cellular component organization	52	comp72920_c0,comp1559609_c0,comp77073_c0,comp75981_c0,comp50447_c0,comp74771_c0,comp67638_c0,comp78294_c0,comp51846_c0,comp81347_c4,comp83580_c4,comp191695_c0,comp7606_c0,comp49949_c0,comp60780_c1,comp64503_c0,comp82419_c2,comp115234_c0,comp41208_c0,comp45731_c0,comp39295_c0,comp25587_c0,comp48662_c0,comp69627_c0,comp13627_c0,comp15122_c0,comp76013_c0,comp80279_c1,comp83981_c0,comp2308594_c0,comp…
GO:0008150	Biological Process	GO:0071840	cellular component organization or biogenesis	GO:0016043	cellular component organization	GO:0006323	DNA packaging	154	comp74262_c4,comp83400_c0,comp931_c0,comp74730_c0,comp2026108_c0,comp633211_c0,comp1551735_c0,comp71153_c0,comp53409_c0,comp82382_c0,comp52183_c0,comp70324_c0,comp49971_c0,comp45989_c0,comp2490434_c0,comp61563_c0,comp79065_c0,comp3122181_c0,comp31912_c0,comp67194_c0,comp61172_c1,comp46828_c0,comp3206492_c0,comp78319_c0,comp80764_c4,comp71959_c0,comp46828_c1,comp1112142_c0,comp79952_c0,comp69147_c…
GO:0008150	Biological Process	GO:0071840	cellular component organization or biogenesis	GO:0016043	cellular component organization	GO:0034330	cell junction organization	6	comp162444_c0,comp7606_c0,comp78668_c0,comp191695_c0,comp28520_c0,comp82837_c2
GO:0008150	Biological Process	GO:0071840	cellular component organization or biogenesis	GO:0016043	cellular component organization	GO:0045229	external encapsulating structure organization	168	comp76504_c0,comp87072_c0,comp82954_c0,comp60590_c0,comp4518807_c0,comp75423_c1,comp83079_c0,comp85123_c0,comp59897_c3,comp75423_c0,comp61425_c1,comp60168_c0,comp61800_c0,comp74697_c0,comp84434_c2,comp64143_c1,comp83314_c3,comp75416_c0,comp83580_c11,comp83580_c1,comp602694_c0,comp63791_c0,comp76863_c0,comp1481158_c0,comp72073_c1,comp70647_c0,comp1113940_c0,comp1155329_c0,comp83673_c0,comp72955_c0…
GO:0008150	Biological Process	GO:0071840	cellular component organization or biogenesis	GO:0016043	cellular component organization	GO:0051130	positive regulation of cellular component organization	52	comp4795_c0,comp84733_c0,comp61624_c0,comp55376_c0,comp23148_c0,comp61799_c0,comp61891_c0,comp46829_c1,comp63398_c0,comp7948_c0,comp162444_c0,comp1144428_c0,comp16921_c0,comp33681_c0,comp576270_c0,comp71927_c0,comp46829_c0,comp1284079_c0,comp149694_c0,comp45524_c0,comp2648408_c0,comp54912_c0,comp1023554_c0,comp79890_c1,comp77273_c0,comp68301_c0,comp64636_c0,comp79890_c0,comp36479_c0,comp63944_c0,…
GO:0008150	Biological Process	GO:0071840	cellular component organization or biogenesis	GO:0016043	cellular component organization	GO:0043933	macromolecular complex subunit organization	854	comp4795_c0,comp83055_c0,comp1678275_c0,comp69910_c0,comp25810_c0,comp82671_c2,comp71048_c0,comp84728_c0,comp32302_c0,comp68020_c0,comp32382_c0,comp35458_c0,comp68469_c0,comp84030_c0,comp61185_c0,comp3512_c1,comp82371_c0,comp79890_c0,comp36667_c0,comp24358_c0,comp2422361_c0,comp82992_c2,comp76010_c0,comp41688_c0,comp69780_c0,comp63995_c0,comp1948121_c0,comp80353_c0,comp9203_c0,comp60732_c0,comp47…
GO:0008150	Biological Process	GO:0071840	cellular component organization or biogenesis	GO:0016043	cellular component organization	GO:0032535	regulation of cellular component size	61	comp72559_c0,comp1849249_c0,comp399238_c0,comp80635_c0,comp75422_c1,comp79489_c0,comp33728_c0,comp78111_c2,comp63596_c0,comp69115_c0,comp61680_c0,comp1876829_c0,comp1515838_c0,comp45036_c0,comp1520355_c0,comp83634_c6,comp78215_c0,comp72839_c0,comp1870159_c0,comp51846_c0,comp440759_c0,comp27616_c0,comp71658_c0,comp84523_c0,comp81673_c0,comp79479_c0,comp1279690_c0,comp75182_c1,comp80602_c0,comp8054…
GO:0008150	Biological Process	GO:0071840	cellular component organization or biogenesis	GO:0016043	cellular component organization	GO:0030030	cell projection organization	76	comp56589_c0,comp604_c0,comp65199_c1,comp83703_c0,comp81054_c0,comp69375_c0,comp67951_c1,comp78356_c0,comp173759_c0,comp2341232_c0,comp52674_c0,comp1287935_c0,comp45889_c0,comp83405_c2,comp136204_c0,comp68937_c1,comp66897_c0,comp1306173_c0,comp4917_c0,comp79477_c0,comp313016_c0,comp28330_c0,comp1104709_c0,comp1538930_c0,comp3288811_c0,comp39295_c0,comp81910_c0,comp82637_c0,comp19040_c0,comp337333…
GO:0008150	Biological Process	GO:0071840	cellular component organization or biogenesis	GO:0016043	cellular component organization	GO:0006996	organelle organization	2051	comp1043487_c0,comp83039_c1,comp50678_c0,comp63913_c0,comp78916_c0,comp60436_c2,comp13923_c0,comp84580_c0,comp1473990_c0,comp1875229_c0,comp75797_c1,comp2385365_c0,comp91443_c0,comp75079_c0,comp73277_c1,comp50581_c0,comp27616_c0,comp70785_c0,comp3197611_c0,comp48732_c0,comp79132_c0,comp77276_c0,comp1279690_c0,comp50368_c0,comp69664_c0,comp62149_c0,comp71884_c1,comp65063_c1,comp2357631_c0,comp8218…
GO:0008150	Biological Process	GO:0071840	cellular component organization or biogenesis	GO:0016043	cellular component organization	GO:0051128	regulation of cellular component organization	273	comp60617_c0,comp61891_c0,comp2368497_c0,comp55438_c0,comp61624_c0,comp23148_c0,comp81420_c0,comp83197_c0,comp18961_c0,comp48087_c0,comp54912_c0,comp2316157_c0,comp2648408_c0,comp68301_c0,comp1808847_c0,comp71927_c0,comp80879_c0,comp67521_c0,comp23241_c0,comp58665_c0,comp52247_c4,comp191695_c0,comp70543_c0,comp440759_c0,comp33891_c0,comp75811_c0,comp65875_c1,comp58882_c0,comp66422_c0,comp72559_c0…
GO:0008150	Biological Process	GO:0071840	cellular component organization or biogenesis	GO:0016043	cellular component organization	GO:0022411	cellular component disassembly	127	comp82671_c2,comp69358_c0,comp16921_c0,comp74898_c0,comp62809_c0,comp70688_c0,comp2368497_c0,comp46829_c1,comp68302_c0,comp81741_c0,comp61799_c0,comp81771_c10,comp81420_c0,comp4795_c0,comp83055_c0,comp61624_c0,comp83197_c0,comp79890_c0,comp72745_c0,comp36479_c0,comp3512_c1,comp52247_c3,comp85443_c0,comp48087_c0,comp77453_c2,comp1286843_c0,comp63825_c0,comp3071793_c0,comp79890_c1,comp82133_c0,comp…
GO:0008150	Biological Process	GO:0071840	cellular component organization or biogenesis	GO:0016043	cellular component organization	GO:0022607	cellular component assembly	1103	comp65875_c0,comp676720_c0,comp83918_c2,comp1830286_c0,comp50855_c0,comp73359_c0,comp78817_c0,comp82797_c2,comp85491_c0,comp1606204_c0,comp6904_c0,comp60371_c1,comp1574178_c0,comp81048_c0,comp66422_c0,comp2299952_c0,comp84249_c2,comp87696_c0,comp16516_c0,comp72989_c0,comp82637_c0,comp73750_c0,comp52476_c0,comp2341232_c0,comp46134_c0,comp69218_c0,comp68250_c0,comp71523_c0,comp74688_c0,comp80213_c0…
GO:0008150	Biological Process	GO:0071840	cellular component organization or biogenesis	GO:0016043	cellular component organization	GO:0061024	membrane organization	245	comp86793_c0,comp32549_c0,comp24130_c0,comp29160_c0,comp83673_c0,comp40256_c0,comp83171_c0,comp45100_c0,comp38286_c1,comp1578925_c0,comp2054728_c0,comp72284_c0,comp717437_c0,comp21903_c0,comp878850_c0,comp52736_c0,comp69180_c0,comp68861_c0,comp1724520_c0,comp77395_c0,comp74706_c0,comp51739_c1,comp71002_c0,comp76547_c0,comp81210_c1,comp14320_c0,comp18421_c0,comp76212_c0,comp83245_c0,comp3091439_c0…
GO:0008150	Biological Process	GO:0071840	cellular component organization or biogenesis	GO:0016043	cellular component organization	GO:0043954	cellular component maintenance	1	comp191695_c0
GO:0008150	Biological Process	GO:0071840	cellular component organization or biogenesis	GO:0016043	cellular component organization	GO:0032989	cellular component morphogenesis	311	comp52619_c0,comp83703_c0,comp75735_c0,comp81152_c1,comp54247_c0,comp61837_c0,comp16716_c0,comp33880_c0,comp75455_c0,comp43654_c0,comp1395011_c0,comp71520_c1,comp61891_c0,comp33929_c0,comp79919_c0,comp313874_c0,comp1966_c0,comp82096_c3,comp80505_c3,comp60816_c0,comp82637_c0,comp50255_c1,comp270750_c0,comp70126_c0,comp32722_c0,comp77529_c0,comp146266_c0,comp380815_c0,comp73640_c0,comp68911_c0,comp…
GO:0008150	Biological Process	GO:0071840	cellular component organization or biogenesis	GO:0016043	cellular component organization	GO:0043062	extracellular structure organization	17	comp89711_c0,comp62387_c0,comp63008_c0,comp1021625_c0,comp76385_c0,comp68820_c0,comp12513_c0,comp84434_c2,comp78739_c0,comp6436_c0,comp83578_c0,comp42242_c0,comp71998_c0,comp75962_c0,comp8349_c0,comp62281_c0,comp62281_c1
GO:0008150	Biological Process	GO:0044699	single-organism process	GO:0043473	pigmentation	GO:0043476	pigment accumulation	3	comp78111_c1,comp68229_c0,comp78111_c2
GO:0008150	Biological Process	GO:0044699	single-organism process	GO:0044707	single-multicellular organism process	GO:0001503	ossification	1	comp16991_c0
GO:0008150	Biological Process	GO:0044699	single-organism process	GO:0044707	single-multicellular organism process	GO:0042303	molting cycle	14	comp82600_c2,comp3111103_c0,comp54309_c1,comp4230_c0,comp1553041_c0,comp52919_c0,comp83990_c0,comp67493_c0,comp77719_c1,comp94880_c0,comp1331146_c0,comp71853_c1,comp62627_c0,comp4917_c0
GO:0008150	Biological Process	GO:0044699	single-organism process	GO:0044707	single-multicellular organism process	GO:0035264	multicellular organism growth	4	comp60487_c0,comp45596_c0,comp1530781_c0,comp3111103_c0
GO:0008150	Biological Process	GO:0044699	single-organism process	GO:0044707	single-multicellular organism process	GO:0010022	meristem determinacy	14	comp60533_c0,comp83016_c0,comp69608_c0,comp63059_c0,comp16697_c0,comp52229_c0,comp63059_c1,comp80072_c0,comp63861_c1,comp16136_c0,comp54235_c0,comp63059_c2,comp80227_c3,comp63861_c0
GO:0008150	Biological Process	GO:0044699	single-organism process	GO:0044707	single-multicellular organism process	GO:0035265	organ growth	6	comp80639_c3,comp4917_c0,comp79276_c0,comp50407_c0,comp83426_c1,comp2388581_c0
GO:0008150	Biological Process	GO:0044699	single-organism process	GO:0044707	single-multicellular organism process	GO:0003008	system process	194	comp799796_c0,comp11083_c0,comp78097_c0,comp73130_c0,comp40056_c0,comp1175305_c0,comp61020_c0,comp55159_c0,comp62933_c0,comp69998_c1,comp15588_c0,comp84469_c2,comp73029_c0,comp1857792_c0,comp73045_c1,comp78280_c2,comp57358_c0,comp82748_c2,comp1285441_c0,comp54147_c0,comp788120_c0,comp83761_c0,comp54186_c0,comp59445_c0,comp84814_c1,comp15950_c0,comp51252_c0,comp32050_c0,comp83037_c0,comp57912_c0,c…
GO:0008150	Biological Process	GO:0044699	single-organism process	GO:0044707	single-multicellular organism process	GO:0010162	seed dormancy process	5	comp56172_c0,comp53851_c0,comp79752_c0,comp73186_c0,comp82505_c0
GO:0008150	Biological Process	GO:0044699	single-organism process	GO:0044707	single-multicellular organism process	GO:0007586	digestion	2	comp742624_c0,comp448096_c0
GO:0008150	Biological Process	GO:0044699	single-organism process	GO:0044707	single-multicellular organism process	GO:0043480	pigment accumulation in tissues	3	comp78111_c2,comp68229_c0,comp78111_c1
GO:0008150	Biological Process	GO:0044699	single-organism process	GO:0044707	single-multicellular organism process	GO:0051240	positive regulation of multicellular organismal process	36	comp76123_c0,comp50553_c1,comp62499_c1,comp48044_c0,comp82520_c0,comp81562_c1,comp34309_c0,comp73751_c0,comp77179_c0,comp70301_c0,comp78225_c1,comp78164_c0,comp33891_c0,comp979520_c0,comp77991_c1,comp62499_c2,comp69301_c1,comp74286_c0,comp77250_c0,comp32354_c0,comp77179_c1,comp82806_c1,comp63031_c1,comp61243_c1,comp101403_c0,comp76250_c0,comp78225_c2,comp81562_c0,comp50553_c0,comp83426_c1,comp515…
GO:0008150	Biological Process	GO:0044699	single-organism process	GO:0044707	single-multicellular organism process	GO:0001816	cytokine production	3	comp7606_c0,comp17468_c1,comp162444_c0
GO:0008150	Biological Process	GO:0044699	single-organism process	GO:0044707	single-multicellular organism process	GO:0009606	tropism	39	comp79298_c0,comp48637_c0,comp60636_c0,comp81264_c0,comp73902_c0,comp34380_c0,comp62347_c1,comp72870_c0,comp82404_c5,comp83956_c0,comp74146_c1,comp85856_c0,comp66566_c1,comp81117_c5,comp78111_c2,comp80599_c2,comp72883_c0,comp74146_c0,comp82404_c1,comp80599_c3,comp72883_c1,comp74675_c0,comp81185_c1,comp72557_c0,comp81838_c0,comp45001_c0,comp48641_c0,comp74146_c3,comp48242_c0,comp60636_c1,comp78111…
GO:0008150	Biological Process	GO:0044699	single-organism process	GO:0044707	single-multicellular organism process	GO:0050817	coagulation	130	comp76118_c0,comp1884605_c0,comp42600_c0,comp9605_c0,comp70065_c0,comp45933_c0,comp3379426_c0,comp82124_c1,comp33206_c0,comp53657_c1,comp72625_c0,comp40274_c0,comp80470_c0,comp80959_c1,comp75868_c0,comp74808_c0,comp67638_c0,comp75606_c1,comp53823_c1,comp69195_c0,comp78145_c0,comp78747_c0,comp1511824_c0,comp56479_c0,comp897548_c0,comp50450_c1,comp1542704_c0,comp1566629_c0,comp45524_c0,comp73896_c1…
GO:0008150	Biological Process	GO:0044699	single-organism process	GO:0044707	single-multicellular organism process	GO:0007275	multicellular organismal development	1230	comp49360_c0,comp54749_c0,comp1516642_c0,comp64042_c1,comp84667_c0,comp45191_c0,comp56172_c0,comp82276_c6,comp29658_c0,comp78204_c0,comp63105_c2,comp67566_c0,comp61243_c1,comp32426_c0,comp83952_c0,comp80496_c0,comp1935737_c0,comp73234_c1,comp88285_c0,comp80591_c0,comp79206_c4,comp72796_c3,comp49441_c0,comp68631_c0,comp67146_c2,comp79306_c2,comp78555_c3,comp82818_c2,comp50407_c0,comp73843_c1,comp8…
GO:0008150	Biological Process	GO:0044699	single-organism process	GO:0044707	single-multicellular organism process	GO:0010073	meristem maintenance	42	comp80227_c3,comp63861_c1,comp85718_c0,comp83426_c1,comp78553_c0,comp708141_c0,comp73843_c0,comp59124_c0,comp81831_c2,comp56758_c1,comp16697_c0,comp69608_c0,comp83016_c0,comp63861_c0,comp77415_c1,comp63059_c2,comp51794_c0,comp83163_c2,comp83426_c0,comp87574_c0,comp84149_c2,comp95897_c0,comp79011_c0,comp60533_c0,comp63059_c0,comp82499_c0,comp54235_c0,comp63059_c1,comp52229_c0,comp41060_c0,comp6310…
GO:0008150	Biological Process	GO:0044699	single-organism process	GO:0044707	single-multicellular organism process	GO:0010232	vascular transport	7	comp73914_c4,comp79171_c3,comp73914_c0,comp73914_c3,comp74692_c1,comp73914_c1,comp82332_c5
GO:0008150	Biological Process	GO:0044699	single-organism process	GO:0044707	single-multicellular organism process	GO:0048871	multicellular organismal homeostasis	2	comp15629_c0,comp7606_c0
GO:0008150	Biological Process	GO:0044699	single-organism process	GO:0044707	single-multicellular organism process	GO:0051241	negative regulation of multicellular organismal process	48	comp89142_c0,comp62965_c0,comp84361_c2,comp72808_c2,comp72808_c1,comp46448_c0,comp1531709_c0,comp7606_c0,comp89052_c0,comp73630_c1,comp80072_c0,comp3111103_c0,comp82929_c0,comp76087_c0,comp4917_c0,comp72808_c0,comp57108_c2,comp79276_c0,comp81629_c3,comp60533_c0,comp84361_c1,comp80872_c0,comp84348_c0,comp70868_c1,comp80639_c3,comp32788_c0,comp74156_c0,comp57108_c1,comp162444_c0,comp57108_c3,comp82…
GO:0008150	Biological Process	GO:0044699	single-organism process	GO:0044707	single-multicellular organism process	GO:0009791	post-embryonic development	614	comp70824_c3,comp62758_c0,comp82929_c0,comp236251_c0,comp82490_c0,comp77403_c0,comp85091_c0,comp87156_c0,comp2419007_c0,comp44562_c1,comp60795_c0,comp84469_c2,comp93108_c0,comp29658_c1,comp78235_c1,comp61690_c0,comp42100_c0,comp64906_c0,comp82505_c0,comp69705_c1,comp22211_c0,comp62499_c2,comp66672_c0,comp74622_c0,comp77415_c1,comp57108_c3,comp84348_c0,comp76137_c0,comp75579_c0,comp76329_c0,comp83…
GO:0008150	Biological Process	GO:0044699	single-organism process	GO:0044707	single-multicellular organism process	GO:0035637	multicellular organismal signaling	94	comp1542314_c0,comp67410_c0,comp79776_c0,comp73409_c1,comp997040_c0,comp60797_c0,comp1530781_c0,comp45524_c0,comp69199_c0,comp80802_c3,comp78148_c1,comp1018590_c0,comp63414_c1,comp83308_c0,comp72408_c1,comp82955_c1,comp73247_c0,comp386920_c0,comp37383_c0,comp20861_c0,comp1636223_c0,comp63290_c0,comp2705_c1,comp72203_c0,comp2348199_c0,comp84814_c2,comp1846336_c0,comp77802_c1,comp2705_c0,comp83793_…
GO:0008150	Biological Process	GO:0044699	single-organism process	GO:0044707	single-multicellular organism process	GO:0050878	regulation of body fluid levels	132	comp1192785_c0,comp48278_c0,comp75384_c0,comp21976_c0,comp79455_c0,comp1525562_c0,comp47876_c0,comp162444_c0,comp66697_c2,comp73195_c0,comp82946_c0,comp82254_c1,comp399725_c0,comp1825078_c0,comp79749_c0,comp75709_c0,comp78900_c0,comp75250_c2,comp87454_c0,comp32569_c0,comp64805_c0,comp33213_c0,comp49949_c0,comp60536_c1,comp7606_c0,comp948463_c0,comp77898_c1,comp15869_c0,comp63600_c0,comp12827_c0,c…
GO:0008150	Biological Process	GO:0044699	single-organism process	GO:0044707	single-multicellular organism process	GO:0022404	molting cycle process	11	comp94880_c0,comp77719_c1,comp83990_c0,comp67493_c0,comp4917_c0,comp71853_c1,comp62627_c0,comp54309_c1,comp82600_c2,comp52919_c0,comp1553041_c0
GO:0008150	Biological Process	GO:0044699	single-organism process	GO:0044707	single-multicellular organism process	GO:0007632	visual behavior	2	comp63600_c0,comp1104709_c0
GO:0008150	Biological Process	GO:0044699	single-organism process	GO:0044707	single-multicellular organism process	GO:0008037	cell recognition	199	comp28707_c1,comp73038_c0,comp84002_c2,comp83708_c2,comp44573_c1,comp83221_c0,comp79167_c2,comp84627_c1,comp896960_c0,comp4119_c0,comp81934_c0,comp80599_c4,comp1975616_c0,comp71069_c1,comp70633_c0,comp70104_c0,comp74558_c0,comp30693_c0,comp80318_c3,comp78445_c0,comp1357103_c0,comp68011_c0,comp35825_c0,comp84530_c0,comp191695_c0,comp65237_c1,comp39473_c0,comp292333_c0,comp526488_c0,comp82494_c10,c…
GO:0008150	Biological Process	GO:0044699	single-organism process	GO:0044707	single-multicellular organism process	GO:0009845	seed germination	19	comp51583_c2,comp49905_c2,comp60867_c2,comp84460_c3,comp76250_c0,comp101403_c0,comp54749_c0,comp68723_c1,comp70301_c0,comp60867_c0,comp79355_c0,comp56782_c0,comp979520_c0,comp32558_c0,comp32922_c0,comp80872_c0,comp34408_c0,comp74024_c0,comp89052_c0
GO:0008150	Biological Process	GO:0044699	single-organism process	GO:0044707	single-multicellular organism process	GO:0007389	pattern specification process	75	comp82332_c5,comp75992_c2,comp67294_c1,comp80951_c0,comp66648_c2,comp64042_c1,comp82315_c3,comp52625_c0,comp73914_c1,comp62679_c0,comp83016_c0,comp62077_c1,comp73914_c0,comp81831_c2,comp81268_c4,comp68593_c0,comp46646_c0,comp73914_c4,comp79589_c0,comp74207_c0,comp83111_c2,comp2328434_c0,comp34163_c0,comp35822_c0,comp66614_c0,comp75992_c1,comp80926_c0,comp79718_c0,comp51566_c2,comp80002_c3,comp656…
GO:0008150	Biological Process	GO:0044699	single-organism process	GO:0044707	single-multicellular organism process	GO:0019827	stem cell maintenance	17	comp95897_c0,comp60533_c0,comp83163_c2,comp87574_c0,comp80276_c0,comp80072_c0,comp31969_c0,comp63861_c0,comp63105_c3,comp16697_c0,comp41060_c0,comp81831_c2,comp52229_c0,comp85718_c0,comp708141_c0,comp82499_c0,comp63861_c1
GO:0008150	Biological Process	GO:0044699	single-organism process	GO:0044707	single-multicellular organism process	GO:0055046	microgametogenesis	8	comp164991_c0,comp48684_c0,comp62122_c0,comp48684_c1,comp70451_c0,comp68955_c0,comp48684_c2,comp62122_c1
GO:0008150	Biological Process	GO:0044699	single-organism process	GO:0044707	single-multicellular organism process	GO:0030534	adult behavior	7	comp66287_c1,comp1845126_c0,comp72461_c1,comp75435_c0,comp71812_c0,comp44480_c0,comp83690_c0
GO:0008150	Biological Process	GO:0044699	single-organism process	GO:0044707	single-multicellular organism process	GO:0048771	tissue remodeling	6	comp76592_c1,comp3184921_c0,comp7606_c0,comp65304_c0,comp45234_c0,comp15629_c0
GO:0008150	Biological Process	GO:0044699	single-organism process	GO:0044707	single-multicellular organism process	GO:0009561	megagametogenesis	21	comp51788_c0,comp82185_c1,comp71614_c0,comp49494_c0,comp68658_c1,comp79591_c0,comp81489_c4,comp85228_c0,comp71653_c0,comp76776_c0,comp47840_c0,comp76899_c0,comp66858_c0,comp72625_c0,comp68658_c0,comp72393_c0,comp71366_c0,comp68658_c2,comp70543_c0,comp78520_c0,comp57631_c0
GO:0008150	Biological Process	GO:0044699	single-organism process	GO:0044707	single-multicellular organism process	GO:0050879	multicellular organismal movement	1	comp50648_c0
GO:0008150	Biological Process	GO:0044699	single-organism process	GO:0044707	single-multicellular organism process	GO:0032941	secretion by tissue	1	comp742624_c0
GO:0008150	Biological Process	GO:0044699	single-organism process	GO:0044707	single-multicellular organism process	GO:0090130	tissue migration	1	comp191695_c0
GO:0008150	Biological Process	GO:0044699	single-organism process	GO:0016265	death	GO:0008219	cell death	300	comp83474_c0,comp59011_c0,comp66505_c0,comp72108_c0,comp79537_c0,comp73843_c1,comp85635_c0,comp46243_c0,comp32071_c0,comp83171_c0,comp80062_c0,comp319207_c0,comp78285_c0,comp82161_c0,comp1648846_c0,comp3359787_c0,comp8543_c0,comp50211_c0,comp188212_c0,comp3219433_c0,comp83929_c1,comp82786_c1,comp64953_c0,comp62159_c0,comp32782_c0,comp823558_c0,comp78256_c0,comp351846_c0,comp40261_c0,comp82381_c0,…
GO:0008150	Biological Process	GO:0044699	single-organism process	GO:0072376	protein activation cascade	GO:0072378	blood coagulation, fibrin clot formation	1	comp4338_c0
GO:0008150	Biological Process	GO:0044699	single-organism process	GO:0030447	filamentous growth	GO:0044182	filamentous growth of a population of unicellular organisms	3	comp84749_c0,comp83089_c1,comp72839_c0
GO:0008150	Biological Process	GO:0044699	single-organism process	GO:0008283	cell proliferation	GO:0008285	negative regulation of cell proliferation	1	comp4917_c0
GO:0008150	Biological Process	GO:0044699	single-organism process	GO:0008283	cell proliferation	GO:0042127	regulation of cell proliferation	18	comp67470_c0,comp2301757_c0,comp1009923_c0,comp52145_c0,comp61859_c0,comp66599_c0,comp90106_c0,comp77179_c1,comp63600_c0,comp46532_c0,comp17468_c1,comp4917_c0,comp1104709_c0,comp61859_c1,comp61859_c2,comp83426_c1,comp77179_c0,comp45524_c0
GO:0008150	Biological Process	GO:0044699	single-organism process	GO:0008283	cell proliferation	GO:0050673	epithelial cell proliferation	2	comp45524_c0,comp717847_c0
GO:0008150	Biological Process	GO:0044699	single-organism process	GO:0008283	cell proliferation	GO:0070661	leukocyte proliferation	1	comp17468_c1
GO:0008150	Biological Process	GO:0044699	single-organism process	GO:0008283	cell proliferation	GO:0033002	muscle cell proliferation	1	comp4917_c0
GO:0008150	Biological Process	GO:0044699	single-organism process	GO:0008283	cell proliferation	GO:0008284	positive regulation of cell proliferation	2	comp17468_c1,comp45524_c0
GO:0008150	Biological Process	GO:0044699	single-organism process	GO:0044763	single-organism cellular process	GO:0006996	organelle organization	2051	comp1043487_c0,comp83039_c1,comp50678_c0,comp63913_c0,comp78916_c0,comp60436_c2,comp13923_c0,comp84580_c0,comp1473990_c0,comp1875229_c0,comp75797_c1,comp2385365_c0,comp91443_c0,comp75079_c0,comp73277_c1,comp50581_c0,comp27616_c0,comp70785_c0,comp3197611_c0,comp48732_c0,comp79132_c0,comp77276_c0,comp1279690_c0,comp50368_c0,comp69664_c0,comp62149_c0,comp71884_c1,comp65063_c1,comp2357631_c0,comp8218…
GO:0008150	Biological Process	GO:0044699	single-organism process	GO:0044763	single-organism cellular process	GO:0032196	transposition	140	comp45141_c0,comp65399_c0,comp62796_c0,comp84285_c0,comp9802_c0,comp665965_c0,comp984515_c0,comp71939_c0,comp4070_c0,comp81623_c6,comp74534_c0,comp77416_c0,comp47647_c0,comp77414_c0,comp21391_c0,comp76441_c1,comp46101_c0,comp80035_c0,comp76473_c3,comp19120_c0,comp4524_c0,comp40075_c0,comp2008066_c0,comp81341_c0,comp48836_c0,comp75802_c0,comp94010_c0,comp74938_c0,comp84886_c1,comp84327_c11,comp782…
GO:0008150	Biological Process	GO:0044699	single-organism process	GO:0044763	single-organism cellular process	GO:0032535	regulation of cellular component size	61	comp72559_c0,comp1849249_c0,comp399238_c0,comp80635_c0,comp75422_c1,comp79489_c0,comp33728_c0,comp78111_c2,comp63596_c0,comp69115_c0,comp61680_c0,comp1876829_c0,comp1515838_c0,comp45036_c0,comp1520355_c0,comp83634_c6,comp78215_c0,comp72839_c0,comp1870159_c0,comp51846_c0,comp440759_c0,comp27616_c0,comp71658_c0,comp84523_c0,comp81673_c0,comp79479_c0,comp1279690_c0,comp75182_c1,comp80602_c0,comp8054…
GO:0008150	Biological Process	GO:0044699	single-organism process	GO:0044763	single-organism cellular process	GO:0048869	cellular developmental process	601	comp67715_c0,comp33825_c0,comp40003_c0,comp62783_c0,comp74868_c0,comp61572_c0,comp52534_c0,comp64502_c1,comp32098_c0,comp50255_c0,comp56589_c0,comp83971_c0,comp32554_c0,comp50648_c0,comp53657_c0,comp70528_c0,comp1118123_c0,comp79450_c2,comp1374891_c0,comp277212_c0,comp75182_c1,comp16991_c0,comp77568_c0,comp66088_c1,comp68712_c1,comp31969_c0,comp70145_c0,comp48231_c0,comp79306_c7,comp79327_c0,comp…
GO:0008150	Biological Process	GO:0044699	single-organism process	GO:0044763	single-organism cellular process	GO:0006276	plasmid maintenance	6	comp72069_c0,comp59971_c0,comp42665_c0,comp77017_c0,comp80297_c6,comp1572538_c0
GO:0008150	Biological Process	GO:0044699	single-organism process	GO:0044763	single-organism cellular process	GO:0007569	cell aging	11	comp77454_c0,comp73733_c2,comp80946_c0,comp45524_c0,comp72839_c0,comp25729_c0,comp6027_c0,comp81216_c1,comp999847_c0,comp80946_c2,comp62965_c0
GO:0008150	Biological Process	GO:0044699	single-organism process	GO:0044763	single-organism cellular process	GO:0003001	generation of a signal involved in cell-cell signaling	5	comp18631_c0,comp2399011_c0,comp82955_c1,comp1051390_c0,comp1530781_c0
GO:0008150	Biological Process	GO:0044699	single-organism process	GO:0044763	single-organism cellular process	GO:0043062	extracellular structure organization	17	comp89711_c0,comp62387_c0,comp63008_c0,comp1021625_c0,comp76385_c0,comp68820_c0,comp12513_c0,comp84434_c2,comp78739_c0,comp6436_c0,comp83578_c0,comp42242_c0,comp71998_c0,comp75962_c0,comp8349_c0,comp62281_c0,comp62281_c1
GO:0008150	Biological Process	GO:0044699	single-organism process	GO:0044763	single-organism cellular process	GO:0016049	cell growth	222	comp84523_c0,comp71520_c0,comp314_c1,comp64951_c0,comp82106_c0,comp75182_c1,comp1876349_c0,comp277212_c0,comp72101_c0,comp48231_c0,comp72839_c0,comp79306_c7,comp80486_c0,comp609216_c0,comp70824_c3,comp72883_c0,comp79450_c1,comp41060_c0,comp33283_c0,comp59015_c0,comp45455_c1,comp33204_c0,comp59742_c1,comp58651_c1,comp79306_c0,comp29279_c0,comp66407_c0,comp32524_c0,comp73019_c0,comp87156_c0,comp769…
GO:0008150	Biological Process	GO:0044699	single-organism process	GO:0044763	single-organism cellular process	GO:0006928	cellular component movement	359	comp1307634_c0,comp2079954_c0,comp84249_c2,comp67259_c0,comp2299952_c0,comp60371_c1,comp84256_c1,comp82755_c10,comp84763_c1,comp8738_c0,comp79067_c3,comp84725_c0,comp82168_c0,comp48577_c1,comp87696_c0,comp76095_c0,comp66894_c0,comp1830286_c0,comp21570_c0,comp191695_c0,comp441125_c0,comp29600_c0,comp64325_c0,comp30157_c0,comp64524_c0,comp56234_c0,comp67412_c2,comp70941_c1,comp68215_c1,comp84763_c2…
GO:0008150	Biological Process	GO:0044699	single-organism process	GO:0044763	single-organism cellular process	GO:0007017	microtubule-based process	356	comp52434_c0,comp61470_c1,comp80010_c0,comp1925212_c0,comp1338826_c0,comp75320_c1,comp81427_c2,comp1340319_c0,comp60365_c0,comp67412_c1,comp83578_c0,comp2452003_c0,comp75541_c2,comp75981_c0,comp75002_c3,comp72146_c0,comp67638_c0,comp78290_c0,comp1320001_c0,comp80199_c0,comp69905_c0,comp4384_c1,comp56445_c0,comp72142_c0,comp40274_c0,comp2350748_c0,comp806555_c0,comp1970868_c0,comp80970_c7,comp4150…
GO:0008150	Biological Process	GO:0044699	single-organism process	GO:0044763	single-organism cellular process	GO:0071804	cellular potassium ion transport	67	comp188064_c0,comp74083_c0,comp9131_c0,comp2539215_c0,comp73521_c5,comp55530_c1,comp61701_c0,comp60308_c0,comp82205_c4,comp83579_c0,comp78945_c1,comp924986_c0,comp80764_c3,comp68639_c0,comp59098_c0,comp67477_c0,comp61612_c1,comp82041_c7,comp68125_c1,comp1716181_c0,comp59691_c0,comp56782_c0,comp83579_c1,comp73531_c1,comp78464_c1,comp32517_c0,comp67927_c0,comp58800_c0,comp69176_c1,comp64625_c0,comp…
GO:0008150	Biological Process	GO:0044699	single-organism process	GO:0044763	single-organism cellular process	GO:0032940	secretion by cell	238	comp12600_c0,comp61185_c0,comp2309688_c0,comp10762_c0,comp81869_c0,comp57831_c0,comp3048_c0,comp66853_c0,comp32584_c0,comp82579_c0,comp77549_c0,comp59116_c0,comp2473290_c0,comp74638_c0,comp77014_c0,comp79288_c1,comp73585_c0,comp68800_c2,comp81274_c13,comp54570_c0,comp1523465_c0,comp2271580_c0,comp2372071_c0,comp1572260_c0,comp41636_c1,comp74638_c1,comp68553_c1,comp81042_c3,comp88501_c0,comp49798_…
GO:0008150	Biological Process	GO:0044699	single-organism process	GO:0044763	single-organism cellular process	GO:0050808	synapse organization	1	comp191695_c0
GO:0008150	Biological Process	GO:0044699	single-organism process	GO:0044763	single-organism cellular process	GO:0022402	cell cycle process	495	comp16950_c0,comp78219_c0,comp72166_c0,comp990467_c0,comp80811_c0,comp84070_c0,comp1296782_c0,comp676408_c0,comp48712_c0,comp52434_c0,comp74037_c0,comp66029_c0,comp55587_c0,comp10791_c0,comp83224_c1,comp9605_c0,comp87496_c0,comp83578_c0,comp208625_c0,comp71848_c0,comp60365_c0,comp3755_c1,comp84325_c0,comp73738_c0,comp66313_c1,comp2547619_c0,comp78294_c0,comp75794_c0,comp72146_c0,comp67638_c0,comp…
GO:0008150	Biological Process	GO:0044699	single-organism process	GO:0044763	single-organism cellular process	GO:0072690	single-celled organism vegetative growth phase	2	comp34380_c0,comp83750_c0
GO:0008150	Biological Process	GO:0044699	single-organism process	GO:0044763	single-organism cellular process	GO:0022406	membrane docking	59	comp12600_c0,comp50811_c1,comp1883694_c0,comp78047_c0,comp15034_c1,comp4908_c0,comp86146_c0,comp1847728_c0,comp53657_c0,comp271879_c0,comp1339671_c0,comp76471_c1,comp80667_c0,comp77549_c0,comp920811_c0,comp79288_c1,comp68805_c0,comp32426_c0,comp15493_c0,comp15034_c0,comp79288_c0,comp73757_c1,comp81274_c13,comp28148_c0,comp71464_c0,comp1523465_c0,comp41636_c1,comp78680_c0,comp11348_c0,comp718611_c…
GO:0008150	Biological Process	GO:0044699	single-organism process	GO:0044763	single-organism cellular process	GO:0055085	transmembrane transport	1252	comp73745_c0,comp83026_c2,comp446435_c0,comp48567_c1,comp46873_c1,comp60003_c1,comp39004_c0,comp75868_c0,comp1322798_c0,comp3106343_c0,comp60562_c0,comp281916_c0,comp2843_c0,comp11352_c0,comp45776_c0,comp81903_c4,comp81724_c2,comp79534_c0,comp68808_c0,comp74880_c1,comp1139362_c0,comp23714_c0,comp1131006_c0,comp56726_c0,comp71578_c0,comp72596_c0,comp261188_c0,comp61242_c0,comp82203_c1,comp77404_c0…
GO:0008150	Biological Process	GO:0044699	single-organism process	GO:0044763	single-organism cellular process	GO:0051301	cell division	192	comp54491_c0,comp40643_c1,comp81831_c0,comp955518_c0,comp1151016_c0,comp146266_c0,comp55713_c1,comp1651996_c0,comp76768_c0,comp67680_c0,comp78455_c0,comp60541_c1,comp65757_c0,comp2364472_c0,comp73319_c0,comp1411110_c0,comp49768_c0,comp33352_c0,comp1113419_c0,comp2299952_c0,comp66422_c0,comp730960_c0,comp57108_c2,comp65875_c1,comp79477_c0,comp68250_c0,comp50140_c0,comp46259_c0,comp26867_c0,comp900…
GO:0008150	Biological Process	GO:0044699	single-organism process	GO:0044763	single-organism cellular process	GO:0097194	execution phase of apoptosis	8	comp81992_c3,comp83171_c0,comp1885724_c0,comp85708_c0,comp69424_c1,comp67518_c0,comp64010_c0,comp1286843_c0
GO:0008150	Biological Process	GO:0044699	single-organism process	GO:0044763	single-organism cellular process	GO:0051651	maintenance of location in cell	120	comp76163_c0,comp2009_c1,comp69260_c0,comp67067_c0,comp1323511_c0,comp73676_c0,comp54066_c0,comp41440_c0,comp1021958_c0,comp48476_c0,comp983190_c0,comp4060_c0,comp81728_c0,comp74885_c0,comp84058_c0,comp621552_c0,comp9974_c0,comp1864570_c0,comp56316_c0,comp79469_c2,comp80970_c7,comp77714_c0,comp65478_c0,comp70931_c0,comp2576029_c0,comp672919_c0,comp50811_c1,comp79246_c0,comp5372_c0,comp87971_c0,co…
GO:0008150	Biological Process	GO:0044699	single-organism process	GO:0044763	single-organism cellular process	GO:0051716	cellular response to stimulus	5057	comp78781_c0,comp3250323_c0,comp67443_c2,comp61830_c0,comp77674_c1,comp50537_c0,comp71520_c1,comp82150_c3,comp51837_c0,comp80227_c0,comp2799_c0,comp72449_c1,comp60824_c2,comp81506_c2,comp51550_c1,comp23018_c0,comp60402_c0,comp1325417_c0,comp67470_c0,comp2434475_c0,comp62235_c1,comp2042745_c0,comp66486_c0,comp46800_c0,comp82739_c0,comp87244_c0,comp1825660_c0,comp78810_c3,comp67733_c0,comp73685_c0,…
omp908367_c0,comp2724658_c0,comp19089_c0,comp89987_c0,comp61133_c1,comp17035_c1,comp54221_c0,comp1835696_c0,comp101894_c0,comp68333_c0,comp72883_c1,comp32658_c0,comp2354305_c0,comp27907_c0,comp47967_c0,comp46790_c0,comp51173_c2,comp72203_c0,comp79911_c0,comp83027_c1,comp77266_c2,comp66621_c0,comp3843_c0,comp64611_c0,comp7053_c0,comp70070_c0,comp613268_c0,comp75320_c2,comp70248_c0,comp82943_c2,com…
comp70276_c0,comp51632_c0,comp44862_c0,comp52637_c1,comp64199_c1,comp27580_c0,comp66703_c1,comp19718_c0,comp69955_c0,comp2474148_c0,comp872124_c0,comp50178_c1,comp46384_c1,comp1104709_c0,comp16093_c0,comp40090_c0,comp1536291_c0,comp67732_c0,comp78203_c1,comp1137947_c0,comp78662_c0,comp45642_c0,comp2515931_c0,comp46477_c0,comp76974_c0,comp1382_c0,comp3131522_c0,comp136950_c0,comp1580871_c0,comp203…
GO:0008150	Biological Process	GO:0044699	single-organism process	GO:0044763	single-organism cellular process	GO:0030030	cell projection organization	76	comp56589_c0,comp604_c0,comp65199_c1,comp83703_c0,comp81054_c0,comp69375_c0,comp67951_c1,comp78356_c0,comp173759_c0,comp2341232_c0,comp52674_c0,comp1287935_c0,comp45889_c0,comp83405_c2,comp136204_c0,comp68937_c1,comp66897_c0,comp1306173_c0,comp4917_c0,comp79477_c0,comp313016_c0,comp28330_c0,comp1104709_c0,comp1538930_c0,comp3288811_c0,comp39295_c0,comp81910_c0,comp82637_c0,comp19040_c0,comp337333…
GO:0008150	Biological Process	GO:0044699	single-organism process	GO:0044763	single-organism cellular process	GO:0006949	syncytium formation	1	comp191695_c0
GO:0008150	Biological Process	GO:0044699	single-organism process	GO:0044763	single-organism cellular process	GO:0034330	cell junction organization	6	comp162444_c0,comp7606_c0,comp78668_c0,comp191695_c0,comp28520_c0,comp82837_c2
GO:0008150	Biological Process	GO:0044699	single-organism process	GO:0044763	single-organism cellular process	GO:0030029	actin filament-based process	205	comp32753_c0,comp80635_c0,comp81093_c1,comp77392_c1,comp1060388_c0,comp1515838_c0,comp1291679_c0,comp59742_c1,comp27273_c0,comp5458_c0,comp84395_c1,comp63709_c0,comp86885_c0,comp51846_c0,comp27616_c0,comp82121_c0,comp52537_c0,comp84523_c0,comp79132_c0,comp77276_c0,comp1279690_c0,comp64951_c0,comp78380_c0,comp75182_c1,comp80543_c0,comp2893_c0,comp1543059_c0,comp2872_c0,comp67589_c0,comp26264_c0,co…
GO:0008150	Biological Process	GO:0044699	single-organism process	GO:0044763	single-organism cellular process	GO:0008037	cell recognition	199	comp28707_c1,comp73038_c0,comp84002_c2,comp83708_c2,comp44573_c1,comp83221_c0,comp79167_c2,comp84627_c1,comp896960_c0,comp4119_c0,comp81934_c0,comp80599_c4,comp1975616_c0,comp71069_c1,comp70633_c0,comp70104_c0,comp74558_c0,comp30693_c0,comp80318_c3,comp78445_c0,comp1357103_c0,comp68011_c0,comp35825_c0,comp84530_c0,comp191695_c0,comp65237_c1,comp39473_c0,comp292333_c0,comp526488_c0,comp82494_c10,c…
GO:0008150	Biological Process	GO:0044699	single-organism process	GO:0044763	single-organism cellular process	GO:0006903	vesicle targeting	3	comp1529026_c0,comp1937341_c0,comp84728_c0
GO:0008150	Biological Process	GO:0044699	single-organism process	GO:0044763	single-organism cellular process	GO:0043954	cellular component maintenance	1	comp191695_c0
GO:0008150	Biological Process	GO:0044699	single-organism process	GO:0044763	single-organism cellular process	GO:0010118	stomatal movement	40	comp73867_c0,comp73360_c1,comp36249_c0,comp60623_c0,comp83677_c1,comp84460_c3,comp68970_c5,comp68970_c1,comp865857_c0,comp68970_c0,comp63848_c0,comp83677_c0,comp404947_c0,comp83677_c2,comp73605_c0,comp60342_c0,comp45493_c0,comp69768_c2,comp84523_c0,comp68970_c4,comp46147_c1,comp69226_c0,comp69768_c0,comp40252_c0,comp32663_c0,comp34068_c0,comp355737_c0,comp39801_c0,comp77861_c0,comp73291_c0,comp52…
GO:0008150	Biological Process	GO:0044699	single-organism process	GO:0044763	single-organism cellular process	GO:0007154	cell communication	4175	comp74468_c1,comp79243_c1,comp597653_c0,comp1727437_c0,comp54595_c0,comp22690_c0,comp2124893_c0,comp54361_c0,comp64346_c0,comp61444_c1,comp5500_c0,comp28194_c0,comp69768_c2,comp8822_c0,comp83451_c1,comp1544887_c0,comp1120557_c0,comp83669_c0,comp38953_c0,comp83613_c0,comp32577_c0,comp371_c1,comp78480_c0,comp62679_c0,comp73704_c0,comp472549_c0,comp1893973_c0,comp80599_c8,comp34027_c0,comp44970_c0,c…
46_c0,comp162444_c0,comp13749_c0,comp68293_c0,comp1196967_c0,comp71057_c1,comp50477_c0,comp628661_c0,comp83108_c2,comp77744_c0,comp88630_c0,comp58413_c0,comp18145_c0,comp60159_c0,comp41748_c0,comp74769_c0,comp59563_c0,comp85106_c0,comp53657_c2,comp73534_c0,comp9195_c0,comp1381577_c0,comp77015_c0,comp80486_c0,comp78045_c2,comp78280_c2,comp2192_c0,comp32733_c0,comp79177_c0,comp77864_c1,comp34408_c0…
GO:0008150	Biological Process	GO:0044699	single-organism process	GO:0044763	single-organism cellular process	GO:0007049	cell cycle	577	comp65668_c1,comp57727_c0,comp884350_c0,comp63445_c0,comp81692_c3,comp60839_c0,comp45191_c0,comp19317_c0,comp72005_c0,comp56172_c0,comp1564011_c0,comp53075_c0,comp72169_c0,comp658120_c0,comp67566_c0,comp60533_c0,comp60100_c1,comp39069_c0,comp45448_c0,comp80304_c0,comp87496_c0,comp10791_c0,comp66029_c0,comp55587_c0,comp60365_c0,comp78219_c0,comp16950_c0,comp48712_c0,comp80811_c0,comp69003_c0,comp5…
GO:0008150	Biological Process	GO:0044699	single-organism process	GO:0044763	single-organism cellular process	GO:0016458	gene silencing	102	comp76322_c0,comp81933_c2,comp62808_c0,comp82061_c14,comp1118645_c0,comp80757_c0,comp70072_c2,comp67097_c0,comp668588_c0,comp3215885_c0,comp63105_c3,comp84356_c1,comp66994_c0,comp46136_c0,comp2297068_c0,comp60988_c0,comp73844_c1,comp64627_c0,comp32101_c0,comp1308752_c0,comp6216_c0,comp987415_c0,comp789287_c0,comp2774_c0,comp84182_c0,comp75636_c0,comp499503_c0,comp22825_c0,comp32360_c0,comp64364_c…
GO:0008150	Biological Process	GO:0044699	single-organism process	GO:0044763	single-organism cellular process	GO:0071554	cell wall organization or biogenesis	475	comp1212547_c0,comp47769_c0,comp72332_c0,comp77398_c0,comp71450_c0,comp68829_c0,comp62767_c0,comp32657_c0,comp70841_c0,comp65984_c0,comp2930758_c0,comp74945_c0,comp2301081_c0,comp57870_c0,comp77184_c1,comp18997_c0,comp2335629_c0,comp89925_c0,comp64710_c1,comp517000_c0,comp62804_c0,comp80113_c1,comp45349_c0,comp78739_c0,comp4105_c1,comp69985_c2,comp73432_c0,comp79246_c0,comp1123989_c0,comp74089_c1…
GO:0008150	Biological Process	GO:0044699	single-organism process	GO:0044763	single-organism cellular process	GO:0010496	intercellular transport	4	comp70072_c2,comp32617_c0,comp64803_c0,comp82837_c2
GO:0008150	Biological Process	GO:0044699	single-organism process	GO:0044763	single-organism cellular process	GO:0007155	cell adhesion	60	comp2422361_c0,comp2361265_c0,comp28520_c0,comp1566110_c0,comp84833_c0,comp70735_c1,comp67510_c0,comp39914_c0,comp60038_c0,comp1133134_c0,comp1514613_c0,comp8715_c0,comp66789_c0,comp7640_c0,comp879678_c0,comp56234_c0,comp7606_c0,comp44792_c0,comp74722_c0,comp82166_c4,comp29600_c0,comp87696_c0,comp1936977_c0,comp67438_c0,comp1161805_c0,comp73534_c0,comp63007_c0,comp20709_c0,comp41338_c0,comp78668_…
GO:0008150	Biological Process	GO:0044699	single-organism process	GO:0044763	single-organism cellular process	GO:0045229	external encapsulating structure organization	168	comp76504_c0,comp87072_c0,comp82954_c0,comp60590_c0,comp4518807_c0,comp75423_c1,comp83079_c0,comp85123_c0,comp59897_c3,comp75423_c0,comp61425_c1,comp60168_c0,comp61800_c0,comp74697_c0,comp84434_c2,comp64143_c1,comp83314_c3,comp75416_c0,comp83580_c11,comp83580_c1,comp602694_c0,comp63791_c0,comp76863_c0,comp1481158_c0,comp72073_c1,comp70647_c0,comp1113940_c0,comp1155329_c0,comp83673_c0,comp72955_c0…
GO:0008150	Biological Process	GO:0044699	single-organism process	GO:0044763	single-organism cellular process	GO:0016044	cellular membrane organization	184	comp878021_c0,comp79572_c0,comp25361_c0,comp32486_c0,comp81693_c5,comp32889_c0,comp70598_c0,comp80673_c1,comp78636_c6,comp45989_c0,comp59425_c1,comp423812_c0,comp1903224_c0,comp79896_c0,comp1073818_c0,comp1973688_c0,comp64496_c0,comp162444_c0,comp1878577_c0,comp65421_c0,comp84304_c0,comp57090_c0,comp60276_c2,comp1347336_c0,comp80699_c0,comp18355_c0,comp68656_c1,comp75642_c0,comp54367_c0,comp78636…
GO:0008150	Biological Process	GO:0044699	single-organism process	GO:0044763	single-organism cellular process	GO:0051641	cellular localization	2249	comp72358_c0,comp1118170_c0,comp48338_c0,comp83241_c0,comp1847248_c0,comp82961_c3,comp79837_c0,comp2311607_c0,comp2382823_c0,comp1545400_c0,comp901774_c0,comp50019_c0,comp72667_c0,comp72524_c1,comp82523_c1,comp32998_c0,comp75666_c0,comp2451403_c0,comp7347_c0,comp50476_c0,comp78047_c0,comp83580_c13,comp77396_c0,comp90679_c0,comp4908_c0,comp76496_c1,comp83991_c1,comp1002505_c0,comp67124_c1,comp7179…
GO:0008150	Biological Process	GO:0044699	single-organism process	GO:0044763	single-organism cellular process	GO:0019725	cellular homeostasis	448	comp48193_c0,comp65902_c0,comp77623_c0,comp86465_c0,comp1112434_c0,comp61354_c1,comp66840_c0,comp66897_c1,comp80482_c0,comp76145_c0,comp1323990_c0,comp1851034_c0,comp401450_c0,comp66581_c0,comp45172_c0,comp64048_c0,comp81489_c4,comp48393_c1,comp76810_c0,comp61283_c0,comp1433131_c0,comp59018_c1,comp64936_c0,comp59779_c2,comp67825_c0,comp2310457_c0,comp79572_c0,comp81672_c0,comp1844701_c0,comp67165…
GO:0008150	Biological Process	GO:0044699	single-organism process	GO:0044763	single-organism cellular process	GO:0022411	cellular component disassembly	127	comp82671_c2,comp69358_c0,comp16921_c0,comp74898_c0,comp62809_c0,comp70688_c0,comp2368497_c0,comp46829_c1,comp68302_c0,comp81741_c0,comp61799_c0,comp81771_c10,comp81420_c0,comp4795_c0,comp83055_c0,comp61624_c0,comp83197_c0,comp79890_c0,comp72745_c0,comp36479_c0,comp3512_c1,comp52247_c3,comp85443_c0,comp48087_c0,comp77453_c2,comp1286843_c0,comp63825_c0,comp3071793_c0,comp79890_c1,comp82133_c0,comp…
GO:0008150	Biological Process	GO:0044699	single-organism process	GO:0044763	single-organism cellular process	GO:0007059	chromosome segregation	98	comp55914_c0,comp67259_c0,comp3071036_c0,comp65668_c0,comp66474_c1,comp80499_c1,comp4420883_c0,comp71610_c0,comp84915_c0,comp69483_c0,comp83306_c0,comp72667_c0,comp71637_c1,comp61499_c0,comp1574942_c0,comp2310722_c0,comp86337_c0,comp84965_c0,comp979971_c0,comp4572_c0,comp1133134_c0,comp48382_c0,comp75174_c0,comp73052_c0,comp75506_c0,comp2527584_c0,comp17902_c0,comp744405_c0,comp77104_c0,comp17473…
GO:0008150	Biological Process	GO:0044699	single-organism process	GO:0044763	single-organism cellular process	GO:0001775	cell activation	106	comp75473_c0,comp53657_c0,comp48831_c0,comp82579_c0,comp47615_c0,comp17468_c1,comp35318_c0,comp2464917_c0,comp81963_c0,comp74525_c0,comp57998_c0,comp795674_c0,comp2031933_c0,comp38809_c0,comp1341279_c0,comp69733_c0,comp68008_c0,comp69910_c0,comp47391_c0,comp33163_c1,comp46134_c0,comp1830924_c0,comp57978_c0,comp68073_c0,comp4420883_c0,comp73319_c0,comp66786_c0,comp1634_c1,comp76095_c0,comp59174_c1…
GO:0008150	Biological Process	GO:0044699	single-organism process	GO:0044763	single-organism cellular process	GO:0008219	cell death	300	comp83474_c0,comp59011_c0,comp66505_c0,comp72108_c0,comp79537_c0,comp73843_c1,comp85635_c0,comp46243_c0,comp32071_c0,comp83171_c0,comp80062_c0,comp319207_c0,comp78285_c0,comp82161_c0,comp1648846_c0,comp3359787_c0,comp8543_c0,comp50211_c0,comp188212_c0,comp3219433_c0,comp83929_c1,comp82786_c1,comp64953_c0,comp62159_c0,comp32782_c0,comp823558_c0,comp78256_c0,comp351846_c0,comp40261_c0,comp82381_c0,…
GO:0008150	Biological Process	GO:0044699	single-organism process	GO:0044763	single-organism cellular process	GO:0007163	establishment or maintenance of cell polarity	3	comp191695_c0,comp59742_c1,comp576270_c0
GO:0008150	Biological Process	GO:0044699	single-organism process	GO:0019740	nitrogen utilization	GO:0006808	regulation of nitrogen utilization	1	comp47150_c0
GO:0008150	Biological Process	GO:0044699	single-organism process	GO:0044767	single-organism developmental process	GO:0021700	developmental maturation	70	comp83673_c0,comp81117_c5,comp63043_c1,comp52434_c0,comp20182_c1,comp79306_c2,comp82096_c0,comp50164_c0,comp81038_c1,comp66407_c1,comp80599_c2,comp80926_c0,comp39065_c0,comp327013_c0,comp66822_c0,comp83257_c2,comp48956_c0,comp79306_c4,comp82096_c2,comp82276_c6,comp1125692_c0,comp33117_c0,comp54749_c0,comp18461_c0,comp45596_c0,comp62679_c0,comp79246_c0,comp66287_c1,comp79694_c1,comp2107067_c0,comp…
GO:0008150	Biological Process	GO:0044699	single-organism process	GO:0044767	single-organism developmental process	GO:0008406	gonad development	1	comp2388581_c0
GO:0008150	Biological Process	GO:0044699	single-organism process	GO:0044767	single-organism developmental process	GO:0021587	cerebellum morphogenesis	1	comp1395011_c0
GO:0008150	Biological Process	GO:0044699	single-organism process	GO:0044767	single-organism developmental process	GO:0001825	blastocyst formation	1	comp2318971_c0
GO:0008150	Biological Process	GO:0044699	single-organism process	GO:0044767	single-organism developmental process	GO:0010052	guard cell differentiation	4	comp79035_c0,comp79246_c0,comp11114_c0,comp61425_c1
GO:0008150	Biological Process	GO:0044699	single-organism process	GO:0044767	single-organism developmental process	GO:0021575	hindbrain morphogenesis	1	comp1395011_c0
GO:0008150	Biological Process	GO:0044699	single-organism process	GO:0044767	single-organism developmental process	GO:0048569	post-embryonic organ development	129	comp68250_c0,comp79836_c0,comp73736_c1,comp81185_c1,comp74156_c0,comp52476_c0,comp72518_c0,comp82863_c0,comp61604_c1,comp67230_c0,comp70744_c0,comp67955_c2,comp30404_c0,comp79177_c1,comp79754_c0,comp48637_c0,comp62592_c1,comp34309_c0,comp69050_c0,comp191695_c0,comp1606903_c0,comp77179_c0,comp53498_c0,comp1952610_c0,comp68811_c0,comp72088_c0,comp83840_c1,comp86478_c0,comp36124_c0,comp83111_c2,comp…
GO:0008150	Biological Process	GO:0044699	single-organism process	GO:0044767	single-organism developmental process	GO:0022612	gland morphogenesis	1	comp191695_c0
GO:0008150	Biological Process	GO:0044699	single-organism process	GO:0044767	single-organism developmental process	GO:0031099	regeneration	19	comp577035_c0,comp37817_c1,comp1850909_c0,comp32355_c0,comp82761_c0,comp48650_c0,comp55888_c0,comp37449_c0,comp743240_c0,comp43039_c0,comp512976_c0,comp82323_c0,comp64411_c0,comp88067_c0,comp84044_c0,comp70805_c0,comp20938_c0,comp36301_c0,comp68539_c0
GO:0008150	Biological Process	GO:0044699	single-organism process	GO:0044767	single-organism developmental process	GO:0048655	anther wall tapetum morphogenesis	3	comp15522_c0,comp52476_c0,comp34309_c0
GO:0008150	Biological Process	GO:0044699	single-organism process	GO:0044767	single-organism developmental process	GO:0048882	lateral line development	1	comp3230732_c0
GO:0008150	Biological Process	GO:0044699	single-organism process	GO:0044767	single-organism developmental process	GO:0010092	specification of organ identity	5	comp70744_c0,comp74156_c0,comp75470_c0,comp83111_c2,comp79836_c0
GO:0008150	Biological Process	GO:0044699	single-organism process	GO:0044767	single-organism developmental process	GO:0007349	cellularization	5	comp76776_c0,comp79336_c1,comp71366_c0,comp72625_c0,comp82185_c1
GO:0008150	Biological Process	GO:0044699	single-organism process	GO:0044767	single-organism developmental process	GO:0048645	organ formation	21	comp51000_c0,comp34309_c0,comp83111_c2,comp52476_c0,comp75470_c0,comp81743_c0,comp65692_c2,comp32558_c0,comp86478_c0,comp79836_c0,comp74156_c0,comp84426_c0,comp127028_c0,comp75156_c0,comp54749_c0,comp70744_c0,comp15522_c0,comp82863_c0,comp33017_c0,comp83426_c1,comp33017_c1
GO:0008150	Biological Process	GO:0044699	single-organism process	GO:0044767	single-organism developmental process	GO:0090102	cochlea development	2	comp7606_c0,comp162444_c0
GO:0008150	Biological Process	GO:0044699	single-organism process	GO:0044767	single-organism developmental process	GO:0021695	cerebellar cortex development	2	comp1395011_c0,comp66287_c1
GO:0008150	Biological Process	GO:0044699	single-organism process	GO:0044767	single-organism developmental process	GO:0048364	root development	171	comp79306_c7,comp62758_c0,comp78992_c2,comp82454_c0,comp277212_c0,comp62592_c3,comp66407_c0,comp81629_c3,comp87156_c0,comp256821_c0,comp57442_c0,comp72883_c0,comp41060_c0,comp62209_c0,comp93108_c0,comp79306_c0,comp81838_c0,comp72824_c0,comp64502_c1,comp73531_c1,comp68854_c0,comp82978_c0,comp74675_c0,comp74868_c0,comp1373731_c0,comp79011_c0,comp51000_c0,comp73234_c0,comp63348_c0,comp82890_c0,comp7…
GO:0008150	Biological Process	GO:0044699	single-organism process	GO:0044767	single-organism developmental process	GO:0009887	organ morphogenesis	86	comp32567_c0,comp51000_c0,comp80774_c0,comp60617_c0,comp73769_c0,comp69555_c0,comp52476_c0,comp77415_c1,comp50658_c0,comp78810_c1,comp48360_c0,comp74156_c0,comp89049_c0,comp48360_c1,comp79836_c0,comp84426_c0,comp78810_c8,comp70744_c0,comp83580_c13,comp82863_c0,comp81591_c0,comp51566_c0,comp83426_c1,comp33696_c0,comp191695_c0,comp78282_c0,comp79248_c0,comp83580_c7,comp34309_c0,comp79364_c0,comp146…
GO:0008150	Biological Process	GO:0044699	single-organism process	GO:0044767	single-organism developmental process	GO:0048367	shoot system development	329	comp77250_c0,comp66785_c0,comp61425_c1,comp79589_c0,comp69301_c1,comp79355_c0,comp62592_c2,comp83111_c2,comp72322_c3,comp83580_c11,comp54781_c1,comp82898_c0,comp33618_c0,comp50553_c0,comp60426_c0,comp49905_c2,comp80999_c0,comp80734_c1,comp80227_c3,comp78468_c0,comp62077_c1,comp41687_c0,comp73350_c3,comp65316_c0,comp73630_c1,comp51566_c2,comp16136_c0,comp52854_c0,comp72241_c0,comp72936_c1,comp5231…
GO:0008150	Biological Process	GO:0044699	single-organism process	GO:0044767	single-organism developmental process	GO:0043934	sporulation	52	comp65640_c0,comp7379_c0,comp81197_c4,comp83750_c0,comp82039_c2,comp68908_c1,comp1128497_c0,comp65463_c0,comp56584_c0,comp12639_c0,comp56849_c1,comp2302602_c0,comp84749_c0,comp80431_c0,comp2456758_c0,comp64632_c1,comp80771_c0,comp84682_c3,comp688523_c0,comp46195_c0,comp60622_c0,comp80363_c0,comp1288249_c0,comp72839_c0,comp65098_c0,comp73865_c0,comp1117777_c0,comp78686_c0,comp823496_c0,comp81484_c…
GO:0008150	Biological Process	GO:0044699	single-organism process	GO:0044767	single-organism developmental process	GO:0007444	imaginal disc development	1	comp191695_c0
GO:0008150	Biological Process	GO:0044699	single-organism process	GO:0044767	single-organism developmental process	GO:0061197	fungiform papilla morphogenesis	1	comp4917_c0
GO:0008150	Biological Process	GO:0044699	single-organism process	GO:0044767	single-organism developmental process	GO:0042335	cuticle development	6	comp70451_c0,comp48684_c1,comp48684_c2,comp48684_c0,comp62122_c0,comp62122_c1
GO:0008150	Biological Process	GO:0044699	single-organism process	GO:0044767	single-organism developmental process	GO:0048568	embryonic organ development	4	comp7606_c0,comp191695_c0,comp162444_c0,comp69555_c0
GO:0008150	Biological Process	GO:0044699	single-organism process	GO:0044767	single-organism developmental process	GO:0048839	inner ear development	2	comp162444_c0,comp7606_c0
GO:0008150	Biological Process	GO:0044699	single-organism process	GO:0044767	single-organism developmental process	GO:0048736	appendage development	2	comp4917_c0,comp191695_c0
GO:0008150	Biological Process	GO:0044699	single-organism process	GO:0044767	single-organism developmental process	GO:0001824	blastocyst development	1	comp2318971_c0
GO:0008150	Biological Process	GO:0044699	single-organism process	GO:0044767	single-organism developmental process	GO:0021680	cerebellar Purkinje cell layer development	1	comp66287_c1
GO:0008150	Biological Process	GO:0044699	single-organism process	GO:0044767	single-organism developmental process	GO:0010103	stomatal complex morphogenesis	5	comp61425_c1,comp79035_c0,comp33204_c0,comp79246_c0,comp11114_c0
GO:0008150	Biological Process	GO:0044699	single-organism process	GO:0044767	single-organism developmental process	GO:0010053	root epidermal cell differentiation	59	comp327013_c0,comp79306_c7,comp83257_c2,comp66822_c0,comp81038_c0,comp48956_c0,comp1020262_c0,comp82404_c5,comp277212_c0,comp79306_c4,comp33151_c0,comp83673_c0,comp66407_c0,comp81117_c5,comp52434_c0,comp1966_c0,comp82096_c3,comp82096_c0,comp79306_c2,comp50164_c0,comp87156_c0,comp50164_c2,comp79306_c6,comp81038_c1,comp72883_c0,comp79035_c0,comp80599_c2,comp79306_c0,comp66407_c1,comp61587_c1,comp39…
GO:0008150	Biological Process	GO:0044699	single-organism process	GO:0044767	single-organism developmental process	GO:0016358	dendrite development	3	comp191695_c0,comp7606_c0,comp162444_c0
GO:0008150	Biological Process	GO:0044699	single-organism process	GO:0044767	single-organism developmental process	GO:0001704	formation of primary germ layer	1	comp191695_c0
GO:0008150	Biological Process	GO:0044699	single-organism process	GO:0044767	single-organism developmental process	GO:0048598	embryonic morphogenesis	15	comp69555_c0,comp74024_c0,comp4439_c0,comp16991_c0,comp75727_c1,comp4917_c0,comp1306927_c0,comp191695_c0,comp7606_c0,comp32023_c0,comp162444_c0,comp49905_c2,comp1807207_c0,comp576270_c0,comp67817_c0
GO:0008150	Biological Process	GO:0044699	single-organism process	GO:0044767	single-organism developmental process	GO:0071696	ectodermal placode development	1	comp4917_c0
GO:0008150	Biological Process	GO:0044699	single-organism process	GO:0044767	single-organism developmental process	GO:0071697	ectodermal placode morphogenesis	1	comp4917_c0
GO:0008150	Biological Process	GO:0044699	single-organism process	GO:0044767	single-organism developmental process	GO:0048532	anatomical structure arrangement	29	comp52229_c0,comp72658_c0,comp74031_c1,comp50811_c1,comp82322_c1,comp1395011_c0,comp16697_c0,comp84925_c0,comp82153_c2,comp32302_c0,comp35822_c0,comp67765_c0,comp132992_c0,comp74031_c0,comp1531709_c0,comp82350_c0,comp83163_c2,comp81743_c0,comp85602_c0,comp80205_c0,comp77415_c1,comp50663_c0,comp51285_c0,comp809681_c0,comp80791_c0,comp80002_c3,comp83221_c1,comp52808_c0,comp80276_c0
GO:0008150	Biological Process	GO:0044699	single-organism process	GO:0044767	single-organism developmental process	GO:0048514	blood vessel morphogenesis	4	comp49196_c0,comp2431627_c0,comp70860_c0,comp2488775_c0
GO:0008150	Biological Process	GO:0044699	single-organism process	GO:0044767	single-organism developmental process	GO:0048438	floral whorl development	68	comp75385_c0,comp61819_c0,comp75385_c1,comp1307038_c0,comp78111_c2,comp60336_c0,comp55660_c1,comp79276_c0,comp74733_c0,comp62999_c0,comp81743_c0,comp69894_c8,comp69894_c1,comp73630_c1,comp84892_c2,comp79754_c1,comp72505_c0,comp41687_c0,comp54749_c0,comp56758_c1,comp73630_c0,comp81831_c2,comp75156_c0,comp80999_c0,comp33618_c0,comp61235_c0,comp75789_c1,comp2298678_c0,comp3260500_c0,comp67955_c0,com…
GO:0008150	Biological Process	GO:0044699	single-organism process	GO:0044767	single-organism developmental process	GO:0048546	digestive tract morphogenesis	1	comp191695_c0
GO:0008150	Biological Process	GO:0044699	single-organism process	GO:0044767	single-organism developmental process	GO:0007507	heart development	3	comp4917_c0,comp2388581_c0,comp50407_c0
GO:0008150	Biological Process	GO:0044699	single-organism process	GO:0044767	single-organism developmental process	GO:0048468	cell development	258	comp80097_c0,comp66407_c1,comp50107_c0,comp52229_c0,comp81038_c1,comp28518_c0,comp82541_c2,comp44600_c0,comp50164_c0,comp72846_c1,comp7606_c0,comp664043_c0,comp33223_c0,comp327013_c0,comp63600_c0,comp81831_c2,comp41593_c0,comp2276332_c0,comp69887_c0,comp36256_c0,comp576015_c0,comp82096_c2,comp1439762_c0,comp1868340_c0,comp73869_c1,comp49702_c0,comp84607_c5,comp63861_c0,comp68334_c1,comp80599_c3,c…
GO:0008150	Biological Process	GO:0044699	single-organism process	GO:0044767	single-organism developmental process	GO:0001754	eye photoreceptor cell differentiation	1	comp191695_c0
GO:0008150	Biological Process	GO:0044699	single-organism process	GO:0044767	single-organism developmental process	GO:0007423	sensory organ development	5	comp162444_c0,comp4917_c0,comp3230732_c0,comp7606_c0,comp191695_c0
GO:0008150	Biological Process	GO:0044699	single-organism process	GO:0044767	single-organism developmental process	GO:0035239	tube morphogenesis	1	comp191695_c0
GO:0008150	Biological Process	GO:0044699	single-organism process	GO:0044767	single-organism developmental process	GO:0048534	hematopoietic or lymphoid organ development	5	comp191695_c0,comp17468_c1,comp36762_c0,comp43697_c0,comp77474_c0
GO:0008150	Biological Process	GO:0044699	single-organism process	GO:0044767	single-organism developmental process	GO:0009790	embryo development	210	comp57108_c0,comp82073_c0,comp576270_c0,comp76250_c0,comp2032349_c0,comp46964_c1,comp3079740_c0,comp50255_c0,comp52585_c0,comp64867_c1,comp69733_c0,comp50716_c0,comp57108_c3,comp34017_c0,comp65912_c1,comp22211_c0,comp69705_c1,comp52534_c0,comp77415_c1,comp54840_c2,comp1373731_c0,comp69555_c0,comp48399_c0,comp44562_c1,comp80548_c0,comp66935_c0,comp87156_c0,comp73751_c0,comp73252_c0,comp1038856_c0,…
GO:0008150	Biological Process	GO:0044699	single-organism process	GO:0044767	single-organism developmental process	GO:0010014	meristem initiation	3	comp83163_c2,comp83221_c1,comp85602_c0
GO:0008150	Biological Process	GO:0044699	single-organism process	GO:0044767	single-organism developmental process	GO:0048859	formation of anatomical boundary	1	comp65692_c2
GO:0008150	Biological Process	GO:0044699	single-organism process	GO:0044767	single-organism developmental process	GO:0021987	cerebral cortex development	2	comp7606_c0,comp162444_c0
GO:0008150	Biological Process	GO:0044699	single-organism process	GO:0044767	single-organism developmental process	GO:0021549	cerebellum development	2	comp66287_c1,comp1395011_c0
GO:0008150	Biological Process	GO:0044699	single-organism process	GO:0044767	single-organism developmental process	GO:0061196	fungiform papilla development	1	comp4917_c0
GO:0008150	Biological Process	GO:0044699	single-organism process	GO:0044767	single-organism developmental process	GO:0048729	tissue morphogenesis	5	comp80926_c0,comp191695_c0,comp7606_c0,comp62679_c0,comp162444_c0
GO:0008150	Biological Process	GO:0044699	single-organism process	GO:0044767	single-organism developmental process	GO:0097437	maintenance of dormancy	3	comp53851_c0,comp56172_c0,comp82505_c0
GO:0008150	Biological Process	GO:0044699	single-organism process	GO:0044767	single-organism developmental process	GO:0032989	cellular component morphogenesis	311	comp52619_c0,comp83703_c0,comp75735_c0,comp81152_c1,comp54247_c0,comp61837_c0,comp16716_c0,comp33880_c0,comp75455_c0,comp43654_c0,comp1395011_c0,comp71520_c1,comp61891_c0,comp33929_c0,comp79919_c0,comp313874_c0,comp1966_c0,comp82096_c3,comp80505_c3,comp60816_c0,comp82637_c0,comp50255_c1,comp270750_c0,comp70126_c0,comp32722_c0,comp77529_c0,comp146266_c0,comp380815_c0,comp73640_c0,comp68911_c0,comp…
GO:0008150	Biological Process	GO:0044699	single-organism process	GO:0044767	single-organism developmental process	GO:0048589	developmental growth	217	comp1468407_c0,comp73531_c1,comp40003_c0,comp77415_c1,comp74868_c0,comp32098_c0,comp70805_c0,comp32825_c0,comp80369_c1,comp33825_c0,comp51794_c0,comp88067_c0,comp83426_c0,comp62767_c1,comp67715_c0,comp1373731_c0,comp61737_c0,comp63430_c0,comp79011_c0,comp76922_c1,comp75579_c0,comp83426_c1,comp79450_c2,comp70016_c0,comp11114_c0,comp82761_c0,comp50648_c0,comp609216_c0,comp70824_c3,comp79306_c7,comp…
GO:0008150	Biological Process	GO:0044699	single-organism process	GO:0044767	single-organism developmental process	GO:0060788	ectodermal placode formation	1	comp4917_c0
GO:0008150	Biological Process	GO:0044699	single-organism process	GO:0044767	single-organism developmental process	GO:0001568	blood vessel development	4	comp49196_c0,comp2431627_c0,comp70860_c0,comp2488775_c0
GO:0008150	Biological Process	GO:0044699	single-organism process	GO:0044767	single-organism developmental process	GO:0030900	forebrain development	3	comp4917_c0,comp7606_c0,comp162444_c0
GO:0008150	Biological Process	GO:0044699	single-organism process	GO:0044767	single-organism developmental process	GO:0030703	eggshell formation	68	comp244263_c0,comp62681_c0,comp82500_c0,comp33964_c0,comp28518_c0,comp82541_c2,comp77875_c0,comp74372_c0,comp56517_c0,comp80097_c0,comp50107_c0,comp32932_c0,comp65566_c0,comp84607_c5,comp74092_c0,comp76346_c1,comp68334_c1,comp82853_c0,comp54682_c0,comp57125_c0,comp1868340_c0,comp82573_c3,comp81379_c1,comp80507_c0,comp68716_c0,comp73869_c1,comp68024_c0,comp36256_c0,comp56236_c0,comp73682_c0,comp22…
GO:0008150	Biological Process	GO:0044699	single-organism process	GO:0044767	single-organism developmental process	GO:0030902	hindbrain development	2	comp1395011_c0,comp66287_c1
GO:0008150	Biological Process	GO:0044699	single-organism process	GO:0044767	single-organism developmental process	GO:0007552	metamorphosis	1	comp191695_c0
GO:0008150	Biological Process	GO:0044699	single-organism process	GO:0044767	single-organism developmental process	GO:0001525	angiogenesis	3	comp49196_c0,comp70860_c0,comp2488775_c0
GO:0008150	Biological Process	GO:0044699	single-organism process	GO:0044767	single-organism developmental process	GO:0010015	root morphogenesis	101	comp66407_c0,comp1966_c0,comp82096_c3,comp87156_c0,comp50164_c2,comp79306_c6,comp41060_c0,comp72883_c0,comp79035_c0,comp79306_c0,comp79306_c7,comp81038_c0,comp1020262_c0,comp78992_c2,comp71092_c0,comp82404_c5,comp82454_c0,comp277212_c0,comp69234_c0,comp69050_c0,comp33151_c0,comp46446_c0,comp82863_c0,comp4439_c0,comp84426_c0,comp11114_c0,comp33100_c0,comp81838_c0,comp79306_c8,comp81185_c1,comp8297…
GO:0008150	Biological Process	GO:0044699	single-organism process	GO:0044767	single-organism developmental process	GO:0097439	acquisition of desiccation tolerance	2	comp73186_c0,comp79752_c0
GO:0008150	Biological Process	GO:0044699	single-organism process	GO:0044767	single-organism developmental process	GO:0021772	olfactory bulb development	2	comp7606_c0,comp162444_c0
GO:0008150	Biological Process	GO:0044699	single-organism process	GO:0044767	single-organism developmental process	GO:0021988	olfactory lobe development	2	comp162444_c0,comp7606_c0
GO:0008150	Biological Process	GO:0044699	single-organism process	GO:0044767	single-organism developmental process	GO:0048565	digestive tract development	1	comp191695_c0
GO:0008150	Biological Process	GO:0044699	single-organism process	GO:0044767	single-organism developmental process	GO:0048732	gland development	1	comp191695_c0
GO:0008150	Biological Process	GO:0044699	single-organism process	GO:0044767	single-organism developmental process	GO:0007164	establishment of tissue polarity	5	comp62679_c0,comp162444_c0,comp80926_c0,comp191695_c0,comp7606_c0
GO:0008150	Biological Process	GO:0044699	single-organism process	GO:0044767	single-organism developmental process	GO:0007568	aging	43	comp79206_c4,comp1038856_c0,comp77179_c0,comp63043_c1,comp32884_c0,comp60993_c0,comp59019_c0,comp70267_c3,comp34408_c0,comp62965_c0,comp80946_c2,comp83580_c7,comp1876349_c0,comp6027_c0,comp83580_c4,comp4230_c0,comp72839_c0,comp76932_c0,comp50078_c0,comp76407_c7,comp83580_c13,comp999847_c0,comp54749_c0,comp81216_c1,comp72873_c0,comp45524_c0,comp25729_c0,comp73733_c2,comp1863496_c0,comp32922_c0,com…
GO:0008150	Biological Process	GO:0044699	single-organism process	GO:0044767	single-organism developmental process	GO:0048656	anther wall tapetum formation	2	comp15522_c0,comp34309_c0
GO:0008150	Biological Process	GO:0044699	single-organism process	GO:0044767	single-organism developmental process	GO:0048653	anther development	20	comp71921_c1,comp1606903_c0,comp67230_c1,comp67230_c0,comp41687_c0,comp64906_c0,comp15522_c0,comp1952610_c0,comp1307038_c0,comp79177_c1,comp62592_c1,comp74622_c0,comp79177_c0,comp34309_c0,comp52476_c0,comp3260500_c0,comp2298678_c0,comp62592_c2,comp62592_c3,comp84798_c2
GO:0008150	Biological Process	GO:0044699	single-organism process	GO:0044767	single-organism developmental process	GO:0006949	syncytium formation	1	comp191695_c0
GO:0008150	Biological Process	GO:0044699	single-organism process	GO:0044767	single-organism developmental process	GO:0010927	cellular component assembly involved in morphogenesis	40	comp1952610_c0,comp41064_c0,comp50255_c1,comp4917_c0,comp1307038_c0,comp28330_c0,comp82039_c2,comp42100_c0,comp45236_c0,comp39295_c0,comp60816_c0,comp82637_c0,comp76013_c0,comp1606903_c0,comp83652_c1,comp191695_c0,comp76113_c1,comp77165_c0,comp40140_c0,comp82419_c2,comp64503_c0,comp34309_c0,comp75981_c0,comp80165_c0,comp84880_c2,comp84880_c4,comp68911_c0,comp50255_c0,comp74481_c2,comp49605_c0,com…
GO:0008150	Biological Process	GO:0044699	single-organism process	GO:0044767	single-organism developmental process	GO:0061061	muscle structure development	15	comp82811_c0,comp1863496_c0,comp78276_c0,comp63600_c0,comp66415_c0,comp63939_c0,comp191695_c0,comp82268_c0,comp39476_c1,comp4917_c0,comp16991_c0,comp73651_c0,comp2388581_c0,comp1104709_c0,comp82282_c1
GO:0008150	Biological Process	GO:0044699	single-organism process	GO:0044767	single-organism developmental process	GO:0022037	metencephalon development	2	comp66287_c1,comp1395011_c0
GO:0008150	Biological Process	GO:0044699	single-organism process	GO:0044767	single-organism developmental process	GO:0007420	brain development	5	comp7606_c0,comp4917_c0,comp66287_c1,comp162444_c0,comp1395011_c0
GO:0008150	Biological Process	GO:0044699	single-organism process	GO:0044767	single-organism developmental process	GO:0035107	appendage morphogenesis	2	comp191695_c0,comp4917_c0
GO:0008150	Biological Process	GO:0044699	single-organism process	GO:0044765	single-organism transport	GO:0006909	phagocytosis	10	comp15122_c0,comp162444_c0,comp50224_c0,comp76542_c0,comp576270_c0,comp83232_c0,comp1038856_c0,comp1306927_c0,comp7606_c0,comp191695_c0
GO:0008150	Biological Process	GO:0044699	single-organism process	GO:0044765	single-organism transport	GO:1901264	carbohydrate derivative transport	68	comp79786_c0,comp1237_c0,comp1298607_c0,comp50439_c0,comp47367_c1,comp9662_c0,comp1938547_c0,comp2314676_c0,comp85282_c0,comp48277_c0,comp88165_c0,comp50595_c0,comp1851237_c0,comp2498442_c0,comp80868_c0,comp79852_c0,comp46309_c0,comp60531_c0,comp84320_c0,comp1729262_c0,comp76953_c0,comp2474493_c0,comp92440_c0,comp82494_c10,comp66721_c1,comp294081_c0,comp85004_c0,comp12107_c0,comp80108_c0,comp1549…
GO:0008150	Biological Process	GO:0044699	single-organism process	GO:0044765	single-organism transport	GO:0015851	nucleobase transport	4	comp69944_c0,comp73320_c0,comp59894_c0,comp76231_c0
GO:0008150	Biological Process	GO:0044699	single-organism process	GO:0044765	single-organism transport	GO:0030705	cytoskeleton-dependent intracellular transport	6	comp1287935_c0,comp795602_c0,comp1311501_c0,comp79455_c0,comp79477_c0,comp604_c0
GO:0008150	Biological Process	GO:0044699	single-organism process	GO:0044765	single-organism transport	GO:0015837	amine transport	8	comp82337_c1,comp85364_c0,comp61288_c1,comp61288_c0,comp73715_c0,comp73715_c1,comp82337_c0,comp47214_c0
GO:0008150	Biological Process	GO:0044699	single-organism process	GO:0044765	single-organism transport	GO:0006900	membrane budding	27	comp74177_c2,comp84728_c0,comp67597_c0,comp78636_c6,comp84151_c1,comp83257_c0,comp78263_c0,comp68861_c0,comp66814_c0,comp15928_c0,comp25361_c0,comp68609_c3,comp73785_c0,comp21903_c0,comp1937341_c0,comp38055_c0,comp10885_c0,comp48732_c0,comp69643_c0,comp1349976_c0,comp78636_c1,comp1724520_c0,comp78636_c2,comp1167577_c0,comp1529026_c0,comp1473990_c0,comp2296911_c0
GO:0008150	Biological Process	GO:0044699	single-organism process	GO:0044765	single-organism transport	GO:0043574	peroxisomal transport	49	comp46947_c0,comp2330_c0,comp1207187_c0,comp56823_c0,comp83759_c1,comp19639_c0,comp1565322_c0,comp47420_c0,comp41664_c0,comp76070_c0,comp73745_c0,comp1414682_c0,comp63091_c0,comp1550684_c0,comp51397_c0,comp83601_c1,comp77919_c0,comp2451403_c0,comp728592_c0,comp1472895_c0,comp32881_c0,comp44792_c0,comp18728_c0,comp54942_c1,comp47561_c0,comp71316_c0,comp3121_c0,comp32367_c0,comp67395_c0,comp73226_c…
GO:0008150	Biological Process	GO:0044699	single-organism process	GO:0044765	single-organism transport	GO:0010232	vascular transport	7	comp73914_c4,comp79171_c3,comp73914_c0,comp73914_c3,comp74692_c1,comp73914_c1,comp82332_c5
GO:0008150	Biological Process	GO:0044699	single-organism process	GO:0044765	single-organism transport	GO:0072348	sulfur compound transport	55	comp46284_c0,comp62119_c0,comp77881_c1,comp82478_c0,comp79079_c1,comp66965_c1,comp84300_c2,comp84921_c0,comp56443_c0,comp59501_c0,comp2351286_c0,comp1288249_c0,comp72291_c0,comp84300_c0,comp881488_c0,comp1338027_c0,comp72116_c0,comp83342_c0,comp6958_c0,comp27356_c0,comp71527_c0,comp77881_c0,comp66718_c0,comp66965_c0,comp1554732_c0,comp8105_c0,comp83140_c0,comp56443_c2,comp18271_c0,comp1011529_c0,…
GO:0008150	Biological Process	GO:0044699	single-organism process	GO:0044765	single-organism transport	GO:0006839	mitochondrial transport	94	comp15416_c1,comp1002505_c0,comp73170_c2,comp76657_c0,comp80056_c0,comp1822838_c0,comp11264_c0,comp1313315_c0,comp32703_c0,comp51371_c0,comp80214_c1,comp77379_c0,comp33203_c0,comp77089_c1,comp85106_c0,comp83937_c1,comp58124_c0,comp718659_c0,comp33115_c0,comp50957_c1,comp77676_c0,comp2316426_c0,comp48338_c0,comp1559594_c0,comp79371_c1,comp55849_c0,comp82523_c1,comp72700_c0,comp80116_c0,comp44697_c…
GO:0008150	Biological Process	GO:0044699	single-organism process	GO:0044765	single-organism transport	GO:0019755	one-carbon compound transport	16	comp73715_c0,comp2456758_c0,comp47214_c0,comp82337_c0,comp85364_c0,comp813906_c0,comp73715_c1,comp61707_c0,comp61288_c0,comp61288_c1,comp85021_c0,comp62565_c0,comp51855_c1,comp81896_c0,comp82337_c1,comp35667_c0
GO:0008150	Biological Process	GO:0044699	single-organism process	GO:0044765	single-organism transport	GO:0015669	gas transport	18	comp59852_c3,comp83759_c1,comp59852_c2,comp83743_c0,comp68284_c0,comp83330_c0,comp59852_c1,comp79706_c0,comp55696_c0,comp28705_c0,comp78634_c3,comp985393_c0,comp58791_c0,comp70458_c0,comp83430_c0,comp69281_c0,comp59852_c0,comp78089_c0
GO:0008150	Biological Process	GO:0044699	single-organism process	GO:0044765	single-organism transport	GO:0042044	fluid transport	7	comp53983_c0,comp61288_c1,comp85021_c0,comp61288_c0,comp43240_c0,comp48225_c0,comp51855_c1
GO:0008150	Biological Process	GO:0044699	single-organism process	GO:0044765	single-organism transport	GO:0015716	organic phosphonate transport	4	comp69240_c1,comp978461_c0,comp39868_c0,comp880749_c0
GO:0008150	Biological Process	GO:0044699	single-organism process	GO:0044765	single-organism transport	GO:0007034	vacuolar transport	21	comp44713_c0,comp72557_c0,comp1631540_c0,comp1606204_c0,comp72870_c0,comp48641_c0,comp62965_c0,comp34380_c0,comp48917_c0,comp32569_c0,comp53939_c0,comp32478_c0,comp32821_c0,comp22619_c1,comp84449_c4,comp45430_c0,comp73733_c2,comp84449_c6,comp82536_c0,comp22619_c0,comp60024_c0
GO:0008150	Biological Process	GO:0044699	single-organism process	GO:0044765	single-organism transport	GO:0006605	protein targeting	450	comp72358_c0,comp72363_c0,comp20659_c1,comp79071_c1,comp55914_c0,comp58124_c0,comp70934_c0,comp48338_c0,comp1207187_c0,comp33095_c0,comp83241_c0,comp32753_c0,comp46947_c0,comp80116_c0,comp77403_c0,comp82523_c1,comp80116_c7,comp72291_c0,comp62096_c0,comp2451403_c0,comp68231_c1,comp74538_c0,comp1342363_c0,comp792072_c0,comp75800_c1,comp1283614_c0,comp78047_c0,comp73541_c0,comp15416_c1,comp81963_c0,…
GO:0008150	Biological Process	GO:0044699	single-organism process	GO:0044765	single-organism transport	GO:0008643	carbohydrate transport	111	comp86064_c0,comp983190_c0,comp52038_c1,comp80979_c0,comp80506_c1,comp52041_c0,comp69324_c0,comp69461_c1,comp45776_c0,comp63427_c0,comp58173_c3,comp84768_c0,comp1234275_c0,comp1569962_c0,comp83586_c0,comp1574130_c0,comp55551_c1,comp78118_c0,comp74885_c1,comp53823_c1,comp61707_c0,comp78634_c4,comp82954_c0,comp80883_c0,comp63739_c1,comp32613_c0,comp1554990_c0,comp82014_c1,comp2456758_c0,comp81098_c…
GO:0008150	Biological Process	GO:0044699	single-organism process	GO:0044765	single-organism transport	GO:0048193	Golgi vesicle transport	268	comp1132500_c0,comp72700_c0,comp61541_c0,comp1529026_c0,comp314839_c0,comp77958_c0,comp54919_c0,comp9789_c0,comp61461_c0,comp87604_c0,comp1949629_c0,comp64205_c0,comp57493_c1,comp1838556_c0,comp75188_c0,comp46999_c0,comp47733_c0,comp9195_c0,comp68547_c0,comp73054_c0,comp60974_c0,comp4322_c0,comp4420883_c0,comp2510487_c0,comp28213_c0,comp1285268_c0,comp63065_c0,comp1341279_c0,comp1864672_c0,comp51…
GO:0008150	Biological Process	GO:0044699	single-organism process	GO:0044765	single-organism transport	GO:0051170	nuclear import	126	comp53657_c2,comp20659_c1,comp68547_c0,comp73271_c1,comp76664_c1,comp79071_c1,comp46128_c0,comp55914_c0,comp84256_c1,comp74601_c0,comp83983_c0,comp72358_c0,comp50167_c0,comp64990_c2,comp1838556_c0,comp72363_c0,comp69346_c0,comp70994_c0,comp80139_c0,comp4420883_c0,comp8738_c0,comp40056_c0,comp8115_c0,comp87696_c0,comp1330895_c0,comp83240_c1,comp77307_c2,comp1949629_c0,comp792072_c0,comp1514613_c0,…
GO:0008150	Biological Process	GO:0044699	single-organism process	GO:0044765	single-organism transport	GO:0051180	vitamin transport	16	comp46025_c0,comp76301_c0,comp74848_c0,comp70704_c0,comp64967_c0,comp799880_c0,comp2476062_c0,comp71853_c1,comp83140_c0,comp74229_c1,comp64412_c0,comp62119_c0,comp64412_c1,comp79079_c1,comp73523_c1,comp622853_c0
GO:0008150	Biological Process	GO:0044699	single-organism process	GO:0044765	single-organism transport	GO:0016197	endosomal transport	32	comp1671435_c0,comp74937_c2,comp46646_c0,comp65378_c0,comp69803_c0,comp7447_c0,comp47242_c0,comp1009923_c0,comp2567191_c0,comp2319109_c0,comp2031399_c0,comp2325895_c0,comp65378_c1,comp73799_c0,comp11295_c0,comp73740_c0,comp77099_c0,comp83233_c2,comp1540797_c0,comp57041_c0,comp46195_c0,comp74937_c0,comp34380_c0,comp48288_c0,comp75852_c0,comp74937_c3,comp75642_c2,comp82938_c0,comp75642_c0,comp53939…
GO:0008150	Biological Process	GO:0044699	single-organism process	GO:0044765	single-organism transport	GO:0009914	hormone transport	46	comp81117_c5,comp66566_c1,comp71724_c2,comp68435_c2,comp44837_c0,comp72883_c0,comp78225_c1,comp68435_c0,comp78111_c2,comp80926_c0,comp80599_c2,comp74031_c1,comp3166068_c0,comp74181_c0,comp56314_c0,comp48737_c0,comp79298_c0,comp62347_c1,comp82404_c5,comp60636_c0,comp74031_c0,comp67061_c0,comp68435_c1,comp79014_c0,comp66566_c0,comp68412_c0,comp78225_c2,comp52510_c0,comp81171_c0,comp62679_c0,comp792…
GO:0008150	Biological Process	GO:0044699	single-organism process	GO:0044765	single-organism transport	GO:0006611	protein export from nucleus	7	comp84341_c5,comp32577_c0,comp48360_c1,comp52038_c1,comp52316_c0,comp52316_c1,comp48360_c0
GO:0008150	Biological Process	GO:0044699	single-organism process	GO:0044765	single-organism transport	GO:0042886	amide transport	75	comp61288_c1,comp61707_c0,comp156724_c0,comp41593_c0,comp799880_c0,comp74529_c1,comp72276_c0,comp83370_c0,comp83039_c9,comp81847_c0,comp60278_c0,comp50897_c0,comp72267_c0,comp76231_c0,comp49545_c0,comp80911_c1,comp74529_c2,comp86517_c0,comp73320_c0,comp77858_c0,comp69145_c0,comp74529_c3,comp46025_c0,comp83039_c10,comp29664_c0,comp27366_c0,comp68552_c1,comp69743_c1,comp2456758_c0,comp73926_c0,comp…
GO:0008150	Biological Process	GO:0044699	single-organism process	GO:0044765	single-organism transport	GO:0042908	xenobiotic transport	3	comp79509_c0,comp1981276_c0,comp81415_c1
GO:0008150	Biological Process	GO:0044699	single-organism process	GO:0044765	single-organism transport	GO:0015748	organophosphate ester transport	91	comp2565294_c0,comp80693_c2,comp63892_c0,comp67409_c2,comp61204_c0,comp78174_c0,comp1298607_c0,comp83010_c2,comp2035916_c0,comp78072_c1,comp1567399_c0,comp9662_c0,comp76324_c0,comp43668_c0,comp1108337_c0,comp74532_c1,comp80868_c0,comp79852_c0,comp4781_c0,comp47384_c0,comp32636_c0,comp84320_c0,comp2327019_c0,comp2474493_c0,comp54165_c1,comp6989_c0,comp1020262_c0,comp4781_c1,comp52736_c1,comp153460…
GO:0008150	Biological Process	GO:0044699	single-organism process	GO:0044765	single-organism transport	GO:0055085	transmembrane transport	1252	comp73745_c0,comp83026_c2,comp446435_c0,comp48567_c1,comp46873_c1,comp60003_c1,comp39004_c0,comp75868_c0,comp1322798_c0,comp3106343_c0,comp60562_c0,comp281916_c0,comp2843_c0,comp11352_c0,comp45776_c0,comp81903_c4,comp81724_c2,comp79534_c0,comp68808_c0,comp74880_c1,comp1139362_c0,comp23714_c0,comp1131006_c0,comp56726_c0,comp71578_c0,comp72596_c0,comp261188_c0,comp61242_c0,comp82203_c1,comp77404_c0…
GO:0008150	Biological Process	GO:0044699	single-organism process	GO:0044765	single-organism transport	GO:0006836	neurotransmitter transport	6	comp2399011_c0,comp18631_c0,comp1669607_c0,comp82955_c1,comp1530781_c0,comp1051390_c0
GO:0008150	Biological Process	GO:0044699	single-organism process	GO:0044765	single-organism transport	GO:0015849	organic acid transport	275	comp1855634_c0,comp8231_c0,comp2202823_c0,comp1291284_c0,comp47450_c0,comp82928_c1,comp18292_c0,comp79509_c0,comp54983_c0,comp66754_c0,comp1540977_c0,comp64412_c1,comp3061287_c0,comp84514_c1,comp219189_c0,comp78852_c1,comp53872_c0,comp50462_c0,comp74873_c1,comp52174_c1,comp15714_c0,comp77903_c0,comp47500_c0,comp77202_c0,comp66754_c1,comp385991_c0,comp74921_c0,comp13326_c0,comp66965_c1,comp78343_c…
GO:0008150	Biological Process	GO:0044699	single-organism process	GO:0044765	single-organism transport	GO:0015850	organic hydroxy compound transport	24	comp1141284_c0,comp61707_c0,comp43481_c0,comp353881_c0,comp278628_c0,comp5207_c0,comp53138_c0,comp2337365_c0,comp81896_c0,comp85542_c0,comp3788_c0,comp77969_c0,comp1547231_c0,comp41143_c0,comp2456758_c0,comp35655_c1,comp35655_c0,comp1538431_c0,comp80550_c2,comp12676_c0,comp75256_c0,comp81767_c1,comp41143_c1,comp77969_c1
GO:0008150	Biological Process	GO:0044699	single-organism process	GO:0044765	single-organism transport	GO:1901656	glycoside transport	1	comp80550_c2
GO:0008150	Biological Process	GO:0044699	single-organism process	GO:0044765	single-organism transport	GO:1901678	iron coordination entity transport	48	comp62034_c0,comp69738_c0,comp1857909_c0,comp2372615_c0,comp2311952_c0,comp2614544_c0,comp34493_c0,comp66195_c0,comp1288052_c0,comp1114934_c0,comp33122_c0,comp70492_c3,comp64820_c0,comp76838_c1,comp45247_c0,comp1057260_c0,comp13861_c0,comp83221_c0,comp69869_c0,comp1313879_c0,comp85525_c0,comp82856_c0,comp2573393_c0,comp61086_c0,comp70685_c0,comp50723_c0,comp73484_c0,comp84281_c0,comp70721_c2,comp…
GO:0008150	Biological Process	GO:0044699	single-organism process	GO:0044765	single-organism transport	GO:0006811	ion transport	3078	comp80939_c0,comp82821_c4,comp84738_c1,comp1916422_c0,comp2704847_c0,comp255413_c0,comp49509_c0,comp72401_c1,comp81206_c0,comp51776_c0,comp81632_c0,comp73468_c0,comp67208_c0,comp113387_c0,comp52057_c0,comp3023260_c0,comp80764_c6,comp76757_c0,comp1548802_c0,comp77915_c0,comp7409_c0,comp81407_c1,comp2332601_c0,comp877202_c0,comp84647_c0,comp239795_c0,comp84921_c0,comp74623_c1,comp66977_c1,comp79384…
c1,comp68970_c1,comp84509_c0,comp85088_c0,comp4438287_c0,comp66801_c0,comp918513_c0,comp69176_c0,comp74303_c0,comp43473_c0,comp74073_c0,comp32417_c0,comp1516707_c0,comp60654_c0,comp1306149_c0,comp77859_c0,comp47432_c0,comp67927_c0,comp1283268_c0,comp76187_c0,comp68125_c1,comp88980_c0,comp81875_c1,comp2311106_c0,comp90858_c0,comp728410_c0,comp88832_c0,comp84553_c0,comp83516_c0,comp72662_c2,comp669…
GO:0008150	Biological Process	GO:0044699	single-organism process	GO:0044765	single-organism transport	GO:0015893	drug transport	81	comp40729_c0,comp79221_c0,comp84641_c0,comp83726_c0,comp81625_c7,comp67230_c0,comp67230_c1,comp39562_c0,comp42511_c0,comp74740_c0,comp1856244_c0,comp81806_c2,comp52768_c0,comp469801_c0,comp15611_c0,comp69211_c0,comp81625_c0,comp82505_c0,comp51992_c0,comp1023777_c0,comp66539_c0,comp83140_c0,comp69667_c1,comp72883_c0,comp78743_c1,comp32998_c0,comp83943_c0,comp79079_c1,comp67289_c0,comp83399_c4,comp…
GO:0008150	Biological Process	GO:0044699	single-organism process	GO:0044765	single-organism transport	GO:0006869	lipid transport	79	comp79786_c0,comp61204_c0,comp2565294_c0,comp63892_c0,comp80693_c2,comp67409_c2,comp83010_c2,comp2035916_c0,comp78072_c1,comp1938547_c0,comp78174_c0,comp50439_c0,comp1108337_c0,comp1141284_c0,comp2314676_c0,comp85282_c0,comp74532_c1,comp4781_c0,comp50595_c0,comp1020262_c0,comp4781_c1,comp66721_c1,comp52736_c1,comp1534608_c0,comp2327019_c0,comp6989_c0,comp92440_c0,comp54165_c1,comp77969_c1,comp327…
GO:0008150	Biological Process	GO:0044699	single-organism process	GO:0044765	single-organism transport	GO:0010496	intercellular transport	4	comp70072_c2,comp32617_c0,comp64803_c0,comp82837_c2
GO:0008150	Biological Process	GO:0044699	single-organism process	GO:0044765	single-organism transport	GO:1901337	thioester transport	10	comp1321662_c0,comp45292_c0,comp52622_c0,comp1551285_c0,comp14583_c0,comp6961_c0,comp369335_c0,comp1000136_c0,comp69991_c0,comp1994856_c0
GO:0008150	Biological Process	GO:0044699	single-organism process	GO:0044765	single-organism transport	GO:0051181	cofactor transport	71	comp66965_c1,comp1994856_c0,comp82116_c0,comp103053_c0,comp34605_c0,comp52622_c0,comp61455_c0,comp1511099_c0,comp1000136_c0,comp83991_c3,comp90650_c0,comp70721_c2,comp8510_c0,comp66965_c0,comp62794_c0,comp73966_c0,comp75572_c0,comp95135_c0,comp46025_c0,comp81471_c0,comp69991_c0,comp73523_c1,comp45247_c0,comp1057260_c0,comp13861_c0,comp64412_c1,comp69869_c0,comp1313879_c0,comp45292_c0,comp2573393_…
GO:0008150	Biological Process	GO:0044699	single-organism process	GO:0044765	single-organism transport	GO:0017038	protein import	226	comp55914_c0,comp58124_c0,comp76664_c1,comp79071_c1,comp73271_c1,comp68547_c0,comp53657_c2,comp20659_c1,comp72363_c0,comp1838556_c0,comp72358_c0,comp33115_c0,comp50167_c0,comp74601_c0,comp40056_c0,comp46947_c0,comp4420883_c0,comp2330_c0,comp70994_c0,comp56823_c0,comp34583_c0,comp83759_c1,comp72700_c0,comp80116_c0,comp792072_c0,comp77751_c0,comp77307_c2,comp70472_c0,comp1949629_c0,comp2451403_c0,c…
GO:0008150	Biological Process	GO:0044699	single-organism process	GO:0044765	single-organism transport	GO:0046903	secretion	252	comp78680_c0,comp49328_c0,comp69961_c0,comp64597_c0,comp78577_c0,comp44955_c0,comp1407093_c0,comp65404_c0,comp37761_c0,comp70596_c1,comp58314_c0,comp65030_c1,comp15493_c0,comp68805_c0,comp84514_c1,comp78571_c0,comp747130_c0,comp82955_c1,comp77168_c1,comp69867_c0,comp28148_c0,comp81993_c1,comp79288_c0,comp15034_c0,comp1534269_c0,comp76440_c0,comp62310_c0,comp64936_c0,comp1370469_c0,comp82268_c2,co…
GO:0008150	Biological Process	GO:0044699	single-organism process	GO:0044765	single-organism transport	GO:0006818	hydrogen transport	1108	comp84177_c2,comp373_c0,comp1548802_c0,comp75997_c0,comp7409_c0,comp30667_c0,comp877202_c0,comp2332601_c0,comp239795_c0,comp84647_c0,comp11321_c0,comp82848_c1,comp61273_c1,comp608865_c0,comp4845_c0,comp84236_c0,comp52562_c1,comp72813_c0,comp48662_c0,comp73468_c2,comp81015_c0,comp73415_c1,comp1969634_c0,comp284391_c0,comp76550_c0,comp79694_c2,comp62317_c0,comp84305_c0,comp84738_c1,comp74717_c0,com…
GO:0008150	Biological Process	GO:0044699	single-organism process	GO:0044700	single organism signaling	GO:0023057	negative regulation of signaling	86	comp50786_c0,comp3905516_c0,comp87968_c0,comp1982230_c0,comp75258_c0,comp724344_c0,comp52303_c0,comp63030_c0,comp2110747_c0,comp1530180_c0,comp68269_c0,comp2750998_c0,comp1523579_c0,comp2617366_c0,comp49349_c1,comp3157535_c0,comp83549_c0,comp1565704_c0,comp51710_c0,comp1291_c0,comp22617_c0,comp84781_c0,comp3151317_c0,comp3055338_c0,comp82854_c0,comp10654_c0,comp72749_c0,comp45955_c0,comp2137263_c…
GO:0008150	Biological Process	GO:0044699	single-organism process	GO:0044700	single organism signaling	GO:0007165	signal transduction	2545	comp53851_c0,comp68293_c1,comp86445_c0,comp80493_c0,comp84508_c0,comp44734_c0,comp72658_c0,comp2376466_c0,comp3195513_c0,comp20406_c0,comp115060_c0,comp56464_c1,comp60804_c2,comp606618_c0,comp75467_c0,comp1971558_c0,comp59679_c0,comp62138_c0,comp756277_c0,comp48702_c0,comp3494_c1,comp56010_c1,comp79086_c0,comp67414_c0,comp80686_c0,comp77787_c0,comp84642_c0,comp1197464_c0,comp1844400_c0,comp114831…
omp73062_c0,comp2137263_c0,comp77786_c0,comp60541_c0,comp1300982_c0,comp1305524_c0,comp83464_c1,comp47276_c0,comp81261_c3,comp3047637_c0,comp75359_c0,comp62861_c0,comp11689_c0,comp72148_c3,comp57142_c0,comp6640_c0,comp4457_c1,comp69960_c0,comp72295_c1,comp41847_c0,comp40148_c0,comp68808_c0,comp68194_c0,comp1446004_c0,comp81185_c0,comp76400_c1,comp2820_c1,comp81600_c4,comp3097038_c0,comp60785_c0,c…
GO:0008150	Biological Process	GO:0044699	single-organism process	GO:0044700	single organism signaling	GO:0023056	positive regulation of signaling	26	comp71911_c0,comp17468_c1,comp68723_c1,comp73222_c1,comp1104709_c0,comp83713_c1,comp78712_c0,comp52625_c0,comp84460_c3,comp32663_c0,comp576270_c0,comp1849249_c0,comp2648408_c0,comp45524_c0,comp82289_c8,comp1728369_c0,comp7606_c0,comp52566_c0,comp3197611_c0,comp32508_c0,comp58910_c0,comp11745_c0,comp80201_c0,comp162444_c0,comp63600_c0,comp734589_c0
GO:0008150	Biological Process	GO:0044699	single-organism process	GO:0044700	single organism signaling	GO:0007267	cell-cell signaling	94	comp82748_c1,comp668265_c0,comp78280_c1,comp77802_c1,comp1846336_c0,comp84814_c2,comp83793_c0,comp2705_c0,comp2348199_c0,comp63290_c0,comp72203_c0,comp2705_c1,comp81579_c0,comp63600_c0,comp73405_c1,comp75604_c0,comp18631_c0,comp83646_c0,comp54525_c1,comp72408_c0,comp591002_c0,comp1530781_c0,comp60797_c0,comp80802_c3,comp69199_c0,comp45524_c0,comp997040_c0,comp73409_c1,comp79776_c0,comp67410_c0,co…
GO:0008150	Biological Process	GO:0044699	single-organism process	GO:0044700	single organism signaling	GO:0035637	multicellular organismal signaling	94	comp1542314_c0,comp67410_c0,comp79776_c0,comp73409_c1,comp997040_c0,comp60797_c0,comp1530781_c0,comp45524_c0,comp69199_c0,comp80802_c3,comp78148_c1,comp1018590_c0,comp63414_c1,comp83308_c0,comp72408_c1,comp82955_c1,comp73247_c0,comp386920_c0,comp37383_c0,comp20861_c0,comp1636223_c0,comp63290_c0,comp2705_c1,comp72203_c0,comp2348199_c0,comp84814_c2,comp1846336_c0,comp77802_c1,comp2705_c0,comp83793_…
GO:0008150	Biological Process	GO:0044699	single-organism process	GO:0044700	single organism signaling	GO:0023051	regulation of signaling	486	comp47451_c0,comp71140_c0,comp75549_c0,comp72749_c0,comp802854_c0,comp45955_c0,comp63530_c0,comp1546015_c0,comp4464013_c0,comp30432_c0,comp2400181_c0,comp76838_c7,comp47734_c1,comp23323_c0,comp72148_c8,comp313239_c0,comp2358241_c0,comp1719415_c0,comp45291_c0,comp1889842_c0,comp1580726_c0,comp60622_c0,comp5836_c0,comp1121190_c0,comp60342_c0,comp50601_c0,comp46701_c0,comp1798899_c0,comp474123_c0,co…
GO:0008150	Biological Process	GO:0044699	single-organism process	GO:0044702	single organism reproductive process	GO:0009566	fertilization	40	comp160878_c0,comp69754_c0,comp34247_c0,comp434177_c0,comp81450_c1,comp80570_c2,comp56647_c0,comp83261_c0,comp61443_c0,comp62336_c0,comp43866_c0,comp80012_c0,comp80780_c0,comp586_c1,comp51753_c1,comp70699_c1,comp86789_c0,comp59464_c0,comp68909_c0,comp80570_c1,comp64596_c1,comp358277_c0,comp25631_c0,comp3141265_c0,comp32430_c0,comp19836_c0,comp30361_c0,comp80780_c1,comp1559802_c0,comp51753_c0,comp…
GO:0008150	Biological Process	GO:0044699	single-organism process	GO:0044702	single organism reproductive process	GO:0009900	dehiscence	9	comp79177_c1,comp77179_c1,comp77179_c0,comp67230_c1,comp74622_c0,comp79177_c0,comp67230_c0,comp64906_c0,comp84798_c2
GO:0008150	Biological Process	GO:0044699	single-organism process	GO:0044702	single organism reproductive process	GO:0044704	single-organism reproductive behavior	2	comp1104709_c0,comp63600_c0
GO:0008150	Biological Process	GO:0044699	single-organism process	GO:0044702	single organism reproductive process	GO:0010431	seed maturation	9	comp79752_c0,comp80949_c0,comp56172_c0,comp74202_c0,comp82505_c0,comp82615_c0,comp73186_c0,comp53851_c0,comp1531709_c0
GO:0008150	Biological Process	GO:0044699	single-organism process	GO:0044702	single organism reproductive process	GO:0007276	gamete generation	140	comp53138_c0,comp52863_c0,comp1093580_c0,comp95442_c0,comp1404938_c0,comp48808_c0,comp2315694_c0,comp61572_c0,comp71500_c0,comp68761_c0,comp1163964_c0,comp69486_c0,comp63268_c0,comp41060_c0,comp82292_c0,comp68712_c1,comp66088_c1,comp60490_c1,comp79704_c2,comp1588208_c0,comp83943_c0,comp69917_c0,comp59200_c0,comp71947_c0,comp68955_c0,comp62122_c0,comp36256_c0,comp56236_c0,comp2276332_c0,comp244299…
GO:0008150	Biological Process	GO:0023052	signaling	GO:0044700	single organism signaling	GO:0023051	regulation of signaling	486	comp47451_c0,comp71140_c0,comp75549_c0,comp72749_c0,comp802854_c0,comp45955_c0,comp63530_c0,comp1546015_c0,comp4464013_c0,comp30432_c0,comp2400181_c0,comp76838_c7,comp47734_c1,comp23323_c0,comp72148_c8,comp313239_c0,comp2358241_c0,comp1719415_c0,comp45291_c0,comp1889842_c0,comp1580726_c0,comp60622_c0,comp5836_c0,comp1121190_c0,comp60342_c0,comp50601_c0,comp46701_c0,comp1798899_c0,comp474123_c0,co…
GO:0008150	Biological Process	GO:0023052	signaling	GO:0044700	single organism signaling	GO:0007267	cell-cell signaling	94	comp82748_c1,comp668265_c0,comp78280_c1,comp77802_c1,comp1846336_c0,comp84814_c2,comp83793_c0,comp2705_c0,comp2348199_c0,comp63290_c0,comp72203_c0,comp2705_c1,comp81579_c0,comp63600_c0,comp73405_c1,comp75604_c0,comp18631_c0,comp83646_c0,comp54525_c1,comp72408_c0,comp591002_c0,comp1530781_c0,comp60797_c0,comp80802_c3,comp69199_c0,comp45524_c0,comp997040_c0,comp73409_c1,comp79776_c0,comp67410_c0,co…
GO:0008150	Biological Process	GO:0023052	signaling	GO:0044700	single organism signaling	GO:0023056	positive regulation of signaling	26	comp71911_c0,comp17468_c1,comp68723_c1,comp73222_c1,comp1104709_c0,comp83713_c1,comp78712_c0,comp52625_c0,comp84460_c3,comp32663_c0,comp576270_c0,comp1849249_c0,comp2648408_c0,comp45524_c0,comp82289_c8,comp1728369_c0,comp7606_c0,comp52566_c0,comp3197611_c0,comp32508_c0,comp58910_c0,comp11745_c0,comp80201_c0,comp162444_c0,comp63600_c0,comp734589_c0
GO:0008150	Biological Process	GO:0023052	signaling	GO:0044700	single organism signaling	GO:0035637	multicellular organismal signaling	94	comp1542314_c0,comp67410_c0,comp79776_c0,comp73409_c1,comp997040_c0,comp60797_c0,comp1530781_c0,comp45524_c0,comp69199_c0,comp80802_c3,comp78148_c1,comp1018590_c0,comp63414_c1,comp83308_c0,comp72408_c1,comp82955_c1,comp73247_c0,comp386920_c0,comp37383_c0,comp20861_c0,comp1636223_c0,comp63290_c0,comp2705_c1,comp72203_c0,comp2348199_c0,comp84814_c2,comp1846336_c0,comp77802_c1,comp2705_c0,comp83793_…
GO:0008150	Biological Process	GO:0023052	signaling	GO:0044700	single organism signaling	GO:0023057	negative regulation of signaling	86	comp50786_c0,comp3905516_c0,comp87968_c0,comp1982230_c0,comp75258_c0,comp724344_c0,comp52303_c0,comp63030_c0,comp2110747_c0,comp1530180_c0,comp68269_c0,comp2750998_c0,comp1523579_c0,comp2617366_c0,comp49349_c1,comp3157535_c0,comp83549_c0,comp1565704_c0,comp51710_c0,comp1291_c0,comp22617_c0,comp84781_c0,comp3151317_c0,comp3055338_c0,comp82854_c0,comp10654_c0,comp72749_c0,comp45955_c0,comp2137263_c…
GO:0008150	Biological Process	GO:0023052	signaling	GO:0044700	single organism signaling	GO:0007165	signal transduction	2545	comp53851_c0,comp68293_c1,comp86445_c0,comp80493_c0,comp84508_c0,comp44734_c0,comp72658_c0,comp2376466_c0,comp3195513_c0,comp20406_c0,comp115060_c0,comp56464_c1,comp60804_c2,comp606618_c0,comp75467_c0,comp1971558_c0,comp59679_c0,comp62138_c0,comp756277_c0,comp48702_c0,comp3494_c1,comp56010_c1,comp79086_c0,comp67414_c0,comp80686_c0,comp77787_c0,comp84642_c0,comp1197464_c0,comp1844400_c0,comp114831…
omp73062_c0,comp2137263_c0,comp77786_c0,comp60541_c0,comp1300982_c0,comp1305524_c0,comp83464_c1,comp47276_c0,comp81261_c3,comp3047637_c0,comp75359_c0,comp62861_c0,comp11689_c0,comp72148_c3,comp57142_c0,comp6640_c0,comp4457_c1,comp69960_c0,comp72295_c1,comp41847_c0,comp40148_c0,comp68808_c0,comp68194_c0,comp1446004_c0,comp81185_c0,comp76400_c1,comp2820_c1,comp81600_c4,comp3097038_c0,comp60785_c0,c…
GO:0008150	Biological Process	GO:0050896	response to stimulus	GO:0043500	muscle adaptation	GO:0043502	regulation of muscle adaptation	1	comp2388581_c0
GO:0008150	Biological Process	GO:0050896	response to stimulus	GO:0072376	protein activation cascade	GO:0072378	blood coagulation, fibrin clot formation	1	comp4338_c0
GO:0008150	Biological Process	GO:0050896	response to stimulus	GO:0051716	cellular response to stimulus	GO:0070887	cellular response to chemical stimulus	603	comp32658_c0,comp86556_c0,comp66566_c1,comp50126_c0,comp82596_c0,comp71373_c0,comp83021_c6,comp53171_c0,comp66234_c2,comp83580_c9,comp43379_c0,comp75359_c0,comp4167_c0,comp75221_c0,comp1856328_c0,comp3843_c0,comp67112_c1,comp81244_c0,comp81261_c3,comp79938_c0,comp71932_c0,comp136950_c0,comp63628_c1,comp58182_c0,comp63120_c1,comp83857_c1,comp58963_c0,comp57142_c0,comp2313298_c0,comp83512_c0,comp72…
GO:0008150	Biological Process	GO:0050896	response to stimulus	GO:0051716	cellular response to stimulus	GO:0071214	cellular response to abiotic stimulus	45	comp63020_c0,comp61177_c0,comp73902_c0,comp69768_c0,comp73843_c1,comp60262_c0,comp69768_c2,comp76312_c1,comp48637_c0,comp65785_c0,comp63181_c0,comp67638_c0,comp85569_c0,comp68300_c1,comp65785_c1,comp74146_c0,comp86704_c0,comp73685_c0,comp1725978_c0,comp71590_c0,comp74146_c1,comp59019_c0,comp60623_c0,comp1844474_c0,comp74146_c3,comp59019_c1,comp59019_c2,comp51794_c0,comp60069_c0,comp61186_c0,comp8…
GO:0008150	Biological Process	GO:0050896	response to stimulus	GO:0051716	cellular response to stimulus	GO:0007165	signal transduction	2545	comp53851_c0,comp68293_c1,comp86445_c0,comp80493_c0,comp84508_c0,comp44734_c0,comp72658_c0,comp2376466_c0,comp3195513_c0,comp20406_c0,comp115060_c0,comp56464_c1,comp60804_c2,comp606618_c0,comp75467_c0,comp1971558_c0,comp59679_c0,comp62138_c0,comp756277_c0,comp48702_c0,comp3494_c1,comp56010_c1,comp79086_c0,comp67414_c0,comp80686_c0,comp77787_c0,comp84642_c0,comp1197464_c0,comp1844400_c0,comp114831…
omp73062_c0,comp2137263_c0,comp77786_c0,comp60541_c0,comp1300982_c0,comp1305524_c0,comp83464_c1,comp47276_c0,comp81261_c3,comp3047637_c0,comp75359_c0,comp62861_c0,comp11689_c0,comp72148_c3,comp57142_c0,comp6640_c0,comp4457_c1,comp69960_c0,comp72295_c1,comp41847_c0,comp40148_c0,comp68808_c0,comp68194_c0,comp1446004_c0,comp81185_c0,comp76400_c1,comp2820_c1,comp81600_c4,comp3097038_c0,comp60785_c0,c…
GO:0008150	Biological Process	GO:0050896	response to stimulus	GO:0051716	cellular response to stimulus	GO:0033554	cellular response to stress	1205	comp52356_c0,comp1232262_c0,comp81674_c0,comp2565294_c0,comp1301628_c0,comp2914_c1,comp73201_c0,comp84039_c0,comp78293_c0,comp44956_c0,comp2232106_c0,comp63997_c0,comp2581644_c0,comp45381_c0,comp82348_c0,comp83487_c1,comp53821_c0,comp6167_c0,comp77806_c0,comp62565_c0,comp77266_c1,comp47902_c2,comp33161_c0,comp62891_c0,comp80227_c5,comp88630_c0,comp79171_c1,comp75648_c1,comp65841_c1,comp59563_c0,c…
GO:0008150	Biological Process	GO:0050896	response to stimulus	GO:0051716	cellular response to stimulus	GO:0031668	cellular response to extracellular stimulus	168	comp53936_c0,comp61612_c2,comp74237_c0,comp32621_c0,comp60322_c0,comp83032_c0,comp52356_c0,comp45805_c0,comp64292_c0,comp84426_c0,comp68141_c0,comp62565_c0,comp2419010_c0,comp63997_c0,comp75435_c0,comp69907_c0,comp83945_c0,comp61212_c0,comp45381_c0,comp81896_c0,comp127196_c0,comp80153_c0,comp67540_c1,comp60262_c0,comp65067_c0,comp50949_c0,comp63120_c0,comp80486_c0,comp67174_c1,comp3283905_c0,comp…
GO:0008150	Biological Process	GO:0050896	response to stimulus	GO:0051716	cellular response to stimulus	GO:0071216	cellular response to biotic stimulus	3	comp1395011_c0,comp78748_c0,comp17468_c1
GO:0008150	Biological Process	GO:0050896	response to stimulus	GO:0042221	response to chemical stimulus	GO:0010033	response to organic substance	895	comp77464_c0,comp56954_c1,comp5178_c0,comp83677_c2,comp383531_c0,comp48225_c1,comp34731_c0,comp430555_c0,comp77006_c0,comp62347_c1,comp62209_c1,comp83190_c0,comp81578_c0,comp76680_c3,comp67404_c0,comp68658_c1,comp81355_c0,comp85472_c0,comp63602_c0,comp49893_c0,comp83039_c10,comp80065_c0,comp80952_c3,comp85068_c0,comp72790_c1,comp1900347_c0,comp50662_c0,comp32631_c0,comp2351710_c0,comp89739_c0,com…
GO:0008150	Biological Process	GO:0050896	response to stimulus	GO:0042221	response to chemical stimulus	GO:0009593	detection of chemical stimulus	20	comp83512_c6,comp63043_c1,comp52316_c0,comp76500_c0,comp32577_c0,comp73867_c0,comp75621_c0,comp84341_c5,comp80380_c0,comp89925_c0,comp52038_c1,comp34309_c0,comp81883_c1,comp48360_c0,comp52316_c1,comp48360_c1,comp59630_c0,comp83512_c0,comp89739_c0,comp76786_c0
GO:0008150	Biological Process	GO:0050896	response to stimulus	GO:0042221	response to chemical stimulus	GO:0010036	response to boron-containing substance	3	comp2456758_c0,comp81896_c0,comp61707_c0
GO:0008150	Biological Process	GO:0050896	response to stimulus	GO:0042221	response to chemical stimulus	GO:0007584	response to nutrient	1	comp46327_c0
GO:0008150	Biological Process	GO:0050896	response to stimulus	GO:0042221	response to chemical stimulus	GO:1901698	response to nitrogen compound	114	comp82089_c0,comp82890_c0,comp33128_c0,comp67091_c0,comp708141_c0,comp75789_c0,comp68770_c0,comp257722_c0,comp63348_c0,comp17468_c1,comp84892_c0,comp32297_c0,comp70744_c0,comp74504_c0,comp32508_c0,comp73413_c0,comp58910_c0,comp73736_c1,comp72824_c0,comp62595_c0,comp82089_c1,comp91785_c0,comp52566_c0,comp63021_c0,comp62584_c2,comp32085_c0,comp62584_c1,comp57442_c0,comp256821_c0,comp1849249_c0,comp…
GO:0008150	Biological Process	GO:0050896	response to stimulus	GO:0042221	response to chemical stimulus	GO:0009410	response to xenobiotic stimulus	151	comp63120_c0,comp52437_c0,comp64986_c0,comp67174_c1,comp1515679_c0,comp72021_c1,comp622191_c0,comp70530_c0,comp69273_c0,comp74094_c0,comp80853_c0,comp84948_c0,comp60990_c0,comp1839869_c0,comp43630_c0,comp45382_c0,comp83021_c2,comp1296503_c0,comp14673_c0,comp80550_c5,comp20495_c0,comp82248_c0,comp78867_c1,comp89328_c0,comp68963_c0,comp2328095_c0,comp54183_c2,comp74515_c0,comp62498_c0,comp45950_c0,…
GO:0008150	Biological Process	GO:0050896	response to stimulus	GO:0042221	response to chemical stimulus	GO:0042493	response to drug	81	comp695_c0,comp84641_c5,comp84641_c3,comp80266_c0,comp1117566_c0,comp49027_c0,comp81625_c5,comp84683_c0,comp70553_c1,comp70553_c0,comp83122_c0,comp43734_c1,comp81806_c3,comp11352_c0,comp1130291_c0,comp83726_c1,comp80599_c3,comp72883_c1,comp1877985_c0,comp54107_c0,comp43734_c0,comp76473_c3,comp59688_c0,comp381983_c0,comp875916_c0,comp81117_c5,comp74848_c0,comp70553_c2,comp76870_c0,comp2551_c0,comp…
GO:0008150	Biological Process	GO:0050896	response to stimulus	GO:0042221	response to chemical stimulus	GO:0032094	response to food	6	comp1845126_c0,comp75435_c0,comp72461_c1,comp71812_c0,comp44480_c0,comp83690_c0
GO:0008150	Biological Process	GO:0050896	response to stimulus	GO:0042221	response to chemical stimulus	GO:0006935	chemotaxis	13	comp61443_c0,comp162444_c0,comp63600_c0,comp45524_c0,comp7606_c0,comp71714_c0,comp191695_c0,comp76485_c0,comp82912_c2,comp1104709_c0,comp82212_c0,comp57734_c1,comp86146_c0
GO:0008150	Biological Process	GO:0050896	response to stimulus	GO:0042221	response to chemical stimulus	GO:0001101	response to acid	21	comp85038_c0,comp83039_c10,comp1849249_c0,comp64595_c1,comp1021607_c0,comp32297_c0,comp71911_c0,comp1876392_c0,comp78712_c0,comp80081_c0,comp887344_c0,comp32508_c0,comp58910_c0,comp3197611_c0,comp83039_c3,comp11745_c0,comp81264_c0,comp1728369_c0,comp83039_c9,comp52566_c0,comp63021_c0
GO:0008150	Biological Process	GO:0050896	response to stimulus	GO:0042221	response to chemical stimulus	GO:0010035	response to inorganic substance	665	comp45090_c0,comp1515754_c0,comp73843_c0,comp71963_c0,comp76688_c1,comp63599_c0,comp77685_c0,comp52303_c0,comp61947_c1,comp75959_c0,comp32691_c0,comp79355_c0,comp87981_c0,comp83378_c2,comp73679_c1,comp1906387_c0,comp46470_c0,comp36124_c0,comp70128_c0,comp42881_c0,comp84460_c3,comp43240_c0,comp5791_c0,comp34006_c0,comp74129_c3,comp73950_c0,comp72031_c1,comp76216_c0,comp72572_c0,comp31212_c0,comp73…
GO:0008150	Biological Process	GO:0050896	response to stimulus	GO:0042221	response to chemical stimulus	GO:0046685	response to arsenic-containing substance	6	comp13347_c0,comp52294_c0,comp87736_c0,comp44873_c0,comp1131253_c0,comp87162_c0
GO:0008150	Biological Process	GO:0050896	response to stimulus	GO:0042221	response to chemical stimulus	GO:0009636	response to toxic substance	60	comp52294_c0,comp62446_c0,comp13347_c0,comp79516_c0,comp81744_c0,comp82308_c2,comp54244_c0,comp54711_c0,comp8936_c0,comp71299_c0,comp80994_c2,comp82212_c0,comp67424_c2,comp2085791_c0,comp32621_c0,comp726834_c0,comp1700533_c0,comp82231_c5,comp71110_c0,comp82806_c1,comp76172_c0,comp87395_c0,comp75295_c0,comp49508_c0,comp82415_c0,comp25137_c0,comp1131253_c0,comp80286_c1,comp30975_c0,comp44873_c0,com…
GO:0008150	Biological Process	GO:0050896	response to stimulus	GO:0042221	response to chemical stimulus	GO:0070887	cellular response to chemical stimulus	603	comp32658_c0,comp86556_c0,comp66566_c1,comp50126_c0,comp82596_c0,comp71373_c0,comp83021_c6,comp53171_c0,comp66234_c2,comp83580_c9,comp43379_c0,comp75359_c0,comp4167_c0,comp75221_c0,comp1856328_c0,comp3843_c0,comp67112_c1,comp81244_c0,comp81261_c3,comp79938_c0,comp71932_c0,comp136950_c0,comp63628_c1,comp58182_c0,comp63120_c1,comp83857_c1,comp58963_c0,comp57142_c0,comp2313298_c0,comp83512_c0,comp72…
GO:0008150	Biological Process	GO:0050896	response to stimulus	GO:0042221	response to chemical stimulus	GO:1901700	response to oxygen-containing compound	722	comp90065_c0,comp83580_c4,comp80767_c1,comp75064_c0,comp60514_c1,comp59551_c0,comp56814_c0,comp901439_c0,comp765726_c0,comp45493_c0,comp74031_c0,comp77969_c0,comp1531709_c0,comp69768_c2,comp79491_c0,comp83011_c0,comp84341_c5,comp73587_c1,comp79243_c1,comp71882_c0,comp67863_c0,comp75385_c0,comp69147_c0,comp77842_c1,comp32788_c0,comp62767_c0,comp979520_c0,comp84019_c1,comp32905_c0,comp52038_c1,comp…
GO:0008150	Biological Process	GO:0050896	response to stimulus	GO:0009607	response to biotic stimulus	GO:0002237	response to molecule of bacterial origin	2	comp6904_c0,comp17468_c1
GO:0008150	Biological Process	GO:0050896	response to stimulus	GO:0009607	response to biotic stimulus	GO:0009595	detection of biotic stimulus	5	comp27612_c0,comp76786_c0,comp892662_c0,comp1545173_c0,comp46327_c0
GO:0008150	Biological Process	GO:0050896	response to stimulus	GO:0009607	response to biotic stimulus	GO:0002831	regulation of response to biotic stimulus	12	comp81462_c0,comp83926_c4,comp1867983_c0,comp162444_c0,comp60101_c1,comp7606_c0,comp76840_c0,comp79166_c0,comp66889_c0,comp67334_c0,comp1551141_c0,comp85775_c0
GO:0008150	Biological Process	GO:0050896	response to stimulus	GO:0009607	response to biotic stimulus	GO:0071216	cellular response to biotic stimulus	3	comp1395011_c0,comp78748_c0,comp17468_c1
GO:0008150	Biological Process	GO:0050896	response to stimulus	GO:0009607	response to biotic stimulus	GO:0002238	response to molecule of fungal origin	1	comp76786_c0
GO:0008150	Biological Process	GO:0050896	response to stimulus	GO:0009607	response to biotic stimulus	GO:0051707	response to other organism	648	comp68023_c0,comp75590_c0,comp32621_c0,comp78111_c1,comp1537013_c0,comp664880_c0,comp82913_c3,comp85651_c0,comp1341279_c0,comp49427_c0,comp77905_c0,comp2365516_c0,comp5207_c0,comp77765_c1,comp79828_c3,comp35295_c0,comp75789_c0,comp32662_c1,comp73291_c0,comp73955_c1,comp69302_c1,comp69501_c0,comp5436_c0,comp47902_c2,comp83939_c0,comp34408_c0,comp79177_c0,comp45766_c0,comp32733_c0,comp49584_c0,comp…
GO:0008150	Biological Process	GO:0050896	response to stimulus	GO:0048585	negative regulation of response to stimulus	GO:0090288	negative regulation of cellular response to growth factor stimulus	2	comp1395011_c0,comp60804_c2
GO:0008150	Biological Process	GO:0050896	response to stimulus	GO:0048585	negative regulation of response to stimulus	GO:2001021	negative regulation of response to DNA damage stimulus	1	comp2308594_c0
GO:0008150	Biological Process	GO:0050896	response to stimulus	GO:0048585	negative regulation of response to stimulus	GO:0009968	negative regulation of signal transduction	81	comp63030_c0,comp2110747_c0,comp1530180_c0,comp3905516_c0,comp50786_c0,comp87968_c0,comp1982230_c0,comp75258_c0,comp52303_c0,comp724344_c0,comp49349_c1,comp3157535_c0,comp83549_c0,comp51710_c0,comp1565704_c0,comp1291_c0,comp68269_c0,comp2750998_c0,comp2617366_c0,comp1523579_c0,comp45955_c0,comp2137263_c0,comp75651_c0,comp71260_c2,comp22617_c0,comp84781_c0,comp3055338_c0,comp3151317_c0,comp10654_c…
GO:0008150	Biological Process	GO:0050896	response to stimulus	GO:0048585	negative regulation of response to stimulus	GO:1901420	negative regulation of response to alcohol	13	comp56464_c1,comp71260_c1,comp63848_c0,comp74129_c2,comp52303_c0,comp63030_c0,comp60342_c0,comp83549_c0,comp48210_c0,comp51285_c0,comp30018_c0,comp68854_c0,comp71260_c2
GO:0008150	Biological Process	GO:0050896	response to stimulus	GO:0048585	negative regulation of response to stimulus	GO:0032102	negative regulation of response to external stimulus	6	comp72461_c1,comp75435_c0,comp71812_c0,comp44480_c0,comp83690_c0,comp1845126_c0
GO:0008150	Biological Process	GO:0050896	response to stimulus	GO:0007610	behavior	GO:0007631	feeding behavior	9	comp523208_c0,comp41506_c0,comp71812_c0,comp72461_c1,comp75435_c0,comp41506_c1,comp1845126_c0,comp44480_c0,comp83690_c0
GO:0008150	Biological Process	GO:0050896	response to stimulus	GO:0007610	behavior	GO:0019098	reproductive behavior	19	comp70687_c0,comp60971_c0,comp1104709_c0,comp59952_c0,comp673381_c0,comp84485_c3,comp50075_c1,comp62220_c1,comp740471_c0,comp45266_c0,comp71683_c0,comp70015_c0,comp70132_c1,comp41880_c1,comp56703_c0,comp448096_c0,comp57619_c0,comp63600_c0,comp61615_c0
GO:0008150	Biological Process	GO:0050896	response to stimulus	GO:0007610	behavior	GO:0044708	single-organism behavior	13	comp88555_c0,comp80329_c0,comp75435_c0,comp72461_c1,comp71812_c0,comp56592_c0,comp63600_c0,comp66287_c1,comp83690_c0,comp73349_c0,comp44480_c0,comp1845126_c0,comp1104709_c0
GO:0008150	Biological Process	GO:0050896	response to stimulus	GO:0007610	behavior	GO:0050795	regulation of behavior	4	comp76485_c0,comp57734_c1,comp82212_c0,comp86146_c0
GO:0008150	Biological Process	GO:0050896	response to stimulus	GO:0007610	behavior	GO:0051705	multi-organism behavior	19	comp45266_c0,comp70132_c1,comp71683_c0,comp70015_c0,comp41880_c1,comp56703_c0,comp57619_c0,comp80741_c0,comp61615_c0,comp70687_c0,comp85756_c0,comp60971_c0,comp59952_c0,comp3061354_c0,comp673381_c0,comp84485_c3,comp62220_c1,comp50075_c1,comp740471_c0
GO:0008150	Biological Process	GO:0050896	response to stimulus	GO:0006955	immune response	GO:0050776	regulation of immune response	41	comp44000_c0,comp67334_c0,comp60402_c0,comp83580_c11,comp68060_c0,comp81798_c6,comp73291_c0,comp66870_c0,comp47902_c3,comp69583_c0,comp1545173_c0,comp83580_c13,comp17468_c1,comp61185_c0,comp47902_c1,comp84726_c0,comp85124_c0,comp47902_c0,comp892662_c0,comp80951_c7,comp1532670_c0,comp83580_c4,comp80503_c0,comp32445_c0,comp27612_c0,comp81462_c0,comp83580_c7,comp73938_c0,comp69768_c0,comp76700_c0,co…
GO:0008150	Biological Process	GO:0050896	response to stimulus	GO:0006955	immune response	GO:0002437	inflammatory response to antigenic stimulus	3	comp52739_c0,comp42592_c1,comp389186_c0
GO:0008150	Biological Process	GO:0050896	response to stimulus	GO:0006955	immune response	GO:0045087	innate immune response	160	comp45201_c0,comp83024_c1,comp72484_c0,comp32079_c0,comp36244_c0,comp66242_c1,comp2403497_c0,comp82786_c0,comp83580_c1,comp64953_c0,comp82786_c1,comp46799_c0,comp86712_c0,comp86194_c0,comp78052_c0,comp83580_c11,comp70065_c0,comp85775_c0,comp62850_c0,comp49441_c0,comp82124_c1,comp77949_c0,comp68334_c3,comp45933_c0,comp85843_c0,comp82830_c2,comp83116_c0,comp76025_c0,comp72878_c0,comp61826_c2,comp80…
GO:0008150	Biological Process	GO:0050896	response to stimulus	GO:0006955	immune response	GO:0002263	cell activation involved in immune response	3	comp74525_c0,comp17468_c1,comp82579_c0
GO:0008150	Biological Process	GO:0050896	response to stimulus	GO:0006955	immune response	GO:0006959	humoral immune response	9	comp57158_c1,comp80554_c0,comp46799_c0,comp70065_c0,comp45933_c0,comp78900_c0,comp50227_c0,comp74808_c0,comp82124_c1
GO:0008150	Biological Process	GO:0050896	response to stimulus	GO:0006955	immune response	GO:0050778	positive regulation of immune response	36	comp69583_c0,comp66870_c0,comp47902_c3,comp81798_c6,comp73291_c0,comp1545173_c0,comp61185_c0,comp17468_c1,comp47902_c1,comp83580_c13,comp68060_c0,comp83580_c11,comp44000_c0,comp77949_c0,comp60623_c0,comp82488_c0,comp82512_c0,comp82582_c1,comp887515_c0,comp27612_c0,comp85124_c0,comp84726_c0,comp83580_c4,comp80503_c0,comp32445_c0,comp1532670_c0,comp892662_c0,comp80951_c7,comp47902_c0,comp69768_c2,c…
GO:0008150	Biological Process	GO:0050896	response to stimulus	GO:0006955	immune response	GO:0002250	adaptive immune response	4	comp52739_c0,comp42592_c1,comp389186_c0,comp17468_c1
GO:0008150	Biological Process	GO:0050896	response to stimulus	GO:0009719	response to endogenous stimulus	GO:0010243	response to organonitrogen compound	79	comp62584_c1,comp256821_c0,comp57442_c0,comp1849249_c0,comp79171_c1,comp62209_c0,comp4917_c0,comp1104709_c0,comp80081_c0,comp53498_c0,comp60535_c0,comp3197611_c0,comp83039_c3,comp76786_c0,comp62758_c0,comp80458_c0,comp11745_c0,comp46327_c0,comp1728369_c0,comp73955_c1,comp33128_c0,comp67091_c0,comp63348_c0,comp84892_c0,comp17468_c1,comp32297_c0,comp74504_c0,comp32508_c0,comp73413_c0,comp58910_c0,c…
GO:0008150	Biological Process	GO:0050896	response to stimulus	GO:0009719	response to endogenous stimulus	GO:0071774	response to fibroblast growth factor stimulus	4	comp1104709_c0,comp63600_c0,comp45524_c0,comp65757_c0
GO:0008150	Biological Process	GO:0050896	response to stimulus	GO:0009719	response to endogenous stimulus	GO:0071495	cellular response to endogenous stimulus	310	comp53851_c0,comp71023_c1,comp86445_c0,comp73685_c0,comp72658_c0,comp67864_c1,comp77179_c0,comp59019_c0,comp56464_c1,comp60804_c2,comp82574_c6,comp606618_c0,comp68970_c4,comp1729262_c0,comp69573_c1,comp78094_c0,comp67061_c0,comp65757_c0,comp77609_c0,comp84296_c0,comp79298_c0,comp85898_c0,comp72185_c0,comp1395011_c0,comp22026_c0,comp73441_c0,comp78283_c2,comp58981_c1,comp65359_c1,comp32663_c0,comp…
GO:0008150	Biological Process	GO:0050896	response to stimulus	GO:0009719	response to endogenous stimulus	GO:0009726	detection of endogenous stimulus	15	comp48360_c1,comp52316_c0,comp63043_c1,comp48360_c0,comp83512_c6,comp81883_c1,comp52316_c1,comp84341_c5,comp89739_c0,comp83512_c0,comp32577_c0,comp73867_c0,comp34309_c0,comp52038_c1,comp89925_c0
GO:0008150	Biological Process	GO:0050896	response to stimulus	GO:0009719	response to endogenous stimulus	GO:0009725	response to hormone stimulus	669	comp66566_c0,comp34076_c0,comp355737_c0,comp52714_c0,comp60636_c2,comp1396538_c0,comp81831_c2,comp70876_c0,comp46696_c0,comp80779_c0,comp89739_c0,comp2351710_c0,comp73522_c0,comp28436_c0,comp32705_c0,comp73166_c0,comp73736_c0,comp80506_c1,comp83039_c10,comp63602_c0,comp85068_c0,comp80952_c3,comp83190_c0,comp81355_c0,comp81578_c0,comp67404_c0,comp76680_c3,comp32631_c0,comp72790_c1,comp1900347_c0,c…
GO:0008150	Biological Process	GO:0050896	response to stimulus	GO:0009719	response to endogenous stimulus	GO:0071559	response to transforming growth factor beta stimulus	2	comp60804_c2,comp1395011_c0
GO:0008150	Biological Process	GO:0050896	response to stimulus	GO:0009605	response to external stimulus	GO:0032102	negative regulation of response to external stimulus	6	comp72461_c1,comp75435_c0,comp71812_c0,comp44480_c0,comp83690_c0,comp1845126_c0
GO:0008150	Biological Process	GO:0050896	response to stimulus	GO:0009605	response to external stimulus	GO:0009581	detection of external stimulus	27	comp7486_c0,comp67994_c0,comp1545173_c0,comp73843_c0,comp73291_c0,comp83956_c0,comp60623_c0,comp82044_c0,comp89527_c0,comp83876_c0,comp66676_c0,comp892662_c0,comp63181_c0,comp70684_c1,comp46327_c0,comp27612_c0,comp44239_c0,comp55845_c1,comp73843_c1,comp69768_c0,comp60964_c1,comp77552_c0,comp79661_c0,comp76312_c1,comp69768_c2,comp51794_c0,comp60069_c0
GO:0008150	Biological Process	GO:0050896	response to stimulus	GO:0009605	response to external stimulus	GO:0032103	positive regulation of response to external stimulus	6	comp2402_c0,comp62594_c0,comp170035_c0,comp75648_c0,comp127196_c0,comp75648_c1
GO:0008150	Biological Process	GO:0050896	response to stimulus	GO:0009605	response to external stimulus	GO:0009612	response to mechanical stimulus	4	comp60964_c1,comp48242_c0,comp73349_c0,comp74675_c0
GO:0008150	Biological Process	GO:0050896	response to stimulus	GO:0009605	response to external stimulus	GO:0071496	cellular response to external stimulus	168	comp1475458_c0,comp79893_c0,comp67702_c0,comp61013_c0,comp54158_c0,comp170035_c0,comp33154_c0,comp83362_c1,comp22404_c0,comp46821_c0,comp68300_c1,comp83342_c0,comp5962_c0,comp61177_c0,comp37070_c1,comp47807_c1,comp913287_c0,comp76119_c0,comp61172_c1,comp2456758_c0,comp83635_c0,comp63083_c0,comp32603_c0,comp82988_c0,comp2040444_c0,comp79169_c0,comp1698672_c0,comp86271_c0,comp79788_c0,comp46383_c0,…
GO:0008150	Biological Process	GO:0050896	response to stimulus	GO:0009605	response to external stimulus	GO:0043476	pigment accumulation	3	comp78111_c1,comp68229_c0,comp78111_c2
GO:0008150	Biological Process	GO:0050896	response to stimulus	GO:0009605	response to external stimulus	GO:0009649	entrainment of circadian clock	2	comp61604_c0,comp80734_c1
GO:0008150	Biological Process	GO:0050896	response to stimulus	GO:0009605	response to external stimulus	GO:0032101	regulation of response to external stimulus	24	comp73896_c1,comp127196_c0,comp76485_c0,comp57734_c1,comp75384_c0,comp82212_c0,comp1516542_c0,comp15869_c0,comp75648_c0,comp47876_c0,comp170035_c0,comp1525562_c0,comp44480_c0,comp83690_c0,comp75648_c1,comp1845126_c0,comp86146_c0,comp71812_c0,comp805051_c0,comp72461_c1,comp75435_c0,comp70516_c1,comp62594_c0,comp2402_c0
GO:0008150	Biological Process	GO:0050896	response to stimulus	GO:0009605	response to external stimulus	GO:0009991	response to extracellular stimulus	178	comp50954_c0,comp78052_c0,comp69542_c0,comp48641_c0,comp50486_c0,comp2310470_c0,comp82346_c0,comp3055357_c0,comp75648_c0,comp73044_c0,comp49971_c1,comp76515_c0,comp54158_c1,comp87981_c0,comp60445_c0,comp83690_c0,comp63120_c1,comp85123_c0,comp85669_c0,comp158130_c0,comp74138_c1,comp75900_c0,comp47047_c0,comp76402_c0,comp61748_c0,comp2461989_c0,comp64721_c0,comp74736_c0,comp47364_c0,comp62885_c0,co…
GO:0008150	Biological Process	GO:0050896	response to stimulus	GO:0009605	response to external stimulus	GO:0042330	taxis	58	comp717786_c0,comp1326825_c0,comp52834_c2,comp79067_c3,comp2654995_c0,comp83190_c0,comp986126_c0,comp45284_c0,comp1104709_c0,comp63510_c1,comp3132629_c0,comp1011_c1,comp790394_c0,comp63600_c0,comp81347_c6,comp85489_c0,comp50601_c0,comp72146_c0,comp77477_c0,comp59750_c0,comp1292966_c0,comp59219_c0,comp80210_c0,comp18486_c0,comp191695_c0,comp7606_c0,comp71714_c0,comp50392_c0,comp3022_c1,comp78286_c…
GO:0008150	Biological Process	GO:0050896	response to stimulus	GO:0009605	response to external stimulus	GO:0009606	tropism	39	comp79298_c0,comp48637_c0,comp60636_c0,comp81264_c0,comp73902_c0,comp34380_c0,comp62347_c1,comp72870_c0,comp82404_c5,comp83956_c0,comp74146_c1,comp85856_c0,comp66566_c1,comp81117_c5,comp78111_c2,comp80599_c2,comp72883_c0,comp74146_c0,comp82404_c1,comp80599_c3,comp72883_c1,comp74675_c0,comp81185_c1,comp72557_c0,comp81838_c0,comp45001_c0,comp48641_c0,comp74146_c3,comp48242_c0,comp60636_c1,comp78111…
GO:0008150	Biological Process	GO:0050896	response to stimulus	GO:0006950	response to stress	GO:0006952	defense response	544	comp51852_c0,comp1912375_c0,comp70835_c0,comp68060_c0,comp61745_c1,comp1844002_c0,comp24736_c0,comp75560_c0,comp9514_c0,comp69927_c0,comp1537142_c0,comp31901_c0,comp55172_c0,comp80503_c0,comp82356_c0,comp82363_c4,comp2449486_c0,comp568068_c0,comp61497_c1,comp67988_c1,comp2024725_c0,comp82089_c2,comp823472_c0,comp70123_c0,comp1973688_c0,comp1954693_c0,comp41928_c0,comp70700_c0,comp82527_c0,comp187…
GO:0008150	Biological Process	GO:0050896	response to stimulus	GO:0006950	response to stress	GO:0080134	regulation of response to stress	83	comp63689_c2,comp80503_c0,comp32445_c0,comp47902_c0,comp69027_c0,comp85124_c0,comp127196_c0,comp50019_c0,comp1551141_c0,comp47902_c2,comp76700_c0,comp69768_c0,comp83580_c7,comp73938_c0,comp2402_c0,comp78097_c0,comp75648_c1,comp887515_c0,comp2308594_c0,comp68060_c0,comp78178_c0,comp60402_c0,comp67334_c0,comp79171_c3,comp805051_c0,comp1545173_c0,comp83761_c0,comp73872_c0,comp66870_c0,comp47902_c3,c…
GO:0008150	Biological Process	GO:0050896	response to stimulus	GO:0006950	response to stress	GO:0009409	response to cold	35	comp127196_c0,comp74631_c1,comp60262_c0,comp84361_c2,comp74248_c0,comp67834_c1,comp74631_c3,comp170035_c0,comp83991_c3,comp75648_c1,comp88630_c0,comp66360_c0,comp78097_c0,comp74631_c5,comp2402_c0,comp86674_c0,comp32546_c0,comp84361_c1,comp85434_c0,comp82997_c2,comp51494_c0,comp74856_c0,comp77905_c0,comp82997_c6,comp85069_c0,comp59164_c0,comp47398_c0,comp74631_c2,comp78132_c0,comp75622_c0,comp8376…
GO:0008150	Biological Process	GO:0050896	response to stimulus	GO:0006950	response to stress	GO:0042594	response to starvation	103	comp86271_c0,comp79788_c0,comp46383_c0,comp74138_c1,comp158130_c0,comp85123_c0,comp83690_c0,comp60445_c0,comp63120_c1,comp61678_c0,comp87971_c0,comp61748_c0,comp47047_c0,comp2040444_c0,comp1698672_c0,comp79169_c0,comp75900_c0,comp115275_c0,comp82346_c0,comp50486_c0,comp79169_c1,comp58606_c0,comp78052_c0,comp50954_c0,comp34490_c0,comp54158_c1,comp76515_c0,comp62458_c0,comp34462_c0,comp3055357_c0,c…
GO:0008150	Biological Process	GO:0050896	response to stimulus	GO:0006950	response to stress	GO:0006979	response to oxidative stress	107	comp1141284_c0,comp66336_c0,comp67372_c0,comp60046_c1,comp61543_c0,comp72185_c0,comp65122_c1,comp76888_c0,comp77622_c0,comp73291_c0,comp82308_c2,comp69118_c0,comp72887_c0,comp54183_c0,comp83918_c5,comp60529_c0,comp78293_c0,comp54183_c2,comp73585_c0,comp75762_c0,comp75821_c0,comp354763_c0,comp64392_c1,comp47356_c0,comp93362_c0,comp64166_c0,comp32720_c0,comp73679_c0,comp93108_c0,comp73685_c0,comp41…
GO:0008150	Biological Process	GO:0050896	response to stimulus	GO:0006950	response to stress	GO:0009408	response to heat	12	comp84717_c1,comp79151_c0,comp86155_c0,comp765726_c0,comp18961_c0,comp86156_c0,comp4917_c0,comp83937_c1,comp82231_c5,comp59029_c0,comp64392_c1,comp71391_c0
GO:0008150	Biological Process	GO:0050896	response to stimulus	GO:0006950	response to stress	GO:0035966	response to topologically incorrect protein	15	comp81674_c0,comp86194_c0,comp1395011_c0,comp41060_c0,comp71553_c0,comp86064_c0,comp54749_c0,comp32558_c0,comp82095_c0,comp1847248_c0,comp43240_c0,comp996959_c0,comp65614_c0,comp23148_c0,comp15629_c0
GO:0008150	Biological Process	GO:0050896	response to stimulus	GO:0006950	response to stress	GO:0006970	response to osmotic stress	365	comp61587_c1,comp62850_c0,comp63606_c1,comp791481_c0,comp68262_c0,comp68435_c0,comp68597_c0,comp61329_c0,comp20182_c1,comp49158_c0,comp67146_c2,comp73927_c0,comp76680_c0,comp60749_c0,comp73404_c2,comp72341_c1,comp83338_c0,comp83420_c2,comp72878_c0,comp85231_c0,comp76680_c7,comp33964_c0,comp609397_c0,comp83420_c0,comp61716_c0,comp83021_c3,comp79880_c0,comp80920_c0,comp50327_c0,comp60622_c0,comp523…
GO:0008150	Biological Process	GO:0050896	response to stimulus	GO:0006950	response to stress	GO:0009611	response to wounding	178	comp57998_c0,comp48650_c0,comp77132_c0,comp65378_c1,comp70516_c1,comp73799_c0,comp743240_c0,comp1007_c0,comp805051_c0,comp81131_c2,comp43039_c0,comp1830924_c0,comp46134_c0,comp84044_c0,comp69910_c0,comp68008_c0,comp2031933_c0,comp50227_c0,comp791264_c0,comp68539_c0,comp38809_c0,comp1104709_c0,comp1538930_c0,comp84256_c1,comp2299952_c0,comp74813_c0,comp79477_c0,comp59174_c1,comp76095_c0,comp1634_c…
GO:0008150	Biological Process	GO:0050896	response to stimulus	GO:0006950	response to stress	GO:0051409	response to nitrosative stress	2	comp32621_c0,comp82523_c0
GO:0008150	Biological Process	GO:0050896	response to stimulus	GO:0006950	response to stress	GO:0033554	cellular response to stress	1205	comp52356_c0,comp1232262_c0,comp81674_c0,comp2565294_c0,comp1301628_c0,comp2914_c1,comp73201_c0,comp84039_c0,comp78293_c0,comp44956_c0,comp2232106_c0,comp63997_c0,comp2581644_c0,comp45381_c0,comp82348_c0,comp83487_c1,comp53821_c0,comp6167_c0,comp77806_c0,comp62565_c0,comp77266_c1,comp47902_c2,comp33161_c0,comp62891_c0,comp80227_c5,comp88630_c0,comp79171_c1,comp75648_c1,comp65841_c1,comp59563_c0,c…
GO:0008150	Biological Process	GO:0050896	response to stimulus	GO:0006950	response to stress	GO:0009414	response to water deprivation	31	comp52285_c0,comp44775_c0,comp71701_c0,comp83761_c0,comp39237_c0,comp53496_c0,comp53983_c0,comp48003_c0,comp48225_c0,comp47398_c0,comp73685_c0,comp53537_c0,comp65785_c0,comp87981_c0,comp64462_c0,comp45805_c0,comp32418_c0,comp80779_c0,comp69444_c0,comp61469_c0,comp83420_c0,comp65785_c1,comp68300_c1,comp47356_c0,comp27854_c0,comp60262_c0,comp61177_c0,comp58872_c0,comp61186_c0,comp83420_c2,comp85162…
GO:0008150	Biological Process	GO:0050896	response to stimulus	GO:0048584	positive regulation of response to stimulus	GO:0050778	positive regulation of immune response	36	comp69583_c0,comp66870_c0,comp47902_c3,comp81798_c6,comp73291_c0,comp1545173_c0,comp61185_c0,comp17468_c1,comp47902_c1,comp83580_c13,comp68060_c0,comp83580_c11,comp44000_c0,comp77949_c0,comp60623_c0,comp82488_c0,comp82512_c0,comp82582_c1,comp887515_c0,comp27612_c0,comp85124_c0,comp84726_c0,comp83580_c4,comp80503_c0,comp32445_c0,comp1532670_c0,comp892662_c0,comp80951_c7,comp47902_c0,comp69768_c2,c…
GO:0008150	Biological Process	GO:0050896	response to stimulus	GO:0048584	positive regulation of response to stimulus	GO:0009967	positive regulation of signal transduction	26	comp71911_c0,comp17468_c1,comp68723_c1,comp73222_c1,comp1104709_c0,comp83713_c1,comp52625_c0,comp78712_c0,comp84460_c3,comp576270_c0,comp32663_c0,comp1849249_c0,comp45524_c0,comp2648408_c0,comp7606_c0,comp1728369_c0,comp82289_c8,comp52566_c0,comp3197611_c0,comp58910_c0,comp32508_c0,comp162444_c0,comp80201_c0,comp11745_c0,comp63600_c0,comp734589_c0
GO:0008150	Biological Process	GO:0050896	response to stimulus	GO:0048584	positive regulation of response to stimulus	GO:0031349	positive regulation of defense response	30	comp83580_c4,comp80503_c0,comp32445_c0,comp892662_c0,comp80951_c7,comp47902_c0,comp85124_c0,comp27612_c0,comp83116_c0,comp47902_c2,comp83580_c7,comp69768_c0,comp73938_c0,comp68060_c0,comp80684_c0,comp83580_c11,comp69768_c2,comp1545173_c0,comp82582_c1,comp47902_c3,comp69583_c0,comp66870_c0,comp73291_c0,comp77949_c0,comp60623_c0,comp83580_c13,comp47902_c1,comp887515_c0,comp61185_c0,comp17468_c1
GO:0008150	Biological Process	GO:0050896	response to stimulus	GO:0048584	positive regulation of response to stimulus	GO:0032103	positive regulation of response to external stimulus	6	comp2402_c0,comp62594_c0,comp170035_c0,comp75648_c0,comp127196_c0,comp75648_c1
GO:0008150	Biological Process	GO:0050896	response to stimulus	GO:0048584	positive regulation of response to stimulus	GO:2001022	positive regulation of response to DNA damage stimulus	1	comp76905_c0
GO:0008150	Biological Process	GO:0050896	response to stimulus	GO:0048584	positive regulation of response to stimulus	GO:1901421	positive regulation of response to alcohol	5	comp32663_c0,comp73222_c1,comp68723_c1,comp84460_c3,comp80201_c0
GO:0008150	Biological Process	GO:0050896	response to stimulus	GO:0048584	positive regulation of response to stimulus	GO:0060760	positive regulation of response to cytokine stimulus	1	comp17468_c1
GO:0008150	Biological Process	GO:0050896	response to stimulus	GO:0051606	detection of stimulus	GO:0009593	detection of chemical stimulus	20	comp83512_c6,comp63043_c1,comp52316_c0,comp76500_c0,comp32577_c0,comp73867_c0,comp75621_c0,comp84341_c5,comp80380_c0,comp89925_c0,comp52038_c1,comp34309_c0,comp81883_c1,comp48360_c0,comp52316_c1,comp48360_c1,comp59630_c0,comp83512_c0,comp89739_c0,comp76786_c0
GO:0008150	Biological Process	GO:0050896	response to stimulus	GO:0051606	detection of stimulus	GO:0009581	detection of external stimulus	27	comp7486_c0,comp67994_c0,comp1545173_c0,comp73843_c0,comp73291_c0,comp83956_c0,comp60623_c0,comp82044_c0,comp89527_c0,comp83876_c0,comp66676_c0,comp892662_c0,comp63181_c0,comp70684_c1,comp46327_c0,comp27612_c0,comp44239_c0,comp55845_c1,comp73843_c1,comp69768_c0,comp60964_c1,comp77552_c0,comp79661_c0,comp76312_c1,comp69768_c2,comp51794_c0,comp60069_c0
GO:0008150	Biological Process	GO:0050896	response to stimulus	GO:0051606	detection of stimulus	GO:0009726	detection of endogenous stimulus	15	comp48360_c1,comp52316_c0,comp63043_c1,comp48360_c0,comp83512_c6,comp81883_c1,comp52316_c1,comp84341_c5,comp89739_c0,comp83512_c0,comp32577_c0,comp73867_c0,comp34309_c0,comp52038_c1,comp89925_c0
GO:0008150	Biological Process	GO:0050896	response to stimulus	GO:0051606	detection of stimulus	GO:0009595	detection of biotic stimulus	5	comp27612_c0,comp76786_c0,comp892662_c0,comp1545173_c0,comp46327_c0
GO:0008150	Biological Process	GO:0050896	response to stimulus	GO:0051606	detection of stimulus	GO:0050906	detection of stimulus involved in sensory perception	1	comp80380_c0
GO:0008150	Biological Process	GO:0050896	response to stimulus	GO:0051606	detection of stimulus	GO:0009582	detection of abiotic stimulus	23	comp73291_c0,comp7486_c0,comp67994_c0,comp73843_c0,comp60623_c0,comp83956_c0,comp82044_c0,comp89527_c0,comp66676_c0,comp83876_c0,comp63181_c0,comp70684_c1,comp73843_c1,comp69768_c0,comp60964_c1,comp44239_c0,comp55845_c1,comp79661_c0,comp76312_c1,comp60069_c0,comp51794_c0,comp69768_c2,comp77552_c0
GO:0008150	Biological Process	GO:0050896	response to stimulus	GO:0009628	response to abiotic stimulus	GO:0006970	response to osmotic stress	365	comp61587_c1,comp62850_c0,comp63606_c1,comp791481_c0,comp68262_c0,comp68435_c0,comp68597_c0,comp61329_c0,comp20182_c1,comp49158_c0,comp67146_c2,comp73927_c0,comp76680_c0,comp60749_c0,comp73404_c2,comp72341_c1,comp83338_c0,comp83420_c2,comp72878_c0,comp85231_c0,comp76680_c7,comp33964_c0,comp609397_c0,comp83420_c0,comp61716_c0,comp83021_c3,comp79880_c0,comp80920_c0,comp50327_c0,comp60622_c0,comp523…
GO:0008150	Biological Process	GO:0050896	response to stimulus	GO:0009628	response to abiotic stimulus	GO:0071214	cellular response to abiotic stimulus	45	comp63020_c0,comp61177_c0,comp73902_c0,comp69768_c0,comp73843_c1,comp60262_c0,comp69768_c2,comp76312_c1,comp48637_c0,comp65785_c0,comp63181_c0,comp67638_c0,comp85569_c0,comp68300_c1,comp65785_c1,comp74146_c0,comp86704_c0,comp73685_c0,comp1725978_c0,comp71590_c0,comp74146_c1,comp59019_c0,comp60623_c0,comp1844474_c0,comp74146_c3,comp59019_c1,comp59019_c2,comp51794_c0,comp60069_c0,comp61186_c0,comp8…
GO:0008150	Biological Process	GO:0050896	response to stimulus	GO:0009628	response to abiotic stimulus	GO:0009314	response to radiation	406	comp2419007_c0,comp57126_c1,comp81629_c3,comp29279_c0,comp62149_c0,comp45455_c1,comp58651_c1,comp74031_c1,comp49437_c1,comp78235_c1,comp74146_c0,comp32641_c0,comp63412_c1,comp70824_c3,comp62758_c0,comp62857_c0,comp64640_c0,comp84880_c4,comp84523_c0,comp63348_c0,comp83787_c0,comp81812_c1,comp1137258_c0,comp69249_c4,comp56839_c0,comp76645_c0,comp63378_c2,comp78810_c1,comp45805_c0,comp76273_c0,comp5…
GO:0008150	Biological Process	GO:0050896	response to stimulus	GO:0009628	response to abiotic stimulus	GO:0009629	response to gravity	35	comp68412_c0,comp66566_c0,comp67994_c0,comp81831_c2,comp62347_c0,comp79298_c1,comp82044_c0,comp81171_c0,comp74675_c0,comp72883_c1,comp82404_c1,comp80599_c3,comp81838_c0,comp81185_c1,comp72557_c0,comp80010_c8,comp45001_c0,comp60636_c1,comp78111_c1,comp48641_c0,comp48242_c0,comp83956_c0,comp81117_c5,comp85856_c0,comp66566_c1,comp80599_c2,comp78111_c2,comp72883_c0,comp79298_c0,comp60636_c0,comp81264…
GO:0008150	Biological Process	GO:0050896	response to stimulus	GO:0009628	response to abiotic stimulus	GO:0070482	response to oxygen levels	16	comp72185_c0,comp81154_c1,comp81974_c3,comp78348_c0,comp69517_c0,comp78348_c1,comp81355_c0,comp3621_c0,comp72915_c1,comp83496_c0,comp78634_c3,comp72915_c2,comp72586_c1,comp75571_c1,comp72586_c2,comp88324_c0
GO:0008150	Biological Process	GO:0050896	response to stimulus	GO:0009628	response to abiotic stimulus	GO:0009582	detection of abiotic stimulus	23	comp73291_c0,comp7486_c0,comp67994_c0,comp73843_c0,comp60623_c0,comp83956_c0,comp82044_c0,comp89527_c0,comp66676_c0,comp83876_c0,comp63181_c0,comp70684_c1,comp73843_c1,comp69768_c0,comp60964_c1,comp44239_c0,comp55845_c1,comp79661_c0,comp76312_c1,comp60069_c0,comp51794_c0,comp69768_c2,comp77552_c0
GO:0008150	Biological Process	GO:0050896	response to stimulus	GO:0009628	response to abiotic stimulus	GO:0009612	response to mechanical stimulus	4	comp60964_c1,comp48242_c0,comp73349_c0,comp74675_c0
GO:0008150	Biological Process	GO:0050896	response to stimulus	GO:0009628	response to abiotic stimulus	GO:0009266	response to temperature stimulus	327	comp83937_c1,comp78214_c1,comp81115_c0,comp79306_c6,comp71391_c0,comp82974_c4,comp48288_c0,comp60604_c0,comp39237_c0,comp44988_c0,comp87584_c0,comp78605_c2,comp88218_c0,comp69523_c1,comp71092_c0,comp84361_c2,comp56579_c1,comp80221_c0,comp84121_c1,comp662263_c0,comp65785_c1,comp74631_c3,comp79456_c1,comp53537_c0,comp18961_c0,comp70006_c0,comp62315_c2,comp85658_c0,comp76888_c0,comp77168_c2,comp7379…
GO:0008150	Biological Process	GO:0050896	response to stimulus	GO:0009628	response to abiotic stimulus	GO:0009415	response to water stimulus	155	comp51494_c0,comp80779_c0,comp74856_c0,comp73218_c0,comp27854_c0,comp61676_c0,comp58872_c0,comp33208_c0,comp61186_c0,comp85138_c0,comp44775_c0,comp64967_c0,comp68723_c1,comp74229_c1,comp90065_c0,comp78215_c0,comp80767_c1,comp83677_c2,comp82217_c5,comp60514_c1,comp79888_c2,comp80201_c0,comp68300_c1,comp81988_c0,comp61177_c0,comp74024_c0,comp76680_c6,comp765726_c0,comp86155_c0,comp45493_c0,comp7403…
GO:0008150	Biological Process	GO:0050896	response to stimulus	GO:0048583	regulation of response to stimulus	GO:0060759	regulation of response to cytokine stimulus	1	comp17468_c1
GO:0008150	Biological Process	GO:0050896	response to stimulus	GO:0048583	regulation of response to stimulus	GO:0002831	regulation of response to biotic stimulus	12	comp81462_c0,comp83926_c4,comp1867983_c0,comp162444_c0,comp60101_c1,comp7606_c0,comp76840_c0,comp79166_c0,comp66889_c0,comp67334_c0,comp1551141_c0,comp85775_c0
GO:0008150	Biological Process	GO:0050896	response to stimulus	GO:0048583	regulation of response to stimulus	GO:0050776	regulation of immune response	41	comp44000_c0,comp67334_c0,comp60402_c0,comp83580_c11,comp68060_c0,comp81798_c6,comp73291_c0,comp66870_c0,comp47902_c3,comp69583_c0,comp1545173_c0,comp83580_c13,comp17468_c1,comp61185_c0,comp47902_c1,comp84726_c0,comp85124_c0,comp47902_c0,comp892662_c0,comp80951_c7,comp1532670_c0,comp83580_c4,comp80503_c0,comp32445_c0,comp27612_c0,comp81462_c0,comp83580_c7,comp73938_c0,comp69768_c0,comp76700_c0,co…
GO:0008150	Biological Process	GO:0050896	response to stimulus	GO:0048583	regulation of response to stimulus	GO:0009966	regulation of signal transduction	439	comp2750998_c0,comp2595552_c0,comp1523579_c0,comp1604512_c0,comp11819_c0,comp1549453_c0,comp162444_c0,comp1291_c0,comp62138_c1,comp66218_c0,comp980270_c0,comp1860101_c0,comp69112_c0,comp80482_c0,comp68579_c1,comp537109_c0,comp39182_c0,comp87968_c0,comp65089_c0,comp1855634_c0,comp75258_c0,comp68723_c1,comp68579_c2,comp65055_c1,comp724344_c0,comp1530180_c0,comp48407_c0,comp62486_c0,comp39201_c1,com…
GO:0008150	Biological Process	GO:0050896	response to stimulus	GO:0048583	regulation of response to stimulus	GO:0043502	regulation of muscle adaptation	1	comp2388581_c0
GO:0008150	Biological Process	GO:0050896	response to stimulus	GO:0048583	regulation of response to stimulus	GO:1901419	regulation of response to alcohol	20	comp56464_c1,comp80201_c0,comp83549_c0,comp60342_c0,comp48210_c0,comp30018_c0,comp51285_c0,comp68854_c0,comp63848_c0,comp71260_c1,comp53851_c0,comp73222_c1,comp52303_c0,comp74129_c2,comp68723_c1,comp83761_c0,comp63030_c0,comp32663_c0,comp71260_c2,comp84460_c3
GO:0008150	Biological Process	GO:0050896	response to stimulus	GO:0048583	regulation of response to stimulus	GO:2000028	regulation of photoperiodism, flowering	7	comp72808_c2,comp69027_c0,comp72808_c1,comp61243_c1,comp86674_c0,comp82806_c1,comp72808_c0
GO:0008150	Biological Process	GO:0050896	response to stimulus	GO:0048583	regulation of response to stimulus	GO:2000030	regulation of response to red or far red light	7	comp60069_c0,comp52585_c0,comp67638_c0,comp54387_c0,comp78235_c1,comp85127_c0,comp74156_c0
GO:0008150	Biological Process	GO:0050896	response to stimulus	GO:0048583	regulation of response to stimulus	GO:0048585	negative regulation of response to stimulus	112	comp2333726_c0,comp80999_c8,comp3195513_c0,comp81907_c0,comp2308594_c0,comp52501_c0,comp4917_c0,comp3097038_c0,comp77201_c0,comp63848_c0,comp79457_c0,comp1845126_c0,comp51620_c0,comp72366_c0,comp3139235_c0,comp69027_c0,comp1413769_c0,comp60871_c1,comp50019_c0,comp76219_c0,comp60804_c2,comp72808_c1,comp69768_c0,comp56464_c1,comp56132_c0,comp67984_c0,comp17669_c0,comp71812_c0,comp75435_c0,comp72461…
GO:0008150	Biological Process	GO:0050896	response to stimulus	GO:0048583	regulation of response to stimulus	GO:0050795	regulation of behavior	4	comp76485_c0,comp57734_c1,comp82212_c0,comp86146_c0
GO:0008150	Biological Process	GO:0050896	response to stimulus	GO:0048583	regulation of response to stimulus	GO:0032101	regulation of response to external stimulus	24	comp73896_c1,comp127196_c0,comp76485_c0,comp57734_c1,comp75384_c0,comp82212_c0,comp1516542_c0,comp15869_c0,comp75648_c0,comp47876_c0,comp170035_c0,comp1525562_c0,comp44480_c0,comp83690_c0,comp75648_c1,comp1845126_c0,comp86146_c0,comp71812_c0,comp805051_c0,comp72461_c1,comp75435_c0,comp70516_c1,comp62594_c0,comp2402_c0
GO:0008150	Biological Process	GO:0050896	response to stimulus	GO:0048583	regulation of response to stimulus	GO:0048584	positive regulation of response to stimulus	71	comp83713_c1,comp78712_c0,comp84460_c3,comp77949_c0,comp60623_c0,comp82488_c0,comp82582_c1,comp82512_c0,comp69768_c2,comp7606_c0,comp80684_c0,comp83116_c0,comp27612_c0,comp84726_c0,comp80201_c0,comp892662_c0,comp80951_c7,comp734589_c0,comp170035_c0,comp63600_c0,comp83580_c4,comp71911_c0,comp68723_c1,comp73222_c1,comp47902_c1,comp52625_c0,comp69583_c0,comp45524_c0,comp83580_c11,comp82806_c1,comp61…
GO:0008150	Biological Process	GO:0050896	response to stimulus	GO:0048583	regulation of response to stimulus	GO:0080134	regulation of response to stress	83	comp63689_c2,comp80503_c0,comp32445_c0,comp47902_c0,comp69027_c0,comp85124_c0,comp127196_c0,comp50019_c0,comp1551141_c0,comp47902_c2,comp76700_c0,comp69768_c0,comp83580_c7,comp73938_c0,comp2402_c0,comp78097_c0,comp75648_c1,comp887515_c0,comp2308594_c0,comp68060_c0,comp78178_c0,comp60402_c0,comp67334_c0,comp79171_c3,comp805051_c0,comp1545173_c0,comp83761_c0,comp73872_c0,comp66870_c0,comp47902_c3,c…
GO:0008150	Biological Process	GO:0050896	response to stimulus	GO:0048583	regulation of response to stimulus	GO:0090287	regulation of cellular response to growth factor stimulus	2	comp1395011_c0,comp60804_c2
GO:0008150	Biological Process	GO:0051179	localization	GO:0051235	maintenance of location	GO:0045185	maintenance of protein location	119	comp75174_c0,comp48382_c0,comp10393_c0,comp17902_c0,comp2357241_c0,comp1554801_c0,comp66870_c0,comp73051_c0,comp2666068_c0,comp26819_c0,comp45673_c0,comp63913_c0,comp68044_c1,comp2031933_c0,comp2514380_c0,comp1561219_c0,comp10977_c0,comp59481_c0,comp54799_c0,comp80752_c0,comp55914_c0,comp1668151_c0,comp60401_c0,comp67438_c0,comp2615733_c0,comp67259_c0,comp1826091_c0,comp2436437_c0,comp2322472_c0,…
GO:0008150	Biological Process	GO:0051179	localization	GO:0051235	maintenance of location	GO:0051238	sequestering of metal ion	2	comp65757_c0,comp48476_c0
GO:0008150	Biological Process	GO:0051179	localization	GO:0051235	maintenance of location	GO:0051651	maintenance of location in cell	120	comp76163_c0,comp2009_c1,comp69260_c0,comp67067_c0,comp1323511_c0,comp73676_c0,comp54066_c0,comp41440_c0,comp1021958_c0,comp48476_c0,comp983190_c0,comp4060_c0,comp81728_c0,comp74885_c0,comp84058_c0,comp621552_c0,comp9974_c0,comp1864570_c0,comp56316_c0,comp79469_c2,comp80970_c7,comp77714_c0,comp65478_c0,comp70931_c0,comp2576029_c0,comp672919_c0,comp50811_c1,comp79246_c0,comp5372_c0,comp87971_c0,co…
GO:0008150	Biological Process	GO:0051179	localization	GO:0051234	establishment of localization	GO:0006810	transport	7325	comp32826_c0,comp77843_c0,comp53728_c1,comp83955_c0,comp70162_c0,comp84866_c0,comp69820_c0,comp443511_c0,comp78474_c0,comp2353690_c0,comp77549_c0,comp55369_c0,comp73647_c0,comp47318_c0,comp75109_c0,comp986704_c0,comp2560197_c0,comp70329_c0,comp45954_c0,comp59679_c1,comp88501_c0,comp675791_c0,comp48793_c0,comp70758_c0,comp76407_c6,comp2296911_c0,comp28989_c0,comp984303_c0,comp382422_c0,comp75021_c…
0,comp84586_c0,comp63813_c0,comp1563363_c0,comp809248_c0,comp47531_c0,comp1166230_c0,comp1207187_c0,comp33095_c0,comp2094908_c0,comp79071_c1,comp69998_c1,comp4896_c0,comp45455_c1,comp77647_c0,comp27018_c1,comp2381205_c0,comp1227_c1,comp75540_c0,comp2557672_c0,comp82290_c0,comp76068_c0,comp68503_c0,comp72797_c1,comp56880_c0,comp1288249_c0,comp2069585_c0,comp12366_c0,comp51226_c0,comp76519_c2,comp1…
7_c0,comp57162_c0,comp658120_c0,comp66770_c0,comp668857_c0,comp1671809_c0,comp539835_c0,comp63600_c1,comp82830_c1,comp668265_c0,comp60715_c0,comp67003_c1,comp2601777_c0,comp65833_c0,comp70721_c2,comp52736_c0,comp83015_c0,comp45982_c0,comp33103_c0,comp1333913_c0,comp38931_c1,comp78294_c0,comp1340730_c0,comp83043_c0,comp73115_c0,comp50424_c0,comp41168_c0,comp81999_c0,comp61481_c0,comp70240_c2,comp1…
GO:0008150	Biological Process	GO:0051179	localization	GO:0051234	establishment of localization	GO:0045184	establishment of protein localization	2072	comp70997_c0,comp28075_c0,comp915_c0,comp32838_c0,comp123494_c0,comp1311093_c0,comp78980_c0,comp1558856_c0,comp792072_c0,comp1351983_c0,comp62096_c0,comp32395_c0,comp85186_c0,comp74228_c0,comp62787_c0,comp83761_c0,comp79802_c0,comp82798_c0,comp32297_c0,comp19684_c0,comp676301_c0,comp77135_c0,comp75800_c1,comp81625_c0,comp80214_c1,comp55182_c0,comp2769512_c0,comp74672_c0,comp2492474_c0,comp1309816…
GO:0008150	Biological Process	GO:0051179	localization	GO:0051234	establishment of localization	GO:0051649	establishment of localization in cell	2071	comp87750_c0,comp73948_c0,comp63065_c0,comp1852_c0,comp64997_c0,comp54840_c2,comp2102759_c0,comp58303_c0,comp51101_c0,comp1545948_c0,comp51225_c0,comp62232_c2,comp79956_c1,comp82704_c0,comp3710_c1,comp76657_c0,comp1453356_c0,comp314839_c0,comp70241_c0,comp3061878_c0,comp69649_c0,comp66600_c0,comp64205_c0,comp33115_c0,comp46999_c0,comp72158_c0,comp78885_c0,comp64434_c0,comp81373_c0,comp1548388_c0,…
GO:0008150	Biological Process	GO:0051179	localization	GO:0051234	establishment of localization	GO:0051236	establishment of RNA localization	79	comp6142_c0,comp39519_c0,comp83564_c0,comp73605_c0,comp57327_c0,comp68901_c0,comp3061878_c0,comp54007_c0,comp78587_c2,comp81910_c0,comp795764_c0,comp61984_c0,comp616404_c0,comp1528561_c0,comp48843_c0,comp986704_c0,comp2560197_c0,comp67012_c1,comp808946_c0,comp65342_c0,comp72720_c0,comp53443_c0,comp76546_c2,comp88980_c0,comp34276_c0,comp80026_c1,comp1293039_c0,comp80361_c0,comp1772_c0,comp74706_c0…
GO:0008150	Biological Process	GO:0051179	localization	GO:0051234	establishment of localization	GO:0051656	establishment of organelle localization	16	comp488174_c0,comp2302602_c0,comp1424559_c0,comp84728_c0,comp66238_c0,comp2586510_c0,comp1937341_c0,comp62960_c0,comp81537_c11,comp67631_c0,comp80256_c0,comp1529026_c0,comp84580_c0,comp84523_c0,comp62547_c0,comp81537_c0
GO:0008150	Biological Process	GO:0051179	localization	GO:0032879	regulation of localization	GO:0051270	regulation of cellular component movement	25	comp162444_c0,comp69733_c0,comp8715_c0,comp56234_c0,comp2422361_c0,comp84833_c0,comp1294582_c0,comp79455_c0,comp70735_c1,comp67566_c0,comp29600_c0,comp7606_c0,comp44792_c0,comp63954_c0,comp82166_c4,comp1293893_c0,comp87696_c0,comp45524_c0,comp78204_c0,comp576270_c0,comp2032349_c0,comp1936977_c0,comp67438_c0,comp53823_c1,comp73534_c0
GO:0008150	Biological Process	GO:0051179	localization	GO:0032879	regulation of localization	GO:0051282	regulation of sequestering of calcium ion	1	comp65757_c0
GO:0008150	Biological Process	GO:0051179	localization	GO:0032879	regulation of localization	GO:0032880	regulation of protein localization	47	comp10393_c0,comp2576029_c0,comp32577_c0,comp576270_c0,comp2357241_c0,comp9974_c0,comp51118_c0,comp67326_c0,comp84058_c0,comp52038_c1,comp1376799_c0,comp2666068_c0,comp26819_c0,comp41440_c0,comp48360_c0,comp48360_c1,comp59481_c0,comp2514380_c0,comp2009_c1,comp69431_c0,comp2322472_c0,comp1826091_c0,comp69500_c0,comp1668151_c0,comp525324_c0,comp67438_c0,comp2615733_c0,comp81984_c0,comp69411_c0,comp…
GO:0008150	Biological Process	GO:0051179	localization	GO:0032879	regulation of localization	GO:0060341	regulation of cellular localization	19	comp48360_c1,comp52316_c1,comp48360_c0,comp52038_c1,comp67326_c0,comp84523_c0,comp65757_c0,comp77746_c0,comp1376799_c0,comp69411_c0,comp47297_c0,comp52316_c0,comp84341_c5,comp80037_c0,comp51118_c0,comp32577_c0,comp73839_c0,comp576270_c0,comp81984_c0
GO:0008150	Biological Process	GO:0051179	localization	GO:0032879	regulation of localization	GO:0051049	regulation of transport	97	comp45082_c0,comp1884164_c0,comp15122_c0,comp69411_c0,comp33627_c0,comp47297_c0,comp73839_c0,comp79499_c0,comp62607_c1,comp1296404_c0,comp1826091_c0,comp1877313_c0,comp2322472_c0,comp69431_c0,comp69500_c0,comp5957_c0,comp1668151_c0,comp67438_c0,comp2615733_c0,comp3184825_c0,comp931295_c0,comp80546_c0,comp404947_c0,comp84523_c0,comp46147_c1,comp45602_c0,comp40252_c0,comp48759_c0,comp77746_c0,comp6…
GO:0008150	Biological Process	GO:0051179	localization	GO:0033036	macromolecule localization	GO:0008104	protein localization	2189	comp66762_c1,comp32584_c0,comp81755_c4,comp66870_c0,comp1376799_c0,comp56223_c0,comp19718_c0,comp69803_c0,comp73991_c1,comp533491_c0,comp62675_c1,comp1340420_c0,comp45898_c0,comp6830_c0,comp23197_c0,comp15629_c0,comp54799_c0,comp718659_c0,comp82629_c2,comp84341_c2,comp21296_c0,comp76163_c1,comp32523_c0,comp2654995_c0,comp57064_c0,comp32821_c0,comp19533_c0,comp872124_c0,comp9307_c0,comp72093_c0,co…
GO:0008150	Biological Process	GO:0051179	localization	GO:0033036	macromolecule localization	GO:0010876	lipid localization	235	comp81578_c0,comp75453_c0,comp47205_c0,comp2337365_c0,comp82725_c5,comp66270_c0,comp33596_c0,comp25401_c0,comp32113_c0,comp41815_c0,comp74073_c0,comp1164210_c0,comp80699_c0,comp43473_c0,comp2666112_c0,comp997697_c0,comp70403_c1,comp66776_c0,comp2298567_c0,comp1386040_c0,comp51792_c0,comp1029853_c0,comp1961390_c0,comp81650_c11,comp77969_c0,comp1902225_c0,comp913106_c0,comp33267_c0,comp62804_c0,com…
GO:0008150	Biological Process	GO:0051179	localization	GO:0033036	macromolecule localization	GO:0070727	cellular macromolecule localization	1714	comp63065_c0,comp10977_c0,comp1852_c0,comp32836_c0,comp73948_c0,comp54840_c2,comp77830_c0,comp64001_c1,comp87750_c0,comp810878_c0,comp74160_c0,comp82704_c0,comp62232_c2,comp76657_c0,comp58303_c0,comp2102759_c0,comp1995383_c0,comp51225_c0,comp1545948_c0,comp51101_c0,comp84656_c5,comp80546_c0,comp66600_c0,comp62523_c2,comp1514613_c0,comp3311110_c0,comp74379_c0,comp607636_c0,comp67265_c0,comp1132500…
GO:0008150	Biological Process	GO:0051179	localization	GO:0033036	macromolecule localization	GO:0006403	RNA localization	79	comp34276_c0,comp88980_c0,comp76546_c2,comp53443_c0,comp72720_c0,comp808946_c0,comp65342_c0,comp67012_c1,comp2560197_c0,comp986704_c0,comp1772_c0,comp80361_c0,comp1293039_c0,comp80026_c1,comp3061878_c0,comp54007_c0,comp57327_c0,comp68901_c0,comp83564_c0,comp73605_c0,comp39519_c0,comp6142_c0,comp48843_c0,comp1528561_c0,comp616404_c0,comp61984_c0,comp795764_c0,comp81910_c0,comp78587_c2,comp1333308_…
GO:0008150	Biological Process	GO:0051179	localization	GO:0033036	macromolecule localization	GO:0033037	polysaccharide localization	28	comp83586_c0,comp83810_c3,comp83580_c13,comp85123_c0,comp64270_c0,comp82897_c0,comp85331_c0,comp84606_c1,comp85127_c0,comp82954_c0,comp73867_c0,comp80054_c0,comp981002_c0,comp72073_c1,comp80979_c0,comp89925_c0,comp83580_c7,comp83580_c1,comp67341_c0,comp83580_c11,comp76974_c0,comp71389_c1,comp83580_c4,comp79849_c0,comp54491_c0,comp1601183_c0,comp80976_c0,comp77464_c0
GO:0008150	Biological Process	GO:0051179	localization	GO:0051674	localization of cell	GO:0048870	cell motility	68	comp84833_c0,comp25391_c0,comp8715_c0,comp63600_c0,comp7606_c0,comp44792_c0,comp82166_c4,comp2336640_c0,comp66962_c0,comp51739_c1,comp1326825_c0,comp48388_c0,comp1936977_c0,comp3132629_c0,comp54823_c0,comp20950_c0,comp1294582_c0,comp79455_c0,comp80142_c0,comp162444_c0,comp18692_c0,comp60640_c0,comp63954_c0,comp1009923_c0,comp875162_c0,comp67566_c0,comp78204_c0,comp66900_c3,comp789287_c0,comp86525…
GO:0008150	Biological Process	GO:0051179	localization	GO:0051641	cellular localization	GO:0051668	localization within membrane	20	comp47103_c0,comp10142_c0,comp80296_c0,comp1112612_c0,comp3091439_c0,comp32266_c0,comp78389_c0,comp64280_c0,comp54614_c0,comp4420883_c0,comp38286_c1,comp83171_c0,comp51037_c0,comp2528648_c0,comp90841_c0,comp76775_c0,comp79228_c2,comp2914863_c0,comp81216_c1,comp76387_c0
GO:0008150	Biological Process	GO:0051179	localization	GO:0051641	cellular localization	GO:0051640	organelle localization	33	comp1529026_c0,comp84523_c0,comp32881_c0,comp62547_c0,comp1728369_c0,comp11745_c0,comp3197611_c0,comp51397_c0,comp50164_c2,comp62960_c0,comp78712_c0,comp488174_c0,comp2302602_c0,comp1424559_c0,comp50164_c0,comp82096_c3,comp82096_c0,comp66238_c0,comp2586510_c0,comp313874_c0,comp52566_c0,comp84580_c0,comp81537_c0,comp32508_c0,comp80256_c0,comp58910_c0,comp1937341_c0,comp71911_c0,comp81537_c11,comp6…
GO:0008150	Biological Process	GO:0051179	localization	GO:0051641	cellular localization	GO:0071166	ribonucleoprotein complex localization	6	comp80256_c0,comp2586510_c0,comp66238_c0,comp1424559_c0,comp2302602_c0,comp488174_c0
GO:0008150	Biological Process	GO:0051179	localization	GO:0051641	cellular localization	GO:0051651	maintenance of location in cell	120	comp76163_c0,comp2009_c1,comp69260_c0,comp67067_c0,comp1323511_c0,comp73676_c0,comp54066_c0,comp41440_c0,comp1021958_c0,comp48476_c0,comp983190_c0,comp4060_c0,comp81728_c0,comp74885_c0,comp84058_c0,comp621552_c0,comp9974_c0,comp1864570_c0,comp56316_c0,comp79469_c2,comp80970_c7,comp77714_c0,comp65478_c0,comp70931_c0,comp2576029_c0,comp672919_c0,comp50811_c1,comp79246_c0,comp5372_c0,comp87971_c0,co…
GO:0008150	Biological Process	GO:0051179	localization	GO:0051641	cellular localization	GO:0070727	cellular macromolecule localization	1714	comp63065_c0,comp10977_c0,comp1852_c0,comp32836_c0,comp73948_c0,comp54840_c2,comp77830_c0,comp64001_c1,comp87750_c0,comp810878_c0,comp74160_c0,comp82704_c0,comp62232_c2,comp76657_c0,comp58303_c0,comp2102759_c0,comp1995383_c0,comp51225_c0,comp1545948_c0,comp51101_c0,comp84656_c5,comp80546_c0,comp66600_c0,comp62523_c2,comp1514613_c0,comp3311110_c0,comp74379_c0,comp607636_c0,comp67265_c0,comp1132500…
GO:0008150	Biological Process	GO:0051179	localization	GO:0051641	cellular localization	GO:0051649	establishment of localization in cell	2071	comp87750_c0,comp73948_c0,comp63065_c0,comp1852_c0,comp64997_c0,comp54840_c2,comp2102759_c0,comp58303_c0,comp51101_c0,comp1545948_c0,comp51225_c0,comp62232_c2,comp79956_c1,comp82704_c0,comp3710_c1,comp76657_c0,comp1453356_c0,comp314839_c0,comp70241_c0,comp3061878_c0,comp69649_c0,comp66600_c0,comp64205_c0,comp33115_c0,comp46999_c0,comp72158_c0,comp78885_c0,comp64434_c0,comp81373_c0,comp1548388_c0,…
GO:0008150	Biological Process	GO:0051179	localization	GO:0051641	cellular localization	GO:0060341	regulation of cellular localization	19	comp48360_c1,comp52316_c1,comp48360_c0,comp52038_c1,comp67326_c0,comp84523_c0,comp65757_c0,comp77746_c0,comp1376799_c0,comp69411_c0,comp47297_c0,comp52316_c0,comp84341_c5,comp80037_c0,comp51118_c0,comp32577_c0,comp73839_c0,comp576270_c0,comp81984_c0
GO:0008150	Biological Process	GO:0008152	metabolic process	GO:0071704	organic substance metabolic process	GO:0005975	carbohydrate metabolic process	2451	comp875015_c0,comp75516_c0,comp72843_c0,comp3300070_c0,comp77322_c0,comp50361_c0,comp1904283_c0,comp81773_c3,comp2048_c0,comp48029_c1,comp62244_c0,comp72295_c0,comp68848_c0,comp73746_c2,comp2449_c1,comp74888_c0,comp71937_c0,comp2506085_c0,comp32043_c1,comp66799_c1,comp3805261_c0,comp56395_c1,comp82133_c0,comp70012_c1,comp53893_c0,comp1310_c1,comp2322738_c0,comp69668_c0,comp85162_c0,comp65912_c1,c…
GO:0008150	Biological Process	GO:0008152	metabolic process	GO:0071704	organic substance metabolic process	GO:1901135	carbohydrate derivative metabolic process	3740	comp88729_c0,comp18287_c0,comp43825_c0,comp81261_c3,comp69138_c1,comp44916_c0,comp74698_c0,comp83464_c1,comp39004_c0,comp83528_c0,comp55765_c1,comp2984_c0,comp1128984_c0,comp1322798_c0,comp3166314_c0,comp1300982_c0,comp1578925_c0,comp1852744_c0,comp46852_c0,comp81432_c0,comp80689_c0,comp1645493_c0,comp1837975_c0,comp12526_c0,comp68681_c2,comp71600_c1,comp60562_c0,comp56691_c0,comp35690_c1,comp783…
_c1,comp77681_c0,comp73926_c0,comp31938_c1,comp74685_c1,comp70348_c0,comp8141_c0,comp4103_c0,comp68681_c1,comp1986803_c0,comp84736_c0,comp67407_c0,comp38834_c0,comp1916732_c0,comp33159_c0,comp84011_c0,comp3209240_c0,comp795257_c0,comp2195184_c0,comp68970_c1,comp3272_c1,comp85088_c0,comp75220_c0,comp4438287_c0,comp78883_c0,comp29768_c0,comp1011_c1,comp78111_c2,comp70709_c0,comp1340_c1,comp63455_c0…
GO:0008150	Biological Process	GO:0008152	metabolic process	GO:0071704	organic substance metabolic process	GO:0030638	polyketide metabolic process	91	comp1344041_c0,comp45637_c0,comp2471421_c0,comp60901_c0,comp2436351_c0,comp1197_c1,comp93214_c0,comp84747_c0,comp83020_c0,comp32397_c0,comp69101_c0,comp64249_c0,comp61803_c0,comp814267_c0,comp497163_c0,comp75747_c0,comp56388_c0,comp67061_c0,comp62976_c0,comp16864_c0,comp80462_c2,comp66409_c2,comp32828_c0,comp1990206_c0,comp62426_c0,comp9665_c0,comp33980_c0,comp50156_c0,comp76847_c0,comp63256_c0,c…
GO:0008150	Biological Process	GO:0008152	metabolic process	GO:0071704	organic substance metabolic process	GO:0019637	organophosphate metabolic process	3421	comp81562_c2,comp11784_c0,comp892236_c0,comp3334_c0,comp75577_c1,comp3072056_c0,comp69272_c0,comp74685_c2,comp2298304_c0,comp67296_c0,comp53914_c0,comp32432_c0,comp72158_c0,comp46999_c0,comp65348_c2,comp1017509_c0,comp69580_c1,comp2304956_c0,comp80546_c0,comp892669_c0,comp66600_c0,comp76111_c0,comp46010_c0,comp1126479_c0,comp1061925_c0,comp32909_c0,comp68955_c0,comp3542_c1,comp2048_c0,comp73615_c…
c0,comp59933_c0,comp63667_c0,comp81033_c1,comp84095_c4,comp5699_c0,comp22760_c0,comp61853_c0,comp2380261_c0,comp75064_c0,comp81175_c4,comp1528413_c0,comp79461_c1,comp4122_c0,comp66822_c0,comp79284_c0,comp2508023_c0,comp32762_c0,comp53606_c0,comp55216_c0,comp2301657_c0,comp49949_c0,comp68454_c0,comp25557_c0,comp79306_c4,comp1524505_c0,comp61306_c0,comp189_c0,comp1123998_c0,comp68083_c1,comp2471844…
GO:0008150	Biological Process	GO:0008152	metabolic process	GO:0071704	organic substance metabolic process	GO:1900673	olefin metabolic process	44	comp82786_c0,comp47837_c2,comp79468_c0,comp1293574_c0,comp48425_c0,comp60282_c0,comp47837_c1,comp24000_c0,comp2313298_c0,comp76407_c7,comp2845599_c0,comp72796_c1,comp19383_c0,comp60789_c0,comp878428_c0,comp80550_c5,comp75266_c0,comp89328_c0,comp44058_c0,comp2328095_c0,comp67470_c0,comp66216_c0,comp1720503_c0,comp82212_c0,comp44815_c0,comp82786_c1,comp49948_c1,comp45782_c0,comp63043_c1,comp63296_c…
GO:0008150	Biological Process	GO:0008152	metabolic process	GO:0071704	organic substance metabolic process	GO:0006081	cellular aldehyde metabolic process	207	comp42967_c1,comp3111901_c0,comp83080_c1,comp61728_c0,comp65215_c0,comp66322_c0,comp66824_c0,comp63574_c0,comp56162_c0,comp1377523_c0,comp82913_c2,comp80704_c0,comp75728_c0,comp80946_c2,comp6169_c0,comp49957_c0,comp2075572_c0,comp82133_c0,comp671506_c0,comp77493_c1,comp51143_c0,comp54534_c0,comp54087_c0,comp999847_c0,comp1521615_c0,comp76091_c0,comp1718093_c0,comp78947_c0,comp73604_c0,comp3017620…
GO:0008150	Biological Process	GO:0008152	metabolic process	GO:0071704	organic substance metabolic process	GO:0043170	macromolecule metabolic process	20065	comp1515754_c0,comp80790_c0,comp61529_c0,comp46501_c0,comp74028_c4,comp50450_c1,comp80227_c3,comp69547_c0,comp57119_c0,comp68996_c0,comp76236_c0,comp105646_c0,comp77174_c0,comp53811_c0,comp4126_c0,comp1588567_c0,comp52453_c1,comp1460443_c0,comp76350_c0,comp83363_c6,comp69991_c0,comp1427394_c0,comp76660_c0,comp76969_c0,comp46976_c0,comp21820_c0,comp82013_c0,comp2453315_c0,comp83972_c1,comp7673_c0,…
2301757_c0,comp648160_c0,comp80897_c0,comp2230250_c0,comp67447_c0,comp1843035_c0,comp3280150_c0,comp1586752_c0,comp1071_c0,comp21090_c0,comp6046_c0,comp59966_c0,comp71363_c0,comp48885_c1,comp46855_c1,comp82809_c1,comp78970_c0,comp887515_c0,comp22465_c0,comp3538_c1,comp77600_c0,comp979960_c0,comp79306_c7,comp79579_c0,comp1515679_c0,comp56579_c3,comp16388_c0,comp789287_c0,comp719189_c0,comp58560_c0…
mp79751_c0,comp78722_c2,comp68170_c0,comp17084_c0,comp634498_c0,comp1861156_c0,comp1311765_c0,comp73667_c2,comp8835_c0,comp77020_c0,comp51303_c0,comp81705_c4,comp27648_c0,comp48042_c1,comp1119129_c0,comp60290_c0,comp28520_c0,comp64653_c0,comp84470_c2,comp83210_c0,comp55849_c0,comp1877140_c0,comp60590_c0,comp68759_c1,comp29583_c0,comp65379_c0,comp3835_c0,comp2433399_c0,comp69552_c1,comp68571_c0,co…
omp71852_c0,comp2296075_c0,comp24051_c0,comp3321523_c0,comp829272_c0,comp2146_c0,comp61752_c0,comp85935_c0,comp2520815_c0,comp51314_c0,comp54698_c2,comp1925977_c0,comp83629_c0,comp80807_c0,comp1584630_c0,comp74269_c1,comp79067_c3,comp3430733_c0,comp84050_c0,comp1123941_c0,comp1833097_c0,comp28456_c0,comp51583_c0,comp53846_c0,comp5806_c0,comp79869_c0,comp82931_c0,comp1400433_c0,comp73629_c0,comp53…
0,comp1511624_c0,comp53545_c0,comp2489727_c0,comp63848_c0,comp82194_c0,comp71229_c0,comp66705_c0,comp72299_c0,comp19646_c1,comp1120557_c0,comp3722_c0,comp1519306_c0,comp2694_c0,comp31979_c0,comp2430605_c0,comp371_c1,comp61610_c0,comp1865564_c0,comp78268_c0,comp82150_c1,comp63105_c1,comp75219_c0,comp3053160_c0,comp472500_c0,comp82422_c0,comp2223443_c0,comp32698_c0,comp25253_c0,comp36165_c0,comp323…
c0,comp81442_c0,comp48529_c0,comp80999_c7,comp461778_c0,comp78652_c0,comp79166_c0,comp50043_c0,comp85016_c0,comp74843_c0,comp518392_c0,comp67456_c0,comp78842_c0,comp73117_c1,comp722850_c0,comp48184_c0,comp1575927_c0,comp32778_c0,comp84167_c1,comp48153_c0,comp84546_c2,comp49555_c0,comp73667_c0,comp55295_c0,comp78949_c1,comp44831_c0,comp2244854_c0,comp1300726_c0,comp82020_c0,comp66425_c0,comp31193_…
96_c1,comp50696_c0,comp9925_c0,comp2641_c0,comp79228_c2,comp77164_c1,comp17982_c0,comp77638_c0,comp1880098_c0,comp53821_c0,comp1868886_c0,comp49283_c0,comp82301_c1,comp86009_c0,comp722433_c0,comp51293_c0,comp71754_c3,comp53132_c0,comp8248_c0,comp50700_c0,comp35093_c0,comp1830164_c0,comp3396924_c0,comp21382_c0,comp45951_c0,comp22946_c0,comp84349_c0,comp80227_c5,comp44682_c0,comp75531_c0,comp317974…
omp50148_c0,comp732037_c0,comp81261_c4,comp1126284_c0,comp45864_c0,comp36383_c1,comp45561_c0,comp1512944_c0,comp80800_c0,comp79994_c1,comp60597_c0,comp21_c0,comp2084169_c0,comp31787_c0,comp52027_c0,comp1285260_c0,comp3050142_c0,comp81974_c0,comp80142_c0,comp74157_c0,comp47795_c0,comp74772_c2,comp66925_c0,comp13283_c0,comp58709_c0,comp2152856_c0,comp76192_c0,comp78767_c0,comp77217_c0,comp76646_c2,…
p73700_c0,comp70210_c0,comp374036_c0,comp1867370_c0,comp73778_c1,comp225893_c0,comp673473_c0,comp31195_c0,comp81387_c0,comp2270_c0,comp75230_c2,comp71246_c1,comp48328_c0,comp52187_c0,comp14358_c0,comp41716_c1,comp658120_c0,comp69381_c3,comp37912_c0,comp78010_c0,comp38931_c1,comp71140_c0,comp65833_c0,comp1609686_c0,comp1846392_c0,comp33257_c0,comp1113678_c0,comp48861_c0,comp63105_c3,comp85075_c0,c…
GO:0008150	Biological Process	GO:0008152	metabolic process	GO:0071704	organic substance metabolic process	GO:1901615	organic hydroxy compound metabolic process	499	comp71212_c0,comp85053_c0,comp797761_c0,comp1648_c0,comp83146_c2,comp81691_c1,comp1126809_c0,comp48261_c0,comp54294_c0,comp29280_c0,comp83236_c0,comp73778_c0,comp66753_c0,comp998396_c0,comp56941_c1,comp76680_c3,comp81130_c0,comp56639_c0,comp72480_c0,comp79454_c0,comp83810_c3,comp1845337_c0,comp79974_c1,comp2383618_c0,comp80045_c2,comp79063_c0,comp69049_c0,comp80157_c8,comp77467_c4,comp68354_c0,co…
GO:0008150	Biological Process	GO:0008152	metabolic process	GO:0071704	organic substance metabolic process	GO:0042180	cellular ketone metabolic process	213	comp1515522_c0,comp83580_c3,comp71098_c2,comp70677_c2,comp81155_c0,comp3027_c0,comp1293152_c0,comp6954_c0,comp8778_c0,comp70267_c3,comp1166230_c0,comp4173_c0,comp2249356_c0,comp728166_c0,comp20606_c0,comp6891_c0,comp77322_c0,comp45844_c0,comp62161_c1,comp73167_c0,comp85259_c0,comp77613_c2,comp73155_c0,comp65645_c0,comp28045_c0,comp71008_c0,comp80839_c1,comp70849_c1,comp74326_c0,comp67371_c0,comp2…
GO:0008150	Biological Process	GO:0008152	metabolic process	GO:0071704	organic substance metabolic process	GO:1901568	fatty acid derivative metabolic process	18	comp464_c0,comp1921786_c0,comp76805_c0,comp1404836_c0,comp61752_c1,comp25588_c0,comp15227_c0,comp1587439_c0,comp16187_c0,comp3282544_c0,comp2403712_c0,comp1160341_c0,comp84798_c3,comp77339_c0,comp3941309_c0,comp49850_c0,comp464_c1,comp71015_c0
GO:0008150	Biological Process	GO:0008152	metabolic process	GO:0071704	organic substance metabolic process	GO:1901564	organonitrogen compound metabolic process	9261	comp1589166_c0,comp54866_c0,comp85053_c0,comp32977_c0,comp82043_c1,comp4566_c0,comp53608_c0,comp67002_c0,comp80579_c6,comp20418_c0,comp534008_c0,comp49893_c0,comp935159_c0,comp73469_c0,comp61000_c2,comp56221_c0,comp76578_c0,comp25553_c0,comp71354_c1,comp75875_c0,comp74704_c0,comp17454_c0,comp79634_c0,comp9917_c0,comp1336448_c0,comp74133_c0,comp84897_c0,comp45950_c1,comp85108_c0,comp68466_c0,comp6…
,comp75673_c0,comp83050_c5,comp1849249_c0,comp77840_c0,comp1526725_c0,comp55786_c0,comp1350091_c0,comp84090_c1,comp1520299_c0,comp76281_c0,comp82751_c0,comp82553_c0,comp79317_c0,comp53755_c0,comp1853958_c0,comp81853_c1,comp64204_c1,comp4338_c0,comp53345_c1,comp74992_c1,comp1110734_c0,comp74466_c0,comp88165_c0,comp4807_c1,comp74080_c0,comp58_c0,comp65641_c0,comp32633_c1,comp61511_c1,comp32418_c0,c…
omp79599_c0,comp2740_c0,comp726548_c0,comp59496_c1,comp32382_c0,comp60012_c0,comp723929_c0,comp51887_c0,comp68421_c0,comp71575_c0,comp52814_c1,comp76688_c6,comp83948_c0,comp2532583_c0,comp82219_c0,comp60162_c1,comp492771_c0,comp48764_c0,comp34478_c0,comp79240_c0,comp1547442_c0,comp72507_c0,comp53214_c0,comp9925_c0,comp80496_c1,comp82172_c0,comp66383_c1,comp68877_c0,comp46704_c1,comp71552_c0,comp1…
mp70781_c0,comp81953_c0,comp3109311_c0,comp80899_c0,comp42822_c1,comp16162_c0,comp79429_c0,comp12755_c0,comp83445_c1,comp1552318_c0,comp1408105_c0,comp77874_c0,comp73917_c0,comp79540_c0,comp75740_c0,comp38283_c0,comp2379020_c0,comp67465_c0,comp55524_c0,comp1527633_c0,comp61078_c0,comp77556_c2,comp1903237_c0,comp63611_c1,comp73917_c3,comp10967_c0,comp68717_c1,comp69571_c0,comp61751_c0,comp1353805_…
GO:0008150	Biological Process	GO:0008152	metabolic process	GO:0071704	organic substance metabolic process	GO:0009812	flavonoid metabolic process	31	comp73843_c1,comp73938_c0,comp84584_c0,comp75626_c0,comp47902_c2,comp67061_c0,comp84719_c1,comp63412_c2,comp63181_c0,comp85124_c0,comp76499_c0,comp47902_c0,comp63412_c1,comp47364_c0,comp67638_c0,comp32440_c0,comp71553_c0,comp47213_c0,comp75385_c0,comp66903_c0,comp75385_c1,comp887515_c0,comp47902_c1,comp63412_c0,comp47902_c3,comp61748_c0,comp83576_c1,comp73843_c0,comp73240_c0,comp34068_c0,comp3444…
GO:0008150	Biological Process	GO:0008152	metabolic process	GO:0071704	organic substance metabolic process	GO:0018904	ether metabolic process	62	comp2599160_c0,comp3069057_c0,comp52011_c0,comp82857_c0,comp83396_c0,comp86465_c0,comp61354_c1,comp1308942_c0,comp69961_c0,comp68909_c0,comp586_c1,comp26742_c0,comp47481_c1,comp87716_c0,comp80064_c0,comp17426_c0,comp51786_c0,comp61283_c0,comp85817_c0,comp79909_c0,comp76220_c0,comp48742_c0,comp1311722_c0,comp64936_c0,comp73771_c0,comp12893_c0,comp1844611_c0,comp69174_c0,comp85962_c0,comp79389_c0,c…
GO:0008150	Biological Process	GO:0008152	metabolic process	GO:0071704	organic substance metabolic process	GO:0019296	coenzyme M metabolic process	2	comp48051_c0,comp79151_c0
GO:0008150	Biological Process	GO:0008152	metabolic process	GO:0071704	organic substance metabolic process	GO:0006629	lipid metabolic process	2501	comp61615_c0,comp54566_c0,comp73264_c1,comp1995571_c0,comp83082_c0,comp83635_c0,comp60470_c0,comp38178_c0,comp51542_c0,comp73788_c0,comp60176_c0,comp67214_c1,comp69188_c0,comp32727_c0,comp33300_c0,comp3565848_c0,comp85281_c0,comp2077054_c0,comp79449_c0,comp82248_c2,comp54158_c0,comp73983_c0,comp84275_c0,comp46961_c0,comp76249_c0,comp39422_c0,comp1924376_c0,comp100494_c0,comp65975_c1,comp66340_c0,…
c0,comp3282544_c0,comp53914_c1,comp3110937_c0,comp39323_c0,comp45344_c2,comp621_c1,comp442177_c0,comp57997_c0,comp73839_c0,comp1865850_c0,comp81838_c2,comp97148_c0,comp32851_c0,comp82583_c0,comp77378_c0,comp72112_c3,comp80219_c0,comp75087_c0,comp67083_c0,comp80802_c5,comp77977_c1,comp86034_c0,comp32910_c0,comp80802_c4,comp57460_c1,comp83021_c4,comp74008_c0,comp68435_c1,comp79187_c0,comp72699_c0,c…
GO:0008150	Biological Process	GO:0008152	metabolic process	GO:0071704	organic substance metabolic process	GO:1901440	poly(hydroxyalkanoate) metabolic process	2	comp63646_c0,comp76081_c0
GO:0008150	Biological Process	GO:0008152	metabolic process	GO:0071704	organic substance metabolic process	GO:0006577	amino-acid betaine metabolic process	4	comp79755_c1,comp61709_c0,comp79755_c0,comp85481_c0
GO:0008150	Biological Process	GO:0008152	metabolic process	GO:0071704	organic substance metabolic process	GO:1901576	organic substance biosynthetic process	14041	comp69062_c1,comp80665_c0,comp2603_c0,comp72832_c0,comp59438_c0,comp82661_c0,comp77422_c0,comp2319177_c0,comp78320_c0,comp82730_c2,comp72398_c0,comp66902_c0,comp82028_c0,comp52439_c0,comp57269_c0,comp72936_c1,comp70370_c0,comp2005824_c0,comp1115541_c0,comp65575_c0,comp1067428_c0,comp883029_c0,comp64560_c0,comp787793_c0,comp82711_c0,comp79431_c0,comp32633_c1,comp1546354_c0,comp32418_c0,comp1846698…
c0,comp9873_c0,comp51438_c0,comp76457_c0,comp76129_c0,comp85350_c0,comp48165_c1,comp4384_c0,comp69090_c0,comp1702835_c0,comp80711_c10,comp72812_c0,comp1847874_c0,comp80844_c0,comp76708_c3,comp78444_c0,comp80630_c2,comp83100_c0,comp81678_c2,comp1440485_c0,comp12593_c0,comp5083_c0,comp79363_c0,comp4465_c0,comp71093_c0,comp68278_c0,comp64981_c1,comp81959_c2,comp35373_c0,comp79924_c5,comp38536_c0,com…
4343_c0,comp1147105_c0,comp60629_c2,comp64387_c0,comp79998_c1,comp50057_c0,comp15575_c0,comp39469_c0,comp59372_c0,comp22970_c0,comp85846_c0,comp64009_c0,comp77091_c0,comp78342_c0,comp4964_c0,comp79643_c0,comp58190_c0,comp83995_c1,comp77018_c0,comp9350_c0,comp52206_c0,comp30749_c0,comp79160_c2,comp1298554_c0,comp1141077_c0,comp72775_c0,comp75041_c0,comp84446_c0,comp1582663_c0,comp72632_c0,comp7913…
_c0,comp62365_c1,comp45635_c0,comp81017_c0,comp32922_c0,comp65632_c0,comp1352846_c0,comp50858_c0,comp32530_c0,comp1125485_c0,comp84892_c1,comp77389_c0,comp81223_c0,comp73736_c1,comp39115_c0,comp77473_c0,comp78517_c0,comp59889_c0,comp2059472_c0,comp72919_c0,comp76233_c0,comp50071_c0,comp14558_c0,comp56639_c0,comp1118513_c0,comp72858_c1,comp66784_c1,comp429006_c0,comp82762_c5,comp82801_c0,comp51288…
0,comp71683_c2,comp51859_c0,comp75084_c1,comp61983_c0,comp75395_c0,comp1931591_c0,comp33886_c0,comp72127_c0,comp27718_c0,comp72334_c0,comp47858_c0,comp60477_c0,comp1359147_c0,comp1843494_c0,comp65707_c0,comp82158_c0,comp57494_c0,comp73632_c0,comp70120_c0,comp84133_c0,comp1115770_c0,comp23674_c0,comp1207187_c0,comp81615_c0,comp33095_c0,comp58735_c0,comp71286_c0,comp78662_c2,comp69930_c0,comp58787_…
133_c0,comp1865861_c0,comp1863667_c0,comp10706_c0,comp74106_c0,comp89428_c0,comp58826_c0,comp1313855_c0,comp1115617_c0,comp78662_c1,comp48638_c0,comp34930_c0,comp77339_c0,comp2367713_c0,comp61946_c0,comp60766_c1,comp80279_c0,comp66234_c2,comp2245730_c0,comp1004214_c0,comp1136126_c0,comp1916228_c0,comp82811_c0,comp3227_c0,comp81086_c1,comp78314_c0,comp67156_c0,comp1879206_c0,comp48470_c0,comp62519…
GO:0008150	Biological Process	GO:0008152	metabolic process	GO:0071704	organic substance metabolic process	GO:0035383	thioester metabolic process	79	comp32355_c0,comp64137_c0,comp65467_c0,comp27759_c0,comp71021_c0,comp76955_c2,comp76955_c0,comp14936_c0,comp68899_c0,comp82833_c0,comp70331_c1,comp19153_c0,comp70331_c0,comp44354_c0,comp1133249_c0,comp62422_c0,comp974046_c0,comp61615_c0,comp3376_c0,comp57897_c0,comp61518_c2,comp75488_c2,comp71859_c0,comp2573452_c0,comp69921_c1,comp69921_c0,comp58551_c0,comp80802_c2,comp4592303_c0,comp64811_c0,com…
GO:0008150	Biological Process	GO:0008152	metabolic process	GO:0071704	organic substance metabolic process	GO:1901575	organic substance catabolic process	3901	comp602831_c0,comp89328_c0,comp1838824_c0,comp76032_c0,comp57126_c0,comp1282_c0,comp81629_c2,comp76680_c5,comp64454_c1,comp1293020_c0,comp46856_c0,comp2352618_c0,comp73812_c0,comp1875229_c0,comp82428_c0,comp48399_c0,comp21236_c0,comp57093_c0,comp83828_c2,comp1942246_c0,comp70428_c0,comp49384_c0,comp1865798_c0,comp76026_c1,comp1618218_c0,comp78508_c0,comp61232_c0,comp75079_c0,comp76012_c0,comp6992…
728_c0,comp90926_c0,comp28941_c0,comp48867_c0,comp16754_c0,comp81502_c0,comp82286_c4,comp74268_c0,comp438635_c0,comp70649_c0,comp50078_c0,comp1511702_c0,comp69606_c0,comp83537_c0,comp23242_c0,comp22676_c0,comp64178_c1,comp79521_c0,comp1287092_c0,comp49383_c0,comp81036_c0,comp1538109_c0,comp49766_c0,comp71541_c0,comp83825_c0,comp36290_c0,comp62979_c0,comp68405_c1,comp45864_c0,comp67835_c0,comp4363…
GO:0008150	Biological Process	GO:0008152	metabolic process	GO:0071704	organic substance metabolic process	GO:0043446	cellular alkane metabolic process	130	comp24930_c1,comp70236_c0,comp909064_c0,comp50126_c0,comp76286_c0,comp39065_c0,comp2188921_c0,comp55587_c0,comp68022_c0,comp80062_c0,comp88729_c0,comp1884404_c0,comp73833_c0,comp15790_c0,comp81820_c1,comp712860_c0,comp77582_c0,comp57100_c0,comp534948_c0,comp986782_c0,comp46739_c0,comp47372_c0,comp74138_c1,comp79416_c1,comp55899_c0,comp72907_c0,comp86861_c0,comp43038_c0,comp88743_c0,comp84636_c0,c…
GO:0008150	Biological Process	GO:0008152	metabolic process	GO:0071704	organic substance metabolic process	GO:0006082	organic acid metabolic process	6094	comp63997_c0,comp48059_c0,comp79591_c0,comp2399211_c0,comp2672726_c0,comp2043_c0,comp52876_c0,comp59489_c0,comp46038_c0,comp77186_c0,comp50253_c0,comp1707355_c0,comp69657_c0,comp108860_c0,comp20495_c0,comp914788_c0,comp70331_c2,comp59487_c0,comp2648607_c0,comp59139_c0,comp68693_c0,comp75525_c0,comp1885406_c0,comp81755_c2,comp1519638_c0,comp81656_c0,comp62818_c1,comp1516958_c0,comp55200_c0,comp229…
217_c0,comp1353797_c0,comp61496_c0,comp82831_c0,comp69789_c0,comp82216_c0,comp1843881_c0,comp35078_c0,comp61551_c0,comp70971_c0,comp20692_c0,comp1589084_c0,comp50240_c0,comp61628_c0,comp83580_c1,comp1144025_c0,comp58942_c1,comp7019_c0,comp80848_c0,comp39688_c0,comp1693132_c0,comp45502_c0,comp32355_c0,comp61528_c2,comp297019_c0,comp56821_c0,comp2043989_c0,comp79206_c4,comp78285_c0,comp61850_c3,com…
omp70971_c1,comp845_c1,comp69894_c4,comp82857_c3,comp69359_c0,comp1899915_c0,comp64397_c0,comp60282_c0,comp33424_c0,comp73582_c0,comp17084_c0,comp82780_c0,comp84430_c0,comp81741_c0,comp2439693_c0,comp82216_c6,comp1311765_c0,comp1923742_c0,comp80942_c4,comp24899_c0,comp86115_c0,comp42967_c1,comp80314_c0,comp18605_c0,comp40056_c0,comp576367_c0,comp73667_c2,comp77589_c0,comp1293911_c0,comp33204_c0,c…
GO:0008150	Biological Process	GO:0008152	metabolic process	GO:0071704	organic substance metabolic process	GO:1901657	glycosyl compound metabolic process	2227	comp984737_c0,comp663_c0,comp2293_c0,comp83677_c2,comp52125_c0,comp74270_c1,comp61477_c0,comp54700_c0,comp33009_c0,comp78887_c1,comp2395099_c0,comp3471109_c0,comp82132_c5,comp57253_c0,comp36528_c0,comp3207149_c0,comp66209_c0,comp61301_c0,comp55174_c0,comp79063_c0,comp72662_c1,comp2056777_c0,comp23991_c0,comp573657_c0,comp2595552_c0,comp39201_c1,comp573134_c0,comp80667_c0,comp2309570_c0,comp158367…
GO:0008150	Biological Process	GO:0008152	metabolic process	GO:0071704	organic substance metabolic process	GO:0015977	carbon fixation	146	comp80946_c2,comp6169_c0,comp25640_c0,comp1291623_c0,comp1904283_c0,comp1325218_c0,comp66322_c0,comp66824_c0,comp57071_c0,comp66463_c1,comp61518_c1,comp75207_c0,comp80783_c1,comp1146548_c0,comp84609_c0,comp2299315_c0,comp61518_c0,comp80103_c0,comp72778_c0,comp73604_c0,comp2002181_c0,comp82780_c0,comp50532_c0,comp84430_c0,comp1521615_c0,comp78947_c0,comp999847_c0,comp61232_c0,comp68484_c1,comp5114…
GO:0008150	Biological Process	GO:0008152	metabolic process	GO:0071704	organic substance metabolic process	GO:0042197	halogenated hydrocarbon metabolic process	112	comp68421_c0,comp78867_c2,comp44303_c0,comp78082_c0,comp77691_c1,comp54183_c1,comp18561_c0,comp72550_c0,comp79822_c2,comp67174_c2,comp9924_c0,comp84207_c0,comp31089_c0,comp1176753_c0,comp1522826_c0,comp81201_c0,comp14673_c0,comp1318180_c0,comp20495_c0,comp57640_c0,comp78867_c1,comp88570_c0,comp83203_c0,comp83337_c0,comp54183_c0,comp27580_c0,comp54183_c2,comp62498_c0,comp74515_c0,comp50650_c0,comp…
GO:0008150	Biological Process	GO:0008152	metabolic process	GO:0071704	organic substance metabolic process	GO:1901360	organic cyclic compound metabolic process	13627	comp84934_c0,comp1845175_c0,comp1910423_c0,comp67761_c0,comp45401_c0,comp1951586_c0,comp82659_c0,comp43137_c1,comp85138_c0,comp2434018_c0,comp82464_c1,comp67444_c2,comp62632_c0,comp72038_c0,comp9095_c0,comp61765_c0,comp73372_c0,comp87454_c0,comp65024_c1,comp81351_c1,comp3699_c0,comp67347_c0,comp87273_c0,comp83995_c0,comp66402_c0,comp83342_c0,comp55140_c1,comp1284315_c0,comp66111_c0,comp62906_c2,c…
comp74846_c0,comp33929_c0,comp1879205_c0,comp83643_c1,comp65975_c0,comp281253_c0,comp74725_c0,comp58968_c0,comp79955_c2,comp82465_c3,comp1849470_c0,comp51922_c0,comp2518_c0,comp82680_c2,comp83703_c0,comp83152_c1,comp10882_c0,comp62775_c1,comp76455_c0,comp82300_c0,comp62699_c0,comp47014_c0,comp1850822_c0,comp1284875_c0,comp56559_c0,comp56381_c0,comp51658_c0,comp1538303_c0,comp76605_c0,comp1565366_…
comp66325_c1,comp1588629_c0,comp58810_c0,comp994504_c0,comp74145_c0,comp60865_c0,comp45576_c0,comp1548968_c0,comp81986_c0,comp414319_c0,comp10486_c0,comp77101_c1,comp53586_c1,comp7239_c0,comp83353_c0,comp50662_c0,comp82615_c2,comp81814_c0,comp77159_c1,comp882783_c0,comp74566_c2,comp80550_c5,comp76606_c2,comp62540_c0,comp2395221_c0,comp47568_c0,comp73907_c2,comp62498_c0,comp56818_c0,comp81214_c0,c…
,comp68157_c0,comp47275_c2,comp33015_c0,comp93362_c0,comp76864_c0,comp70276_c0,comp21938_c0,comp81011_c0,comp2330775_c0,comp81740_c0,comp83260_c0,comp27580_c0,comp72693_c0,comp65933_c1,comp49196_c0,comp78428_c0,comp75917_c1,comp1379099_c0,comp81859_c0,comp73251_c2,comp61361_c0,comp1159472_c0,comp73290_c0,comp36092_c0,comp50780_c1,comp65567_c1,comp5823_c0,comp1285354_c0,comp83253_c1,comp66495_c0,c…
mp58027_c0,comp1829774_c0,comp82245_c1,comp56388_c0,comp73391_c2,comp58460_c0,comp1355893_c0,comp2305227_c0,comp80011_c0,comp79731_c0,comp74761_c0,comp80855_c0,comp572380_c0,comp62837_c0,comp80951_c8,comp80830_c0,comp64830_c3,comp19811_c1,comp84606_c0,comp3327749_c0,comp50283_c0,comp83512_c0,comp1641919_c0,comp437927_c0,comp68194_c0,comp4395005_c0,comp2349066_c0,comp81438_c1,comp1580815_c0,comp87…
71_c0,comp67638_c0,comp1990275_c0,comp1117272_c0,comp8177_c0,comp699942_c0,comp32337_c0,comp76144_c1,comp984173_c0,comp66761_c0,comp81757_c0,comp61157_c0,comp17968_c1,comp1916697_c0,comp7642_c0,comp31628_c0,comp24930_c1,comp60554_c0,comp87209_c0,comp52946_c0,comp89402_c0,comp42148_c0,comp1516635_c0,comp79708_c0,comp77454_c0,comp73413_c0,comp76698_c1,comp1559228_c0,comp1238054_c0,comp77148_c2,comp…
GO:0008150	Biological Process	GO:0008152	metabolic process	GO:0044238	primary metabolic process	GO:0005975	carbohydrate metabolic process	2451	comp875015_c0,comp75516_c0,comp72843_c0,comp3300070_c0,comp77322_c0,comp50361_c0,comp1904283_c0,comp81773_c3,comp2048_c0,comp48029_c1,comp62244_c0,comp72295_c0,comp68848_c0,comp73746_c2,comp2449_c1,comp74888_c0,comp71937_c0,comp2506085_c0,comp32043_c1,comp66799_c1,comp3805261_c0,comp56395_c1,comp82133_c0,comp70012_c1,comp53893_c0,comp1310_c1,comp2322738_c0,comp69668_c0,comp85162_c0,comp65912_c1,c…
GO:0008150	Biological Process	GO:0008152	metabolic process	GO:0044238	primary metabolic process	GO:0080090	regulation of primary metabolic process	5778	comp2478946_c0,comp59082_c0,comp63323_c0,comp61626_c0,comp81079_c0,comp61178_c0,comp71297_c0,comp52674_c0,comp39661_c1,comp68633_c0,comp47165_c1,comp67026_c0,comp552661_c0,comp984720_c0,comp65199_c1,comp69780_c0,comp575345_c0,comp56777_c0,comp33498_c1,comp1330107_c0,comp68396_c0,comp9379_c0,comp71276_c2,comp1311143_c0,comp1294573_c0,comp1321250_c0,comp56584_c0,comp77080_c0,comp80780_c1,comp66934_…
6_c0,comp9408_c0,comp1531002_c0,comp79191_c0,comp1042798_c0,comp1884164_c0,comp55105_c0,comp1318777_c0,comp58286_c0,comp68130_c0,comp2040691_c0,comp11303_c0,comp2715443_c0,comp71786_c0,comp70541_c0,comp84305_c0,comp1524972_c0,comp1404836_c0,comp82296_c0,comp70723_c1,comp73231_c0,comp84786_c1,comp52756_c0,comp1845291_c0,comp81247_c0,comp81977_c0,comp97148_c1,comp51340_c0,comp722557_c0,comp2211_c0,…
omp84681_c0,comp718830_c0,comp81187_c0,comp61688_c0,comp71046_c3,comp21361_c0,comp2403691_c0,comp419648_c0,comp50407_c0,comp3993903_c0,comp48712_c0,comp47069_c0,comp1352389_c0,comp80017_c0,comp57414_c1,comp69100_c0,comp64972_c0,comp50885_c0,comp82755_c0,comp75779_c0,comp454720_c0,comp83054_c0,comp1286947_c0,comp77830_c0,comp34863_c0,comp36846_c0,comp2444846_c0,comp1411485_c0,comp73235_c1,comp7561…
GO:0008150	Biological Process	GO:0008152	metabolic process	GO:0044238	primary metabolic process	GO:0006139	nucleobase-containing compound metabolic process	11972	comp74138_c1,comp60725_c0,comp72148_c0,comp82807_c2,comp458093_c0,comp73463_c1,comp79646_c1,comp32626_c0,comp33017_c0,comp3225_c1,comp84209_c1,comp83386_c0,comp84457_c1,comp1155171_c0,comp81210_c0,comp9086_c0,comp33255_c0,comp57432_c0,comp32773_c0,comp83804_c0,comp76527_c0,comp79159_c1,comp33979_c0,comp15637_c0,comp32983_c0,comp47425_c0,comp66607_c1,comp42646_c0,comp83806_c0,comp498484_c0,comp304…
comp76946_c0,comp66729_c1,comp72249_c0,comp1398_c0,comp78822_c0,comp543816_c0,comp78470_c1,comp2594750_c0,comp1755_c1,comp66461_c0,comp32249_c1,comp71382_c0,comp32583_c0,comp3125721_c0,comp79836_c0,comp1184605_c0,comp84570_c1,comp74871_c0,comp81519_c0,comp2537485_c0,comp1830548_c0,comp82834_c0,comp49041_c0,comp3693_c1,comp66812_c0,comp83195_c0,comp19806_c0,comp72401_c0,comp74270_c0,comp1354198_c0…
33444_c0,comp45633_c0,comp47638_c0,comp67400_c0,comp13225_c0,comp220826_c0,comp508267_c0,comp689937_c0,comp73539_c0,comp73857_c0,comp80594_c0,comp55874_c0,comp78470_c0,comp9400_c0,comp2353593_c0,comp57153_c1,comp81426_c1,comp4508477_c0,comp35830_c0,comp68393_c0,comp70543_c0,comp400903_c0,comp75143_c0,comp78704_c2,comp45466_c0,comp48477_c1,comp82142_c6,comp2828028_c0,comp75258_c0,comp41720_c0,comp…
p77440_c0,comp55066_c0,comp71787_c0,comp67262_c0,comp47561_c0,comp5644_c0,comp44880_c0,comp62684_c0,comp71473_c0,comp4007_c0,comp1121057_c0,comp11675_c0,comp86398_c0,comp20985_c0,comp44814_c0,comp28000_c0,comp67291_c0,comp804785_c0,comp79065_c0,comp15403_c0,comp39196_c0,comp3188734_c0,comp68409_c0,comp20809_c0,comp66875_c0,comp50333_c0,comp2363845_c0,comp83497_c2,comp3625134_c0,comp1520412_c0,com…
0,comp81490_c1,comp53470_c0,comp2310722_c0,comp47855_c0,comp64541_c0,comp59291_c0,comp81484_c1,comp56147_c1,comp82853_c3,comp1150_c0,comp75802_c0,comp3890_c0,comp76623_c0,comp2774_c0,comp71783_c0,comp1574291_c0,comp46101_c0,comp51082_c0,comp84514_c1,comp83195_c1,comp1891014_c0,comp330159_c0,comp2750933_c0,comp18851_c0,comp1840328_c0,comp9335_c0,comp64787_c0,comp84173_c0,comp1793834_c0,comp1921703…
GO:0008150	Biological Process	GO:0008152	metabolic process	GO:0044238	primary metabolic process	GO:0019538	protein metabolic process	11390	comp1529062_c0,comp51632_c0,comp6231_c0,comp84524_c2,comp62198_c0,comp81740_c0,comp84232_c1,comp73101_c0,comp3230150_c0,comp17773_c0,comp68056_c0,comp75917_c1,comp3176445_c0,comp683359_c0,comp1159472_c0,comp25769_c0,comp46703_c0,comp67921_c1,comp83078_c0,comp57233_c0,comp57302_c0,comp1384492_c0,comp18089_c0,comp32035_c0,comp84000_c0,comp52785_c0,comp36762_c0,comp81701_c3,comp65237_c1,comp66057_c0…
c2,comp2304113_c0,comp8203_c0,comp61465_c1,comp57299_c1,comp53199_c0,comp50628_c0,comp77389_c3,comp79114_c1,comp84695_c0,comp60697_c0,comp80150_c0,comp77474_c0,comp1921392_c0,comp2764042_c0,comp3074173_c0,comp1582663_c0,comp84446_c0,comp1141077_c0,comp72775_c0,comp1929306_c0,comp2017794_c0,comp55287_c0,comp9350_c0,comp1861765_c0,comp77018_c0,comp76755_c0,comp4964_c0,comp76115_c1,comp65332_c1,comp…
68_c0,comp80950_c0,comp1520828_c0,comp78618_c2,comp32867_c0,comp1244978_c0,comp1858783_c0,comp50477_c0,comp63208_c2,comp80367_c1,comp32656_c0,comp70327_c0,comp80865_c0,comp68762_c0,comp75488_c0,comp63093_c0,comp86553_c0,comp11025_c0,comp66418_c0,comp1334360_c0,comp874066_c0,comp997980_c0,comp946931_c0,comp61137_c1,comp75999_c0,comp72998_c1,comp1042477_c0,comp14825_c0,comp71260_c2,comp983613_c0,co…
,comp61520_c0,comp74933_c0,comp50022_c0,comp69830_c1,comp28258_c0,comp49918_c0,comp1392647_c0,comp990483_c0,comp75806_c0,comp72666_c0,comp72230_c1,comp1913750_c0,comp1571375_c0,comp3090874_c0,comp32311_c0,comp83536_c0,comp1530641_c0,comp71862_c0,comp48539_c0,comp71888_c0,comp60342_c0,comp1283195_c0,comp71919_c0,comp84704_c1,comp84970_c0,comp49378_c0,comp76655_c0,comp1755_c0,comp61703_c0,comp81427…
,comp89757_c0,comp84287_c1,comp1353968_c0,comp78793_c0,comp54425_c1,comp79924_c4,comp65498_c0,comp40156_c0,comp84246_c2,comp1306548_c0,comp79571_c1,comp2312893_c0,comp81490_c2,comp73426_c0,comp57734_c1,comp13377_c0,comp68528_c1,comp660274_c0,comp25136_c0,comp69748_c0,comp79983_c0,comp6060_c0,comp928999_c0,comp63557_c0,comp551903_c0,comp80350_c0,comp33621_c0,comp79834_c0,comp82564_c0,comp62598_c2,…
GO:0008150	Biological Process	GO:0008152	metabolic process	GO:0044238	primary metabolic process	GO:0006629	lipid metabolic process	2501	comp61615_c0,comp54566_c0,comp73264_c1,comp1995571_c0,comp83082_c0,comp83635_c0,comp60470_c0,comp38178_c0,comp51542_c0,comp73788_c0,comp60176_c0,comp67214_c1,comp69188_c0,comp32727_c0,comp33300_c0,comp3565848_c0,comp85281_c0,comp2077054_c0,comp79449_c0,comp82248_c2,comp54158_c0,comp73983_c0,comp84275_c0,comp46961_c0,comp76249_c0,comp39422_c0,comp1924376_c0,comp100494_c0,comp65975_c1,comp66340_c0,…
c0,comp3282544_c0,comp53914_c1,comp3110937_c0,comp39323_c0,comp45344_c2,comp621_c1,comp442177_c0,comp57997_c0,comp73839_c0,comp1865850_c0,comp81838_c2,comp97148_c0,comp32851_c0,comp82583_c0,comp77378_c0,comp72112_c3,comp80219_c0,comp75087_c0,comp67083_c0,comp80802_c5,comp77977_c1,comp86034_c0,comp32910_c0,comp80802_c4,comp57460_c1,comp83021_c4,comp74008_c0,comp68435_c1,comp79187_c0,comp72699_c0,c…
GO:0008150	Biological Process	GO:0008152	metabolic process	GO:0044238	primary metabolic process	GO:0006099	tricarboxylic acid cycle	141	comp2299315_c0,comp1146548_c0,comp84609_c0,comp75207_c0,comp61518_c1,comp80783_c1,comp57071_c0,comp66463_c1,comp66824_c0,comp66322_c0,comp1291623_c0,comp1325218_c0,comp1904283_c0,comp6169_c0,comp80946_c2,comp25640_c0,comp49957_c0,comp4191_c0,comp68484_c1,comp51143_c0,comp1164283_c0,comp77493_c1,comp999847_c0,comp78947_c0,comp1521615_c0,comp82780_c0,comp50532_c0,comp2002181_c0,comp84430_c0,comp727…
GO:0008150	Biological Process	GO:0008152	metabolic process	GO:0044238	primary metabolic process	GO:0006520	cellular amino acid metabolic process	5088	comp80116_c0,comp65768_c0,comp81240_c5,comp68715_c0,comp62228_c1,comp5215_c0,comp78668_c3,comp13853_c0,comp1538109_c0,comp32964_c0,comp70400_c3,comp33283_c0,comp71639_c0,comp81978_c4,comp79184_c0,comp72580_c0,comp51231_c0,comp45844_c0,comp2337_c0,comp73991_c2,comp13627_c0,comp80763_c0,comp845_c0,comp76764_c0,comp1290531_c0,comp84750_c0,comp4826_c0,comp56016_c1,comp498559_c0,comp32885_c0,comp23557…
525999_c0,comp87443_c0,comp1346783_c0,comp11162_c0,comp1935162_c0,comp61125_c0,comp4736_c1,comp2450952_c0,comp46011_c0,comp69285_c0,comp3587_c0,comp67338_c0,comp53287_c0,comp60147_c0,comp61349_c1,comp84429_c3,comp61869_c0,comp79466_c0,comp2313601_c0,comp83946_c0,comp80809_c0,comp2135_c1,comp58775_c0,comp12973_c0,comp25318_c0,comp8115_c0,comp916093_c0,comp72185_c1,comp73224_c8,comp6096_c0,comp5818…
mp66446_c1,comp65076_c0,comp84515_c1,comp77273_c0,comp58182_c0,comp70045_c0,comp70776_c0,comp69828_c0,comp70684_c1,comp51576_c0,comp62135_c2,comp51344_c0,comp10937_c0,comp77307_c2,comp70207_c0,comp68547_c0,comp3168666_c0,comp73167_c0,comp72552_c0,comp83488_c0,comp38293_c1,comp75960_c1,comp38098_c0,comp5038_c0,comp47568_c0,comp5552_c0,comp70833_c0,comp67866_c0,comp80550_c5,comp87772_c0,comp74030_c…
GO:0008150	Biological Process	GO:0008152	metabolic process	GO:0032259	methylation	GO:0043414	macromolecule methylation	327	comp72099_c0,comp70744_c0,comp1148312_c0,comp12035_c0,comp1464847_c0,comp1400100_c0,comp66690_c0,comp76484_c1,comp62876_c0,comp2296075_c0,comp74008_c0,comp55500_c1,comp3208258_c0,comp1287737_c0,comp33621_c0,comp47758_c0,comp63018_c1,comp97212_c0,comp45434_c1,comp61577_c0,comp29789_c0,comp15605_c0,comp10995_c0,comp84807_c1,comp75724_c0,comp79964_c0,comp71129_c2,comp79934_c0,comp28952_c0,comp70192_…
GO:0008150	Biological Process	GO:0008152	metabolic process	GO:0006807	nitrogen compound metabolic process	GO:0034641	cellular nitrogen compound metabolic process	13417	comp1377_c0,comp5819_c0,comp464_c1,comp2328232_c0,comp84067_c0,comp86772_c0,comp671506_c0,comp66040_c0,comp4_c0,comp75246_c0,comp20644_c0,comp84207_c0,comp80519_c0,comp76947_c0,comp17035_c0,comp64392_c1,comp444766_c0,comp84204_c0,comp71676_c0,comp555964_c0,comp1875867_c0,comp57816_c0,comp29264_c0,comp63615_c2,comp81240_c13,comp1896821_c0,comp74237_c0,comp212460_c0,comp184906_c0,comp3568_c0,comp74…
mp1807207_c0,comp1616370_c0,comp1311143_c0,comp66934_c0,comp84383_c0,comp80780_c1,comp24151_c0,comp80698_c1,comp12336_c0,comp73183_c0,comp61363_c0,comp48323_c0,comp1329612_c0,comp56777_c0,comp9203_c0,comp1330107_c0,comp9379_c0,comp71276_c2,comp17291_c0,comp87653_c0,comp1580815_c0,comp76402_c0,comp2107_c0,comp65316_c0,comp2475078_c0,comp4145_c0,comp32853_c0,comp1351563_c0,comp83512_c0,comp437927_c…
3_c0,comp60900_c1,comp1521966_c0,comp2018337_c0,comp82875_c0,comp262_c1,comp54830_c0,comp2301881_c0,comp88789_c0,comp81399_c0,comp2335629_c0,comp75976_c0,comp1534470_c0,comp53262_c0,comp29310_c0,comp1634919_c0,comp1846801_c0,comp47647_c0,comp400771_c0,comp64266_c0,comp46746_c0,comp78505_c1,comp9621_c0,comp66332_c1,comp79995_c0,comp82275_c0,comp73838_c0,comp734589_c0,comp84865_c0,comp70653_c0,comp…
p77151_c0,comp86315_c0,comp73877_c0,comp1136595_c0,comp20182_c1,comp54485_c1,comp76680_c0,comp79463_c1,comp3550_c1,comp75605_c2,comp53173_c1,comp83224_c1,comp54593_c0,comp1118645_c0,comp57153_c0,comp75794_c0,comp260_c0,comp2013203_c0,comp81792_c0,comp46701_c0,comp84721_c0,comp49709_c1,comp77514_c0,comp71916_c0,comp66645_c0,comp8090_c0,comp89392_c0,comp40727_c0,comp78719_c0,comp66747_c0,comp78512_…
,comp1956_c0,comp83513_c0,comp74211_c0,comp30824_c0,comp62485_c1,comp77725_c0,comp21656_c0,comp1829513_c0,comp81572_c0,comp1538303_c0,comp76605_c0,comp51658_c0,comp56381_c0,comp18869_c0,comp66419_c0,comp1512797_c0,comp54141_c0,comp1565366_c0,comp79295_c0,comp1292514_c0,comp2653121_c0,comp2353742_c0,comp71581_c0,comp28890_c0,comp52739_c0,comp58868_c1,comp55568_c0,comp52458_c0,comp85158_c0,comp7291…
8391_c0,comp84177_c1,comp53281_c0,comp69112_c0,comp79444_c2,comp76163_c0,comp89739_c0,comp83841_c0,comp1850650_c0,comp67098_c1,comp999150_c0,comp74863_c0,comp2372448_c0,comp80019_c4,comp44194_c0,comp45862_c0,comp79663_c2,comp44669_c0,comp81389_c0,comp70677_c0,comp82248_c1,comp3977_c1,comp61648_c0,comp75140_c0,comp39693_c0,comp57816_c1,comp84590_c2,comp81623_c6,comp56093_c1,comp925_c0,comp76349_c0…
GO:0008150	Biological Process	GO:0008152	metabolic process	GO:0006807	nitrogen compound metabolic process	GO:2001057	reactive nitrogen species metabolic process	21	comp1062805_c0,comp36014_c0,comp297019_c0,comp32865_c0,comp84924_c0,comp992874_c0,comp69566_c1,comp69566_c3,comp85710_c0,comp69566_c0,comp1162950_c0,comp79015_c0,comp75909_c0,comp10931_c0,comp84829_c0,comp4290_c0,comp24909_c0,comp38769_c0,comp32865_c1,comp2084175_c0,comp69566_c2
GO:0008150	Biological Process	GO:0008152	metabolic process	GO:0006807	nitrogen compound metabolic process	GO:0046209	nitric oxide metabolic process	12	comp73664_c3,comp32865_c0,comp39661_c1,comp79015_c0,comp69566_c2,comp69566_c0,comp32865_c1,comp75762_c0,comp69566_c1,comp69566_c3,comp70162_c0,comp66806_c0
GO:0008150	Biological Process	GO:0008152	metabolic process	GO:0006807	nitrogen compound metabolic process	GO:0051171	regulation of nitrogen compound metabolic process	4955	comp35585_c0,comp61406_c0,comp73526_c0,comp1183148_c0,comp82998_c0,comp32350_c0,comp47930_c0,comp66988_c1,comp62995_c0,comp1878835_c0,comp80209_c0,comp33498_c0,comp3074594_c0,comp70822_c0,comp69692_c0,comp1297228_c0,comp28175_c0,comp39201_c1,comp893873_c0,comp65085_c0,comp65585_c0,comp75258_c0,comp59462_c0,comp68687_c1,comp51356_c0,comp81752_c0,comp262139_c0,comp2293_c0,comp2298140_c0,comp74270_c…
1,comp61809_c0,comp10524_c0,comp49424_c0,comp86721_c0,comp1965717_c0,comp59989_c0,comp63501_c0,comp71694_c0,comp78276_c0,comp2445406_c0,comp38476_c0,comp1900390_c0,comp46858_c0,comp17902_c0,comp72745_c0,comp20323_c0,comp74932_c1,comp82094_c0,comp70489_c0,comp82187_c4,comp33162_c0,comp80355_c0,comp75686_c1,comp75210_c0,comp25587_c0,comp60734_c1,comp80751_c0,comp43707_c0,comp58848_c0,comp364_c0,com…
comp1513453_c0,comp2019321_c0,comp60593_c0,comp82504_c0,comp73543_c1,comp78543_c1,comp81907_c2,comp77524_c1,comp49537_c0,comp64981_c0,comp82991_c1,comp82600_c3,comp63921_c0,comp32826_c0,comp52777_c0,comp276596_c0,comp70162_c0,comp83665_c3,comp2353690_c0,comp84593_c0,comp52775_c0,comp1563044_c0,comp2436282_c0,comp76678_c1,comp32111_c0,comp73005_c0,comp47543_c0,comp66959_c0,comp66935_c1,comp19423_c…
GO:0008150	Biological Process	GO:0008152	metabolic process	GO:0006807	nitrogen compound metabolic process	GO:1901564	organonitrogen compound metabolic process	9261	comp1589166_c0,comp54866_c0,comp85053_c0,comp32977_c0,comp82043_c1,comp4566_c0,comp53608_c0,comp67002_c0,comp80579_c6,comp20418_c0,comp534008_c0,comp49893_c0,comp935159_c0,comp73469_c0,comp61000_c2,comp56221_c0,comp76578_c0,comp25553_c0,comp71354_c1,comp75875_c0,comp74704_c0,comp17454_c0,comp79634_c0,comp9917_c0,comp1336448_c0,comp74133_c0,comp84897_c0,comp45950_c1,comp85108_c0,comp68466_c0,comp6…
,comp75673_c0,comp83050_c5,comp1849249_c0,comp77840_c0,comp1526725_c0,comp55786_c0,comp1350091_c0,comp84090_c1,comp1520299_c0,comp76281_c0,comp82751_c0,comp82553_c0,comp79317_c0,comp53755_c0,comp1853958_c0,comp81853_c1,comp64204_c1,comp4338_c0,comp53345_c1,comp74992_c1,comp1110734_c0,comp74466_c0,comp88165_c0,comp4807_c1,comp74080_c0,comp58_c0,comp65641_c0,comp32633_c1,comp61511_c1,comp32418_c0,c…
omp79599_c0,comp2740_c0,comp726548_c0,comp59496_c1,comp32382_c0,comp60012_c0,comp723929_c0,comp51887_c0,comp68421_c0,comp71575_c0,comp52814_c1,comp76688_c6,comp83948_c0,comp2532583_c0,comp82219_c0,comp60162_c1,comp492771_c0,comp48764_c0,comp34478_c0,comp79240_c0,comp1547442_c0,comp72507_c0,comp53214_c0,comp9925_c0,comp80496_c1,comp82172_c0,comp66383_c1,comp68877_c0,comp46704_c1,comp71552_c0,comp1…
mp70781_c0,comp81953_c0,comp3109311_c0,comp80899_c0,comp42822_c1,comp16162_c0,comp79429_c0,comp12755_c0,comp83445_c1,comp1552318_c0,comp1408105_c0,comp77874_c0,comp73917_c0,comp79540_c0,comp75740_c0,comp38283_c0,comp2379020_c0,comp67465_c0,comp55524_c0,comp1527633_c0,comp61078_c0,comp77556_c2,comp1903237_c0,comp63611_c1,comp73917_c3,comp10967_c0,comp68717_c1,comp69571_c0,comp61751_c0,comp1353805_…
GO:0008150	Biological Process	GO:0008152	metabolic process	GO:0006807	nitrogen compound metabolic process	GO:0051172	negative regulation of nitrogen compound metabolic process	169	comp49228_c2,comp66889_c0,comp2429611_c0,comp79663_c2,comp63219_c1,comp72275_c0,comp61448_c0,comp1562905_c0,comp75789_c1,comp84296_c1,comp71049_c0,comp81447_c0,comp42302_c0,comp1519306_c0,comp32367_c0,comp8448_c0,comp78352_c0,comp64632_c1,comp33223_c0,comp1284315_c0,comp82940_c0,comp76276_c0,comp66564_c0,comp622847_c0,comp50447_c0,comp53231_c1,comp81347_c4,comp83981_c0,comp1132281_c0,comp2362701_…
GO:0008150	Biological Process	GO:0008152	metabolic process	GO:0006807	nitrogen compound metabolic process	GO:0051173	positive regulation of nitrogen compound metabolic process	158	comp71578_c0,comp4258_c0,comp71125_c1,comp77901_c0,comp38091_c1,comp36742_c0,comp60314_c0,comp37848_c0,comp1120349_c0,comp78468_c0,comp41687_c0,comp52756_c0,comp45524_c0,comp83692_c0,comp69296_c0,comp40727_c0,comp51964_c0,comp66412_c0,comp74074_c0,comp71289_c2,comp815329_c0,comp64779_c0,comp1622582_c0,comp41769_c1,comp46775_c0,comp80715_c0,comp43119_c0,comp38091_c0,comp74457_c0,comp1974964_c0,com…
GO:0008150	Biological Process	GO:0008152	metabolic process	GO:0006807	nitrogen compound metabolic process	GO:0071941	nitrogen cycle metabolic process	58	comp82700_c1,comp15328_c0,comp2098153_c0,comp79015_c0,comp57714_c0,comp80640_c0,comp57678_c0,comp43146_c0,comp1046336_c0,comp32865_c1,comp32440_c0,comp1993226_c0,comp1871713_c0,comp1834414_c0,comp84316_c0,comp79516_c0,comp57446_c0,comp32865_c0,comp77243_c3,comp1062805_c0,comp85710_c0,comp89063_c0,comp69566_c3,comp66571_c0,comp81771_c3,comp47416_c0,comp1906446_c0,comp80718_c1,comp225893_c0,comp695…
GO:0008150	Biological Process	GO:0008152	metabolic process	GO:0044237	cellular metabolic process	GO:0006725	cellular aromatic compound metabolic process	13147	comp18741_c0,comp50454_c1,comp49577_c0,comp62519_c0,comp73803_c0,comp80512_c0,comp44227_c0,comp747341_c0,comp370495_c0,comp73405_c1,comp63725_c0,comp72802_c1,comp201094_c0,comp44340_c0,comp44940_c0,comp2245730_c0,comp1004214_c0,comp2367713_c0,comp74952_c0,comp80279_c0,comp60766_c1,comp66234_c2,comp52189_c0,comp46268_c0,comp49515_c0,comp82811_c0,comp1879206_c0,comp81086_c1,comp71618_c0,comp68410_c…
0,comp61848_c2,comp457486_c0,comp35690_c1,comp84978_c0,comp1836330_c0,comp75097_c1,comp84460_c1,comp81907_c5,comp77357_c0,comp67062_c0,comp69425_c1,comp72148_c3,comp56124_c0,comp1393548_c0,comp281737_c0,comp79365_c0,comp82356_c1,comp75583_c1,comp2034858_c0,comp897548_c0,comp740998_c0,comp82503_c0,comp61464_c0,comp3205085_c0,comp68396_c0,comp1899599_c0,comp575345_c0,comp184365_c0,comp33498_c1,comp…
p82606_c0,comp71723_c1,comp1573003_c0,comp791675_c0,comp69582_c0,comp33002_c0,comp55918_c0,comp1293574_c0,comp43748_c0,comp49762_c0,comp80754_c1,comp50043_c0,comp474375_c0,comp81871_c0,comp85016_c0,comp78218_c0,comp518392_c0,comp74843_c0,comp78048_c0,comp5_c0,comp48529_c0,comp9141_c0,comp2690074_c0,comp78652_c0,comp70090_c0,comp1912791_c0,comp81442_c0,comp63634_c0,comp1856328_c0,comp81321_c0,comp…
1,comp2324428_c0,comp97636_c0,comp77466_c0,comp52364_c0,comp865_c0,comp77266_c1,comp2232106_c0,comp64881_c0,comp6618_c0,comp59993_c0,comp2581644_c0,comp71103_c0,comp3147124_c0,comp71954_c0,comp54683_c1,comp1374420_c0,comp71072_c0,comp87146_c0,comp61172_c0,comp60394_c0,comp1875995_c0,comp29260_c0,comp2927121_c0,comp84656_c1,comp69841_c0,comp66883_c0,comp85585_c0,comp80715_c0,comp55380_c0,comp78099…
3_c0,comp80524_c0,comp45414_c0,comp77266_c2,comp3406_c0,comp46775_c0,comp79156_c0,comp79924_c12,comp64555_c0,comp60832_c0,comp809583_c0,comp82664_c0,comp81858_c2,comp83845_c0,comp59923_c1,comp60847_c0,comp42630_c0,comp1427313_c0,comp71027_c0,comp25120_c0,comp82223_c1,comp79087_c0,comp11800_c0,comp89987_c0,comp54221_c0,comp74778_c0,comp62762_c0,comp963538_c0,comp48931_c0,comp76252_c0,comp21435_c0,…
comp1114422_c0,comp86553_c0,comp76488_c0,comp78778_c0,comp25849_c0,comp1278_c0,comp67626_c1,comp70960_c1,comp2391165_c0,comp5089622_c0,comp77864_c1,comp34408_c0,comp30338_c0,comp59231_c0,comp72826_c1,comp32733_c0,comp80486_c0,comp39519_c0,comp68907_c0,comp933343_c0,comp71258_c0,comp2248_c1,comp9195_c0,comp53657_c2,comp74769_c0,comp59563_c0,comp68382_c1,comp77744_c0,comp67158_c0,comp62810_c0,comp6…
GO:0008150	Biological Process	GO:0008152	metabolic process	GO:0044237	cellular metabolic process	GO:0031323	regulation of cellular metabolic process	5881	comp72360_c0,comp81994_c0,comp1862121_c0,comp75265_c0,comp85289_c0,comp79588_c0,comp23152_c0,comp2328350_c0,comp67294_c0,comp51964_c0,comp74059_c0,comp48304_c0,comp6649_c0,comp75331_c1,comp79954_c1,comp68772_c0,comp82464_c2,comp24187_c0,comp81592_c0,comp49485_c0,comp80265_c0,comp85256_c0,comp63363_c0,comp65171_c0,comp77670_c0,comp33099_c0,comp84979_c0,comp51463_c0,comp53163_c0,comp78204_c0,comp65…
mp15115_c0,comp84318_c0,comp66749_c0,comp84481_c1,comp1115678_c0,comp880572_c0,comp74159_c1,comp64620_c0,comp77002_c0,comp84367_c3,comp66877_c0,comp39230_c1,comp981767_c0,comp32686_c0,comp32614_c0,comp85446_c0,comp413873_c0,comp21388_c0,comp78579_c0,comp1867488_c0,comp54249_c0,comp34007_c0,comp878819_c0,comp69622_c1,comp48826_c0,comp79199_c0,comp25102_c0,comp1529604_c0,comp84561_c0,comp82581_c5,c…
comp68703_c0,comp15317_c0,comp1299590_c0,comp69536_c1,comp141864_c0,comp16510_c0,comp84877_c1,comp82977_c0,comp27192_c0,comp71285_c0,comp1377506_c0,comp61108_c0,comp84543_c1,comp77815_c0,comp64165_c0,comp79340_c0,comp75744_c0,comp78469_c2,comp58963_c0,comp569_c0,comp81062_c0,comp75686_c0,comp1116625_c0,comp64506_c0,comp81893_c0,comp61859_c2,comp73015_c0,comp67662_c0,comp58182_c0,comp73210_c0,comp…
GO:0008150	Biological Process	GO:0008152	metabolic process	GO:0044237	cellular metabolic process	GO:0010191	mucilage metabolic process	9	comp1575539_c0,comp1370469_c0,comp82978_c0,comp32426_c0,comp69050_c0,comp67061_c0,comp1579538_c0,comp82454_c0,comp19528_c0
GO:0008150	Biological Process	GO:0008152	metabolic process	GO:0044237	cellular metabolic process	GO:0051186	cofactor metabolic process	1704	comp54769_c1,comp890107_c0,comp78550_c0,comp79560_c1,comp56602_c0,comp4121_c0,comp32550_c0,comp72449_c0,comp57860_c0,comp32683_c0,comp84838_c0,comp58328_c0,comp82974_c5,comp66037_c1,comp12755_c0,comp1162041_c0,comp63457_c1,comp84747_c0,comp87903_c0,comp72602_c1,comp61711_c0,comp38168_c0,comp45730_c0,comp75625_c0,comp83368_c4,comp30875_c0,comp69752_c3,comp77696_c0,comp77958_c1,comp1566867_c0,comp8…
GO:0008150	Biological Process	GO:0008152	metabolic process	GO:0044237	cellular metabolic process	GO:0046483	heterocycle metabolic process	13239	comp77286_c0,comp87496_c0,comp2043989_c0,comp56821_c0,comp79206_c4,comp79538_c0,comp67387_c0,comp82410_c0,comp79128_c1,comp1144025_c0,comp34600_c0,comp79306_c2,comp82233_c1,comp81397_c0,comp74105_c0,comp67011_c0,comp23209_c0,comp62681_c0,comp78401_c0,comp19829_c0,comp1413266_c0,comp609397_c0,comp44239_c0,comp9538_c0,comp75331_c5,comp78379_c0,comp1374931_c0,comp72612_c0,comp69466_c0,comp34175_c0,c…
c0,comp83415_c2,comp84019_c1,comp73406_c0,comp83544_c0,comp1436148_c0,comp69970_c0,comp643313_c0,comp995754_c0,comp80004_c0,comp1521538_c0,comp68829_c0,comp211855_c0,comp94273_c0,comp44058_c0,comp43949_c0,comp472619_c0,comp1470831_c0,comp45382_c0,comp80733_c0,comp77647_c0,comp78376_c0,comp2942529_c0,comp791702_c0,comp2352806_c0,comp65754_c0,comp75540_c0,comp63730_c0,comp76157_c0,comp623824_c0,com…
c0,comp2958_c1,comp23076_c0,comp46990_c0,comp2357268_c0,comp69910_c0,comp79306_c8,comp60395_c0,comp1520119_c0,comp80600_c0,comp769163_c0,comp35723_c0,comp77033_c1,comp84820_c1,comp40197_c0,comp52842_c0,comp983547_c0,comp10141_c0,comp32339_c0,comp86304_c0,comp818992_c0,comp72708_c0,comp98555_c0,comp74411_c0,comp52455_c2,comp79722_c0,comp82974_c3,comp77706_c0,comp10498_c0,comp3103970_c0,comp1727437…
8068_c1,comp3248781_c0,comp1540258_c0,comp74947_c4,comp1902593_c0,comp72654_c0,comp83533_c0,comp1710287_c0,comp53575_c1,comp17468_c1,comp3586_c0,comp3512_c1,comp82955_c3,comp80361_c0,comp75640_c0,comp73465_c1,comp53958_c0,comp58863_c0,comp3808_c0,comp79715_c0,comp69702_c0,comp2316473_c0,comp32776_c0,comp66449_c0,comp64357_c1,comp17404_c0,comp82404_c7,comp77290_c1,comp84130_c1,comp979595_c0,comp80…
5_c1,comp61133_c1,comp57108_c2,comp79174_c1,comp84095_c0,comp80786_c0,comp80015_c2,comp50397_c0,comp51269_c1,comp93708_c0,comp76797_c0,comp67263_c0,comp1308041_c0,comp46021_c1,comp81910_c0,comp79261_c2,comp985098_c0,comp66553_c0,comp33630_c0,comp76580_c0,comp1850188_c0,comp29556_c1,comp2354037_c0,comp1754680_c0,comp70017_c0,comp79221_c0,comp79467_c0,comp84898_c2,comp67554_c0,comp20519_c0,comp7617…
8703_c0,comp1518618_c0,comp88523_c0,comp4917_c0,comp3042764_c0,comp70140_c2,comp33080_c0,comp1357697_c0,comp67245_c1,comp73867_c0,comp65562_c1,comp32397_c0,comp787767_c0,comp3363375_c0,comp5460_c0,comp1924168_c0,comp46889_c0,comp84151_c0,comp83271_c0,comp1215091_c0,comp84168_c0,comp77700_c0,comp2389698_c0,comp79924_c7,comp27960_c0,comp31482_c0,comp2457988_c0,comp82305_c5,comp5866_c0,comp58338_c0,…
GO:0008150	Biological Process	GO:0008152	metabolic process	GO:0044237	cellular metabolic process	GO:0044262	cellular carbohydrate metabolic process	1373	comp59716_c0,comp82862_c0,comp64826_c0,comp61472_c0,comp2378738_c0,comp81953_c0,comp1866542_c0,comp20577_c0,comp54769_c1,comp81255_c0,comp1049067_c0,comp1310258_c0,comp82107_c0,comp71928_c0,comp2376466_c0,comp15847_c0,comp72658_c0,comp46660_c1,comp84747_c0,comp77355_c0,comp82974_c5,comp86445_c0,comp63457_c1,comp2905_c0,comp27569_c0,comp81152_c0,comp75762_c0,comp48701_c0,comp74817_c0,comp67736_c0,…
GO:0008150	Biological Process	GO:0008152	metabolic process	GO:0044237	cellular metabolic process	GO:0043449	cellular alkene metabolic process	10	comp81883_c1,comp63043_c1,comp47837_c2,comp72796_c1,comp76407_c7,comp79003_c0,comp44815_c0,comp66216_c0,comp47837_c0,comp47837_c1
GO:0008150	Biological Process	GO:0008152	metabolic process	GO:0044237	cellular metabolic process	GO:0042180	cellular ketone metabolic process	213	comp1515522_c0,comp83580_c3,comp71098_c2,comp70677_c2,comp81155_c0,comp3027_c0,comp1293152_c0,comp6954_c0,comp8778_c0,comp70267_c3,comp1166230_c0,comp4173_c0,comp2249356_c0,comp728166_c0,comp20606_c0,comp6891_c0,comp77322_c0,comp45844_c0,comp62161_c1,comp73167_c0,comp85259_c0,comp77613_c2,comp73155_c0,comp65645_c0,comp28045_c0,comp71008_c0,comp80839_c1,comp70849_c1,comp74326_c0,comp67371_c0,comp2…
GO:0008150	Biological Process	GO:0008152	metabolic process	GO:0044237	cellular metabolic process	GO:0046950	cellular ketone body metabolic process	7	comp2414640_c0,comp79184_c0,comp1612_c0,comp1605782_c0,comp64454_c1,comp1844374_c0,comp1150203_c0
GO:0008150	Biological Process	GO:0008152	metabolic process	GO:0044237	cellular metabolic process	GO:0006413	translational initiation	335	comp4465_c0,comp68503_c0,comp45587_c0,comp51263_c0,comp2440550_c0,comp54290_c1,comp1830905_c0,comp47334_c0,comp73473_c0,comp74254_c1,comp25574_c0,comp1146072_c0,comp32834_c1,comp874899_c0,comp72194_c0,comp1292523_c0,comp1115770_c0,comp85446_c0,comp51800_c0,comp24846_c0,comp1876433_c0,comp80214_c1,comp244961_c0,comp61799_c0,comp67821_c0,comp79854_c0,comp46829_c1,comp7095_c0,comp84947_c0,comp51263_…
GO:0008150	Biological Process	GO:0008152	metabolic process	GO:0044237	cellular metabolic process	GO:0006730	one-carbon metabolic process	32	comp61902_c0,comp1991521_c0,comp4640_c0,comp48574_c1,comp1135139_c0,comp82524_c0,comp79591_c0,comp813399_c0,comp60147_c1,comp80422_c0,comp2333064_c0,comp1177911_c0,comp84408_c0,comp1337923_c0,comp1534166_c0,comp71614_c0,comp50717_c0,comp39322_c0,comp3052_c0,comp44800_c0,comp32832_c0,comp44800_c1,comp2320239_c0,comp1285190_c0,comp1612828_c0,comp3052_c1,comp78550_c0,comp67407_c0,comp1136235_c0,comp…
GO:0008150	Biological Process	GO:0008152	metabolic process	GO:0044237	cellular metabolic process	GO:0006091	generation of precursor metabolites and energy	1682	comp63587_c0,comp38622_c0,comp35770_c0,comp61938_c0,comp80580_c1,comp43697_c0,comp75051_c0,comp1921379_c0,comp66402_c0,comp377_c0,comp84292_c0,comp83080_c0,comp58622_c2,comp992601_c0,comp60436_c0,comp75810_c0,comp12362_c0,comp39416_c0,comp66208_c0,comp74381_c0,comp730622_c0,comp65736_c1,comp54323_c0,comp2283120_c0,comp74134_c3,comp47506_c0,comp70352_c0,comp19185_c1,comp24239_c0,comp2451097_c0,com…
GO:0008150	Biological Process	GO:0008152	metabolic process	GO:0044237	cellular metabolic process	GO:0072593	reactive oxygen species metabolic process	93	comp84347_c2,comp816695_c0,comp74289_c0,comp53574_c0,comp74138_c1,comp1983058_c0,comp1560365_c0,comp77045_c0,comp58382_c0,comp61283_c0,comp65551_c0,comp1141_c0,comp1906387_c0,comp74289_c1,comp73679_c1,comp89925_c0,comp55821_c0,comp72907_c0,comp73358_c1,comp70499_c0,comp89987_c0,comp3174753_c0,comp80976_c0,comp71345_c0,comp162444_c0,comp60934_c0,comp10508_c0,comp1540064_c0,comp3104775_c0,comp78760…
GO:0008150	Biological Process	GO:0008152	metabolic process	GO:0044237	cellular metabolic process	GO:0006081	cellular aldehyde metabolic process	207	comp42967_c1,comp3111901_c0,comp83080_c1,comp61728_c0,comp65215_c0,comp66322_c0,comp66824_c0,comp63574_c0,comp56162_c0,comp1377523_c0,comp82913_c2,comp80704_c0,comp75728_c0,comp80946_c2,comp6169_c0,comp49957_c0,comp2075572_c0,comp82133_c0,comp671506_c0,comp77493_c1,comp51143_c0,comp54534_c0,comp54087_c0,comp999847_c0,comp1521615_c0,comp76091_c0,comp1718093_c0,comp78947_c0,comp73604_c0,comp3017620…
GO:0008150	Biological Process	GO:0008152	metabolic process	GO:0044237	cellular metabolic process	GO:0006805	xenobiotic metabolic process	151	comp80853_c0,comp74094_c0,comp622191_c0,comp70530_c0,comp69273_c0,comp63120_c0,comp52437_c0,comp67174_c1,comp64986_c0,comp1515679_c0,comp72021_c1,comp1296503_c0,comp45382_c0,comp83021_c2,comp60990_c0,comp1839869_c0,comp43630_c0,comp84948_c0,comp54183_c2,comp74515_c0,comp62498_c0,comp45950_c0,comp2328095_c0,comp80550_c5,comp82248_c0,comp20495_c0,comp78867_c1,comp89328_c0,comp68963_c0,comp14673_c0,…
GO:0008150	Biological Process	GO:0008152	metabolic process	GO:0044237	cellular metabolic process	GO:0006793	phosphorus metabolic process	7901	comp66122_c1,comp16616_c1,comp73279_c0,comp77106_c1,comp80966_c0,comp69724_c0,comp84865_c2,comp71307_c1,comp79732_c2,comp68873_c0,comp32571_c0,comp53395_c0,comp83524_c0,comp33776_c1,comp85525_c0,comp21409_c0,comp84410_c0,comp57718_c0,comp73925_c0,comp65969_c0,comp78295_c0,comp33451_c0,comp76126_c0,comp73792_c0,comp68920_c0,comp82573_c3,comp1141983_c0,comp84569_c0,comp11275_c0,comp1144865_c0,comp8…
32897_c0,comp2307126_c0,comp75220_c0,comp2195184_c0,comp65688_c0,comp75742_c0,comp43790_c1,comp84011_c0,comp86589_c0,comp3081850_c0,comp68201_c0,comp63455_c0,comp59318_c0,comp83194_c2,comp51236_c0,comp67137_c2,comp24726_c0,comp78111_c2,comp83863_c1,comp58174_c0,comp78883_c0,comp29768_c0,comp8141_c0,comp6811_c0,comp60651_c0,comp33012_c0,comp968633_c0,comp73279_c2,comp74685_c1,comp87267_c0,comp6018…
_c0,comp59599_c1,comp1897156_c0,comp69530_c0,comp40264_c0,comp687001_c0,comp2375125_c0,comp1373921_c0,comp75926_c0,comp78022_c0,comp66296_c0,comp74721_c1,comp66670_c0,comp1133027_c0,comp65331_c1,comp49901_c0,comp61218_c1,comp80394_c0,comp67525_c1,comp74043_c0,comp46900_c0,comp60872_c0,comp75865_c0,comp45393_c1,comp1117051_c0,comp32154_c0,comp80670_c0,comp28603_c0,comp47174_c1,comp2418339_c0,comp7…
875_c1,comp45798_c0,comp528806_c0,comp83233_c6,comp60898_c0,comp84691_c0,comp81660_c0,comp168993_c0,comp78956_c2,comp1748940_c0,comp68974_c0,comp77406_c0,comp376807_c0,comp1701690_c0,comp84136_c0,comp83863_c0,comp2322071_c0,comp68970_c4,comp76335_c0,comp68407_c0,comp74557_c1,comp20893_c0,comp292333_c0,comp28578_c0,comp75587_c0,comp81378_c0,comp79439_c0,comp69792_c2,comp63587_c0,comp80318_c1,comp6…
GO:0008150	Biological Process	GO:0008152	metabolic process	GO:0044237	cellular metabolic process	GO:0017144	drug metabolic process	143	comp72568_c0,comp48089_c0,comp81011_c0,comp2329882_c0,comp50582_c0,comp49858_c0,comp38168_c0,comp84646_c0,comp32745_c0,comp73890_c0,comp32776_c0,comp2302866_c0,comp33980_c0,comp71429_c0,comp32786_c0,comp66753_c1,comp68977_c0,comp16864_c0,comp51658_c0,comp32828_c0,comp67061_c0,comp497163_c0,comp68977_c2,comp75747_c0,comp78872_c0,comp61803_c0,comp814267_c0,comp32397_c0,comp1002086_c0,comp84747_c0,c…
GO:0008150	Biological Process	GO:0008152	metabolic process	GO:0044237	cellular metabolic process	GO:0044255	cellular lipid metabolic process	2196	comp1162041_c0,comp54395_c0,comp64048_c1,comp64346_c1,comp1646468_c0,comp660_c1,comp71928_c0,comp82107_c0,comp20577_c0,comp1921786_c0,comp79622_c0,comp82862_c0,comp75592_c0,comp724864_c0,comp47213_c0,comp36671_c0,comp2476947_c0,comp75731_c2,comp79345_c0,comp64618_c0,comp28106_c0,comp50170_c0,comp71692_c2,comp83663_c0,comp1531114_c0,comp83634_c2,comp2329882_c0,comp87124_c0,comp30875_c0,comp164991_…
GO:0008150	Biological Process	GO:0008152	metabolic process	GO:0044237	cellular metabolic process	GO:0044249	cellular biosynthetic process	13624	comp46765_c0,comp69431_c0,comp82842_c0,comp75516_c0,comp74283_c0,comp48545_c0,comp82866_c0,comp2304956_c0,comp65348_c2,comp55375_c0,comp15399_c0,comp1511759_c0,comp85486_c0,comp11346_c0,comp81562_c2,comp2298304_c0,comp75678_c2,comp1698498_c0,comp22172_c0,comp8778_c0,comp50060_c0,comp76731_c0,comp3264516_c0,comp1113296_c0,comp46010_c0,comp1303549_c0,comp65992_c0,comp66600_c0,comp24337_c0,comp20323…
comp1672155_c0,comp3176_c0,comp79924_c7,comp1933651_c0,comp27960_c0,comp2457988_c0,comp31482_c0,comp82305_c5,comp624450_c0,comp84969_c0,comp36381_c0,comp52630_c0,comp61484_c0,comp78832_c0,comp61544_c0,comp2557514_c0,comp38897_c0,comp42186_c0,comp73563_c0,comp71225_c0,comp83866_c0,comp1853409_c0,comp17642_c0,comp46619_c0,comp83500_c0,comp50221_c0,comp68699_c0,comp69619_c2,comp62324_c0,comp51917_c0…
mp3481_c1,comp73992_c0,comp68241_c0,comp19836_c0,comp79974_c0,comp75385_c0,comp68350_c0,comp82891_c0,comp987184_c0,comp83124_c1,comp3413_c1,comp4515_c1,comp76291_c0,comp78978_c0,comp74195_c0,comp48303_c0,comp45461_c0,comp1443800_c0,comp73033_c1,comp80430_c0,comp1112922_c0,comp71370_c0,comp77072_c0,comp1658792_c0,comp79231_c0,comp76287_c0,comp62725_c0,comp1542985_c0,comp10036_c0,comp82940_c0,comp6…
c0,comp70710_c0,comp64463_c0,comp210181_c0,comp47477_c0,comp65983_c0,comp50064_c0,comp71910_c1,comp2315273_c0,comp79383_c1,comp2001323_c0,comp1840902_c0,comp72676_c1,comp78965_c0,comp3699_c1,comp2373641_c0,comp32537_c0,comp978217_c0,comp15878_c0,comp37915_c0,comp72048_c0,comp78017_c1,comp70851_c0,comp1160450_c0,comp2312442_c0,comp84122_c0,comp47871_c0,comp45713_c1,comp27392_c0,comp74420_c0,comp67…
omp1863444_c0,comp86810_c0,comp1306004_c0,comp8531_c0,comp32511_c0,comp1779286_c0,comp65050_c0,comp1620347_c0,comp1297155_c0,comp72157_c0,comp386536_c0,comp33063_c0,comp64840_c0,comp63223_c1,comp55564_c0,comp46303_c0,comp83287_c0,comp72287_c1,comp48382_c0,comp70979_c0,comp571035_c0,comp30857_c0,comp1808847_c0,comp65101_c0,comp76225_c0,comp1516574_c0,comp2478145_c0,comp575326_c0,comp53940_c0,comp8…
p67401_c1,comp69107_c1,comp61175_c0,comp1344041_c0,comp80083_c0,comp629020_c0,comp68547_c0,comp73167_c0,comp76422_c0,comp83488_c0,comp754425_c0,comp81064_c2,comp230_c1,comp66935_c0,comp70045_c0,comp84233_c0,comp33048_c0,comp83272_c0,comp66305_c0,comp10937_c0,comp28340_c0,comp84553_c3,comp4524674_c0,comp76407_c7,comp57202_c0,comp83499_c0,comp79782_c0,comp73759_c0,comp68186_c0,comp85509_c0,comp6722…
GO:0008150	Biological Process	GO:0008152	metabolic process	GO:0044237	cellular metabolic process	GO:0044248	cellular catabolic process	3404	comp3085626_c0,comp4993_c0,comp34116_c1,comp1296079_c0,comp80101_c0,comp2298614_c0,comp67087_c0,comp875058_c0,comp45802_c0,comp84907_c1,comp71211_c1,comp28538_c0,comp1395011_c0,comp80870_c0,comp83128_c0,comp61038_c0,comp26867_c0,comp74920_c0,comp36592_c1,comp58968_c0,comp54221_c1,comp80413_c1,comp61148_c0,comp32922_c0,comp63018_c1,comp2364472_c0,comp62006_c0,comp811586_c0,comp71908_c0,comp1663977…
4898_c0,comp71557_c0,comp66458_c0,comp9931_c0,comp17944_c0,comp60371_c0,comp394508_c0,comp82775_c0,comp56631_c0,comp2484326_c0,comp12593_c0,comp66738_c2,comp84920_c0,comp47183_c0,comp88631_c0,comp60920_c0,comp1702835_c0,comp1601224_c0,comp77718_c0,comp80844_c0,comp62568_c1,comp77969_c1,comp50384_c1,comp1210064_c0,comp74452_c1,comp60302_c0,comp82490_c0,comp70677_c2,comp58395_c0,comp50058_c0,comp13…
GO:0008150	Biological Process	GO:0008152	metabolic process	GO:0044237	cellular metabolic process	GO:0052314	phytoalexin metabolic process	9	comp84091_c0,comp75116_c2,comp81838_c2,comp82864_c3,comp80503_c0,comp67176_c0,comp56245_c0,comp386536_c0,comp83303_c0
GO:0008150	Biological Process	GO:0008152	metabolic process	GO:0044237	cellular metabolic process	GO:0034754	cellular hormone metabolic process	176	comp74070_c0,comp54949_c0,comp66873_c4,comp46319_c0,comp2458204_c0,comp80245_c0,comp78087_c0,comp102599_c0,comp1337259_c0,comp81970_c0,comp26374_c0,comp52631_c1,comp78052_c0,comp1618575_c0,comp1543812_c0,comp69952_c0,comp79400_c0,comp68763_c0,comp74916_c1,comp48752_c0,comp81121_c0,comp58060_c0,comp78797_c1,comp80094_c1,comp65508_c0,comp2526758_c0,comp76975_c0,comp74773_c0,comp70843_c0,comp60554_c…
GO:0008150	Biological Process	GO:0008152	metabolic process	GO:0044237	cellular metabolic process	GO:0006082	organic acid metabolic process	6094	comp63997_c0,comp48059_c0,comp79591_c0,comp2399211_c0,comp2672726_c0,comp2043_c0,comp52876_c0,comp59489_c0,comp46038_c0,comp77186_c0,comp50253_c0,comp1707355_c0,comp69657_c0,comp108860_c0,comp20495_c0,comp914788_c0,comp70331_c2,comp59487_c0,comp2648607_c0,comp59139_c0,comp68693_c0,comp75525_c0,comp1885406_c0,comp81755_c2,comp1519638_c0,comp81656_c0,comp62818_c1,comp1516958_c0,comp55200_c0,comp229…
217_c0,comp1353797_c0,comp61496_c0,comp82831_c0,comp69789_c0,comp82216_c0,comp1843881_c0,comp35078_c0,comp61551_c0,comp70971_c0,comp20692_c0,comp1589084_c0,comp50240_c0,comp61628_c0,comp83580_c1,comp1144025_c0,comp58942_c1,comp7019_c0,comp80848_c0,comp39688_c0,comp1693132_c0,comp45502_c0,comp32355_c0,comp61528_c2,comp297019_c0,comp56821_c0,comp2043989_c0,comp79206_c4,comp78285_c0,comp61850_c3,com…
omp70971_c1,comp845_c1,comp69894_c4,comp82857_c3,comp69359_c0,comp1899915_c0,comp64397_c0,comp60282_c0,comp33424_c0,comp73582_c0,comp17084_c0,comp82780_c0,comp84430_c0,comp81741_c0,comp2439693_c0,comp82216_c6,comp1311765_c0,comp1923742_c0,comp80942_c4,comp24899_c0,comp86115_c0,comp42967_c1,comp80314_c0,comp18605_c0,comp40056_c0,comp576367_c0,comp73667_c2,comp77589_c0,comp1293911_c0,comp33204_c0,c…
GO:0008150	Biological Process	GO:0008152	metabolic process	GO:0044237	cellular metabolic process	GO:0031324	negative regulation of cellular metabolic process	242	comp44792_c0,comp1308752_c0,comp85016_c0,comp75942_c0,comp33108_c0,comp27000_c0,comp50407_c0,comp64206_c0,comp81692_c0,comp61108_c0,comp60342_c0,comp106915_c0,comp61923_c0,comp49709_c1,comp73738_c0,comp73630_c1,comp70911_c0,comp32345_c0,comp2893238_c0,comp50319_c0,comp1118645_c0,comp76965_c2,comp62808_c0,comp72166_c0,comp57476_c0,comp67146_c2,comp84450_c0,comp444697_c0,comp83031_c0,comp64111_c1,c…
GO:0008150	Biological Process	GO:0008152	metabolic process	GO:0044237	cellular metabolic process	GO:0031325	positive regulation of cellular metabolic process	388	comp2364472_c0,comp8738_c0,comp1872689_c0,comp76095_c0,comp1634_c1,comp8115_c0,comp44988_c0,comp58227_c1,comp87696_c0,comp2299952_c0,comp55174_c1,comp78108_c0,comp67400_c0,comp84256_c1,comp1829513_c0,comp47678_c0,comp4047_c0,comp1650914_c0,comp55653_c0,comp70941_c1,comp60898_c0,comp70543_c0,comp60735_c0,comp50855_c0,comp84633_c0,comp68729_c0,comp58439_c0,comp2150768_c0,comp1330895_c0,comp64901_c0…
GO:0008150	Biological Process	GO:0008152	metabolic process	GO:0044237	cellular metabolic process	GO:0009404	toxin metabolic process	46	comp77669_c8,comp80677_c2,comp80413_c0,comp746486_c0,comp59019_c2,comp84902_c0,comp80693_c2,comp60338_c0,comp83568_c0,comp33255_c0,comp77490_c1,comp29424_c0,comp1516574_c0,comp50753_c0,comp70262_c1,comp1164771_c0,comp82823_c1,comp60723_c0,comp1585800_c0,comp10968_c0,comp97148_c1,comp123972_c0,comp69633_c0,comp84754_c0,comp32685_c0,comp38426_c0,comp608120_c0,comp82059_c2,comp84449_c0,comp84656_c1,…
GO:0008150	Biological Process	GO:0008152	metabolic process	GO:0044237	cellular metabolic process	GO:0043446	cellular alkane metabolic process	130	comp24930_c1,comp70236_c0,comp909064_c0,comp50126_c0,comp76286_c0,comp39065_c0,comp2188921_c0,comp55587_c0,comp68022_c0,comp80062_c0,comp88729_c0,comp1884404_c0,comp73833_c0,comp15790_c0,comp81820_c1,comp712860_c0,comp77582_c0,comp57100_c0,comp534948_c0,comp986782_c0,comp46739_c0,comp47372_c0,comp74138_c1,comp79416_c1,comp55899_c0,comp72907_c0,comp86861_c0,comp43038_c0,comp88743_c0,comp84636_c0,c…
GO:0008150	Biological Process	GO:0008152	metabolic process	GO:0044237	cellular metabolic process	GO:0009850	auxin metabolic process	19	comp29556_c1,comp82248_c0,comp530421_c0,comp47356_c0,comp76249_c0,comp83257_c2,comp79957_c0,comp64815_c0,comp43630_c0,comp82902_c1,comp73751_c0,comp84948_c0,comp33117_c0,comp68597_c0,comp84907_c1,comp47777_c0,comp45382_c0,comp82248_c2,comp81831_c2
GO:0008150	Biological Process	GO:0008152	metabolic process	GO:0044237	cellular metabolic process	GO:0006790	sulfur compound metabolic process	666	comp81427_c1,comp56529_c0,comp66446_c2,comp80006_c2,comp70653_c0,comp46197_c0,comp79304_c0,comp45094_c1,comp2683983_c0,comp61838_c1,comp50514_c0,comp32339_c0,comp66019_c0,comp86304_c0,comp49850_c0,comp74820_c0,comp1873976_c0,comp74195_c0,comp61607_c0,comp53262_c0,comp3596_c0,comp666_c0,comp71413_c0,comp75976_c0,comp881929_c0,comp79169_c1,comp84858_c1,comp80403_c0,comp721677_c0,comp75955_c0,comp57…
GO:0008150	Biological Process	GO:0008152	metabolic process	GO:0044237	cellular metabolic process	GO:0044260	cellular macromolecule metabolic process	18232	comp84957_c4,comp72556_c0,comp2031933_c0,comp76718_c0,comp1357088_c0,comp78238_c0,comp33189_c0,comp65780_c0,comp44928_c0,comp167170_c0,comp20941_c0,comp1114454_c0,comp75845_c1,comp76555_c0,comp84474_c4,comp77605_c0,comp71066_c0,comp1125811_c0,comp66610_c0,comp52192_c0,comp2300271_c0,comp248213_c0,comp63422_c1,comp83376_c1,comp65956_c0,comp70781_c1,comp83485_c0,comp66695_c0,comp53109_c0,comp51513_…
mp71225_c0,comp1924168_c0,comp77910_c0,comp1357026_c0,comp77700_c0,comp31482_c0,comp79924_c7,comp1933651_c0,comp624450_c0,comp5866_c0,comp3176_c0,comp58338_c0,comp1518618_c0,comp13485_c0,comp66952_c1,comp70140_c2,comp45802_c2,comp32397_c0,comp87109_c0,comp3363375_c0,comp787767_c0,comp61384_c1,comp36210_c0,comp2335190_c0,comp43203_c0,comp59941_c0,comp1530149_c0,comp73511_c0,comp78512_c10,comp64619…
50_c0,comp64143_c1,comp83186_c0,comp7458_c0,comp80591_c0,comp55025_c0,comp51540_c0,comp66103_c0,comp4516_c1,comp46767_c0,comp62446_c0,comp404281_c0,comp56878_c0,comp1892062_c0,comp81041_c0,comp79825_c0,comp21361_c0,comp419648_c0,comp69191_c0,comp292_c0,comp73843_c1,comp68960_c1,comp71366_c0,comp865035_c0,comp71046_c3,comp9619_c0,comp78794_c0,comp83039_c0,comp62878_c0,comp7866_c0,comp55587_c0,comp…
009_c0,comp81975_c1,comp21755_c0,comp45932_c0,comp42340_c0,comp60710_c2,comp20269_c0,comp734549_c0,comp20659_c0,comp37171_c0,comp77270_c1,comp64721_c1,comp81625_c0,comp66581_c1,comp80500_c0,comp2307295_c0,comp1517336_c0,comp19275_c0,comp55064_c0,comp80791_c0,comp3549174_c0,comp9665_c0,comp66323_c2,comp80922_c0,comp77683_c0,comp56090_c0,comp82073_c0,comp5026_c0,comp77036_c1,comp1133404_c0,comp7378…
comp1576443_c0,comp70716_c0,comp83079_c0,comp77203_c0,comp52369_c0,comp5556_c0,comp68226_c1,comp1518576_c0,comp65082_c0,comp77242_c0,comp65925_c0,comp34452_c1,comp2542497_c0,comp4569_c0,comp82078_c1,comp69150_c1,comp1524996_c0,comp50780_c0,comp1140391_c0,comp10475_c0,comp83027_c1,comp83566_c0,comp32658_c0,comp64993_c0,comp20946_c0,comp1875229_c0,comp46856_c0,comp1161052_c0,comp51285_c0,comp58034_…
1570_c0,comp70016_c0,comp876187_c0,comp81434_c0,comp283001_c0,comp81813_c0,comp91063_c0,comp83512_c6,comp71042_c0,comp84327_c10,comp78944_c0,comp74667_c0,comp68224_c0,comp1548770_c0,comp48538_c0,comp45544_c0,comp76715_c0,comp52779_c0,comp60690_c0,comp2252_c0,comp1126120_c0,comp82415_c2,comp80322_c0,comp71659_c0,comp1878543_c0,comp67979_c0,comp31189_c0,comp81744_c1,comp85610_c0,comp671080_c0,comp1…
mp78649_c0,comp1879998_c0,comp9873_c0,comp76129_c0,comp84292_c0,comp74229_c1,comp54261_c0,comp76957_c0,comp82423_c0,comp32669_c0,comp69199_c0,comp2497488_c0,comp353870_c0,comp22074_c0,comp60470_c0,comp67995_c0,comp1818379_c0,comp50311_c0,comp34253_c0,comp64450_c1,comp1840690_c0,comp1876361_c0,comp73264_c1,comp54158_c0,comp73983_c0,comp69165_c0,comp33097_c1,comp73549_c0,comp77414_c0,comp2295780_c0…
p83249_c1,comp80188_c0,comp76867_c4,comp2339512_c0,comp84113_c1,comp21722_c0,comp69506_c0,comp609624_c0,comp3069212_c0,comp80383_c0,comp1833264_c0,comp58654_c0,comp68305_c0,comp1016543_c0,comp1051313_c0,comp54019_c0,comp3458_c1,comp54931_c1,comp3079740_c0,comp82557_c0,comp1121706_c0,comp74838_c0,comp79636_c0,comp1989890_c0,comp981210_c0,comp76688_c0,comp74935_c1,comp75688_c2,comp16991_c0,comp6728…
GO:0008150	Biological Process	GO:0008152	metabolic process	GO:0044237	cellular metabolic process	GO:0035383	thioester metabolic process	79	comp32355_c0,comp64137_c0,comp65467_c0,comp27759_c0,comp71021_c0,comp76955_c2,comp76955_c0,comp14936_c0,comp68899_c0,comp82833_c0,comp70331_c1,comp19153_c0,comp70331_c0,comp44354_c0,comp1133249_c0,comp62422_c0,comp974046_c0,comp61615_c0,comp3376_c0,comp57897_c0,comp61518_c2,comp75488_c2,comp71859_c0,comp2573452_c0,comp69921_c1,comp69921_c0,comp58551_c0,comp80802_c2,comp4592303_c0,comp64811_c0,com…
GO:0008150	Biological Process	GO:0008152	metabolic process	GO:0044237	cellular metabolic process	GO:0097354	prenylation	33	comp68470_c0,comp3051812_c0,comp2013149_c0,comp19052_c0,comp83399_c2,comp72700_c0,comp37070_c1,comp82289_c2,comp1676452_c0,comp62360_c0,comp61816_c0,comp412471_c0,comp85228_c0,comp983314_c0,comp62309_c0,comp71737_c0,comp51285_c0,comp2794529_c0,comp49918_c0,comp71205_c0,comp83664_c0,comp67424_c2,comp54270_c0,comp84351_c0,comp790149_c0,comp8418_c0,comp407426_c0,comp84785_c0,comp74129_c2,comp77822_c…
GO:0008150	Biological Process	GO:0008152	metabolic process	GO:0044237	cellular metabolic process	GO:0034641	cellular nitrogen compound metabolic process	13417	comp1377_c0,comp5819_c0,comp464_c1,comp2328232_c0,comp84067_c0,comp86772_c0,comp671506_c0,comp66040_c0,comp4_c0,comp75246_c0,comp20644_c0,comp84207_c0,comp80519_c0,comp76947_c0,comp17035_c0,comp64392_c1,comp444766_c0,comp84204_c0,comp71676_c0,comp555964_c0,comp1875867_c0,comp57816_c0,comp29264_c0,comp63615_c2,comp81240_c13,comp1896821_c0,comp74237_c0,comp212460_c0,comp184906_c0,comp3568_c0,comp74…
mp1807207_c0,comp1616370_c0,comp1311143_c0,comp66934_c0,comp84383_c0,comp80780_c1,comp24151_c0,comp80698_c1,comp12336_c0,comp73183_c0,comp61363_c0,comp48323_c0,comp1329612_c0,comp56777_c0,comp9203_c0,comp1330107_c0,comp9379_c0,comp71276_c2,comp17291_c0,comp87653_c0,comp1580815_c0,comp76402_c0,comp2107_c0,comp65316_c0,comp2475078_c0,comp4145_c0,comp32853_c0,comp1351563_c0,comp83512_c0,comp437927_c…
3_c0,comp60900_c1,comp1521966_c0,comp2018337_c0,comp82875_c0,comp262_c1,comp54830_c0,comp2301881_c0,comp88789_c0,comp81399_c0,comp2335629_c0,comp75976_c0,comp1534470_c0,comp53262_c0,comp29310_c0,comp1634919_c0,comp1846801_c0,comp47647_c0,comp400771_c0,comp64266_c0,comp46746_c0,comp78505_c1,comp9621_c0,comp66332_c1,comp79995_c0,comp82275_c0,comp73838_c0,comp734589_c0,comp84865_c0,comp70653_c0,comp…
p77151_c0,comp86315_c0,comp73877_c0,comp1136595_c0,comp20182_c1,comp54485_c1,comp76680_c0,comp79463_c1,comp3550_c1,comp75605_c2,comp53173_c1,comp83224_c1,comp54593_c0,comp1118645_c0,comp57153_c0,comp75794_c0,comp260_c0,comp2013203_c0,comp81792_c0,comp46701_c0,comp84721_c0,comp49709_c1,comp77514_c0,comp71916_c0,comp66645_c0,comp8090_c0,comp89392_c0,comp40727_c0,comp78719_c0,comp66747_c0,comp78512_…
,comp1956_c0,comp83513_c0,comp74211_c0,comp30824_c0,comp62485_c1,comp77725_c0,comp21656_c0,comp1829513_c0,comp81572_c0,comp1538303_c0,comp76605_c0,comp51658_c0,comp56381_c0,comp18869_c0,comp66419_c0,comp1512797_c0,comp54141_c0,comp1565366_c0,comp79295_c0,comp1292514_c0,comp2653121_c0,comp2353742_c0,comp71581_c0,comp28890_c0,comp52739_c0,comp58868_c1,comp55568_c0,comp52458_c0,comp85158_c0,comp7291…
8391_c0,comp84177_c1,comp53281_c0,comp69112_c0,comp79444_c2,comp76163_c0,comp89739_c0,comp83841_c0,comp1850650_c0,comp67098_c1,comp999150_c0,comp74863_c0,comp2372448_c0,comp80019_c4,comp44194_c0,comp45862_c0,comp79663_c2,comp44669_c0,comp81389_c0,comp70677_c0,comp82248_c1,comp3977_c1,comp61648_c0,comp75140_c0,comp39693_c0,comp57816_c1,comp84590_c2,comp81623_c6,comp56093_c1,comp925_c0,comp76349_c0…
GO:0008150	Biological Process	GO:0008152	metabolic process	GO:0044237	cellular metabolic process	GO:0015979	photosynthesis	123	comp61397_c0,comp84526_c1,comp68359_c0,comp84598_c0,comp67306_c1,comp986453_c0,comp76606_c1,comp87604_c0,comp342_c0,comp67862_c0,comp48833_c0,comp61045_c0,comp32641_c0,comp72842_c0,comp2353593_c0,comp71898_c0,comp77568_c0,comp1318618_c0,comp45403_c0,comp32711_c0,comp32618_c1,comp85856_c0,comp60604_c0,comp75577_c1,comp73530_c0,comp61099_c0,comp61087_c0,comp73735_c0,comp32988_c0,comp47110_c1,comp61…
GO:0008150	Biological Process	GO:0008152	metabolic process	GO:0044237	cellular metabolic process	GO:0044107	cellular alcohol metabolic process	5	comp68341_c5,comp82100_c0,comp21718_c0,comp63750_c0,comp58551_c0
GO:0008150	Biological Process	GO:0008152	metabolic process	GO:0044237	cellular metabolic process	GO:0042810	pheromone metabolic process	4	comp72294_c0,comp75419_c5,comp82061_c0,comp55384_c0
GO:0008150	Biological Process	GO:0008152	metabolic process	GO:0009056	catabolic process	GO:0009894	regulation of catabolic process	570	comp62138_c1,comp1860101_c0,comp980270_c0,comp79455_c0,comp39182_c0,comp50068_c0,comp2107067_c0,comp53811_c1,comp1192785_c0,comp16252_c0,comp2645740_c0,comp81314_c0,comp70989_c0,comp27558_c0,comp41506_c1,comp3074395_c0,comp72507_c0,comp1340_c0,comp1523655_c0,comp16616_c0,comp52069_c0,comp1434131_c0,comp64337_c0,comp2143193_c0,comp75999_c0,comp68660_c0,comp680_c0,comp2302047_c0,comp1551992_c0,comp…
GO:0008150	Biological Process	GO:0008152	metabolic process	GO:0009056	catabolic process	GO:0009896	positive regulation of catabolic process	175	comp74073_c0,comp46783_c0,comp80699_c0,comp57757_c0,comp68656_c1,comp72697_c0,comp74665_c0,comp69627_c0,comp2302047_c0,comp51833_c0,comp75999_c0,comp49949_c0,comp60819_c0,comp68660_c0,comp8715_c0,comp58722_c0,comp2143193_c0,comp52069_c0,comp66800_c0,comp1549049_c0,comp79749_c0,comp74109_c0,comp41506_c1,comp1842231_c0,comp27558_c0,comp70989_c0,comp894966_c0,comp87454_c0,comp4789_c0,comp61235_c0,co…
GO:0008150	Biological Process	GO:0008152	metabolic process	GO:0009056	catabolic process	GO:1901575	organic substance catabolic process	3901	comp602831_c0,comp89328_c0,comp1838824_c0,comp76032_c0,comp57126_c0,comp1282_c0,comp81629_c2,comp76680_c5,comp64454_c1,comp1293020_c0,comp46856_c0,comp2352618_c0,comp73812_c0,comp1875229_c0,comp82428_c0,comp48399_c0,comp21236_c0,comp57093_c0,comp83828_c2,comp1942246_c0,comp70428_c0,comp49384_c0,comp1865798_c0,comp76026_c1,comp1618218_c0,comp78508_c0,comp61232_c0,comp75079_c0,comp76012_c0,comp6992…
728_c0,comp90926_c0,comp28941_c0,comp48867_c0,comp16754_c0,comp81502_c0,comp82286_c4,comp74268_c0,comp438635_c0,comp70649_c0,comp50078_c0,comp1511702_c0,comp69606_c0,comp83537_c0,comp23242_c0,comp22676_c0,comp64178_c1,comp79521_c0,comp1287092_c0,comp49383_c0,comp81036_c0,comp1538109_c0,comp49766_c0,comp71541_c0,comp83825_c0,comp36290_c0,comp62979_c0,comp68405_c1,comp45864_c0,comp67835_c0,comp4363…
GO:0008150	Biological Process	GO:0008152	metabolic process	GO:0009056	catabolic process	GO:0046149	pigment catabolic process	51	comp85053_c0,comp50564_c0,comp1210064_c0,comp79560_c1,comp82261_c0,comp63493_c1,comp33096_c0,comp60161_c0,comp34408_c0,comp79139_c0,comp70267_c3,comp24485_c0,comp66383_c1,comp51527_c0,comp80293_c1,comp76956_c0,comp61728_c0,comp82180_c1,comp90191_c0,comp74923_c0,comp68555_c0,comp79355_c0,comp42232_c0,comp63379_c3,comp57637_c0,comp66547_c0,comp45547_c0,comp74566_c2,comp74882_c2,comp2301881_c0,comp7…
GO:0008150	Biological Process	GO:0008152	metabolic process	GO:0009056	catabolic process	GO:0044248	cellular catabolic process	3404	comp3085626_c0,comp4993_c0,comp34116_c1,comp1296079_c0,comp80101_c0,comp2298614_c0,comp67087_c0,comp875058_c0,comp45802_c0,comp84907_c1,comp71211_c1,comp28538_c0,comp1395011_c0,comp80870_c0,comp83128_c0,comp61038_c0,comp26867_c0,comp74920_c0,comp36592_c1,comp58968_c0,comp54221_c1,comp80413_c1,comp61148_c0,comp32922_c0,comp63018_c1,comp2364472_c0,comp62006_c0,comp811586_c0,comp71908_c0,comp1663977…
4898_c0,comp71557_c0,comp66458_c0,comp9931_c0,comp17944_c0,comp60371_c0,comp394508_c0,comp82775_c0,comp56631_c0,comp2484326_c0,comp12593_c0,comp66738_c2,comp84920_c0,comp47183_c0,comp88631_c0,comp60920_c0,comp1702835_c0,comp1601224_c0,comp77718_c0,comp80844_c0,comp62568_c1,comp77969_c1,comp50384_c1,comp1210064_c0,comp74452_c1,comp60302_c0,comp82490_c0,comp70677_c2,comp58395_c0,comp50058_c0,comp13…
GO:0008150	Biological Process	GO:0008152	metabolic process	GO:0009056	catabolic process	GO:0044712	single-organism catabolic process	568	comp49038_c0,comp82606_c0,comp77131_c0,comp22541_c0,comp2359630_c0,comp17608_c0,comp791675_c0,comp991447_c0,comp616329_c0,comp1293574_c0,comp2672726_c0,comp85008_c0,comp83331_c0,comp73536_c0,comp87565_c0,comp17919_c0,comp804676_c0,comp24421_c0,comp2588292_c0,comp50807_c0,comp70331_c2,comp49470_c0,comp2358726_c0,comp61728_c0,comp84091_c0,comp903288_c0,comp73917_c2,comp75680_c0,comp84349_c0,comp878…
GO:0008150	Biological Process	GO:0008152	metabolic process	GO:0009056	catabolic process	GO:0009895	negative regulation of catabolic process	1	comp67146_c2
GO:0008150	Biological Process	GO:0008152	metabolic process	GO:0009893	positive regulation of metabolic process	GO:0009896	positive regulation of catabolic process	175	comp74073_c0,comp46783_c0,comp80699_c0,comp57757_c0,comp68656_c1,comp72697_c0,comp74665_c0,comp69627_c0,comp2302047_c0,comp51833_c0,comp75999_c0,comp49949_c0,comp60819_c0,comp68660_c0,comp8715_c0,comp58722_c0,comp2143193_c0,comp52069_c0,comp66800_c0,comp1549049_c0,comp79749_c0,comp74109_c0,comp41506_c1,comp1842231_c0,comp27558_c0,comp70989_c0,comp894966_c0,comp87454_c0,comp4789_c0,comp61235_c0,co…
GO:0008150	Biological Process	GO:0008152	metabolic process	GO:0009893	positive regulation of metabolic process	GO:0032352	positive regulation of hormone metabolic process	1	comp47777_c0
GO:0008150	Biological Process	GO:0008152	metabolic process	GO:0009893	positive regulation of metabolic process	GO:0010604	positive regulation of macromolecule metabolic process	208	comp45365_c0,comp81913_c0,comp1580909_c0,comp23148_c0,comp48110_c0,comp83405_c2,comp80286_c1,comp71405_c0,comp2201_c0,comp27569_c0,comp46293_c0,comp4795_c0,comp61624_c0,comp60246_c0,comp73063_c0,comp84838_c1,comp52674_c0,comp36539_c0,comp33929_c0,comp69955_c0,comp67470_c0,comp70790_c0,comp2341232_c0,comp82199_c1,comp22026_c0,comp68478_c0,comp27800_c0,comp60536_c0,comp2648408_c0,comp83887_c0,comp7…
GO:0008150	Biological Process	GO:0008152	metabolic process	GO:0009893	positive regulation of metabolic process	GO:0031325	positive regulation of cellular metabolic process	388	comp2364472_c0,comp8738_c0,comp1872689_c0,comp76095_c0,comp1634_c1,comp8115_c0,comp44988_c0,comp58227_c1,comp87696_c0,comp2299952_c0,comp55174_c1,comp78108_c0,comp67400_c0,comp84256_c1,comp1829513_c0,comp47678_c0,comp4047_c0,comp1650914_c0,comp55653_c0,comp70941_c1,comp60898_c0,comp70543_c0,comp60735_c0,comp50855_c0,comp84633_c0,comp68729_c0,comp58439_c0,comp2150768_c0,comp1330895_c0,comp64901_c0…
GO:0008150	Biological Process	GO:0008152	metabolic process	GO:0009893	positive regulation of metabolic process	GO:0045834	positive regulation of lipid metabolic process	5	comp162444_c0,comp2388581_c0,comp7606_c0,comp73587_c1,comp73587_c0
GO:0008150	Biological Process	GO:0008152	metabolic process	GO:0009893	positive regulation of metabolic process	GO:0051173	positive regulation of nitrogen compound metabolic process	158	comp71578_c0,comp4258_c0,comp71125_c1,comp77901_c0,comp38091_c1,comp36742_c0,comp60314_c0,comp37848_c0,comp1120349_c0,comp78468_c0,comp41687_c0,comp52756_c0,comp45524_c0,comp83692_c0,comp69296_c0,comp40727_c0,comp51964_c0,comp66412_c0,comp74074_c0,comp71289_c2,comp815329_c0,comp64779_c0,comp1622582_c0,comp41769_c1,comp46775_c0,comp80715_c0,comp43119_c0,comp38091_c0,comp74457_c0,comp1974964_c0,com…
GO:0008150	Biological Process	GO:0008152	metabolic process	GO:0009893	positive regulation of metabolic process	GO:0009891	positive regulation of biosynthetic process	187	comp39967_c1,comp79071_c2,comp66840_c0,comp75687_c3,comp198771_c0,comp2551846_c0,comp32879_c0,comp1244978_c0,comp69970_c0,comp76152_c1,comp1117051_c0,comp32781_c0,comp1144428_c0,comp1518651_c0,comp287984_c0,comp1295653_c0,comp2923_c0,comp5818_c0,comp839038_c0,comp149694_c0,comp2388581_c0,comp4253_c0,comp84498_c0,comp63234_c0,comp74271_c3,comp49979_c0,comp63862_c1,comp64064_c0,comp76170_c1,comp671…
GO:0008150	Biological Process	GO:0008152	metabolic process	GO:0044710	single-organism metabolic process	GO:1901657	glycosyl compound metabolic process	2227	comp984737_c0,comp663_c0,comp2293_c0,comp83677_c2,comp52125_c0,comp74270_c1,comp61477_c0,comp54700_c0,comp33009_c0,comp78887_c1,comp2395099_c0,comp3471109_c0,comp82132_c5,comp57253_c0,comp36528_c0,comp3207149_c0,comp66209_c0,comp61301_c0,comp55174_c0,comp79063_c0,comp72662_c1,comp2056777_c0,comp23991_c0,comp573657_c0,comp2595552_c0,comp39201_c1,comp573134_c0,comp80667_c0,comp2309570_c0,comp158367…
GO:0008150	Biological Process	GO:0008152	metabolic process	GO:0044710	single-organism metabolic process	GO:0006629	lipid metabolic process	2501	comp61615_c0,comp54566_c0,comp73264_c1,comp1995571_c0,comp83082_c0,comp83635_c0,comp60470_c0,comp38178_c0,comp51542_c0,comp73788_c0,comp60176_c0,comp67214_c1,comp69188_c0,comp32727_c0,comp33300_c0,comp3565848_c0,comp85281_c0,comp2077054_c0,comp79449_c0,comp82248_c2,comp54158_c0,comp73983_c0,comp84275_c0,comp46961_c0,comp76249_c0,comp39422_c0,comp1924376_c0,comp100494_c0,comp65975_c1,comp66340_c0,…
c0,comp3282544_c0,comp53914_c1,comp3110937_c0,comp39323_c0,comp45344_c2,comp621_c1,comp442177_c0,comp57997_c0,comp73839_c0,comp1865850_c0,comp81838_c2,comp97148_c0,comp32851_c0,comp82583_c0,comp77378_c0,comp72112_c3,comp80219_c0,comp75087_c0,comp67083_c0,comp80802_c5,comp77977_c1,comp86034_c0,comp32910_c0,comp80802_c4,comp57460_c1,comp83021_c4,comp74008_c0,comp68435_c1,comp79187_c0,comp72699_c0,c…
GO:0008150	Biological Process	GO:0008152	metabolic process	GO:0044710	single-organism metabolic process	GO:0015977	carbon fixation	146	comp80946_c2,comp6169_c0,comp25640_c0,comp1291623_c0,comp1904283_c0,comp1325218_c0,comp66322_c0,comp66824_c0,comp57071_c0,comp66463_c1,comp61518_c1,comp75207_c0,comp80783_c1,comp1146548_c0,comp84609_c0,comp2299315_c0,comp61518_c0,comp80103_c0,comp72778_c0,comp73604_c0,comp2002181_c0,comp82780_c0,comp50532_c0,comp84430_c0,comp1521615_c0,comp78947_c0,comp999847_c0,comp61232_c0,comp68484_c1,comp5114…
GO:0008150	Biological Process	GO:0008152	metabolic process	GO:0044710	single-organism metabolic process	GO:0042197	halogenated hydrocarbon metabolic process	112	comp68421_c0,comp78867_c2,comp44303_c0,comp78082_c0,comp77691_c1,comp54183_c1,comp18561_c0,comp72550_c0,comp79822_c2,comp67174_c2,comp9924_c0,comp84207_c0,comp31089_c0,comp1176753_c0,comp1522826_c0,comp81201_c0,comp14673_c0,comp1318180_c0,comp20495_c0,comp57640_c0,comp78867_c1,comp88570_c0,comp83203_c0,comp83337_c0,comp54183_c0,comp27580_c0,comp54183_c2,comp62498_c0,comp74515_c0,comp50650_c0,comp…
GO:0008150	Biological Process	GO:0008152	metabolic process	GO:0044710	single-organism metabolic process	GO:0019748	secondary metabolic process	293	comp75381_c1,comp9665_c0,comp59324_c0,comp50078_c0,comp63256_c0,comp1285695_c0,comp82823_c1,comp81630_c5,comp1288376_c0,comp61737_c0,comp77490_c1,comp73234_c0,comp84798_c2,comp83568_c0,comp399239_c0,comp80693_c2,comp82248_c0,comp69847_c0,comp82505_c0,comp70096_c0,comp7869_c0,comp2436351_c0,comp71639_c0,comp71123_c1,comp45382_c0,comp249107_c0,comp93214_c0,comp43630_c0,comp83020_c0,comp77457_c2,com…
GO:0008150	Biological Process	GO:0008152	metabolic process	GO:0044710	single-organism metabolic process	GO:0055114	oxidation-reduction process	1417	comp53929_c0,comp1210452_c0,comp85613_c0,comp49445_c0,comp79463_c1,comp30368_c0,comp2009270_c0,comp56680_c1,comp63244_c0,comp54485_c1,comp84543_c5,comp86601_c0,comp70331_c0,comp44354_c0,comp86455_c0,comp26219_c0,comp17530_c0,comp64660_c1,comp68441_c1,comp718193_c0,comp609498_c0,comp1884404_c0,comp50958_c0,comp45615_c2,comp78098_c2,comp79120_c0,comp18453_c0,comp1525463_c0,comp69921_c0,comp5112_c0,…
GO:0008150	Biological Process	GO:0008152	metabolic process	GO:0044710	single-organism metabolic process	GO:0042440	pigment metabolic process	582	comp316709_c0,comp82652_c5,comp686_c0,comp2257756_c0,comp76498_c1,comp59122_c0,comp1126809_c0,comp1384170_c0,comp888412_c0,comp73849_c0,comp66383_c1,comp51858_c0,comp83269_c0,comp74048_c1,comp78946_c1,comp82180_c1,comp90191_c0,comp70543_c1,comp1541309_c0,comp1852838_c0,comp73358_c1,comp80743_c0,comp78329_c0,comp78068_c3,comp51604_c0,comp81668_c0,comp70922_c1,comp80177_c0,comp80424_c1,comp73153_c0…
GO:0008150	Biological Process	GO:0008152	metabolic process	GO:0044710	single-organism metabolic process	GO:1901568	fatty acid derivative metabolic process	18	comp464_c0,comp1921786_c0,comp76805_c0,comp1404836_c0,comp61752_c1,comp25588_c0,comp15227_c0,comp1587439_c0,comp16187_c0,comp3282544_c0,comp2403712_c0,comp1160341_c0,comp84798_c3,comp77339_c0,comp3941309_c0,comp49850_c0,comp464_c1,comp71015_c0
GO:0008150	Biological Process	GO:0008152	metabolic process	GO:0044710	single-organism metabolic process	GO:0043446	cellular alkane metabolic process	130	comp24930_c1,comp70236_c0,comp909064_c0,comp50126_c0,comp76286_c0,comp39065_c0,comp2188921_c0,comp55587_c0,comp68022_c0,comp80062_c0,comp88729_c0,comp1884404_c0,comp73833_c0,comp15790_c0,comp81820_c1,comp712860_c0,comp77582_c0,comp57100_c0,comp534948_c0,comp986782_c0,comp46739_c0,comp47372_c0,comp74138_c1,comp79416_c1,comp55899_c0,comp72907_c0,comp86861_c0,comp43038_c0,comp88743_c0,comp84636_c0,c…
GO:0008150	Biological Process	GO:0008152	metabolic process	GO:0044710	single-organism metabolic process	GO:0045730	respiratory burst	4	comp162444_c0,comp80976_c0,comp7606_c0,comp83456_c2
GO:0008150	Biological Process	GO:0008152	metabolic process	GO:0044710	single-organism metabolic process	GO:0019296	coenzyme M metabolic process	2	comp48051_c0,comp79151_c0
GO:0008150	Biological Process	GO:0008152	metabolic process	GO:0044710	single-organism metabolic process	GO:0044712	single-organism catabolic process	568	comp49038_c0,comp82606_c0,comp77131_c0,comp22541_c0,comp2359630_c0,comp17608_c0,comp791675_c0,comp991447_c0,comp616329_c0,comp1293574_c0,comp2672726_c0,comp85008_c0,comp83331_c0,comp73536_c0,comp87565_c0,comp17919_c0,comp804676_c0,comp24421_c0,comp2588292_c0,comp50807_c0,comp70331_c2,comp49470_c0,comp2358726_c0,comp61728_c0,comp84091_c0,comp903288_c0,comp73917_c2,comp75680_c0,comp84349_c0,comp878…
GO:0008150	Biological Process	GO:0008152	metabolic process	GO:0044710	single-organism metabolic process	GO:0070988	demethylation	1	comp33621_c0
GO:0008150	Biological Process	GO:0008152	metabolic process	GO:0044710	single-organism metabolic process	GO:0044711	single-organism biosynthetic process	2436	comp60198_c0,comp84114_c0,comp17516_c0,comp2059890_c0,comp1285695_c0,comp73285_c0,comp69236_c0,comp3442857_c0,comp45187_c0,comp1832832_c0,comp1299286_c0,comp84279_c1,comp74035_c0,comp74183_c1,comp61413_c0,comp721877_c0,comp58205_c0,comp60920_c0,comp77791_c0,comp85350_c0,comp1608318_c0,comp28045_c0,comp72812_c0,comp1847874_c0,comp82775_c0,comp51318_c0,comp56956_c0,comp80630_c2,comp83100_c0,comp171…
GO:0008150	Biological Process	GO:0008152	metabolic process	GO:0044710	single-organism metabolic process	GO:0044281	small molecule metabolic process	9843	comp1061925_c0,comp1126479_c0,comp168436_c0,comp1128758_c0,comp72021_c1,comp76111_c0,comp1691902_c0,comp69444_c0,comp9652_c0,comp73450_c0,comp81773_c3,comp51750_c1,comp33050_c0,comp77891_c0,comp3542_c1,comp4173_c0,comp10053_c0,comp1836414_c0,comp2298964_c0,comp83019_c1,comp69580_c1,comp69667_c1,comp67296_c0,comp1521362_c0,comp76166_c0,comp47159_c0,comp68608_c0,comp85162_c0,comp12703_c0,comp325186…
48_c2,comp71713_c0,comp34126_c0,comp46999_c0,comp72158_c0,comp84822_c0,comp82842_c0,comp69431_c0,comp76838_c3,comp1313855_c0,comp5441_c0,comp1531601_c0,comp78662_c1,comp10977_c0,comp83331_c0,comp8218_c0,comp77650_c1,comp69931_c0,comp71723_c0,comp78082_c0,comp76311_c2,comp77669_c9,comp82133_c0,comp50559_c0,comp80942_c7,comp46821_c0,comp79732_c3,comp78304_c0,comp72866_c0,comp49377_c0,comp1891251_c0…
3_c0,comp1916228_c0,comp81506_c1,comp61452_c1,comp1993226_c0,comp46794_c0,comp3159413_c0,comp68410_c0,comp73258_c0,comp119596_c0,comp57019_c0,comp1580871_c0,comp24788_c0,comp58567_c0,comp17836_c0,comp82868_c1,comp81978_c2,comp72215_c1,comp1538398_c0,comp76582_c3,comp69297_c1,comp73615_c1,comp1357927_c0,comp45502_c1,comp58386_c1,comp64667_c0,comp928019_c0,comp62396_c0,comp77322_c0,comp892236_c0,co…
,comp78207_c1,comp32821_c0,comp47192_c0,comp2654995_c0,comp82216_c4,comp1613253_c0,comp72561_c0,comp1002086_c0,comp83963_c1,comp84842_c0,comp488387_c0,comp79901_c0,comp84732_c0,comp41741_c0,comp81532_c0,comp83055_c0,comp50286_c0,comp52249_c0,comp1491693_c0,comp66457_c0,comp45856_c0,comp44263_c0,comp76670_c0,comp62749_c0,comp69182_c0,comp69502_c1,comp56395_c2,comp84149_c4,comp25729_c0,comp1898527_…
_c0,comp1675464_c0,comp58941_c1,comp1006934_c0,comp55780_c0,comp1545791_c0,comp80799_c1,comp70036_c0,comp71633_c1,comp2469292_c0,comp1602660_c0,comp84515_c0,comp79085_c0,comp78942_c2,comp48556_c0,comp1036949_c0,comp81970_c0,comp78809_c0,comp2356812_c0,comp80681_c0,comp1618_c0,comp82592_c0,comp113545_c0
GO:0008150	Biological Process	GO:0008152	metabolic process	GO:0044710	single-organism metabolic process	GO:0006023	aminoglycan biosynthetic process	122	comp79614_c0,comp56679_c0,comp79490_c1,comp75847_c0,comp39566_c0,comp74426_c0,comp626526_c0,comp67054_c0,comp81189_c0,comp28499_c0,comp64114_c0,comp64114_c1,comp9596_c0,comp32633_c1,comp66969_c0,comp67112_c1,comp47688_c0,comp77936_c0,comp51382_c0,comp56221_c0,comp985_c0,comp1011_c1,comp75623_c0,comp74738_c0,comp83044_c0,comp29764_c0,comp12526_c0,comp1594746_c0,comp61129_c0,comp2677952_c0,comp8281…
GO:0008150	Biological Process	GO:0008152	metabolic process	GO:0044710	single-organism metabolic process	GO:0006081	cellular aldehyde metabolic process	207	comp42967_c1,comp3111901_c0,comp83080_c1,comp61728_c0,comp65215_c0,comp66322_c0,comp66824_c0,comp63574_c0,comp56162_c0,comp1377523_c0,comp82913_c2,comp80704_c0,comp75728_c0,comp80946_c2,comp6169_c0,comp49957_c0,comp2075572_c0,comp82133_c0,comp671506_c0,comp77493_c1,comp51143_c0,comp54534_c0,comp54087_c0,comp999847_c0,comp1521615_c0,comp76091_c0,comp1718093_c0,comp78947_c0,comp73604_c0,comp3017620…
GO:0008150	Biological Process	GO:0008152	metabolic process	GO:0042445	hormone metabolic process	GO:0009850	auxin metabolic process	19	comp29556_c1,comp82248_c0,comp530421_c0,comp47356_c0,comp76249_c0,comp83257_c2,comp79957_c0,comp64815_c0,comp43630_c0,comp82902_c1,comp73751_c0,comp84948_c0,comp33117_c0,comp68597_c0,comp84907_c1,comp47777_c0,comp45382_c0,comp82248_c2,comp81831_c2
GO:0008150	Biological Process	GO:0008152	metabolic process	GO:0042445	hormone metabolic process	GO:0034754	cellular hormone metabolic process	176	comp74070_c0,comp54949_c0,comp66873_c4,comp46319_c0,comp2458204_c0,comp80245_c0,comp78087_c0,comp102599_c0,comp1337259_c0,comp81970_c0,comp26374_c0,comp52631_c1,comp78052_c0,comp1618575_c0,comp1543812_c0,comp69952_c0,comp79400_c0,comp68763_c0,comp74916_c1,comp48752_c0,comp81121_c0,comp58060_c0,comp78797_c1,comp80094_c1,comp65508_c0,comp2526758_c0,comp76975_c0,comp74773_c0,comp70843_c0,comp60554_c…
GO:0008150	Biological Process	GO:0008152	metabolic process	GO:0042445	hormone metabolic process	GO:0016131	brassinosteroid metabolic process	8	comp71822_c0,comp81318_c0,comp77115_c0,comp71212_c0,comp80219_c0,comp81710_c2,comp33166_c0,comp32233_c0
GO:0008150	Biological Process	GO:0008152	metabolic process	GO:0042445	hormone metabolic process	GO:0042810	pheromone metabolic process	4	comp72294_c0,comp75419_c5,comp82061_c0,comp55384_c0
GO:0008150	Biological Process	GO:0008152	metabolic process	GO:0042445	hormone metabolic process	GO:0032352	positive regulation of hormone metabolic process	1	comp47777_c0
GO:0008150	Biological Process	GO:0008152	metabolic process	GO:0042445	hormone metabolic process	GO:0032350	regulation of hormone metabolic process	1	comp47777_c0
GO:0008150	Biological Process	GO:0008152	metabolic process	GO:0042445	hormone metabolic process	GO:0042446	hormone biosynthetic process	35	comp79957_c0,comp38866_c0,comp55384_c0,comp530421_c0,comp71212_c0,comp76303_c2,comp29556_c1,comp32233_c0,comp81710_c2,comp75419_c5,comp78797_c3,comp45382_c0,comp82248_c2,comp82061_c0,comp78797_c1,comp43630_c0,comp68597_c0,comp73751_c0,comp84948_c0,comp74773_c0,comp72294_c0,comp70030_c0,comp81318_c0,comp77115_c0,comp64815_c0,comp80219_c0,comp82248_c0,comp59670_c0,comp76249_c0,comp84907_c1,comp7182…
GO:0008150	Biological Process	GO:0008152	metabolic process	GO:0009058	biosynthetic process	GO:0042446	hormone biosynthetic process	35	comp79957_c0,comp38866_c0,comp55384_c0,comp530421_c0,comp71212_c0,comp76303_c2,comp29556_c1,comp32233_c0,comp81710_c2,comp75419_c5,comp78797_c3,comp45382_c0,comp82248_c2,comp82061_c0,comp78797_c1,comp43630_c0,comp68597_c0,comp73751_c0,comp84948_c0,comp74773_c0,comp72294_c0,comp70030_c0,comp81318_c0,comp77115_c0,comp64815_c0,comp80219_c0,comp82248_c0,comp59670_c0,comp76249_c0,comp84907_c1,comp7182…
GO:0008150	Biological Process	GO:0008152	metabolic process	GO:0009058	biosynthetic process	GO:0009889	regulation of biosynthetic process	4928	comp56579_c3,comp50680_c0,comp809681_c0,comp5135_c0,comp1949629_c0,comp1121948_c0,comp1709537_c0,comp16388_c0,comp70727_c0,comp954956_c0,comp65286_c0,comp2565_c0,comp315525_c0,comp680186_c0,comp70481_c2,comp74654_c2,comp76264_c1,comp62086_c0,comp2330910_c0,comp4535_c0,comp1382100_c0,comp75530_c1,comp21090_c0,comp21606_c0,comp80490_c0,comp32740_c0,comp66502_c0,comp3137675_c0,comp75419_c6,comp63015…
7,comp66289_c1,comp12691_c0,comp2420016_c0,comp62139_c0,comp38834_c0,comp64420_c0,comp59443_c0,comp1840586_c0,comp74848_c0,comp2401458_c0,comp66059_c0,comp77416_c0,comp2014690_c0,comp43777_c0,comp1353968_c0,comp5703_c0,comp67976_c0,comp74073_c0,comp674934_c0,comp80413_c0,comp81961_c0,comp1709182_c0,comp13697_c0,comp39332_c0,comp983190_c0,comp725528_c0,comp287984_c0,comp1446602_c0,comp8448_c0,comp…
0,comp45524_c0,comp77101_c0,comp84463_c0,comp79448_c1,comp66143_c2,comp68535_c0,comp1016767_c0,comp64007_c0,comp70667_c0,comp32835_c0,comp982448_c0
GO:0008150	Biological Process	GO:0008152	metabolic process	GO:0009058	biosynthetic process	GO:0044711	single-organism biosynthetic process	2436	comp60198_c0,comp84114_c0,comp17516_c0,comp2059890_c0,comp1285695_c0,comp73285_c0,comp69236_c0,comp3442857_c0,comp45187_c0,comp1832832_c0,comp1299286_c0,comp84279_c1,comp74035_c0,comp74183_c1,comp61413_c0,comp721877_c0,comp58205_c0,comp60920_c0,comp77791_c0,comp85350_c0,comp1608318_c0,comp28045_c0,comp72812_c0,comp1847874_c0,comp82775_c0,comp51318_c0,comp56956_c0,comp80630_c2,comp83100_c0,comp171…
GO:0008150	Biological Process	GO:0008152	metabolic process	GO:0009058	biosynthetic process	GO:0009890	negative regulation of biosynthetic process	180	comp565040_c0,comp67401_c1,comp45748_c0,comp49162_c1,comp84733_c0,comp1297945_c0,comp991058_c0,comp38746_c0,comp31522_c0,comp1009923_c0,comp81663_c0,comp77418_c0,comp3072079_c0,comp64111_c1,comp83031_c0,comp80255_c0,comp20277_c0,comp552_c0,comp67071_c0,comp82356_c1,comp81062_c0,comp81393_c1,comp84959_c0,comp2375886_c0,comp1283843_c0,comp81692_c3,comp2353865_c0,comp70911_c0,comp2893238_c0,comp3234…
GO:0008150	Biological Process	GO:0008152	metabolic process	GO:0009058	biosynthetic process	GO:0046148	pigment biosynthetic process	511	comp32816_c0,comp79866_c0,comp82002_c0,comp1162770_c0,comp3074227_c0,comp83233_c2,comp46570_c0,comp1868092_c0,comp62722_c0,comp37623_c0,comp61560_c0,comp1130175_c0,comp83779_c0,comp84647_c0,comp53290_c0,comp80512_c0,comp63029_c0,comp70998_c0,comp72625_c0,comp49263_c0,comp1956950_c0,comp86556_c0,comp80123_c0,comp68434_c0,comp77949_c0,comp1564658_c0,comp24694_c0,comp82730_c2,comp79384_c0,comp31904_…
GO:0008150	Biological Process	GO:0008152	metabolic process	GO:0009058	biosynthetic process	GO:0044249	cellular biosynthetic process	13624	comp46765_c0,comp69431_c0,comp82842_c0,comp75516_c0,comp74283_c0,comp48545_c0,comp82866_c0,comp2304956_c0,comp65348_c2,comp55375_c0,comp15399_c0,comp1511759_c0,comp85486_c0,comp11346_c0,comp81562_c2,comp2298304_c0,comp75678_c2,comp1698498_c0,comp22172_c0,comp8778_c0,comp50060_c0,comp76731_c0,comp3264516_c0,comp1113296_c0,comp46010_c0,comp1303549_c0,comp65992_c0,comp66600_c0,comp24337_c0,comp20323…
comp1672155_c0,comp3176_c0,comp79924_c7,comp1933651_c0,comp27960_c0,comp2457988_c0,comp31482_c0,comp82305_c5,comp624450_c0,comp84969_c0,comp36381_c0,comp52630_c0,comp61484_c0,comp78832_c0,comp61544_c0,comp2557514_c0,comp38897_c0,comp42186_c0,comp73563_c0,comp71225_c0,comp83866_c0,comp1853409_c0,comp17642_c0,comp46619_c0,comp83500_c0,comp50221_c0,comp68699_c0,comp69619_c2,comp62324_c0,comp51917_c0…
mp3481_c1,comp73992_c0,comp68241_c0,comp19836_c0,comp79974_c0,comp75385_c0,comp68350_c0,comp82891_c0,comp987184_c0,comp83124_c1,comp3413_c1,comp4515_c1,comp76291_c0,comp78978_c0,comp74195_c0,comp48303_c0,comp45461_c0,comp1443800_c0,comp73033_c1,comp80430_c0,comp1112922_c0,comp71370_c0,comp77072_c0,comp1658792_c0,comp79231_c0,comp76287_c0,comp62725_c0,comp1542985_c0,comp10036_c0,comp82940_c0,comp6…
c0,comp70710_c0,comp64463_c0,comp210181_c0,comp47477_c0,comp65983_c0,comp50064_c0,comp71910_c1,comp2315273_c0,comp79383_c1,comp2001323_c0,comp1840902_c0,comp72676_c1,comp78965_c0,comp3699_c1,comp2373641_c0,comp32537_c0,comp978217_c0,comp15878_c0,comp37915_c0,comp72048_c0,comp78017_c1,comp70851_c0,comp1160450_c0,comp2312442_c0,comp84122_c0,comp47871_c0,comp45713_c1,comp27392_c0,comp74420_c0,comp67…
omp1863444_c0,comp86810_c0,comp1306004_c0,comp8531_c0,comp32511_c0,comp1779286_c0,comp65050_c0,comp1620347_c0,comp1297155_c0,comp72157_c0,comp386536_c0,comp33063_c0,comp64840_c0,comp63223_c1,comp55564_c0,comp46303_c0,comp83287_c0,comp72287_c1,comp48382_c0,comp70979_c0,comp571035_c0,comp30857_c0,comp1808847_c0,comp65101_c0,comp76225_c0,comp1516574_c0,comp2478145_c0,comp575326_c0,comp53940_c0,comp8…
p67401_c1,comp69107_c1,comp61175_c0,comp1344041_c0,comp80083_c0,comp629020_c0,comp68547_c0,comp73167_c0,comp76422_c0,comp83488_c0,comp754425_c0,comp81064_c2,comp230_c1,comp66935_c0,comp70045_c0,comp84233_c0,comp33048_c0,comp83272_c0,comp66305_c0,comp10937_c0,comp28340_c0,comp84553_c3,comp4524674_c0,comp76407_c7,comp57202_c0,comp83499_c0,comp79782_c0,comp73759_c0,comp68186_c0,comp85509_c0,comp6722…
GO:0008150	Biological Process	GO:0008152	metabolic process	GO:0009058	biosynthetic process	GO:1901576	organic substance biosynthetic process	14041	comp69062_c1,comp80665_c0,comp2603_c0,comp72832_c0,comp59438_c0,comp82661_c0,comp77422_c0,comp2319177_c0,comp78320_c0,comp82730_c2,comp72398_c0,comp66902_c0,comp82028_c0,comp52439_c0,comp57269_c0,comp72936_c1,comp70370_c0,comp2005824_c0,comp1115541_c0,comp65575_c0,comp1067428_c0,comp883029_c0,comp64560_c0,comp787793_c0,comp82711_c0,comp79431_c0,comp32633_c1,comp1546354_c0,comp32418_c0,comp1846698…
c0,comp9873_c0,comp51438_c0,comp76457_c0,comp76129_c0,comp85350_c0,comp48165_c1,comp4384_c0,comp69090_c0,comp1702835_c0,comp80711_c10,comp72812_c0,comp1847874_c0,comp80844_c0,comp76708_c3,comp78444_c0,comp80630_c2,comp83100_c0,comp81678_c2,comp1440485_c0,comp12593_c0,comp5083_c0,comp79363_c0,comp4465_c0,comp71093_c0,comp68278_c0,comp64981_c1,comp81959_c2,comp35373_c0,comp79924_c5,comp38536_c0,com…
4343_c0,comp1147105_c0,comp60629_c2,comp64387_c0,comp79998_c1,comp50057_c0,comp15575_c0,comp39469_c0,comp59372_c0,comp22970_c0,comp85846_c0,comp64009_c0,comp77091_c0,comp78342_c0,comp4964_c0,comp79643_c0,comp58190_c0,comp83995_c1,comp77018_c0,comp9350_c0,comp52206_c0,comp30749_c0,comp79160_c2,comp1298554_c0,comp1141077_c0,comp72775_c0,comp75041_c0,comp84446_c0,comp1582663_c0,comp72632_c0,comp7913…
_c0,comp62365_c1,comp45635_c0,comp81017_c0,comp32922_c0,comp65632_c0,comp1352846_c0,comp50858_c0,comp32530_c0,comp1125485_c0,comp84892_c1,comp77389_c0,comp81223_c0,comp73736_c1,comp39115_c0,comp77473_c0,comp78517_c0,comp59889_c0,comp2059472_c0,comp72919_c0,comp76233_c0,comp50071_c0,comp14558_c0,comp56639_c0,comp1118513_c0,comp72858_c1,comp66784_c1,comp429006_c0,comp82762_c5,comp82801_c0,comp51288…
0,comp71683_c2,comp51859_c0,comp75084_c1,comp61983_c0,comp75395_c0,comp1931591_c0,comp33886_c0,comp72127_c0,comp27718_c0,comp72334_c0,comp47858_c0,comp60477_c0,comp1359147_c0,comp1843494_c0,comp65707_c0,comp82158_c0,comp57494_c0,comp73632_c0,comp70120_c0,comp84133_c0,comp1115770_c0,comp23674_c0,comp1207187_c0,comp81615_c0,comp33095_c0,comp58735_c0,comp71286_c0,comp78662_c2,comp69930_c0,comp58787_…
133_c0,comp1865861_c0,comp1863667_c0,comp10706_c0,comp74106_c0,comp89428_c0,comp58826_c0,comp1313855_c0,comp1115617_c0,comp78662_c1,comp48638_c0,comp34930_c0,comp77339_c0,comp2367713_c0,comp61946_c0,comp60766_c1,comp80279_c0,comp66234_c2,comp2245730_c0,comp1004214_c0,comp1136126_c0,comp1916228_c0,comp82811_c0,comp3227_c0,comp81086_c1,comp78314_c0,comp67156_c0,comp1879206_c0,comp48470_c0,comp62519…
GO:0008150	Biological Process	GO:0008152	metabolic process	GO:0009058	biosynthetic process	GO:0009891	positive regulation of biosynthetic process	187	comp39967_c1,comp79071_c2,comp66840_c0,comp75687_c3,comp198771_c0,comp2551846_c0,comp32879_c0,comp1244978_c0,comp69970_c0,comp76152_c1,comp1117051_c0,comp32781_c0,comp1144428_c0,comp1518651_c0,comp287984_c0,comp1295653_c0,comp2923_c0,comp5818_c0,comp839038_c0,comp149694_c0,comp2388581_c0,comp4253_c0,comp84498_c0,comp63234_c0,comp74271_c3,comp49979_c0,comp63862_c1,comp64064_c0,comp76170_c1,comp671…
GO:0008150	Biological Process	GO:0008152	metabolic process	GO:0009058	biosynthetic process	GO:0016226	iron-sulfur cluster assembly	2	comp80843_c0,comp86858_c0
GO:0008150	Biological Process	GO:0008152	metabolic process	GO:0019222	regulation of metabolic process	GO:0009893	positive regulation of metabolic process	392	comp64064_c0,comp1549049_c0,comp52069_c0,comp63600_c0,comp2143193_c0,comp2301757_c0,comp75999_c0,comp7606_c0,comp68660_c0,comp60819_c0,comp51833_c0,comp2302047_c0,comp46607_c0,comp67175_c1,comp1359156_c0,comp69627_c0,comp68656_c1,comp72697_c0,comp57757_c0,comp68997_c1,comp75687_c3,comp198771_c0,comp66840_c0,comp2551846_c0,comp83456_c2,comp79455_c0,comp39967_c1,comp162444_c0,comp2042631_c0,comp327…
GO:0008150	Biological Process	GO:0008152	metabolic process	GO:0019222	regulation of metabolic process	GO:0043455	regulation of secondary metabolic process	7	comp73587_c0,comp73587_c1,comp81115_c0,comp70267_c3,comp50078_c0,comp77203_c2,comp41687_c0
GO:0008150	Biological Process	GO:0008152	metabolic process	GO:0019222	regulation of metabolic process	GO:0080090	regulation of primary metabolic process	5778	comp2478946_c0,comp59082_c0,comp63323_c0,comp61626_c0,comp81079_c0,comp61178_c0,comp71297_c0,comp52674_c0,comp39661_c1,comp68633_c0,comp47165_c1,comp67026_c0,comp552661_c0,comp984720_c0,comp65199_c1,comp69780_c0,comp575345_c0,comp56777_c0,comp33498_c1,comp1330107_c0,comp68396_c0,comp9379_c0,comp71276_c2,comp1311143_c0,comp1294573_c0,comp1321250_c0,comp56584_c0,comp77080_c0,comp80780_c1,comp66934_…
6_c0,comp9408_c0,comp1531002_c0,comp79191_c0,comp1042798_c0,comp1884164_c0,comp55105_c0,comp1318777_c0,comp58286_c0,comp68130_c0,comp2040691_c0,comp11303_c0,comp2715443_c0,comp71786_c0,comp70541_c0,comp84305_c0,comp1524972_c0,comp1404836_c0,comp82296_c0,comp70723_c1,comp73231_c0,comp84786_c1,comp52756_c0,comp1845291_c0,comp81247_c0,comp81977_c0,comp97148_c1,comp51340_c0,comp722557_c0,comp2211_c0,…
omp84681_c0,comp718830_c0,comp81187_c0,comp61688_c0,comp71046_c3,comp21361_c0,comp2403691_c0,comp419648_c0,comp50407_c0,comp3993903_c0,comp48712_c0,comp47069_c0,comp1352389_c0,comp80017_c0,comp57414_c1,comp69100_c0,comp64972_c0,comp50885_c0,comp82755_c0,comp75779_c0,comp454720_c0,comp83054_c0,comp1286947_c0,comp77830_c0,comp34863_c0,comp36846_c0,comp2444846_c0,comp1411485_c0,comp73235_c1,comp7561…
GO:0008150	Biological Process	GO:0008152	metabolic process	GO:0019222	regulation of metabolic process	GO:0031323	regulation of cellular metabolic process	5881	comp72360_c0,comp81994_c0,comp1862121_c0,comp75265_c0,comp85289_c0,comp79588_c0,comp23152_c0,comp2328350_c0,comp67294_c0,comp51964_c0,comp74059_c0,comp48304_c0,comp6649_c0,comp75331_c1,comp79954_c1,comp68772_c0,comp82464_c2,comp24187_c0,comp81592_c0,comp49485_c0,comp80265_c0,comp85256_c0,comp63363_c0,comp65171_c0,comp77670_c0,comp33099_c0,comp84979_c0,comp51463_c0,comp53163_c0,comp78204_c0,comp65…
mp15115_c0,comp84318_c0,comp66749_c0,comp84481_c1,comp1115678_c0,comp880572_c0,comp74159_c1,comp64620_c0,comp77002_c0,comp84367_c3,comp66877_c0,comp39230_c1,comp981767_c0,comp32686_c0,comp32614_c0,comp85446_c0,comp413873_c0,comp21388_c0,comp78579_c0,comp1867488_c0,comp54249_c0,comp34007_c0,comp878819_c0,comp69622_c1,comp48826_c0,comp79199_c0,comp25102_c0,comp1529604_c0,comp84561_c0,comp82581_c5,c…
comp68703_c0,comp15317_c0,comp1299590_c0,comp69536_c1,comp141864_c0,comp16510_c0,comp84877_c1,comp82977_c0,comp27192_c0,comp71285_c0,comp1377506_c0,comp61108_c0,comp84543_c1,comp77815_c0,comp64165_c0,comp79340_c0,comp75744_c0,comp78469_c2,comp58963_c0,comp569_c0,comp81062_c0,comp75686_c0,comp1116625_c0,comp64506_c0,comp81893_c0,comp61859_c2,comp73015_c0,comp67662_c0,comp58182_c0,comp73210_c0,comp…
GO:0008150	Biological Process	GO:0008152	metabolic process	GO:0019222	regulation of metabolic process	GO:0050790	regulation of catalytic activity	727	comp1855634_c0,comp87968_c0,comp65089_c0,comp66522_c0,comp68579_c2,comp1154189_c0,comp48407_c0,comp75614_c1,comp5017_c0,comp39201_c1,comp2595552_c0,comp573657_c0,comp73306_c0,comp11819_c0,comp1604512_c0,comp65324_c0,comp86465_c0,comp68688_c0,comp68579_c1,comp537109_c0,comp69112_c0,comp43307_c0,comp1873361_c0,comp65995_c0,comp55008_c0,comp57253_c0,comp85019_c0,comp24117_c0,comp1588629_c0,comp58810…
GO:0008150	Biological Process	GO:0008152	metabolic process	GO:0019222	regulation of metabolic process	GO:0009892	negative regulation of metabolic process	330	comp76322_c0,comp33493_c0,comp84366_c2,comp86589_c0,comp83981_c0,comp49463_c0,comp1132281_c0,comp53231_c1,comp81347_c4,comp1284315_c0,comp82940_c0,comp76276_c0,comp81662_c2,comp50447_c0,comp60988_c0,comp64632_c1,comp73844_c1,comp4371_c0,comp1863528_c0,comp71370_c0,comp83635_c0,comp68620_c1,comp1519306_c0,comp84182_c0,comp22825_c0,comp8448_c0,comp32360_c0,comp81447_c0,comp1562905_c0,comp73972_c0,c…
GO:0008150	Biological Process	GO:0008152	metabolic process	GO:0019222	regulation of metabolic process	GO:1900908	regulation of olefin metabolic process	2	comp72796_c1,comp79003_c0
GO:0008150	Biological Process	GO:0008152	metabolic process	GO:0019222	regulation of metabolic process	GO:0009889	regulation of biosynthetic process	4928	comp56579_c3,comp50680_c0,comp809681_c0,comp5135_c0,comp1949629_c0,comp1121948_c0,comp1709537_c0,comp16388_c0,comp70727_c0,comp954956_c0,comp65286_c0,comp2565_c0,comp315525_c0,comp680186_c0,comp70481_c2,comp74654_c2,comp76264_c1,comp62086_c0,comp2330910_c0,comp4535_c0,comp1382100_c0,comp75530_c1,comp21090_c0,comp21606_c0,comp80490_c0,comp32740_c0,comp66502_c0,comp3137675_c0,comp75419_c6,comp63015…
7,comp66289_c1,comp12691_c0,comp2420016_c0,comp62139_c0,comp38834_c0,comp64420_c0,comp59443_c0,comp1840586_c0,comp74848_c0,comp2401458_c0,comp66059_c0,comp77416_c0,comp2014690_c0,comp43777_c0,comp1353968_c0,comp5703_c0,comp67976_c0,comp74073_c0,comp674934_c0,comp80413_c0,comp81961_c0,comp1709182_c0,comp13697_c0,comp39332_c0,comp983190_c0,comp725528_c0,comp287984_c0,comp1446602_c0,comp8448_c0,comp…
0,comp45524_c0,comp77101_c0,comp84463_c0,comp79448_c1,comp66143_c2,comp68535_c0,comp1016767_c0,comp64007_c0,comp70667_c0,comp32835_c0,comp982448_c0
GO:0008150	Biological Process	GO:0008152	metabolic process	GO:0019222	regulation of metabolic process	GO:0060255	regulation of macromolecule metabolic process	5528	comp63219_c1,comp432742_c0,comp251295_c0,comp49349_c1,comp2521270_c0,comp1186548_c0,comp1526790_c0,comp68057_c0,comp1390505_c0,comp78649_c0,comp77455_c1,comp82423_c0,comp81058_c0,comp82268_c2,comp2883_c0,comp58081_c0,comp79924_c6,comp62427_c0,comp63587_c0,comp80189_c0,comp2497488_c0,comp798285_c0,comp69199_c0,comp75952_c0,comp76957_c0,comp81693_c5,comp83586_c0,comp67753_c1,comp94676_c0,comp15123_…
78401_c0,comp49052_c0,comp1984592_c0,comp44239_c0,comp79306_c2,comp34600_c0,comp2585773_c0,comp80999_c4,comp82233_c1,comp68631_c0,comp67097_c0,comp77286_c0,comp87496_c0,comp72857_c0,comp10791_c0,comp79538_c0,comp70230_c0,comp79206_c4,comp78285_c0,comp1870450_c0,comp79128_c1,comp81420_c0,comp20819_c1,comp1839617_c0,comp50846_c0,comp51837_c0,comp80227_c0,comp1934823_c0,comp448860_c0,comp71520_c1,co…
_c0,comp1125408_c0,comp1877300_c0,comp49648_c0,comp46452_c0,comp163393_c0,comp2410672_c0,comp1989588_c0,comp77200_c0,comp636_c0,comp32508_c0,comp51810_c0,comp1542846_c0,comp47079_c0,comp24846_c0,comp64534_c0,comp72054_c1,comp62129_c1,comp48086_c0,comp72018_c1,comp2323380_c0,comp47873_c0,comp81041_c1,comp75895_c0,comp610169_c0,comp2575810_c0,comp991672_c0,comp69186_c0,comp45587_c0,comp65904_c0,com…
GO:0008150	Biological Process	GO:0008152	metabolic process	GO:0019222	regulation of metabolic process	GO:0051171	regulation of nitrogen compound metabolic process	4955	comp35585_c0,comp61406_c0,comp73526_c0,comp1183148_c0,comp82998_c0,comp32350_c0,comp47930_c0,comp66988_c1,comp62995_c0,comp1878835_c0,comp80209_c0,comp33498_c0,comp3074594_c0,comp70822_c0,comp69692_c0,comp1297228_c0,comp28175_c0,comp39201_c1,comp893873_c0,comp65085_c0,comp65585_c0,comp75258_c0,comp59462_c0,comp68687_c1,comp51356_c0,comp81752_c0,comp262139_c0,comp2293_c0,comp2298140_c0,comp74270_c…
1,comp61809_c0,comp10524_c0,comp49424_c0,comp86721_c0,comp1965717_c0,comp59989_c0,comp63501_c0,comp71694_c0,comp78276_c0,comp2445406_c0,comp38476_c0,comp1900390_c0,comp46858_c0,comp17902_c0,comp72745_c0,comp20323_c0,comp74932_c1,comp82094_c0,comp70489_c0,comp82187_c4,comp33162_c0,comp80355_c0,comp75686_c1,comp75210_c0,comp25587_c0,comp60734_c1,comp80751_c0,comp43707_c0,comp58848_c0,comp364_c0,com…
comp1513453_c0,comp2019321_c0,comp60593_c0,comp82504_c0,comp73543_c1,comp78543_c1,comp81907_c2,comp77524_c1,comp49537_c0,comp64981_c0,comp82991_c1,comp82600_c3,comp63921_c0,comp32826_c0,comp52777_c0,comp276596_c0,comp70162_c0,comp83665_c3,comp2353690_c0,comp84593_c0,comp52775_c0,comp1563044_c0,comp2436282_c0,comp76678_c1,comp32111_c0,comp73005_c0,comp47543_c0,comp66959_c0,comp66935_c1,comp19423_c…
GO:0008150	Biological Process	GO:0008152	metabolic process	GO:0019222	regulation of metabolic process	GO:0032350	regulation of hormone metabolic process	1	comp47777_c0
GO:0008150	Biological Process	GO:0008152	metabolic process	GO:0019222	regulation of metabolic process	GO:0060263	regulation of respiratory burst	1	comp83456_c2
GO:0008150	Biological Process	GO:0008152	metabolic process	GO:0019222	regulation of metabolic process	GO:0009894	regulation of catabolic process	570	comp62138_c1,comp1860101_c0,comp980270_c0,comp79455_c0,comp39182_c0,comp50068_c0,comp2107067_c0,comp53811_c1,comp1192785_c0,comp16252_c0,comp2645740_c0,comp81314_c0,comp70989_c0,comp27558_c0,comp41506_c1,comp3074395_c0,comp72507_c0,comp1340_c0,comp1523655_c0,comp16616_c0,comp52069_c0,comp1434131_c0,comp64337_c0,comp2143193_c0,comp75999_c0,comp68660_c0,comp680_c0,comp2302047_c0,comp1551992_c0,comp…
GO:0008150	Biological Process	GO:0008152	metabolic process	GO:0009892	negative regulation of metabolic process	GO:0051172	negative regulation of nitrogen compound metabolic process	169	comp49228_c2,comp66889_c0,comp2429611_c0,comp79663_c2,comp63219_c1,comp72275_c0,comp61448_c0,comp1562905_c0,comp75789_c1,comp84296_c1,comp71049_c0,comp81447_c0,comp42302_c0,comp1519306_c0,comp32367_c0,comp8448_c0,comp78352_c0,comp64632_c1,comp33223_c0,comp1284315_c0,comp82940_c0,comp76276_c0,comp66564_c0,comp622847_c0,comp50447_c0,comp53231_c1,comp81347_c4,comp83981_c0,comp1132281_c0,comp2362701_…
GO:0008150	Biological Process	GO:0008152	metabolic process	GO:0009892	negative regulation of metabolic process	GO:0009895	negative regulation of catabolic process	1	comp67146_c2
GO:0008150	Biological Process	GO:0008152	metabolic process	GO:0009892	negative regulation of metabolic process	GO:0009890	negative regulation of biosynthetic process	180	comp565040_c0,comp67401_c1,comp45748_c0,comp49162_c1,comp84733_c0,comp1297945_c0,comp991058_c0,comp38746_c0,comp31522_c0,comp1009923_c0,comp81663_c0,comp77418_c0,comp3072079_c0,comp64111_c1,comp83031_c0,comp80255_c0,comp20277_c0,comp552_c0,comp67071_c0,comp82356_c1,comp81062_c0,comp81393_c1,comp84959_c0,comp2375886_c0,comp1283843_c0,comp81692_c3,comp2353865_c0,comp70911_c0,comp2893238_c0,comp3234…
GO:0008150	Biological Process	GO:0008152	metabolic process	GO:0009892	negative regulation of metabolic process	GO:0045912	negative regulation of carbohydrate metabolic process	3	comp45748_c0,comp83635_c0,comp85472_c0
GO:0008150	Biological Process	GO:0008152	metabolic process	GO:0009892	negative regulation of metabolic process	GO:0031324	negative regulation of cellular metabolic process	242	comp44792_c0,comp1308752_c0,comp85016_c0,comp75942_c0,comp33108_c0,comp27000_c0,comp50407_c0,comp64206_c0,comp81692_c0,comp61108_c0,comp60342_c0,comp106915_c0,comp61923_c0,comp49709_c1,comp73738_c0,comp73630_c1,comp70911_c0,comp32345_c0,comp2893238_c0,comp50319_c0,comp1118645_c0,comp76965_c2,comp62808_c0,comp72166_c0,comp57476_c0,comp67146_c2,comp84450_c0,comp444697_c0,comp83031_c0,comp64111_c1,c…
GO:0008150	Biological Process	GO:0008152	metabolic process	GO:0009892	negative regulation of metabolic process	GO:0010605	negative regulation of macromolecule metabolic process	286	comp54840_c0,comp1223093_c0,comp1999503_c0,comp50453_c0,comp32868_c0,comp78855_c1,comp15629_c0,comp46072_c0,comp80774_c0,comp66449_c0,comp84342_c1,comp77524_c1,comp91785_c0,comp87178_c0,comp83089_c1,comp264384_c0,comp39588_c0,comp82802_c6,comp1161285_c0,comp84219_c0,comp1515390_c0,comp73558_c0,comp43481_c0,comp49463_c1,comp77571_c0,comp85004_c0,comp72366_c0,comp1557074_c0,comp83533_c0,comp1002097…
GO:0008150	Biological Process	GO:0008152	metabolic process	GO:0009892	negative regulation of metabolic process	GO:0045833	negative regulation of lipid metabolic process	1	comp83635_c0
GO:0008150	Biological Process	GO:0065007	biological regulation	GO:0050789	regulation of biological process	GO:0031341	regulation of cell killing	5	comp1574124_c0,comp79772_c0,comp22427_c0,comp49011_c0,comp84085_c0
GO:0008150	Biological Process	GO:0065007	biological regulation	GO:0050789	regulation of biological process	GO:0023051	regulation of signaling	486	comp47451_c0,comp71140_c0,comp75549_c0,comp72749_c0,comp802854_c0,comp45955_c0,comp63530_c0,comp1546015_c0,comp4464013_c0,comp30432_c0,comp2400181_c0,comp76838_c7,comp47734_c1,comp23323_c0,comp72148_c8,comp313239_c0,comp2358241_c0,comp1719415_c0,comp45291_c0,comp1889842_c0,comp1580726_c0,comp60622_c0,comp5836_c0,comp1121190_c0,comp60342_c0,comp50601_c0,comp46701_c0,comp1798899_c0,comp474123_c0,co…
GO:0008150	Biological Process	GO:0065007	biological regulation	GO:0050789	regulation of biological process	GO:0042752	regulation of circadian rhythm	6	comp73231_c1,comp73231_c0,comp68703_c0,comp61604_c0,comp61243_c1,comp80734_c1
GO:0008150	Biological Process	GO:0065007	biological regulation	GO:0050789	regulation of biological process	GO:0040008	regulation of growth	58	comp72101_c0,comp4230_c0,comp3111103_c0,comp63181_c0,comp622847_c0,comp16136_c0,comp80486_c0,comp50663_c0,comp81743_c0,comp81988_c0,comp1331146_c0,comp63029_c0,comp73843_c1,comp50407_c0,comp84149_c6,comp69917_c0,comp1876349_c0,comp82350_c0,comp191695_c0,comp32643_c0,comp29279_c0,comp54235_c0,comp79276_c0,comp41060_c0,comp80711_c2,comp4917_c0,comp58651_c1,comp59742_c1,comp1878577_c0,comp2058708_c0…
GO:0008150	Biological Process	GO:0065007	biological regulation	GO:0050789	regulation of biological process	GO:0006808	regulation of nitrogen utilization	1	comp47150_c0
GO:0008150	Biological Process	GO:0065007	biological regulation	GO:0050789	regulation of biological process	GO:0048583	regulation of response to stimulus	590	comp60337_c0,comp2110747_c0,comp64608_c0,comp73222_c1,comp86146_c0,comp1532441_c0,comp1889631_c0,comp61964_c0,comp14808_c0,comp764983_c0,comp53188_c0,comp1164003_c0,comp55351_c1,comp81293_c1,comp73896_c1,comp63530_c0,comp4464013_c0,comp72749_c0,comp47451_c0,comp46701_c0,comp1798899_c0,comp57123_c1,comp45291_c0,comp1889842_c0,comp1580726_c0,comp80381_c0,comp60622_c0,comp5836_c0,comp60342_c0,comp84…
GO:0008150	Biological Process	GO:0065007	biological regulation	GO:0050789	regulation of biological process	GO:0050793	regulation of developmental process	225	comp17468_c1,comp51788_c0,comp81216_c1,comp62499_c0,comp84925_c0,comp80028_c0,comp4439_c0,comp70744_c0,comp49196_c0,comp33621_c0,comp63861_c1,comp73733_c2,comp68056_c0,comp85718_c0,comp1293893_c0,comp708141_c0,comp60069_c0,comp84149_c2,comp95897_c0,comp32922_c0,comp60617_c0,comp84361_c1,comp76964_c0,comp74286_c0,comp74156_c0,comp72658_c0,comp70301_c0,comp4917_c0,comp76087_c0,comp57108_c2,comp3389…
GO:0008150	Biological Process	GO:0065007	biological regulation	GO:0050789	regulation of biological process	GO:0032879	regulation of localization	119	comp65757_c0,comp77746_c0,comp48759_c0,comp40252_c0,comp46147_c1,comp45602_c0,comp29600_c0,comp84523_c0,comp2422361_c0,comp404947_c0,comp70735_c1,comp80546_c0,comp56234_c0,comp931295_c0,comp3184825_c0,comp67438_c0,comp2615733_c0,comp73534_c0,comp83402_c2,comp1668151_c0,comp5957_c0,comp69500_c0,comp69431_c0,comp2322472_c0,comp1877313_c0,comp1826091_c0,comp1296404_c0,comp79499_c0,comp62607_c1,comp7…
GO:0008150	Biological Process	GO:0065007	biological regulation	GO:0050789	regulation of biological process	GO:0050794	regulation of cellular process	9353	comp1011_c1,comp1834760_c0,comp80257_c0,comp78111_c2,comp2456444_c0,comp1521350_c0,comp67137_c2,comp73651_c0,comp65087_c0,comp32417_c0,comp43473_c0,comp28195_c0,comp84011_c0,comp77870_c0,comp79297_c0,comp82748_c1,comp45269_c0,comp28691_c0,comp37528_c0,comp4069_c0,comp3086642_c0,comp73844_c1,comp13642_c0,comp75130_c0,comp80201_c0,comp875609_c0,comp81347_c4,comp81843_c0,comp79383_c0,comp64967_c0,co…
_c0,comp3071793_c0,comp1980941_c0,comp37048_c0,comp72840_c0,comp1925816_c0,comp80332_c0,comp81407_c4,comp76834_c0,comp1833729_c0,comp1907842_c0,comp48738_c0,comp77672_c0,comp18970_c0,comp22027_c0,comp62189_c1,comp73172_c0,comp62506_c0,comp1286947_c0,comp77830_c0,comp64402_c0,comp68104_c0,comp73235_c1,comp1411485_c0,comp69100_c0,comp55587_c0,comp82755_c0,comp34538_c0,comp48712_c0,comp47069_c0,comp…
393_c0,comp82058_c0,comp58147_c0,comp15966_c0,comp36052_c0,comp1581949_c0,comp65866_c0,comp79321_c0,comp73586_c1,comp73808_c1,comp64870_c0,comp33364_c0,comp2329988_c0,comp1368236_c0,comp71637_c1,comp47333_c0,comp5436_c0,comp70965_c0,comp82292_c0,comp60535_c0,comp75969_c0,comp77572_c0,comp77790_c0,comp84656_c5,comp73951_c0,comp727621_c0,comp1344840_c0,comp1311722_c0,comp67887_c1,comp82951_c2,comp8…
0,comp46650_c0,comp75077_c1,comp39837_c0,comp1514415_c0,comp63412_c1,comp1153880_c0,comp63229_c1,comp1829933_c0,comp2314480_c0,comp82275_c1,comp1140_c1,comp2523656_c0,comp76340_c0,comp809248_c0,comp55469_c0,comp57527_c0,comp84586_c0,comp75099_c0,comp34017_c0,comp50997_c0,comp57807_c0,comp45125_c0,comp3336017_c0,comp67388_c0,comp45419_c0,comp84682_c4,comp9052_c0,comp72096_c0,comp84814_c2,comp26267…
GO:0008150	Biological Process	GO:0065007	biological regulation	GO:0050789	regulation of biological process	GO:0051128	regulation of cellular component organization	273	comp60617_c0,comp61891_c0,comp2368497_c0,comp55438_c0,comp61624_c0,comp23148_c0,comp81420_c0,comp83197_c0,comp18961_c0,comp48087_c0,comp54912_c0,comp2316157_c0,comp2648408_c0,comp68301_c0,comp1808847_c0,comp71927_c0,comp80879_c0,comp67521_c0,comp23241_c0,comp58665_c0,comp52247_c4,comp191695_c0,comp70543_c0,comp440759_c0,comp33891_c0,comp75811_c0,comp65875_c1,comp58882_c0,comp66422_c0,comp72559_c0…
GO:0008150	Biological Process	GO:0065007	biological regulation	GO:0050789	regulation of biological process	GO:0048518	positive regulation of biological process	567	comp61799_c0,comp51810_c0,comp48360_c1,comp62499_c2,comp32508_c0,comp82132_c3,comp84348_c0,comp69358_c0,comp998070_c0,comp83426_c1,comp2070754_c0,comp71829_c0,comp77135_c0,comp53180_c0,comp83580_c13,comp84335_c8,comp83991_c1,comp83380_c0,comp77353_c0,comp67282_c0,comp1911831_c0,comp84487_c2,comp47297_c0,comp3328134_c0,comp74036_c1,comp86081_c0,comp11251_c0,comp80844_c0,comp79071_c2,comp82672_c0,c…
GO:0008150	Biological Process	GO:0065007	biological regulation	GO:0050789	regulation of biological process	GO:0019222	regulation of metabolic process	6302	comp4524674_c0,comp1448793_c0,comp75565_c0,comp73759_c0,comp67224_c0,comp63594_c0,comp1571282_c0,comp82489_c0,comp73561_c1,comp18608_c1,comp36151_c1,comp63015_c0,comp56818_c0,comp70833_c0,comp42965_c0,comp76606_c2,comp38098_c0,comp61478_c0,comp71835_c4,comp80083_c0,comp47359_c0,comp68940_c0,comp76422_c0,comp72552_c0,comp66935_c0,comp230_c1,comp81064_c2,comp60265_c1,comp54147_c0,comp61859_c0,comp7…
0,comp80490_c0,comp21606_c0,comp155925_c0,comp21090_c0,comp75530_c1,comp1382100_c0,comp2330910_c0,comp4535_c0,comp62086_c0,comp76264_c1,comp70481_c2,comp74654_c2,comp680186_c0,comp315525_c0,comp2565_c0,comp65286_c0,comp954956_c0,comp70727_c0,comp16388_c0,comp73628_c0,comp87604_c0,comp1709537_c0,comp1949629_c0,comp5135_c0,comp1121948_c0,comp809681_c0,comp50680_c0,comp56579_c3,comp4253_c0,comp84296…
53_c0,comp64773_c0,comp37618_c0,comp99460_c0,comp70744_c0,comp2964_c0,comp57998_c0,comp65475_c0,comp676180_c0,comp1308834_c0,comp78558_c0,comp1668638_c0,comp994766_c0,comp70538_c0,comp81296_c0,comp60536_c0,comp59709_c0,comp78169_c1,comp62731_c0,comp613382_c0,comp71990_c0,comp1929292_c0,comp45426_c0,comp70211_c0,comp75724_c0,comp75087_c0,comp1002816_c0,comp46293_c0,comp47062_c0,comp791264_c0,comp1…
GO:0008150	Biological Process	GO:0065007	biological regulation	GO:0050789	regulation of biological process	GO:0048519	negative regulation of biological process	672	comp66564_c0,comp81960_c3,comp84356_c1,comp76184_c1,comp63600_c0,comp7606_c0,comp874049_c0,comp1352708_c0,comp78352_c0,comp64503_c0,comp81988_c0,comp71260_c2,comp84819_c0,comp49162_c0,comp69627_c0,comp14825_c0,comp50622_c0,comp525324_c0,comp66758_c3,comp70795_c0,comp22617_c0,comp70072_c2,comp3151317_c0,comp63861_c0,comp2058708_c0,comp162444_c0,comp1291_c0,comp67707_c0,comp89223_c0,comp81097_c1,co…
GO:0008150	Biological Process	GO:0065007	biological regulation	GO:0050789	regulation of biological process	GO:2000241	regulation of reproductive process	92	comp62499_c0,comp51788_c0,comp78810_c8,comp70744_c0,comp80028_c0,comp73733_c2,comp63861_c1,comp33621_c0,comp83761_c0,comp68056_c0,comp57108_c0,comp63031_c1,comp86674_c0,comp84149_c2,comp84361_c1,comp79011_c0,comp75579_c0,comp84348_c0,comp52145_c0,comp62499_c2,comp78810_c1,comp74286_c0,comp77179_c1,comp57108_c3,comp32354_c0,comp57108_c2,comp76087_c0,comp78225_c1,comp33891_c0,comp73751_c0,comp54235…
GO:0008150	Biological Process	GO:0065007	biological regulation	GO:0050789	regulation of biological process	GO:0044087	regulation of cellular component biogenesis	72	comp33728_c0,comp79489_c0,comp80635_c0,comp1876829_c0,comp1515838_c0,comp4917_c0,comp63596_c0,comp69115_c0,comp72559_c0,comp78181_c0,comp75182_c1,comp1279690_c0,comp115234_c0,comp84523_c0,comp78455_c0,comp23927_c0,comp191695_c0,comp80543_c0,comp1515316_c0,comp1870159_c0,comp27616_c0,comp440759_c0,comp45958_c1,comp64636_c0,comp69375_c0,comp68301_c0,comp54912_c0,comp71927_c0,comp1284079_c0,comp1007…
GO:0008150	Biological Process	GO:0065007	biological regulation	GO:0050789	regulation of biological process	GO:0043900	regulation of multi-organism process	56	comp389162_c0,comp83926_c4,comp73542_c0,comp162444_c0,comp2438762_c0,comp48193_c0,comp76840_c0,comp65988_c1,comp83568_c0,comp35965_c0,comp67334_c0,comp1124229_c0,comp70862_c0,comp67955_c0,comp66889_c0,comp57460_c1,comp1844002_c0,comp33618_c0,comp60426_c0,comp81982_c1,comp67955_c2,comp81835_c1,comp45191_c0,comp39455_c0,comp75085_c0,comp83908_c0,comp57698_c0,comp530284_c0,comp81462_c0,comp72101_c0,…
GO:0008150	Biological Process	GO:0065007	biological regulation	GO:0050789	regulation of biological process	GO:0002682	regulation of immune system process	52	comp162444_c0,comp83926_c4,comp44000_c0,comp66889_c0,comp67334_c0,comp60402_c0,comp68060_c0,comp76840_c0,comp83580_c11,comp47902_c3,comp66870_c0,comp69583_c0,comp73291_c0,comp81798_c6,comp1545173_c0,comp83580_c13,comp61185_c0,comp17468_c1,comp47902_c1,comp85124_c0,comp84726_c0,comp83580_c4,comp1532670_c0,comp80503_c0,comp32445_c0,comp47902_c0,comp892662_c0,comp80951_c7,comp27612_c0,comp81462_c0,c…
GO:0008150	Biological Process	GO:0065007	biological regulation	GO:0050789	regulation of biological process	GO:0051239	regulation of multicellular organismal process	227	comp2082735_c0,comp78810_c8,comp60487_c0,comp74129_c2,comp52585_c0,comp1669607_c0,comp60867_c0,comp2032349_c0,comp82322_c1,comp56380_c0,comp82089_c0,comp76250_c0,comp576270_c0,comp101403_c0,comp83426_c1,comp57108_c0,comp60867_c2,comp83761_c0,comp51794_c0,comp82089_c1,comp63031_c1,comp83426_c0,comp86674_c0,comp84348_c0,comp79011_c0,comp2488775_c0,comp75579_c0,comp68854_c0,comp74675_c0,comp78810_c1…
GO:0008150	Biological Process	GO:0065007	biological regulation	GO:0050789	regulation of biological process	GO:0032844	regulation of homeostatic process	6	comp15629_c0,comp81347_c4,comp70543_c0,comp2648408_c0,comp81756_c0,comp65757_c0
GO:0008150	Biological Process	GO:0065007	biological regulation	GO:0050789	regulation of biological process	GO:0040012	regulation of locomotion	29	comp82166_c4,comp76485_c0,comp63954_c0,comp7606_c0,comp44792_c0,comp67566_c0,comp29600_c0,comp82212_c0,comp57734_c1,comp84833_c0,comp79455_c0,comp1294582_c0,comp70735_c1,comp2422361_c0,comp8715_c0,comp56234_c0,comp162444_c0,comp69733_c0,comp73534_c0,comp1936977_c0,comp67438_c0,comp53823_c1,comp86146_c0,comp2032349_c0,comp576270_c0,comp78204_c0,comp1293893_c0,comp45524_c0,comp87696_c0
GO:0008150	Biological Process	GO:0065007	biological regulation	GO:0065008	regulation of biological quality	GO:0010817	regulation of hormone levels	268	comp69838_c0,comp68440_c0,comp25391_c0,comp32233_c0,comp83257_c2,comp38866_c0,comp73178_c0,comp68154_c0,comp71258_c1,comp66566_c1,comp81117_c5,comp65025_c1,comp2526758_c0,comp85775_c0,comp48752_c0,comp80926_c0,comp78797_c1,comp80599_c2,comp68763_c0,comp69301_c1,comp72883_c1,comp69952_c0,comp78052_c0,comp82574_c0,comp81970_c0,comp82902_c1,comp33166_c0,comp33117_c0,comp78087_c0,comp1337259_c0,comp7…
[truncated: 1,467 more rows]
