# Supplementary material for: De novo Transcriptome Assembly of Common Wild Rice (Oryza rufipogon Griff.) and Discovery of Drought-Response Genes in Root Tissue Based on Transcriptomic Data
Source: PLoS One. 2015 Jul 2;10(7):e0131455. doi: 10.1371/journal.pone.0131455 (PMC4489613; doi:10.1371/journal.pone.0131455)
Supplement: S4 Table — (XLSX) [file pone.0131455.s006.xlsx]

## Sheet: Additional Table 3
Supplementary Table 4 Summary of KEGG classification of assembled unigenes
Pathway Hierarchy1	Pathway Hierarchy2	KEGG Pathway	Pathway ID	Gene Number	Gene IDs
Cellular Processes	Cell communication	Adherens junction	ko04520	142	comp23231_c0,comp84088_c0,comp34803_c0,comp719229_c0,comp3050294_c0,comp68703_c0,comp79787_c0,comp7277_c0,comp1963709_c0,comp68405_c1,comp630395_c0,comp1624914_c0,comp82600_c0,comp2532583_c0,comp43043_c0,comp1844992_c0,comp45885_c0,comp77433_c0,comp43064_c0,comp69182_c0,comp66758_c2,comp7963_c0,comp82574_c2,comp22027_c0,comp44157_c0,comp82600_c4,comp73955_c1,comp50133_c1,comp71759_c0,comp44866_c0…
Cellular Processes	Cell communication	Focal adhesion	ko04510	243	comp490259_c0,comp5270_c0,comp62861_c0,comp1323990_c0,comp1016554_c0,comp75391_c0,comp82574_c8,comp31935_c0,comp567829_c0,comp71607_c0,comp756_c0,comp65932_c0,comp47727_c0,comp2120089_c0,comp60710_c2,comp2192_c0,comp76005_c0,comp1528847_c0,comp1563498_c0,comp79404_c1,comp7305_c0,comp60785_c0,comp97185_c0,comp19054_c0,comp1309318_c0,comp8995_c0,comp1898506_c0,comp61960_c0,comp81852_c1,comp2307623_…
Cellular Processes	Cell communication	Gap junction	ko04540	136	comp1434108_c0,comp20612_c0,comp1122470_c0,comp1839924_c0,comp65004_c1,comp84581_c0,comp73955_c1,comp60710_c1,comp32909_c0,comp46999_c0,comp80010_c8,comp2760_c0,comp1120393_c0,comp9518_c0,comp1844992_c0,comp19083_c0,comp64844_c1,comp63600_c1,comp14761_c0,comp60732_c0,comp66975_c0,comp69909_c0,comp2532583_c0,comp979555_c0,comp1330489_c0,comp898085_c0,comp5080_c0,comp3050294_c0,comp23231_c0,comp788…
Cellular Processes	Cell communication	Tight junction	ko04530	172	comp97185_c0,comp81852_c1,comp61960_c0,comp3223114_c0,comp32426_c0,comp1038117_c0,comp2509_c0,comp756_c0,comp44173_c0,comp47727_c0,comp60710_c2,comp76005_c0,comp72285_c0,comp70110_c0,comp2094908_c0,comp66758_c1,comp567829_c0,comp50098_c0,comp66758_c0,comp20974_c0,comp1859874_c0,comp81680_c0,comp67374_c1,comp1304496_c0,comp82574_c8,comp5478_c0,comp1016554_c0,comp79325_c0,comp1365825_c0,comp83880_c…
Cellular Processes	Cell growth and death	Apoptosis	ko04210	76	comp408195_c0,comp59630_c0,comp6192_c0,comp4569_c1,comp50297_c0,comp78499_c1,comp62048_c1,comp15497_c0,comp1133404_c0,comp46262_c0,comp50405_c0,comp36921_c0,comp78874_c0,comp3390_c0,comp69652_c0,comp66522_c0,comp33539_c0,comp32517_c0,comp25769_c0,comp2561775_c0,comp77599_c0,comp1071_c1,comp2123304_c0,comp64048_c1,comp5082_c0,comp805372_c0,comp1840079_c0,comp393749_c0,comp81469_c0,comp44970_c0,com…
Cellular Processes	Cell growth and death	Cell cycle	ko04110	215	comp84717_c1,comp58362_c0,comp1284458_c0,comp83567_c0,comp64844_c1,comp61745_c1,comp4917_c0,comp33033_c1,comp1226068_c0,comp1527822_c0,comp84019_c1,comp78353_c0,comp3538_c0,comp82666_c1,comp82600_c0,comp61745_c0,comp61236_c0,comp33033_c0,comp79572_c0,comp48360_c0,comp69694_c0,comp1963709_c0,comp83447_c0,comp82351_c0,comp1132346_c0,comp1578260_c0,comp80226_c0,comp66934_c0,comp1025701_c0,comp80865_…
Cellular Processes	Cell growth and death	Cell cycle - Caulobacter	ko04112	33	comp61537_c2,comp59329_c1,comp79889_c0,comp78137_c0,comp1310772_c0,comp85912_c0,comp56277_c0,comp34556_c0,comp82370_c1,comp32537_c0,comp73359_c0,comp1307686_c0,comp89926_c0,comp4104_c0,comp1594353_c0,comp2327392_c0,comp82680_c5,comp23078_c0,comp1682711_c0,comp82680_c8,comp32425_c0,comp82594_c0,comp73745_c0,comp56801_c0,comp34305_c0,comp4392_c0,comp59329_c0,comp25053_c0,comp1291685_c0,comp25698_c0…
Cellular Processes	Cell growth and death	Cell cycle - yeast	ko04111	209	comp1531340_c0,comp74230_c0,comp663926_c0,comp1512434_c0,comp3082585_c0,comp55105_c1,comp77289_c0,comp79014_c0,comp1307364_c0,comp2652786_c0,comp1986113_c0,comp72604_c0,comp58178_c0,comp3136_c0,comp1829955_c0,comp2452554_c0,comp74637_c0,comp83952_c0,comp80558_c0,comp1638761_c0,comp65872_c0,comp3422_c1,comp63029_c0,comp78555_c3,comp81824_c0,comp1330558_c0,comp73099_c1,comp81950_c0,comp49723_c0,com…
Cellular Processes	Cell growth and death	Meiosis - yeast	ko04113	161	comp82437_c2,comp28511_c0,comp894245_c0,comp83306_c0,comp1538570_c0,comp47448_c0,comp1579404_c0,comp20577_c0,comp884468_c0,comp90619_c0,comp3836_c0,comp33340_c0,comp85551_c0,comp59866_c0,comp37475_c0,comp82166_c2,comp59193_c0,comp33082_c1,comp72663_c0,comp1841947_c0,comp82683_c3,comp45925_c0,comp50879_c2,comp33082_c0,comp1898506_c0,comp45286_c1,comp79404_c1,comp26902_c0,comp8995_c0,comp64890_c0,c…
Cellular Processes	Cell growth and death	Oocyte meiosis	ko04114	291	comp805372_c0,comp73099_c1,comp46621_c1,comp78555_c3,comp1330558_c0,comp81824_c0,comp3069406_c0,comp1071_c1,comp65872_c0,comp79038_c0,comp2561775_c0,comp49532_c0,comp55105_c1,comp1261354_c0,comp663926_c0,comp83011_c0,comp2321781_c0,comp32400_c0,comp48990_c0,comp19990_c1,comp51647_c0,comp22662_c0,comp47044_c0,comp67374_c0,comp79152_c0,comp1530115_c0,comp73222_c1,comp1829058_c0,comp69652_c0,comp608…
Cellular Processes	Cell growth and death	p53 signaling pathway	ko04115	69	comp52145_c0,comp1833052_c0,comp36921_c0,comp70003_c0,comp1890893_c0,comp33539_c0,comp75155_c0,comp1518576_c0,comp74168_c2,comp1530115_c0,comp1567692_c0,comp90287_c0,comp408195_c0,comp62241_c0,comp2423280_c0,comp62308_c0,comp69531_c0,comp50297_c0,comp80417_c0,comp1857542_c0,comp34068_c0,comp393749_c0,comp24899_c0,comp63121_c0,comp45846_c0,comp3056145_c0,comp81469_c0,comp1831683_c0,comp43457_c0,co…
Cellular Processes	Cell motility	Bacterial chemotaxis	ko02030	3	comp1011_c1,comp426368_c0,comp18486_c0
Cellular Processes	Cell motility	Regulation of actin cytoskeleton	ko04810	313	comp71114_c0,comp1803843_c0,comp2476464_c0,comp1104709_c0,comp61008_c0,comp4500_c0,comp3646_c0,comp45901_c0,comp64636_c0,comp19728_c0,comp79836_c2,comp21089_c0,comp7606_c0,comp43833_c0,comp1020408_c0,comp63600_c0,comp82834_c1,comp64876_c0,comp6044_c0,comp79404_c0,comp1980941_c0,comp19462_c0,comp2352061_c0,comp45898_c0,comp17635_c0,comp69068_c0,comp44734_c0,comp1645_c0,comp76671_c0,comp43482_c0,co…
Cellular Processes	Transport and catabolism	Endocytosis	ko04144	354	comp1922850_c0,comp54076_c0,comp69122_c0,comp72187_c0,comp46649_c0,comp38312_c0,comp59187_c0,comp80658_c0,comp49766_c0,comp43654_c0,comp59410_c2,comp85642_c0,comp2418_c1,comp58170_c1,comp982847_c0,comp1628803_c0,comp57458_c0,comp60661_c0,comp81793_c0,comp82846_c0,comp3046753_c0,comp5813_c0,comp49103_c0,comp1545400_c0,comp1527098_c0,comp44177_c0,comp39637_c1,comp82738_c1,comp1244_c0,comp86713_c0,c…
Cellular Processes	Transport and catabolism	Lysosome	ko04142	290	comp55992_c0,comp3133470_c0,comp1054296_c0,comp77292_c0,comp1215781_c0,comp57734_c0,comp80216_c0,comp5817_c0,comp55058_c1,comp25540_c0,comp96145_c0,comp994249_c0,comp1025874_c0,comp7361_c0,comp1319589_c0,comp32394_c0,comp47983_c0,comp80386_c0,comp3100522_c0,comp1528328_c0,comp760013_c0,comp78830_c0,comp81058_c2,comp75286_c0,comp24555_c0,comp78070_c0,comp52380_c1,comp880149_c0,comp68022_c0,comp769…
Cellular Processes	Transport and catabolism	Peroxisome	ko04146	283	comp1165171_c0,comp84713_c0,comp61755_c0,comp83380_c0,comp243423_c0,comp70604_c0,comp1115273_c0,comp1092931_c0,comp1911465_c0,comp65436_c1,comp68899_c0,comp49092_c1,comp78876_c0,comp58302_c0,comp70331_c0,comp13630_c0,comp1518649_c0,comp77919_c0,comp61615_c0,comp70269_c0,comp17760_c1,comp1682902_c0,comp68434_c2,comp79889_c1,comp2517711_c0,comp996_c0,comp38519_c0,comp7343_c0,comp62350_c0,comp22954_…
Cellular Processes	Transport and catabolism	Phagosome	ko04145	354	comp61363_c0,comp1287347_c0,comp69603_c0,comp69680_c1,comp457647_c0,comp19720_c0,comp556025_c0,comp46298_c0,comp2136483_c0,comp52191_c0,comp863366_c0,comp81852_c0,comp2453018_c0,comp70096_c0,comp32549_c0,comp47902_c1,comp162444_c0,comp1124625_c0,comp80010_c0,comp55348_c0,comp875867_c0,comp632301_c0,comp70_c0,comp1288783_c0,comp9917_c0,comp40898_c0,comp880833_c0,comp4772_c0,comp30267_c0,comp2984_c…
Cellular Processes	Transport and catabolism	Regulation of autophagy	ko04140	56	comp722355_c0,comp64292_c1,comp4790_c1,comp1519983_c0,comp4790_c0,comp76340_c0,comp53507_c0,comp47047_c0,comp61678_c1,comp65067_c0,comp79880_c0,comp88631_c0,comp2345171_c0,comp64292_c0,comp32603_c0,comp71365_c0,comp72873_c0,comp309201_c0,comp79788_c0,comp47807_c1,comp70982_c0,comp1512038_c0,comp2687_c0,comp63215_c1,comp1463038_c0,comp62568_c1,comp50221_c0,comp79802_c1,comp67713_c0,comp67_c0,comp8…
Environmental Information Processing	Membrane transport	ABC transporters	ko02010	151	comp1577751_c0,comp70586_c1,comp10154_c0,comp1372289_c0,comp1865746_c0,comp1029702_c0,comp1318245_c0,comp3074227_c0,comp3471109_c0,comp925680_c0,comp26766_c0,comp8447_c0,comp78111_c2,comp72883_c0,comp50003_c1,comp2733651_c0,comp5996_c0,comp2400923_c0,comp13138_c0,comp21393_c0,comp76030_c0,comp2380261_c0,comp66900_c3,comp74685_c2,comp52471_c0,comp2820713_c0,comp54092_c0,comp25308_c0,comp10059_c0,c…
Environmental Information Processing	Membrane transport	Bacterial secretion system	ko03070	25	comp2610672_c0,comp1863667_c0,comp83241_c0,comp60562_c0,comp22742_c0,comp54367_c0,comp48793_c0,comp77138_c0,comp2392004_c0,comp1663619_c0,comp81216_c1,comp90841_c0,comp2371491_c0,comp2341212_c0,comp77138_c1,comp83557_c0,comp382225_c0,comp35205_c0,comp54614_c0,comp86789_c0,comp32266_c0,comp32584_c0,comp1846190_c0,comp77568_c0,comp73758_c0
Environmental Information Processing	Membrane transport	Phosphotransferase system (PTS)	ko02060	1	comp980309_c0
Environmental Information Processing	Signal transduction	Calcium signaling pathway	ko04020	166	comp3046442_c0,comp67333_c0,comp85362_c0,comp3261_c0,comp76918_c1,comp60710_c1,comp15795_c0,comp32727_c0,comp64398_c0,comp1434108_c0,comp12199_c0,comp35688_c1,comp1122470_c0,comp3261_c1,comp80493_c0,comp1841421_c0,comp44340_c0,comp9518_c0,comp72438_c0,comp61016_c0,comp37365_c0,comp1897156_c0,comp71964_c0,comp70212_c0,comp1845647_c0,comp2038596_c0,comp69909_c0,comp56090_c0,comp80482_c0,comp72967_c…
Environmental Information Processing	Signal transduction	ErbB signaling pathway	ko04012	128	comp47394_c1,comp77599_c0,comp3092679_c0,comp53337_c0,comp674653_c0,comp48344_c0,comp71607_c1,comp63600_c0,comp78379_c0,comp67107_c0,comp32577_c0,comp2462249_c0,comp9948_c0,comp1980941_c0,comp78175_c1,comp73583_c0,comp1545981_c0,comp27784_c0,comp69687_c0,comp46402_c0,comp60658_c0,comp21089_c0,comp61008_c0,comp66657_c0,comp1104709_c0,comp62663_c0,comp83683_c2,comp3646_c0,comp49964_c0,comp50384_c1,…
Environmental Information Processing	Signal transduction	HIF-1 signaling pathway	ko04066	217	comp725528_c0,comp878935_c0,comp81261_c3,comp84819_c6,comp844379_c0,comp52499_c0,comp85679_c0,comp80500_c0,comp1235444_c0,comp62518_c0,comp83683_c1,comp65112_c0,comp1306548_c0,comp3091928_c0,comp4484934_c0,comp56952_c0,comp1532663_c0,comp78332_c0,comp86120_c0,comp18371_c0,comp50384_c1,comp49964_c0,comp50998_c1,comp25130_c0,comp27269_c1,comp83207_c0,comp883720_c0,comp2566416_c0,comp50856_c0,comp68…
Environmental Information Processing	Signal transduction	Hedgehog signaling pathway	ko04340	51	comp2561775_c0,comp48360_c0,comp3836_c0,comp114_c0,comp69909_c0,comp62663_c1,comp10782_c0,comp83567_c0,comp805372_c0,comp66657_c1,comp52561_c2,comp52884_c2,comp63652_c0,comp3055233_c0,comp80809_c0,comp3167369_c0,comp74071_c1,comp1025701_c0,comp32577_c0,comp84823_c0,comp1261354_c0,comp2824502_c0,comp1875828_c0,comp81127_c0,comp20577_c0,comp84234_c2,comp78266_c0,comp1371157_c0,comp6192_c0,comp14341…
Environmental Information Processing	Signal transduction	Hippo signaling pathway	ko04390	143	comp31935_c0,comp72285_c0,comp70110_c0,comp83089_c1,comp597307_c0,comp567829_c0,comp81680_c0,comp20974_c0,comp1016554_c0,comp67374_c1,comp82574_c8,comp1304496_c0,comp97185_c0,comp8995_c0,comp79404_c1,comp1898506_c0,comp61960_c0,comp81852_c1,comp47727_c0,comp2120089_c0,comp756_c0,comp76005_c0,comp33082_c1,comp59193_c0,comp85551_c0,comp3086642_c0,comp33082_c0,comp2333634_c0,comp1579404_c0,comp89424…
Environmental Information Processing	Signal transduction	Hippo signaling pathway -fly	ko04391	99	comp97185_c0,comp33037_c0,comp52561_c1,comp61960_c0,comp81852_c1,comp47727_c0,comp756_c0,comp385684_c0,comp40629_c0,comp82574_c2,comp3073565_c0,comp7963_c0,comp76005_c0,comp72285_c1,comp70110_c0,comp72285_c0,comp83089_c1,comp597307_c0,comp567829_c0,comp81680_c0,comp1832222_c0,comp20974_c0,comp1016554_c0,comp82574_c8,comp1304496_c0,comp67374_c1,comp6824_c0,comp32746_c0,comp1929657_c0,comp997611_c0…
Environmental Information Processing	Signal transduction	Jak-STAT signaling pathway	ko04630	23	comp82997_c5,comp3091928_c0,comp1980941_c0,comp1235444_c0,comp2462249_c0,comp2743_c0,comp48876_c1,comp6376_c0,comp82600_c4,comp1963709_c0,comp1949115_c0,comp4484934_c0,comp82600_c2,comp1568716_c0,comp82600_c3,comp65004_c1,comp50133_c1,comp82600_c0,comp75627_c0,comp77599_c0,comp76441_c1,comp82600_c1,comp49964_c0
Environmental Information Processing	Signal transduction	MAPK signaling pathway	ko04010	306	comp1527139_c0,comp49349_c1,comp1863496_c0,comp43654_c0,comp40831_c0,comp83683_c2,comp32517_c0,comp57458_c0,comp3390_c0,comp78874_c0,comp78499_c1,comp69122_c0,comp46402_c0,comp60658_c0,comp60367_c0,comp69687_c0,comp80658_c0,comp27784_c0,comp39332_c0,comp38312_c0,comp2589141_c0,comp9948_c0,comp78175_c1,comp44970_c0,comp289852_c0,comp3149518_c0,comp2462249_c0,comp83551_c1,comp2501207_c0,comp20650_c…
Environmental Information Processing	Signal transduction	MAPK signaling pathway - fly	ko04013	39	comp75627_c0,comp27784_c0,comp51647_c0,comp65004_c1,comp69687_c0,comp73955_c1,comp83011_c0,comp46402_c0,comp81263_c0,comp21089_c0,comp84131_c0,comp20612_c0,comp47430_c1,comp2442566_c0,comp1137947_c0,comp7305_c0,comp69272_c0,comp83683_c2,comp44173_c0,comp9038_c0,comp3069406_c0,comp47394_c1,comp2532583_c0,comp25130_c0,comp86120_c0,comp37048_c0,comp63600_c1,comp1834682_c0,comp1844992_c0,comp878935_c…
Environmental Information Processing	Signal transduction	MAPK signaling pathway - yeast	ko04011	75	comp66719_c0,comp12052_c0,comp674653_c0,comp38912_c0,comp724_c0,comp4846_c1,comp1836734_c0,comp44739_c0,comp18917_c0,comp61180_c0,comp66872_c1,comp46857_c0,comp15378_c0,comp64830_c2,comp9948_c0,comp60831_c1,comp71607_c1,comp81144_c0,comp734549_c0,comp60658_c0,comp82849_c0,comp2678210_c0,comp38312_c0,comp84634_c0,comp26502_c0,comp17464_c0,comp27119_c0,comp47873_c0,comp4435_c0,comp3646_c0,comp73630…
Environmental Information Processing	Signal transduction	NF-kappa B signaling pathway	ko04064	31	comp81469_c0,comp66758_c2,comp58392_c0,comp73231_c1,comp1905777_c0,comp68703_c0,comp46696_c0,comp79787_c0,comp45846_c0,comp1552_c0,comp72415_c0,comp1038117_c0,comp2509_c0,comp58392_c1,comp46262_c0,comp69182_c0,comp719229_c0,comp11579_c0,comp66758_c0,comp19465_c0,comp1859874_c0,comp1880122_c0,comp73231_c0,comp72792_c0,comp1542846_c0,comp50076_c0,comp3701_c0,comp79787_c1,comp64443_c0,comp68733_c0,c…
Environmental Information Processing	Signal transduction	Notch signaling pathway	ko04330	39	comp69434_c0,comp31982_c0,comp82600_c2,comp69336_c0,comp1513597_c0,comp7200_c0,comp82600_c4,comp82997_c5,comp2490769_c0,comp47098_c0,comp47098_c1,comp88501_c0,comp1144501_c0,comp49441_c0,comp82600_c3,comp23986_c0,comp50133_c1,comp9040_c0,comp54049_c0,comp48435_c0,comp79774_c0,comp46745_c1,comp1167326_c0,comp50628_c0,comp46745_c0,comp804785_c0,comp1963709_c0,comp6608_c0,comp64113_c0,comp72049_c0,c…
Environmental Information Processing	Signal transduction	PI3K-Akt signaling pathway	ko04151	384	comp66693_c0,comp73636_c0,comp2114139_c0,comp81644_c0,comp1140923_c0,comp63600_c0,comp80641_c0,comp16217_c0,comp1351393_c0,comp1980941_c0,comp53337_c0,comp52970_c0,comp2352061_c0,comp61384_c0,comp76671_c0,comp1924577_c0,comp1168543_c0,comp59193_c1,comp78596_c0,comp86194_c0,comp1104709_c0,comp66657_c0,comp53169_c0,comp61384_c2,comp84749_c0,comp2298964_c0,comp1284844_c0,comp1567692_c0,comp464289_c0…
Environmental Information Processing	Signal transduction	Phosphatidylinositol signaling system	ko04070	147	comp2302796_c0,comp84170_c1,comp2298304_c0,comp87943_c0,comp69059_c1,comp6228_c0,comp1285245_c0,comp76340_c0,comp68487_c0,comp5080_c0,comp2064950_c0,comp64374_c0,comp1520548_c0,comp64346_c1,comp60710_c1,comp15795_c0,comp1124229_c0,comp1112167_c0,comp64398_c0,comp12199_c0,comp16359_c0,comp84321_c0,comp80493_c0,comp1125692_c0,comp236_c0,comp82834_c0,comp82689_c0,comp1309703_c0,comp44340_c0,comp3736…
Environmental Information Processing	Signal transduction	Plant hormone signal transduction	ko04075	226	comp15990_c0,comp1155472_c0,comp66935_c0,comp77609_c0,comp20182_c0,comp251295_c0,comp79924_c5,comp71902_c0,comp430555_c0,comp78848_c0,comp63862_c1,comp71694_c1,comp74024_c0,comp60342_c0,comp71046_c2,comp76303_c0,comp3126_c0,comp60846_c1,comp50311_c0,comp1562549_c0,comp82234_c0,comp73291_c0,comp83512_c5,comp62228_c1,comp73857_c0,comp68603_c1,comp3488_c1,comp60623_c0,comp70438_c1,comp83021_c5,comp6…
Environmental Information Processing	Signal transduction	TGF-beta signaling pathway	ko04350	123	comp67107_c0,comp1848796_c0,comp73636_c0,comp4024_c0,comp1531340_c0,comp663926_c0,comp55105_c0,comp78175_c1,comp59372_c0,comp79014_c0,comp55105_c1,comp2047352_c0,comp72248_c0,comp65872_c0,comp53337_c0,comp3069406_c0,comp47394_c1,comp1330558_c0,comp78555_c3,comp81824_c0,comp73099_c1,comp82600_c1,comp48344_c0,comp1924577_c0,comp3136_c0,comp4516_c0,comp1834682_c0,comp83490_c0,comp82600_c2,comp82545_…
Environmental Information Processing	Signal transduction	Two-component system	ko02020	124	comp1114233_c0,comp54849_c0,comp18486_c0,comp69117_c0,comp2677952_c0,comp49875_c0,comp81974_c1,comp81606_c0,comp84373_c0,comp2872316_c0,comp1698498_c0,comp64710_c0,comp426368_c0,comp1520119_c0,comp1408552_c0,comp68392_c0,comp52164_c0,comp1349957_c0,comp1132615_c0,comp470398_c0,comp33168_c0,comp57607_c0,comp1413365_c0,comp70178_c0,comp51635_c0,comp1880919_c0,comp2361454_c0,comp45199_c0,comp1906446…
Environmental Information Processing	Signal transduction	VEGF signaling pathway	ko04370	143	comp32517_c0,comp83683_c2,comp1527139_c0,comp3390_c0,comp1104709_c0,comp60367_c0,comp46402_c0,comp60658_c0,comp15497_c0,comp7606_c0,comp21089_c0,comp78499_c1,comp2589141_c0,comp38312_c0,comp27784_c0,comp69687_c0,comp20650_c0,comp2501207_c0,comp289852_c0,comp44970_c0,comp9948_c0,comp78175_c1,comp81144_c0,comp78379_c0,comp63600_c0,comp1840079_c0,comp191695_c0,comp44734_c1,comp2123304_c0,comp76671_c…
Environmental Information Processing	Signal transduction	Wnt signaling pathway	ko04310	216	comp2561775_c0,comp40898_c0,comp10896_c0,comp1330558_c0,comp81824_c0,comp78555_c3,comp1071_c1,comp45997_c0,comp82600_c1,comp73099_c1,comp50826_c0,comp62663_c1,comp805372_c0,comp55295_c0,comp83490_c0,comp1880122_c0,comp66657_c1,comp63652_c0,comp73804_c0,comp663926_c0,comp1261354_c0,comp15378_c0,comp50405_c1,comp69680_c0,comp1875828_c0,comp55423_c0,comp55105_c1,comp78667_c1,comp81430_c7,comp1552_c0…
Environmental Information Processing	Signal transduction	mTOR signaling pathway	ko04150	165	comp1052_c0,comp4569_c0,comp81313_c0,comp3075793_c0,comp2298964_c0,comp1284844_c0,comp60658_c0,comp2312893_c0,comp46402_c0,comp80500_c1,comp69687_c0,comp67388_c0,comp27784_c0,comp1545981_c0,comp85745_c0,comp73583_c0,comp9948_c0,comp78175_c1,comp3056145_c0,comp1351393_c0,comp1151_c0,comp53507_c0,comp46668_c0,comp2345171_c0,comp70327_c0,comp79641_c0,comp67107_c0,comp3240474_c0,comp48344_c0,comp1512…
Environmental Information Processing	Signaling molecules and interaction	Cell adhesion molecules (CAMs)	ko04514	3	comp2298557_c0,comp55219_c0,comp45393_c0
Environmental Information Processing	Signaling molecules and interaction	ECM-receptor interaction	ko04512	4	comp74770_c0,comp68950_c0,comp75391_c0,comp80641_c0
Environmental Information Processing	Signaling molecules and interaction	Neuroactive ligand-receptor interaction	ko04080	14	comp78321_c0,comp2081_c0,comp742624_c0,comp66318_c1,comp38477_c0,comp1342899_c0,comp57179_c0,comp8892_c0,comp55880_c1,comp84899_c0,comp66318_c0,comp66914_c0,comp66914_c1,comp79050_c1
Genetic Information Processing	Folding, sorting and degradation	Proteasome	ko03050	278	comp39029_c0,comp80750_c0,comp2297296_c0,comp24790_c0,comp71200_c0,comp1051313_c0,comp65071_c1,comp81941_c0,comp991058_c0,comp61786_c0,comp1316798_c0,comp1566632_c0,comp67830_c1,comp71242_c1,comp62702_c0,comp52597_c1,comp2066824_c0,comp496577_c0,comp1179960_c0,comp46323_c0,comp53999_c0,comp1874385_c0,comp1576635_c0,comp60758_c0,comp26497_c0,comp1520818_c0,comp65081_c1,comp60339_c0,comp46713_c1,co…
Genetic Information Processing	Folding, sorting and degradation	Protein export	ko03060	108	comp2610672_c0,comp7949_c0,comp45109_c0,comp38228_c0,comp87967_c0,comp1087507_c0,comp88427_c0,comp65794_c0,comp339452_c0,comp78982_c0,comp2341212_c0,comp79005_c1,comp77182_c0,comp81424_c0,comp60708_c0,comp514615_c0,comp729050_c0,comp1677000_c0,comp2531289_c0,comp32266_c0,comp1846190_c0,comp32410_c0,comp5806_c0,comp1019523_c0,comp12712_c0,comp81489_c4,comp59632_c0,comp1519373_c0,comp82557_c2,comp7…
Genetic Information Processing	Folding, sorting and degradation	Protein processing in endoplasmic reticulum	ko04141	562	comp82269_c0,comp85236_c0,comp48133_c0,comp1112855_c0,comp2182_c0,comp3717_c0,comp40_c0,comp50900_c0,comp9112_c0,comp87186_c0,comp85621_c0,comp67630_c0,comp7229_c0,comp727619_c0,comp20912_c0,comp50807_c0,comp67312_c0,comp75119_c1,comp1286852_c0,comp59029_c0,comp58602_c0,comp15051_c0,comp23148_c0,comp1577427_c0,comp3046779_c0,comp42301_c0,comp53265_c0,comp62457_c1,comp765726_c0,comp54845_c0,comp21…
Genetic Information Processing	Folding, sorting and degradation	RNA degradation	ko03018	289	comp46933_c0,comp50817_c0,comp75443_c0,comp61824_c0,comp75455_c0,comp2330479_c0,comp1637272_c0,comp33842_c0,comp1553175_c0,comp85679_c0,comp1534208_c0,comp66358_c2,comp11970_c0,comp75227_c2,comp58506_c0,comp75898_c0,comp69811_c0,comp44988_c0,comp52467_c2,comp3170020_c0,comp2654396_c0,comp71192_c0,comp56417_c0,comp68330_c0,comp79022_c0,comp67995_c0,comp1538639_c0,comp3039840_c0,comp16755_c0,comp55…
Genetic Information Processing	Folding, sorting and degradation	SNARE interactions in vesicular transport	ko04130	59	comp50392_c0,comp21000_c0,comp62437_c1,comp48733_c0,comp1304939_c0,comp62835_c1,comp791507_c0,comp32784_c0,comp60276_c2,comp7641_c0,comp75799_c0,comp59495_c0,comp74366_c0,comp60239_c0,comp82118_c0,comp80712_c0,comp61551_c0,comp62232_c2,comp80414_c0,comp80302_c0,comp1905712_c0,comp61541_c0,comp664043_c0,comp78474_c0,comp41208_c0,comp84277_c0,comp77353_c0,comp56_c1,comp1291392_c0,comp51739_c1,comp5…
Genetic Information Processing	Folding, sorting and degradation	Sulfur relay system	ko04122	29	comp93362_c0,comp81197_c4,comp1867370_c0,comp86362_c0,comp53900_c0,comp72982_c0,comp82300_c0,comp1834644_c0,comp82430_c3,comp67198_c0,comp3176698_c0,comp84158_c2,comp45285_c0,comp58719_c0,comp1905334_c0,comp2361555_c0,comp48101_c0,comp33085_c0,comp84368_c0,comp82015_c0,comp62059_c0,comp83012_c0,comp83492_c0,comp68925_c0,comp61624_c0,comp86644_c0,comp2547_c0,comp25530_c0,comp83457_c0
Genetic Information Processing	Folding, sorting and degradation	Ubiquitin mediated proteolysis	ko04120	304	comp1707_c0,comp59372_c0,comp2598317_c0,comp55105_c0,comp73615_c0,comp2301119_c0,comp84309_c1,comp1296526_c0,comp34068_c0,comp64045_c0,comp17995_c0,comp2310275_c0,comp69862_c0,comp79128_c0,comp59490_c0,comp72332_c0,comp1889146_c0,comp664980_c0,comp53281_c0,comp43457_c0,comp1593686_c0,comp80421_c1,comp26525_c0,comp59438_c0,comp75020_c0,comp47621_c0,comp887173_c0,comp946052_c0,comp78235_c1,comp3280…
Genetic Information Processing	Replication and repair	Base excision repair	ko03410	66	comp16644_c0,comp2547619_c0,comp77039_c0,comp82388_c0,comp52462_c0,comp76349_c0,comp70631_c1,comp69335_c0,comp3180878_c0,comp58378_c0,comp82615_c2,comp72811_c0,comp63167_c1,comp84260_c2,comp79271_c0,comp19147_c0,comp18092_c0,comp10654_c0,comp2311440_c0,comp63167_c0,comp74419_c2,comp59664_c0,comp32628_c0,comp20778_c1,comp84360_c1,comp3272_c0,comp56787_c0,comp78342_c0,comp81666_c0,comp2295851_c0,co…
Genetic Information Processing	Replication and repair	DNA replication	ko03030	73	comp3955_c0,comp81666_c0,comp78342_c0,comp1902616_c0,comp660702_c0,comp76230_c0,comp38753_c0,comp1283614_c0,comp1530293_c0,comp95704_c0,comp2550_c1,comp33285_c0,comp82150_c0,comp63167_c0,comp89766_c0,comp52611_c0,comp77151_c0,comp88917_c0,comp33161_c0,comp63167_c1,comp72811_c0,comp82615_c2,comp84260_c2,comp79271_c0,comp19147_c0,comp18092_c0,comp2547619_c0,comp74569_c0,comp78092_c0,comp50631_c1,co…
Genetic Information Processing	Replication and repair	Fanconi anemia pathway	ko03460	64	comp51616_c0,comp81216_c0,comp48965_c0,comp49784_c0,comp72041_c0,comp88360_c0,comp47074_c0,comp67540_c1,comp78992_c1,comp67540_c0,comp81035_c0,comp50631_c0,comp2296402_c0,comp67408_c0,comp83696_c3,comp43609_c0,comp29011_c0,comp69757_c0,comp54553_c0,comp86478_c0,comp3321661_c0,comp3059000_c0,comp81166_c1,comp81812_c2,comp78812_c0,comp79042_c2,comp69891_c0,comp72130_c0,comp77840_c0,comp74157_c0,com…
Genetic Information Processing	Replication and repair	Homologous recombination	ko03440	76	comp67540_c0,comp78992_c1,comp81035_c0,comp50631_c0,comp63445_c0,comp84660_c0,comp73044_c0,comp51616_c0,comp81216_c0,comp48965_c0,comp57808_c2,comp47074_c0,comp88360_c0,comp67540_c1,comp49784_c0,comp50974_c0,comp2263098_c0,comp43609_c0,comp66261_c0,comp75886_c0,comp4718_c0,comp2296402_c0,comp67408_c0,comp83696_c3,comp2419010_c0,comp3059000_c0,comp81166_c1,comp62885_c0,comp569141_c0,comp2367713_c0…
Genetic Information Processing	Replication and repair	Mismatch repair	ko03430	58	comp76276_c0,comp84296_c2,comp79271_c0,comp53232_c0,comp18092_c0,comp19147_c0,comp54553_c0,comp76940_c0,comp1051972_c0,comp71276_c2,comp58396_c0,comp73241_c0,comp33161_c0,comp82615_c2,comp72811_c0,comp2367713_c0,comp78778_c1,comp2581644_c0,comp77062_c0,comp2547619_c0,comp70739_c0,comp67087_c0,comp1185189_c0,comp50631_c1,comp2155487_c0,comp2550_c0,comp74157_c0,comp69891_c0,comp62203_c0,comp77840_c…
Genetic Information Processing	Replication and repair	Non-homologous end-joining	ko03450	10	comp76273_c0,comp71985_c0,comp63445_c0,comp66261_c0,comp62169_c0,comp59664_c0,comp64611_c0,comp73563_c0,comp884961_c0,comp80890_c0
Genetic Information Processing	Replication and repair	Nucleotide excision repair	ko03420	101	comp76230_c0,comp57391_c0,comp660702_c0,comp84598_c0,comp2550_c1,comp95704_c0,comp1530293_c0,comp1283614_c0,comp82150_c3,comp1055385_c0,comp3955_c0,comp2419007_c0,comp1902616_c0,comp81666_c0,comp78342_c0,comp30392_c0,comp3116470_c0,comp52611_c0,comp63167_c0,comp239762_c0,comp52585_c0,comp88917_c0,comp33285_c0,comp1586767_c0,comp991937_c0,comp80796_c0,comp79271_c0,comp84260_c2,comp18092_c0,comp191…
Genetic Information Processing	Transcription	Basal transcription factors	ko03022	68	comp38091_c0,comp75069_c0,comp84084_c1,comp65983_c0,comp67262_c0,comp32470_c0,comp1161285_c0,comp34643_c0,comp60174_c0,comp27062_c0,comp87891_c0,comp73063_c0,comp80656_c1,comp616_c0,comp66729_c0,comp59443_c0,comp81645_c0,comp81049_c0,comp6227_c0,comp73595_c0,comp38091_c1,comp71610_c0,comp78543_c3,comp80297_c6,comp60587_c0,comp48624_c0,comp1434868_c0,comp75069_c1,comp2519008_c0,comp84446_c0,comp18…
Genetic Information Processing	Transcription	RNA polymerase	ko03020	133	comp1571720_c0,comp27392_c0,comp984173_c0,comp76835_c0,comp2328137_c0,comp71748_c0,comp11025_c0,comp75583_c1,comp2018337_c0,comp1278_c0,comp1184605_c0,comp45156_c0,comp82909_c0,comp2573_c0,comp84489_c0,comp2510851_c0,comp78433_c0,comp1548946_c0,comp53190_c1,comp52206_c0,comp2210898_c0,comp1938224_c0,comp77918_c0,comp78304_c0,comp20941_c1,comp3315217_c0,comp2418067_c0,comp8571_c0,comp77456_c0,comp…
Genetic Information Processing	Transcription	Spliceosome	ko03040	545	comp17592_c1,comp80545_c1,comp1970070_c0,comp78120_c0,comp44690_c1,comp815286_c0,comp83415_c0,comp3051812_c0,comp1544124_c0,comp400385_c0,comp2340539_c0,comp978461_c0,comp46558_c0,comp13424_c0,comp65199_c0,comp77848_c1,comp8376_c0,comp1619373_c0,comp32923_c0,comp60597_c0,comp61163_c0,comp73640_c0,comp83497_c1,comp80244_c0,comp2336074_c0,comp76333_c1,comp76407_c7,comp26105_c0,comp49534_c0,comp5799…
Genetic Information Processing	Translation	Aminoacyl-tRNA biosynthesis	ko00970	300	comp2182000_c0,comp1313855_c0,comp71858_c0,comp49979_c0,comp75739_c0,comp81917_c4,comp20898_c0,comp1613255_c0,comp1283849_c0,comp23921_c0,comp1136595_c0,comp78534_c1,comp2844351_c0,comp81442_c0,comp67901_c0,comp1609556_c0,comp16623_c0,comp77419_c0,comp1876595_c0,comp45466_c0,comp57082_c0,comp82523_c2,comp55015_c0,comp72067_c0,comp1910423_c0,comp20394_c0,comp5610_c0,comp81913_c0,comp78105_c0,comp2…
Genetic Information Processing	Translation	RNA transport	ko03013	485	comp70943_c0,comp72924_c0,comp60019_c1,comp2379789_c0,comp84730_c0,comp76170_c1,comp56757_c0,comp2137332_c0,comp84753_c2,comp71637_c2,comp32000_c0,comp81866_c0,comp46267_c0,comp74496_c0,comp54179_c0,comp55181_c1,comp59579_c1,comp1308698_c0,comp69651_c1,comp73407_c0,comp73522_c0,comp45278_c0,comp884829_c0,comp33006_c0,comp2303430_c0,comp77721_c0,comp1519089_c0,comp70967_c2,comp36107_c0,comp4972_c0…
Genetic Information Processing	Translation	Ribosome	ko03010	1420	comp78337_c1,comp78610_c0,comp34257_c0,comp3783_c0,comp1592156_c0,comp89149_c0,comp18160_c0,comp73626_c0,comp67108_c0,comp70623_c0,comp1518352_c0,comp85114_c0,comp865133_c0,comp676408_c0,comp36210_c0,comp34524_c0,comp92723_c0,comp77600_c0,comp32767_c0,comp1319129_c0,comp68339_c0,comp1336658_c0,comp1574952_c0,comp624984_c0,comp56513_c0,comp53017_c0,comp52453_c1,comp48366_c0,comp55764_c0,comp29613_…
Genetic Information Processing	Translation	Ribosome biogenesis in eukaryotes	ko03008	312	comp506938_c0,comp62838_c1,comp27907_c0,comp1827_c0,comp187204_c0,comp84306_c1,comp65032_c0,comp87891_c0,comp76488_c0,comp49547_c0,comp83321_c0,comp2504088_c0,comp488174_c0,comp60173_c0,comp19141_c0,comp10223_c0,comp1139266_c0,comp22841_c0,comp61514_c0,comp61453_c0,comp67143_c0,comp1319475_c0,comp32272_c0,comp18827_c0,comp69651_c1,comp54594_c0,comp57581_c0,comp13091_c0,comp69512_c0,comp1542846_c0…
Genetic Information Processing	Translation	mRNA surveillance pathway	ko03015	294	comp79183_c0,comp21681_c0,comp1762934_c0,comp69178_c0,comp74915_c0,comp2345757_c0,comp71367_c1,comp64507_c1,comp1136176_c0,comp1950876_c0,comp1296782_c0,comp83601_c0,comp63133_c0,comp3207049_c0,comp997611_c0,comp66995_c0,comp1929657_c0,comp5535_c0,comp25689_c0,comp15623_c0,comp2499031_c0,comp63998_c0,comp63825_c1,comp2484075_c0,comp884526_c0,comp62896_c0,comp69780_c0,comp71612_c0,comp567_c0,comp7…
Metabolism	Amino acid metabolism	Alanine, aspartate and glutamate metabolism	ko00250	268	comp1315333_c0,comp13127_c0,comp80497_c0,comp50740_c0,comp84029_c0,comp2029433_c0,comp1345198_c0,comp46559_c0,comp2347338_c0,comp1413365_c0,comp84211_c0,comp1544081_c0,comp1294596_c0,comp80855_c0,comp23184_c0,comp61560_c0,comp2872316_c0,comp1546423_c0,comp48137_c0,comp1030411_c0,comp3811909_c0,comp48583_c0,comp50949_c0,comp5159_c0,comp3044699_c0,comp1136210_c0,comp69850_c0,comp73224_c7,comp4926_c…
Metabolism	Amino acid metabolism	Arginine and proline metabolism	ko00330	289	comp2677952_c0,comp23590_c0,comp38134_c0,comp18305_c0,comp1971197_c0,comp1119796_c0,comp1535863_c0,comp2661196_c0,comp79249_c0,comp24922_c0,comp64710_c0,comp81755_c5,comp1364380_c0,comp39576_c0,comp54597_c0,comp61054_c0,comp40840_c1,comp744681_c0,comp33047_c0,comp1513984_c0,comp796459_c0,comp58677_c0,comp1152045_c0,comp83298_c0,comp53819_c0,comp1958520_c0,comp83420_c2,comp76255_c0,comp65736_c2,co…
Metabolism	Amino acid metabolism	Cysteine and methionine metabolism	ko00270	259	comp81752_c0,comp2298723_c0,comp79114_c1,comp66216_c2,comp49055_c0,comp84596_c3,comp81427_c1,comp75341_c1,comp60616_c0,comp72051_c0,comp1322060_c0,comp1822449_c0,comp32815_c0,comp80855_c0,comp1295208_c0,comp46197_c0,comp75991_c0,comp70767_c1,comp76150_c0,comp79304_c0,comp3811909_c0,comp51917_c0,comp81679_c0,comp6102_c0,comp55037_c0,comp5844_c0,comp76861_c0,comp74303_c1,comp1946759_c0,comp49998_c1…
Metabolism	Amino acid metabolism	Glycine, serine and threonine metabolism	ko00260	232	comp49929_c1,comp61154_c1,comp68409_c0,comp80071_c1,comp61070_c0,comp4648_c0,comp22895_c0,comp25352_c1,comp75056_c0,comp27778_c0,comp80285_c0,comp82447_c9,comp51538_c1,comp981177_c0,comp4793_c0,comp79591_c0,comp17547_c1,comp77948_c0,comp27751_c0,comp85281_c0,comp67034_c0,comp2388149_c0,comp84292_c0,comp2688695_c0,comp4395005_c0,comp1038856_c0,comp45307_c0,comp1751613_c0,comp51538_c2,comp17062_c1,…
Metabolism	Amino acid metabolism	Histidine metabolism	ko00340	98	comp76616_c0,comp50846_c0,comp16562_c0,comp53314_c1,comp1535863_c0,comp23352_c0,comp58177_c1,comp81201_c1,comp2030267_c0,comp786900_c0,comp15180_c0,comp83403_c0,comp17065_c0,comp2025526_c0,comp1293911_c0,comp81201_c3,comp1838253_c0,comp75492_c0,comp51265_c0,comp18305_c0,comp76783_c0,comp2298742_c0,comp5658_c0,comp1846801_c0,comp2592334_c0,comp799375_c0,comp19428_c0,comp83856_c0,comp796459_c0,comp…
Metabolism	Amino acid metabolism	Lysine biosynthesis	ko00300	108	comp73150_c0,comp1552733_c0,comp70219_c0,comp20006_c0,comp82362_c0,comp2694_c0,comp51143_c0,comp32815_c0,comp17865_c0,comp63933_c0,comp15180_c0,comp928673_c0,comp884763_c0,comp70221_c0,comp1822449_c0,comp51256_c0,comp1653010_c0,comp75667_c0,comp79114_c1,comp84127_c0,comp79114_c0,comp77181_c0,comp79879_c1,comp1572729_c0,comp80704_c0,comp82072_c0,comp73150_c3,comp80799_c0,comp82218_c0,comp59190_c0,…
Metabolism	Amino acid metabolism	Lysine degradation	ko00310	152	comp82218_c0,comp15451_c0,comp3656489_c0,comp2298742_c0,comp1384170_c0,comp796459_c0,comp74823_c0,comp1159472_c0,comp32840_c0,comp744681_c0,comp32840_c1,comp65592_c0,comp11494_c0,comp60162_c1,comp81717_c0,comp56512_c0,comp677653_c0,comp56512_c1,comp2694_c0,comp81201_c1,comp17608_c0,comp1535863_c0,comp18305_c0,comp60720_c0,comp53287_c0,comp2543863_c0,comp6325_c0,comp984137_c0,comp79879_c1,comp8076…
Metabolism	Amino acid metabolism	Phenylalanine metabolism	ko00360	202	comp61240_c0,comp58042_c1,comp77582_c0,comp77496_c0,comp58435_c1,comp3044699_c0,comp1288068_c0,comp55572_c0,comp83183_c0,comp51610_c0,comp1855147_c0,comp58317_c0,comp88079_c0,comp67689_c0,comp81101_c8,comp27321_c0,comp548517_c0,comp3067534_c0,comp48137_c0,comp77582_c1,comp86728_c0,comp70884_c0,comp2450469_c0,comp81101_c7,comp84880_c4,comp3811909_c0,comp80045_c2,comp1915978_c0,comp49848_c0,comp768…
Metabolism	Amino acid metabolism	Phenylalanine, tyrosine and tryptophan biosynthesis	ko00400	132	comp71665_c0,comp1851575_c0,comp57316_c0,comp2388149_c0,comp4395005_c0,comp75952_c0,comp900512_c0,comp51141_c2,comp49929_c1,comp1130055_c0,comp2150556_c0,comp48486_c0,comp11545_c0,comp47750_c0,comp987102_c0,comp79532_c0,comp47717_c0,comp47639_c0,comp72157_c1,comp53899_c0,comp47759_c0,comp67941_c0,comp933343_c0,comp18605_c0,comp49811_c1,comp68597_c0,comp1513984_c0,comp1519638_c0,comp45795_c0,comp5…
Metabolism	Amino acid metabolism	Tryptophan metabolism	ko00380	168	comp84564_c0,comp65736_c0,comp73679_c0,comp1906387_c0,comp23174_c0,comp56814_c0,comp77948_c0,comp1552672_c0,comp59940_c0,comp736346_c0,comp80769_c0,comp3643624_c0,comp4793_c0,comp3052454_c0,comp70759_c1,comp61070_c0,comp1549145_c0,comp2641483_c0,comp2342832_c0,comp2516984_c0,comp2537437_c0,comp77075_c0,comp78728_c0,comp1562498_c0,comp50126_c0,comp3320153_c0,comp52788_c0,comp1223448_c0,comp81201_c…
Metabolism	Amino acid metabolism	Tyrosine metabolism	ko00350	181	comp75952_c0,comp56639_c1,comp2315044_c0,comp51141_c2,comp1830691_c0,comp900512_c0,comp59767_c1,comp57316_c0,comp2313298_c0,comp1851575_c0,comp996632_c0,comp1090_c0,comp2873_c1,comp3555_c0,comp50926_c0,comp879277_c0,comp995266_c0,comp45586_c0,comp44698_c0,comp4793_c0,comp2351057_c0,comp1610412_c0,comp22895_c0,comp86115_c0,comp1130055_c0,comp1587692_c0,comp2396432_c0,comp447129_c0,comp1511758_c0,c…
Metabolism	Amino acid metabolism	Valine, leucine and isoleucine biosynthesis	ko00290	67	comp38408_c0,comp85273_c0,comp927067_c0,comp11740_c0,comp80994_c2,comp50458_c0,comp59139_c0,comp83350_c0,comp50402_c0,comp71040_c0,comp2184798_c0,comp71729_c0,comp2336822_c0,comp756666_c0,comp32885_c0,comp62921_c0,comp61139_c0,comp3055214_c0,comp52439_c1,comp82842_c0,comp54356_c0,comp3028368_c0,comp83864_c0,comp82603_c0,comp1668151_c0,comp52165_c0,comp82889_c0,comp1137142_c0,comp63636_c0,comp5514…
Metabolism	Amino acid metabolism	Valine, leucine and isoleucine degradation	ko00280	270	comp46082_c0,comp3052454_c0,comp1285910_c0,comp2641483_c0,comp2516984_c0,comp2537437_c0,comp1200635_c0,comp1844374_c0,comp76955_c2,comp65080_c0,comp1113444_c0,comp3376_c0,comp1298554_c0,comp65736_c0,comp81694_c0,comp79889_c1,comp76955_c0,comp55551_c1,comp65736_c2,comp70097_c0,comp58584_c0,comp45906_c1,comp81281_c0,comp62211_c1,comp1223448_c0,comp52788_c0,comp65871_c1,comp19566_c1,comp9381_c0,comp…
Metabolism	Biosynthesis of other secondary metabolites	Betalain biosynthesis	ko00965	2	comp1145283_c0,comp1363398_c0
Metabolism	Biosynthesis of other secondary metabolites	Butirosin and neomycin biosynthesis	ko00524	14	comp993393_c0,comp883720_c0,comp84819_c6,comp81261_c3,comp78896_c0,comp78872_c0,comp71429_c0,comp880749_c0,comp48401_c0,comp33077_c0,comp32786_c0,comp59636_c0,comp57451_c0,comp83104_c0
Metabolism	Biosynthesis of other secondary metabolites	Caffeine metabolism	ko00232	12	comp80022_c0,comp10056_c0,comp2425799_c0,comp61543_c0,comp907287_c0,comp17760_c1,comp17760_c0,comp37280_c0,comp3139820_c0,comp1561841_c0,comp4157_c0,comp85322_c0
Metabolism	Biosynthesis of other secondary metabolites	Flavone and flavonol biosynthesis	ko00944	3	comp1133027_c0,comp70594_c0,comp49049_c1
Metabolism	Biosynthesis of other secondary metabolites	Flavonoid biosynthesis	ko00941	29	comp66873_c4,comp39270_c0,comp432518_c0,comp85028_c0,comp25435_c0,comp47213_c0,comp2305166_c0,comp75626_c0,comp63412_c1,comp1133027_c0,comp77824_c0,comp81130_c0,comp79468_c0,comp32591_c0,comp72099_c0,comp76377_c0,comp729882_c0,comp33019_c0,comp63412_c0,comp1454192_c0,comp73178_c0,comp80245_c0,comp66903_c0,comp61244_c0,comp73891_c0,comp82609_c0,comp46908_c0,comp77824_c1,comp63412_c2
Metabolism	Biosynthesis of other secondary metabolites	Isoquinoline alkaloid biosynthesis	ko00950	67	comp1205527_c0,comp81100_c0,comp4793_c0,comp59672_c0,comp22895_c0,comp1130055_c0,comp1587692_c0,comp83785_c0,comp75952_c0,comp3317223_c0,comp51141_c2,comp900512_c0,comp1851575_c0,comp57316_c0,comp666_c0,comp996632_c0,comp2873_c1,comp47759_c0,comp2407208_c0,comp47192_c0,comp34042_c0,comp479323_c0,comp1318026_c0,comp52094_c0,comp62045_c1,comp41152_c0,comp987102_c0,comp58042_c2,comp8734_c0,comp3886_…
Metabolism	Biosynthesis of other secondary metabolites	Novobiocin biosynthesis	ko00401	13	comp47759_c0,comp84596_c3,comp3317223_c0,comp74368_c0,comp83287_c0,comp62045_c1,comp67941_c0,comp68458_c0,comp3141104_c0,comp2407208_c0,comp954116_c0,comp49811_c1,comp1130055_c0
Metabolism	Biosynthesis of other secondary metabolites	Phenylpropanoid biosynthesis	ko00940	187	comp77582_c1,comp86728_c0,comp67689_c0,comp81101_c8,comp78817_c1,comp548517_c0,comp432518_c0,comp70884_c0,comp81101_c7,comp2450469_c0,comp84880_c4,comp79131_c0,comp45782_c2,comp61240_c0,comp58435_c1,comp77496_c0,comp77582_c0,comp1855147_c0,comp58317_c0,comp45782_c0,comp55572_c0,comp51610_c0,comp58435_c0,comp49797_c0,comp1930048_c0,comp59424_c0,comp82589_c0,comp61316_c1,comp70130_c0,comp84880_c2,c…
Metabolism	Biosynthesis of other secondary metabolites	Stilbenoid, diarylheptanoid and gingerol biosynthesis	ko00945	23	comp72099_c0,comp76377_c0,comp2340048_c0,comp33019_c0,comp83951_c0,comp64896_c0,comp83426_c1,comp61244_c0,comp75082_c1,comp68669_c0,comp76566_c2,comp790588_c0,comp77824_c1,comp82609_c0,comp32528_c0,comp18530_c0,comp432518_c0,comp85028_c0,comp77824_c0,comp79468_c0,comp83075_c0,comp63883_c1,comp32591_c0
Metabolism	Biosynthesis of other secondary metabolites	Streptomycin biosynthesis	ko00521	45	comp48401_c0,comp282_c0,comp218714_c0,comp993393_c0,comp74035_c0,comp86414_c0,comp83104_c0,comp59636_c0,comp67525_c0,comp7144_c0,comp58614_c0,comp880749_c0,comp62889_c0,comp2329882_c0,comp45090_c0,comp52822_c0,comp71357_c0,comp48600_c0,comp67525_c1,comp32786_c0,comp33077_c0,comp62426_c0,comp84646_c0,comp829576_c0,comp82221_c0,comp883720_c0,comp53069_c0,comp1322120_c0,comp18577_c0,comp57451_c0,com…
Metabolism	Biosynthesis of other secondary metabolites	Tropane, piperidine and pyridine alkaloid biosynthesis	ko00960	59	comp48137_c0,comp68458_c0,comp892878_c0,comp27321_c0,comp81100_c0,comp1205527_c0,comp3811909_c0,comp1130055_c0,comp33047_c0,comp22895_c0,comp32884_c0,comp954116_c0,comp59672_c0,comp3141104_c0,comp3044699_c0,comp1519638_c0,comp900512_c0,comp51141_c2,comp45279_c0,comp75952_c0,comp3317223_c0,comp58042_c1,comp1513984_c0,comp49811_c1,comp55889_c0,comp79155_c1,comp88079_c0,comp83183_c0,comp666_c0,comp1…
Metabolism	Carbohydrate metabolism	Amino sugar and nucleotide sugar metabolism	ko00520	252	comp61292_c0,comp3768_c0,comp77378_c0,comp33077_c0,comp62499_c0,comp79844_c0,comp80216_c0,comp69838_c0,comp73234_c1,comp51187_c0,comp5819_c0,comp81382_c0,comp68079_c0,comp48499_c1,comp80877_c1,comp60501_c0,comp77515_c0,comp48082_c0,comp2347338_c0,comp82091_c0,comp48224_c0,comp33980_c0,comp2564388_c0,comp1921498_c0,comp84666_c4,comp63857_c0,comp282_c1,comp81261_c3,comp48499_c0,comp81058_c2,comp879…
Metabolism	Carbohydrate metabolism	Ascorbate and aldarate metabolism	ko00053	90	comp69838_c0,comp76783_c0,comp1807207_c0,comp18305_c0,comp1572808_c0,comp81201_c3,comp81672_c0,comp2025526_c0,comp17065_c0,comp2030267_c0,comp15180_c0,comp81201_c1,comp61218_c1,comp80877_c1,comp1535863_c0,comp16562_c0,comp45603_c0,comp744681_c0,comp80779_c0,comp52837_c0,comp84431_c2,comp85162_c0,comp75024_c0,comp32485_c0,comp15451_c0,comp34574_c0,comp84264_c0,comp1885205_c0,comp60046_c1,comp49335…
Metabolism	Carbohydrate metabolism	Butanoate metabolism	ko00650	156	comp67739_c1,comp79184_c0,comp63036_c0,comp2543863_c0,comp11918_c0,comp3047637_c0,comp984137_c0,comp58551_c0,comp73846_c1,comp1636844_c0,comp73846_c0,comp52170_c0,comp56290_c0,comp56512_c1,comp70467_c0,comp71021_c0,comp80994_c2,comp9367_c0,comp826751_c0,comp46722_c0,comp11494_c0,comp52165_c0,comp65592_c0,comp15403_c1,comp82214_c0,comp74823_c0,comp789137_c0,comp532578_c0,comp677653_c0,comp503239_c…
Metabolism	Carbohydrate metabolism	C5-Branched dibasic acid metabolism	ko00660	15	comp80994_c2,comp81240_c7,comp38408_c1,comp51897_c0,comp84788_c0,comp46470_c0,comp927067_c0,comp352170_c0,comp49207_c0,comp756666_c0,comp38408_c0,comp2522515_c0,comp52165_c0,comp72580_c0,comp33050_c0
Metabolism	Carbohydrate metabolism	Citrate cycle (TCA cycle)	ko00020	305	comp56290_c0,comp50563_c0,comp73846_c0,comp80305_c0,comp41383_c0,comp58098_c0,comp17865_c0,comp84057_c0,comp75925_c0,comp65487_c0,comp9367_c0,comp826751_c0,comp1665_c0,comp86031_c0,comp79959_c0,comp1866694_c0,comp78052_c0,comp64660_c1,comp48385_c2,comp1623564_c0,comp82072_c0,comp90624_c0,comp82175_c0,comp3656489_c0,comp2529266_c0,comp83793_c0,comp3145659_c0,comp72176_c0,comp1835311_c0,comp70012_c…
Metabolism	Carbohydrate metabolism	Fructose and mannose metabolism	ko00051	169	comp2359495_c0,comp72915_c3,comp44814_c0,comp82465_c2,comp77485_c0,comp32763_c0,comp82061_c0,comp85091_c0,comp51605_c0,comp1628793_c0,comp1154842_c0,comp71687_c0,comp47756_c0,comp1330432_c0,comp84331_c0,comp16864_c0,comp53171_c1,comp72915_c1,comp72480_c0,comp78872_c0,comp532578_c0,comp74992_c0,comp81796_c0,comp1640873_c0,comp83104_c0,comp82945_c0,comp59636_c0,comp50860_c0,comp69660_c0,comp65331_c…
Metabolism	Carbohydrate metabolism	Galactose metabolism	ko00052	117	comp73234_c1,comp56936_c1,comp981983_c0,comp1495147_c0,comp880749_c0,comp62889_c0,comp74992_c1,comp78720_c0,comp1547604_c0,comp65519_c2,comp33077_c0,comp69647_c1,comp12445_c0,comp69867_c1,comp78555_c2,comp84357_c5,comp68681_c2,comp2048_c0,comp350285_c0,comp47201_c0,comp65519_c3,comp74992_c0,comp40442_c0,comp78810_c8,comp1640873_c0,comp83104_c0,comp48082_c0,comp3124191_c0,comp59636_c0,comp8141_c0,…
Metabolism	Carbohydrate metabolism	Glycolysis / Gluconeogenesis	ko00010	449	comp72138_c1,comp2315044_c0,comp65736_c0,comp67074_c0,comp7385_c0,comp62415_c1,comp32436_c0,comp67034_c0,comp1636375_c0,comp3344_c0,comp27751_c0,comp61698_c0,comp269366_c0,comp61182_c0,comp80913_c0,comp68367_c1,comp78896_c0,comp1004796_c0,comp3052454_c0,comp879277_c0,comp72915_c2,comp1610412_c0,comp33097_c1,comp61518_c2,comp2516984_c0,comp2641483_c0,comp2537437_c0,comp57209_c1,comp1385026_c0,comp…
Metabolism	Carbohydrate metabolism	Glyoxylate and dicarboxylate metabolism	ko00630	246	comp22954_c0,comp83052_c0,comp78889_c0,comp1405978_c0,comp46142_c0,comp68409_c0,comp2342832_c0,comp71640_c1,comp981177_c0,comp56680_c0,comp59554_c0,comp2024331_c0,comp65593_c1,comp75810_c0,comp82811_c0,comp576624_c0,comp85281_c0,comp65593_c0,comp1862242_c0,comp1521615_c0,comp79591_c0,comp68187_c0,comp80769_c0,comp64114_c1,comp1906387_c0,comp73940_c0,comp45460_c0,comp1536193_c0,comp74629_c0,comp59…
Metabolism	Carbohydrate metabolism	Inositol phosphate metabolism	ko00562	145	comp25387_c0,comp74168_c2,comp52484_c0,comp43675_c0,comp67525_c1,comp77993_c0,comp58584_c0,comp69269_c1,comp45090_c0,comp83079_c0,comp64374_c1,comp1492859_c0,comp1548295_c0,comp800520_c0,comp1875229_c0,comp13545_c0,comp5217_c0,comp49567_c1,comp1953475_c0,comp2453018_c0,comp49567_c0,comp56986_c0,comp607764_c0,comp1140756_c0,comp1125800_c0,comp79880_c0,comp50582_c0,comp81988_c0,comp722355_c0,comp78…
Metabolism	Carbohydrate metabolism	Pentose and glucuronate interconversions	ko00040	107	comp80779_c0,comp1155329_c0,comp52837_c0,comp3188769_c0,comp744681_c0,comp53171_c1,comp84431_c2,comp32485_c0,comp85162_c0,comp1266_c0,comp72216_c0,comp1548563_c0,comp47089_c2,comp15451_c0,comp84264_c0,comp85123_c0,comp77862_c0,comp796459_c0,comp53782_c1,comp77348_c1,comp47089_c1,comp83856_c0,comp68208_c0,comp80578_c3,comp1572808_c0,comp76783_c0,comp1807207_c0,comp18305_c0,comp1138781_c0,comp63234…
Metabolism	Carbohydrate metabolism	Pentose phosphate pathway	ko00030	175	comp420787_c0,comp78093_c0,comp85734_c0,comp31089_c1,comp1054986_c0,comp2449_c1,comp48044_c0,comp67214_c1,comp2047888_c0,comp58058_c0,comp65933_c1,comp44956_c0,comp2546714_c0,comp914322_c0,comp62135_c2,comp66446_c1,comp65952_c0,comp61182_c0,comp48225_c1,comp1618186_c0,comp3110937_c0,comp1143139_c0,comp69359_c0,comp4982_c0,comp72915_c2,comp77649_c1,comp18275_c0,comp67074_c0,comp68681_c0,comp188959…
Metabolism	Carbohydrate metabolism	Propanoate metabolism	ko00640	239	comp56512_c0,comp83221_c1,comp503239_c0,comp677653_c0,comp55559_c0,comp18659_c0,comp78095_c0,comp84136_c0,comp744681_c0,comp11494_c0,comp65592_c0,comp3269_c0,comp25729_c0,comp81962_c1,comp81311_c1,comp74823_c0,comp796459_c0,comp59508_c0,comp77233_c0,comp2298742_c0,comp4592303_c0,comp61758_c0,comp15451_c0,comp81311_c0,comp56817_c0,comp80912_c0,comp3047637_c0,comp984137_c0,comp4191_c1,comp2543863_c…
Metabolism	Carbohydrate metabolism	Pyruvate metabolism	ko00620	387	comp1636375_c0,comp83781_c0,comp84585_c1,comp72138_c1,comp65736_c0,comp2311385_c0,comp73253_c0,comp81544_c2,comp10401_c0,comp2357039_c0,comp33097_c1,comp61518_c2,comp2516984_c0,comp2641483_c0,comp2537437_c0,comp1672338_c0,comp874806_c0,comp269366_c0,comp80913_c0,comp1004796_c0,comp3052454_c0,comp20264_c0,comp67089_c0,comp60760_c0,comp497767_c0,comp84389_c0,comp878213_c0,comp19566_c1,comp80956_c0,…
Metabolism	Carbohydrate metabolism	Starch and sucrose metabolism	ko00500	301	comp41289_c0,comp84606_c1,comp74138_c0,comp77759_c0,comp80985_c0,comp62007_c0,comp51830_c0,comp880749_c0,comp78817_c0,comp54323_c0,comp62889_c0,comp7849_c0,comp59645_c0,comp1807207_c0,comp62499_c2,comp2495705_c0,comp81978_c1,comp53782_c1,comp49895_c0,comp82061_c0,comp84945_c0,comp78448_c0,comp962946_c0,comp51822_c0,comp88964_c0,comp4680_c0,comp1288376_c0,comp74297_c2,comp68786_c0,comp1665957_c0,c…
Metabolism	Energy metabolism	Carbon fixation in photosynthetic organisms	ko00710	258	comp914322_c0,comp49957_c0,comp65688_c0,comp2546714_c0,comp79830_c0,comp61212_c0,comp1291623_c0,comp78348_c1,comp1024084_c0,comp31089_c1,comp45397_c0,comp1536193_c0,comp75067_c3,comp1833057_c0,comp2424621_c0,comp1121167_c0,comp3258502_c0,comp1851575_c0,comp3084970_c0,comp57316_c0,comp81033_c1,comp68187_c0,comp65593_c0,comp47900_c2,comp38622_c0,comp59439_c0,comp4982_c0,comp3110937_c0,comp65593_c1,…
Metabolism	Energy metabolism	Carbon fixation pathways in prokaryotes	ko00720	199	comp26529_c0,comp56925_c0,comp60147_c1,comp75067_c0,comp80783_c2,comp84609_c0,comp66168_c0,comp59190_c0,comp73100_c0,comp67195_c1,comp2349967_c0,comp1159359_c0,comp66463_c0,comp56588_c2,comp1742530_c0,comp81545_c1,comp51143_c1,comp76527_c5,comp1164283_c0,comp6169_c0,comp808686_c0,comp84613_c1,comp81545_c2,comp78889_c1,comp81545_c0,comp1512975_c0,comp61518_c0,comp80783_c1,comp54428_c0,comp74823_c1…
Metabolism	Energy metabolism	Methane metabolism	ko00680	333	comp62415_c0,comp30843_c0,comp74458_c1,comp60331_c0,comp76404_c0,comp65946_c0,comp72915_c1,comp2580957_c0,comp1600032_c0,comp61240_c2,comp44814_c0,comp72915_c3,comp74458_c0,comp1135139_c0,comp3142436_c0,comp1136235_c0,comp50782_c0,comp69291_c2,comp1612828_c0,comp83898_c0,comp61838_c0,comp10254_c0,comp62749_c1,comp2489850_c0,comp1843594_c0,comp1640873_c0,comp81796_c0,comp74992_c0,comp1603279_c0,co…
Metabolism	Energy metabolism	Nitrogen metabolism	ko00910	181	comp73224_c3,comp768442_c0,comp1851545_c0,comp67450_c1,comp2333727_c0,comp49742_c0,comp80038_c0,comp1574585_c0,comp3284_c0,comp69860_c0,comp84969_c0,comp496553_c0,comp77941_c1,comp77941_c2,comp977878_c0,comp2677952_c0,comp23590_c0,comp718254_c0,comp1114233_c0,comp48648_c0,comp1971197_c0,comp909397_c0,comp1313792_c0,comp78950_c0,comp9063_c0,comp1119796_c0,comp838540_c0,comp83385_c0,comp70093_c0,co…
Metabolism	Energy metabolism	Oxidative phosphorylation	ko00190	499	comp61625_c1,comp79125_c1,comp69606_c0,comp23559_c0,comp64372_c1,comp83216_c0,comp75889_c0,comp59923_c1,comp31904_c0,comp75780_c2,comp73447_c0,comp57482_c0,comp65591_c0,comp1841073_c0,comp43679_c0,comp33134_c0,comp82114_c0,comp19885_c0,comp60436_c0,comp1314629_c0,comp72068_c0,comp63595_c0,comp24421_c0,comp2664158_c0,comp60916_c0,comp81860_c0,comp33008_c0,comp77941_c1,comp66938_c0,comp46534_c0,com…
Metabolism	Energy metabolism	Photosynthesis	ko00195	52	comp62857_c0,comp77820_c1,comp70011_c0,comp85099_c0,comp71004_c0,comp61242_c0,comp55782_c0,comp2335961_c0,comp85013_c0,comp85009_c0,comp1289530_c0,comp46925_c0,comp32671_c0,comp45852_c1,comp85004_c0,comp45980_c0,comp68742_c0,comp1373921_c0,comp2664158_c0,comp85016_c0,comp85012_c0,comp32615_c0,comp1019338_c0,comp85131_c0,comp2373641_c0,comp85005_c0,comp72003_c0,comp71474_c0,comp78418_c0,comp79331_…
Metabolism	Energy metabolism	Photosynthesis - antenna proteins	ko00196	15	comp61099_c1,comp102784_c0,comp45168_c0,comp342_c0,comp44712_c0,comp33038_c0,comp32988_c0,comp74495_c0,comp32674_c1,comp61150_c0,comp61099_c0,comp71519_c0,comp32605_c0,comp32674_c0,comp32641_c0
Metabolism	Energy metabolism	Sulfur metabolism	ko00920	78	comp83542_c1,comp1955601_c0,comp81903_c2,comp84160_c0,comp75341_c0,comp73452_c2,comp26844_c0,comp61256_c0,comp83757_c0,comp111_c0,comp49551_c0,comp73452_c1,comp71443_c0,comp77666_c0,comp73329_c0,comp730574_c0,comp83500_c1,comp4278_c0,comp36064_c0,comp3108652_c0,comp1581295_c0,comp85040_c0,comp13204_c0,comp84827_c0,comp2569264_c0,comp79169_c0,comp81560_c0,comp1863444_c0,comp61181_c0,comp283636_c0,…
Metabolism	Glycan biosynthesis and metabolism	Glycosaminoglycan biosynthesis - keratan sulfate	ko00533	1	comp2326291_c0
Metabolism	Glycan biosynthesis and metabolism	Glycosaminoglycan degradation	ko00531	18	comp77977_c1,comp4159_c0,comp72661_c0,comp82145_c1,comp1932692_c0,comp1606204_c0,comp79625_c0,comp78310_c2,comp68326_c0,comp9639_c0,comp859056_c0,comp81058_c2,comp87714_c0,comp1866_c0,comp1096_c1,comp81058_c0,comp70812_c0,comp80216_c0
Metabolism	Glycan biosynthesis and metabolism	Glycosphingolipid biosynthesis - ganglio series	ko00604	15	comp79625_c0,comp78310_c2,comp1321662_c0,comp6961_c0,comp1994856_c0,comp80216_c0,comp81058_c0,comp70812_c0,comp859056_c0,comp81058_c2,comp1096_c1,comp1866_c0,comp1932692_c0,comp87714_c0,comp82145_c1
Metabolism	Glycan biosynthesis and metabolism	Glycosphingolipid biosynthesis - globo series	ko00603	24	comp74698_c0,comp1547604_c0,comp81058_c0,comp70812_c0,comp78555_c2,comp80216_c0,comp1973732_c0,comp859056_c0,comp81058_c2,comp402270_c0,comp981983_c0,comp87714_c0,comp1495147_c0,comp1866_c0,comp1096_c1,comp78310_c2,comp47078_c0,comp78810_c8,comp56761_c0,comp1303983_c0,comp350285_c0,comp82145_c1,comp56761_c1,comp1932692_c0
Metabolism	Glycan biosynthesis and metabolism	Glycosphingolipid biosynthesis - lacto and neolacto series	ko00601	1	comp2326291_c0
Metabolism	Glycan biosynthesis and metabolism	Glycosylphosphatidylinositol(GPI)-anchor biosynthesis	ko00563	40	comp70515_c0,comp83982_c2,comp82952_c3,comp52261_c1,comp88432_c0,comp66340_c0,comp2436162_c0,comp81385_c0,comp75892_c3,comp1908931_c0,comp71028_c0,comp56188_c0,comp76341_c0,comp2728812_c0,comp659912_c0,comp84161_c0,comp70015_c0,comp75306_c0,comp980_c0,comp3565848_c0,comp9258_c0,comp1311246_c0,comp1865850_c0,comp11993_c0,comp74563_c0,comp76359_c0,comp79609_c0,comp70275_c0,comp51188_c1,comp51188_c0…
Metabolism	Glycan biosynthesis and metabolism	Lipopolysaccharide biosynthesis	ko00540	8	comp62123_c0,comp73898_c0,comp75582_c0,comp1576393_c0,comp70866_c0,comp670217_c0,comp77878_c0,comp69119_c0
Metabolism	Glycan biosynthesis and metabolism	N-Glycan biosynthesis	ko00510	110	comp33107_c0,comp65640_c0,comp1113123_c0,comp1293375_c0,comp63497_c0,comp36445_c0,comp1481158_c0,comp1918554_c0,comp82162_c1,comp74738_c0,comp659721_c0,comp1854305_c0,comp78829_c0,comp70084_c0,comp1967058_c0,comp3219844_c0,comp51766_c0,comp78350_c1,comp16065_c0,comp27724_c0,comp61731_c0,comp73621_c0,comp45349_c0,comp11609_c0,comp78567_c0,comp72919_c1,comp66282_c0,comp66612_c0,comp5977_c0,comp7291…
Metabolism	Glycan biosynthesis and metabolism	Other glycan degradation	ko00511	33	comp48444_c0,comp51006_c0,comp72065_c0,comp1114802_c0,comp66493_c1,comp3133553_c0,comp53893_c0,comp87714_c0,comp77082_c0,comp533_c1,comp66668_c0,comp70812_c0,comp72638_c0,comp80216_c0,comp69109_c0,comp82145_c1,comp1932692_c0,comp79338_c0,comp72640_c0,comp7330_c0,comp1937595_c0,comp78310_c2,comp79625_c0,comp3042892_c0,comp65396_c0,comp859056_c0,comp81058_c2,comp85913_c0,comp1096_c1,comp1866_c0,com…
Metabolism	Glycan biosynthesis and metabolism	Other types of O-glycan biosynthesis	ko00514	22	comp71002_c0,comp978916_c0,comp82418_c0,comp4192_c0,comp67655_c0,comp81795_c1,comp84813_c0,comp1955064_c0,comp4192_c1,comp1587549_c0,comp63444_c0,comp73979_c1,comp74744_c0,comp4729_c0,comp66085_c0,comp73979_c0,comp84226_c0,comp2379569_c0,comp67655_c1,comp63444_c1,comp66085_c1,comp1141700_c0
Metabolism	Glycan biosynthesis and metabolism	Peptidoglycan biosynthesis	ko00550	2	comp73699_c0,comp79889_c0
Metabolism	Glycan biosynthesis and metabolism	Various types of N-glycan biosynthesis	ko00513	91	comp51899_c1,comp1306465_c0,comp68254_c0,comp82028_c0,comp80116_c9,comp32386_c0,comp53050_c0,comp84023_c3,comp66612_c1,comp67650_c0,comp15605_c0,comp81077_c1,comp944025_c0,comp58331_c0,comp50673_c0,comp1551411_c0,comp1565552_c0,comp51899_c0,comp80159_c0,comp51990_c0,comp15905_c0,comp74986_c0,comp75516_c0,comp76674_c1,comp44818_c0,comp4414171_c0,comp61058_c1,comp82635_c0,comp82162_c3,comp81098_c1,…
Metabolism	Lipid metabolism	Arachidonic acid metabolism	ko00590	39	comp84798_c3,comp80006_c2,comp1463607_c0,comp79488_c1,comp2403712_c0,comp1060465_c0,comp1160341_c0,comp17189_c0,comp3282544_c0,comp83740_c0,comp77339_c0,comp84615_c0,comp85811_c0,comp74116_c1,comp76805_c0,comp25588_c0,comp1549695_c0,comp69171_c0,comp47822_c0,comp1215254_c0,comp1165171_c0,comp464_c1,comp60931_c0,comp34119_c0,comp71015_c0,comp1587439_c0,comp1347785_c0,comp47578_c0,comp49850_c0,comp…
Metabolism	Lipid metabolism	Biosynthesis of unsaturated fatty acids	ko01040	125	comp82792_c1,comp83979_c0,comp50347_c0,comp71741_c1,comp1934_c0,comp73912_c0,comp39476_c1,comp890203_c0,comp70331_c1,comp62782_c0,comp508783_c0,comp61061_c0,comp81922_c1,comp1291020_c0,comp83539_c0,comp1418551_c0,comp84701_c0,comp71156_c0,comp67491_c0,comp1880079_c0,comp75070_c0,comp2734_c0,comp39476_c0,comp72175_c1,comp32846_c0,comp68924_c0,comp59635_c0,comp56851_c0,comp3360578_c0,comp3740757_c0…
Metabolism	Lipid metabolism	Cutin, suberine and wax biosynthesis	ko00073	22	comp95587_c0,comp81630_c5,comp43242_c0,comp61523_c0,comp83108_c2,comp210181_c0,comp93279_c0,comp54348_c0,comp78087_c0,comp69832_c0,comp83909_c0,comp879906_c0,comp83108_c0,comp70269_c0,comp72228_c0,comp4490_c1,comp45236_c0,comp63574_c0,comp81486_c0,comp81630_c7,comp74070_c0,comp50996_c0
Metabolism	Lipid metabolism	Ether lipid metabolism	ko00565	83	comp17520_c0,comp69171_c0,comp74480_c4,comp1301879_c0,comp66009_c0,comp80343_c0,comp2403497_c0,comp54158_c0,comp1356321_c0,comp85612_c0,comp1133492_c0,comp47150_c0,comp1905817_c0,comp76956_c0,comp58248_c0,comp2347966_c0,comp1234495_c0,comp33320_c0,comp81160_c0,comp54158_c1,comp1989715_c0,comp58686_c0,comp76426_c2,comp995508_c0,comp22736_c0,comp14962_c0,comp50228_c1,comp1121022_c0,comp1173512_c0,c…
Metabolism	Lipid metabolism	Fatty acid biosynthesis	ko00061	107	comp3262703_c0,comp66_c1,comp49654_c0,comp56817_c1,comp21770_c0,comp46855_c1,comp68085_c0,comp69480_c0,comp71066_c1,comp81654_c0,comp86138_c0,comp47893_c0,comp20498_c1,comp66290_c0,comp80912_c1,comp660_c0,comp1295714_c0,comp78058_c0,comp62013_c0,comp1167856_c0,comp78662_c0,comp19172_c0,comp12557_c0,comp83153_c2,comp64418_c0,comp847017_c0,comp78662_c3,comp1904652_c0,comp85637_c0,comp3116545_c0,com…
Metabolism	Lipid metabolism	Fatty acid elongation	ko00062	75	comp84825_c0,comp400343_c0,comp16536_c0,comp75251_c1,comp56512_c1,comp80802_c0,comp81050_c0,comp80802_c3,comp3100522_c0,comp991031_c0,comp1319589_c0,comp70006_c1,comp61723_c0,comp60879_c0,comp82129_c1,comp661952_c0,comp984137_c0,comp70006_c0,comp2543863_c0,comp1117784_c0,comp80802_c6,comp688_c0,comp196593_c0,comp27023_c1,comp22685_c0,comp81120_c0,comp80675_c0,comp986453_c0,comp54507_c0,comp85686_…
Metabolism	Lipid metabolism	Fatty acid metabolism	ko00071	255	comp1911465_c0,comp64137_c0,comp1921290_c0,comp21601_c0,comp68899_c0,comp2312723_c0,comp59767_c0,comp70331_c0,comp1088_c0,comp4396253_c0,comp68556_c2,comp1375426_c0,comp3965_c0,comp51116_c0,comp65736_c2,comp78521_c0,comp1287989_c0,comp61615_c0,comp1123941_c0,comp51116_c1,comp497767_c0,comp61755_c0,comp49100_c0,comp72002_c0,comp67089_c0,comp11880_c0,comp1162580_c0,comp19566_c1,comp57406_c0,comp156…
Metabolism	Lipid metabolism	Glycerolipid metabolism	ko00561	156	comp74698_c0,comp58675_c0,comp83740_c0,comp65736_c1,comp1924393_c0,comp51954_c0,comp1973732_c0,comp74434_c0,comp7476_c0,comp804886_c0,comp2340765_c0,comp75000_c0,comp56167_c0,comp83058_c0,comp15504_c0,comp3334_c0,comp1071461_c0,comp64346_c0,comp68556_c1,comp1622113_c0,comp80054_c0,comp1929325_c0,comp31212_c0,comp2381907_c0,comp268981_c0,comp60067_c0,comp67089_c1,comp85426_c0,comp45170_c1,comp7952…
Metabolism	Lipid metabolism	Glycerophospholipid metabolism	ko00564	214	comp57640_c1,comp83126_c0,comp2396393_c0,comp15467_c0,comp33222_c0,comp66844_c0,comp63987_c1,comp64809_c0,comp1125313_c0,comp84589_c0,comp68584_c1,comp67972_c0,comp22760_c0,comp1520796_c0,comp47761_c0,comp78044_c1,comp69049_c0,comp84615_c0,comp74116_c1,comp856_c0,comp1613283_c0,comp3095051_c0,comp56686_c0,comp3220697_c0,comp69707_c0,comp1527580_c0,comp60402_c0,comp1516027_c0,comp83863_c0,comp5764…
Metabolism	Lipid metabolism	Linoleic acid metabolism	ko00591	40	comp70123_c0,comp80102_c1,comp7127_c0,comp80102_c0,comp42382_c0,comp48890_c0,comp70123_c1,comp68334_c3,comp66267_c0,comp79177_c0,comp58386_c0,comp66267_c1,comp69171_c0,comp58386_c1,comp60629_c2,comp664880_c0,comp68334_c0,comp532578_c0,comp84615_c0,comp68334_c2,comp74116_c1,comp83740_c0,comp73060_c0,comp83082_c1,comp1215254_c0,comp68334_c4,comp68334_c5,comp60629_c1,comp83082_c0,comp1354792_c0,comp…
Metabolism	Lipid metabolism	Primary bile acid biosynthesis	ko00120	20	comp78752_c0,comp8388_c0,comp7343_c0,comp74916_c0,comp68389_c0,comp71741_c0,comp41_c0,comp49935_c0,comp371213_c0,comp1925624_c0,comp1944_c0,comp878637_c0,comp64600_c0,comp996_c1,comp2337330_c0,comp45706_c0,comp68502_c1,comp5158_c0,comp996_c0,comp2317784_c0
Metabolism	Lipid metabolism	Sphingolipid metabolism	ko00600	85	comp25655_c0,comp77209_c0,comp59531_c0,comp67406_c0,comp1305508_c0,comp69144_c2,comp38120_c0,comp78810_c8,comp350285_c0,comp1857_c0,comp33503_c0,comp67572_c1,comp32727_c0,comp34059_c0,comp64129_c0,comp78555_c2,comp1293851_c0,comp1875365_c0,comp51098_c1,comp53902_c1,comp71964_c0,comp1013897_c0,comp1547604_c0,comp1495147_c0,comp981983_c0,comp76930_c0,comp84579_c0,comp46290_c0,comp79625_c0,comp19375…
Metabolism	Lipid metabolism	Steroid biosynthesis	ko00100	116	comp10268_c0,comp66525_c1,comp7687_c0,comp53632_c2,comp2393637_c0,comp54881_c0,comp34907_c0,comp34854_c0,comp1016659_c0,comp79422_c0,comp60068_c0,comp4752_c1,comp80651_c0,comp164362_c0,comp3149_c0,comp82881_c0,comp72197_c0,comp53632_c1,comp12117_c0,comp46964_c1,comp3082_c0,comp63750_c0,comp3149_c1,comp86034_c0,comp50850_c0,comp72855_c0,comp70711_c1,comp62976_c0,comp41241_c0,comp3800_c0,comp731_c0…
Metabolism	Lipid metabolism	Steroid hormone biosynthesis	ko00140	9	comp1354792_c0,comp747341_c0,comp76023_c0,comp1117784_c0,comp9945_c0,comp66619_c0,comp61723_c0,comp52740_c0,comp2037651_c0
Metabolism	Lipid metabolism	Synthesis and degradation of ketone bodies	ko00072	43	comp874658_c0,comp1589166_c0,comp80769_c0,comp4533595_c0,comp79889_c1,comp1836657_c0,comp32355_c0,comp76955_c0,comp74400_c0,comp64454_c1,comp76527_c5,comp23242_c0,comp19566_c0,comp2342832_c0,comp1605782_c0,comp76955_c2,comp79921_c0,comp1844374_c0,comp1150203_c0,comp74823_c1,comp74823_c0,comp52164_c0,comp71021_c0,comp74400_c1,comp70178_c0,comp1562498_c0,comp33168_c0,comp1612_c0,comp19566_c1,comp15…
Metabolism	Lipid metabolism	alpha-Linolenic acid metabolism	ko00592	84	comp80102_c1,comp2364457_c0,comp3416_c1,comp80102_c0,comp72002_c2,comp3118687_c0,comp70331_c3,comp58386_c0,comp2417545_c0,comp83169_c0,comp66267_c0,comp76392_c0,comp69171_c0,comp8864_c0,comp497538_c0,comp84180_c0,comp32791_c0,comp3416_c0,comp42186_c0,comp69624_c0,comp83082_c1,comp76166_c0,comp33021_c0,comp52722_c0,comp68334_c4,comp72002_c1,comp79986_c0,comp32378_c0,comp83082_c0,comp60629_c1,comp1…
Metabolism	Metabolism of cofactors and vitamins	Biotin metabolism	ko00780	47	comp79000_c0,comp80710_c2,comp65619_c0,comp76162_c0,comp70653_c0,comp20661_c0,comp67491_c0,comp1880079_c0,comp80710_c1,comp71156_c0,comp65025_c1,comp66352_c0,comp83275_c0,comp80630_c2,comp72175_c1,comp16517_c0,comp2489355_c0,comp74210_c0,comp1322685_c0,comp81499_c0,comp1286543_c0,comp47428_c0,comp78640_c0,comp49654_c0,comp16315_c0,comp68085_c0,comp1311929_c0,comp46855_c1,comp62013_c1,comp50196_c0…
Metabolism	Metabolism of cofactors and vitamins	Folate biosynthesis	ko00790	46	comp77495_c1,comp57578_c2,comp68287_c0,comp17179_c0,comp3699_c1,comp2407823_c0,comp2611149_c0,comp66864_c1,comp25530_c0,comp2039153_c0,comp62059_c0,comp52263_c1,comp1202882_c0,comp1836330_c0,comp82827_c0,comp82915_c0,comp74725_c1,comp33609_c0,comp45285_c0,comp62771_c0,comp77303_c0,comp1537_c0,comp51635_c0,comp67016_c1,comp3699_c0,comp1127422_c0,comp63608_c1,comp84368_c0,comp53787_c2,comp82308_c7,…
Metabolism	Metabolism of cofactors and vitamins	Lipoic acid metabolism	ko00785	11	comp2157239_c0,comp1672155_c0,comp75185_c0,comp81649_c0,comp89059_c0,comp84111_c0,comp70119_c0,comp1222232_c0,comp74386_c0,comp3311763_c0,comp75185_c1
Metabolism	Metabolism of cofactors and vitamins	Nicotinate and nicotinamide metabolism	ko00760	59	comp77454_c0,comp69108_c0,comp1881141_c0,comp4123_c0,comp4107115_c0,comp65024_c1,comp45517_c0,comp2323508_c0,comp12334_c0,comp65269_c0,comp71633_c1,comp53482_c0,comp1036949_c0,comp82347_c0,comp51885_c0,comp79585_c0,comp2380891_c0,comp9421_c0,comp53802_c0,comp1291545_c0,comp1876208_c0,comp26430_c0,comp2410852_c0,comp34434_c0,comp2435324_c0,comp6027_c0,comp81239_c0,comp16540_c0,comp3002_c1,comp7579…
Metabolism	Metabolism of cofactors and vitamins	One carbon pool by folate	ko00670	85	comp60147_c0,comp1413266_c0,comp73465_c0,comp1991521_c0,comp68236_c0,comp48574_c0,comp1542985_c0,comp19394_c0,comp48574_c1,comp50370_c1,comp3052_c0,comp75739_c0,comp2320239_c0,comp1285354_c0,comp61902_c0,comp1898047_c0,comp60152_c0,comp45012_c0,comp609689_c0,comp9652_c0,comp79591_c0,comp1177911_c0,comp56357_c0,comp61456_c0,comp77495_c2,comp54534_c0,comp51553_c0,comp73676_c1,comp83687_c0,comp13379…
Metabolism	Metabolism of cofactors and vitamins	Pantothenate and CoA biosynthesis	ko00770	89	comp1137142_c0,comp63636_c0,comp72214_c0,comp52165_c0,comp82889_c0,comp76119_c0,comp75373_c0,comp83934_c0,comp551454_c0,comp68141_c0,comp1716040_c0,comp81240_c7,comp85669_c0,comp80167_c0,comp78713_c0,comp72587_c1,comp83258_c0,comp78255_c0,comp52439_c1,comp61139_c0,comp64867_c1,comp756666_c0,comp71729_c0,comp2336822_c0,comp62921_c0,comp61826_c1,comp1668151_c0,comp75373_c1,comp3028368_c0,comp54356_…
Metabolism	Metabolism of cofactors and vitamins	Porphyrin and chlorophyll metabolism	ko00860	103	comp47588_c0,comp32592_c0,comp60160_c2,comp1307283_c0,comp60652_c0,comp86345_c0,comp24694_c0,comp68855_c0,comp60160_c0,comp80424_c1,comp3168666_c0,comp84168_c0,comp53290_c0,comp56054_c0,comp66264_c0,comp51794_c0,comp82261_c0,comp84122_c0,comp78068_c3,comp1554600_c0,comp81606_c0,comp69752_c2,comp83756_c0,comp79414_c0,comp69752_c1,comp51482_c0,comp69571_c0,comp3043968_c0,comp60666_c0,comp66933_c1,c…
Metabolism	Metabolism of cofactors and vitamins	Retinol metabolism	ko00830	75	comp2460347_c0,comp68690_c0,comp38238_c0,comp1297576_c0,comp56639_c0,comp1343496_c0,comp183317_c0,comp76352_c0,comp1000522_c0,comp72716_c1,comp1494698_c0,comp2356287_c0,comp83083_c0,comp76023_c0,comp68690_c1,comp51583_c0,comp1530081_c0,comp56639_c2,comp665965_c0,comp62998_c0,comp9945_c0,comp1109822_c0,comp75456_c0,comp81746_c0,comp69517_c0,comp79287_c1,comp608100_c0,comp2414090_c0,comp726118_c0,c…
Metabolism	Metabolism of cofactors and vitamins	Riboflavin metabolism	ko00740	24	comp499895_c0,comp65567_c0,comp74800_c0,comp79243_c1,comp65261_c0,comp22338_c0,comp77501_c0,comp1388562_c0,comp14207_c0,comp81183_c0,comp721877_c0,comp61555_c0,comp84279_c1,comp62563_c1,comp65567_c1,comp8479_c0,comp76186_c0,comp55524_c0,comp76344_c0,comp77078_c0,comp62563_c0,comp1363845_c0,comp3246311_c0,comp3068330_c0
Metabolism	Metabolism of cofactors and vitamins	Thiamine metabolism	ko00730	14	comp86858_c0,comp61624_c0,comp2326610_c0,comp74634_c0,comp2547_c0,comp3176698_c0,comp80592_c2,comp84158_c2,comp83457_c0,comp80279_c0,comp58719_c0,comp48101_c0,comp75304_c0,comp46327_c0
Metabolism	Metabolism of cofactors and vitamins	Ubiquinone and other terpenoid-quinone biosynthesis	ko00130	57	comp47759_c0,comp84596_c3,comp77208_c0,comp53755_c0,comp1927681_c0,comp2407208_c0,comp49680_c0,comp47275_c1,comp40395_c0,comp33747_c0,comp67463_c0,comp80381_c0,comp57626_c0,comp64562_c0,comp80006_c0,comp1511758_c0,comp3165693_c0,comp80918_c0,comp63296_c1,comp74368_c0,comp75395_c0,comp60176_c0,comp62045_c1,comp84880_c2,comp71942_c0,comp79171_c3,comp77059_c0,comp20052_c0,comp80681_c0,comp67689_c0,c…
Metabolism	Metabolism of cofactors and vitamins	Vitamin B6 metabolism	ko00750	27	comp139315_c0,comp56365_c1,comp82730_c0,comp51147_c0,comp74820_c1,comp50363_c0,comp35723_c0,comp1540136_c0,comp1296284_c0,comp72543_c0,comp74820_c0,comp61587_c1,comp660499_c0,comp41603_c0,comp77215_c0,comp76404_c0,comp1358778_c0,comp83338_c0,comp62120_c0,comp73427_c0,comp80071_c1,comp80071_c0,comp1283789_c0,comp73811_c0,comp87903_c0,comp66140_c0,comp45484_c0
Metabolism	Metabolism of other amino acids	Cyanoamino acid metabolism	ko00460	77	comp82173_c1,comp79591_c0,comp61079_c1,comp65293_c1,comp38498_c0,comp76666_c0,comp69228_c1,comp2113006_c0,comp16356_c0,comp3282544_c0,comp1316419_c0,comp44800_c0,comp34129_c0,comp3052_c1,comp981177_c0,comp76805_c0,comp86598_c0,comp1991521_c0,comp60319_c0,comp70000_c0,comp718903_c0,comp48574_c1,comp19394_c0,comp82953_c0,comp48574_c0,comp16187_c0,comp1404836_c0,comp48033_c1,comp3052_c0,comp77666_c0…
Metabolism	Metabolism of other amino acids	D-Glutamine and D-glutamate metabolism	ko00471	8	comp3061788_c0,comp52044_c0,comp79249_c0,comp65179_c0,comp70366_c0,comp81755_c5,comp68417_c0,comp609397_c0
Metabolism	Metabolism of other amino acids	Glutathione metabolism	ko00480	188	comp1284045_c0,comp256821_c0,comp75955_c0,comp46613_c0,comp48204_c0,comp67195_c0,comp60616_c0,comp71575_c0,comp70651_c1,comp33144_c0,comp1733724_c0,comp2502161_c0,comp803253_c0,comp75037_c0,comp53262_c0,comp34119_c0,comp34156_c0,comp20916_c0,comp64834_c3,comp27910_c0,comp3188734_c0,comp1676058_c0,comp65139_c0,comp63516_c0,comp59913_c2,comp83825_c0,comp81939_c1,comp2471885_c0,comp73153_c1,comp6644…
Metabolism	Metabolism of other amino acids	Phosphonate and phosphinate metabolism	ko00440	22	comp81691_c1,comp994072_c0,comp83827_c0,comp821931_c0,comp81160_c0,comp61027_c0,comp82553_c0,comp82012_c0,comp84021_c2,comp996541_c0,comp1125313_c0,comp39518_c0,comp1513679_c0,comp83863_c0,comp66009_c0,comp60997_c0,comp1613283_c0,comp856_c0,comp47923_c1,comp15025_c0,comp1544999_c0,comp81284_c0
Metabolism	Metabolism of other amino acids	Selenocompound metabolism	ko00450	75	comp74676_c0,comp80521_c2,comp77419_c1,comp48556_c0,comp40580_c0,comp1894828_c0,comp3108652_c0,comp1581295_c0,comp1311921_c0,comp69923_c0,comp84515_c1,comp66638_c1,comp45314_c0,comp32539_c0,comp1154459_c0,comp80285_c0,comp49055_c1,comp80002_c5,comp11061_c0,comp72515_c0,comp1872784_c0,comp72887_c0,comp15303_c0,comp80798_c0,comp75341_c0,comp61256_c0,comp26844_c0,comp80521_c0,comp77419_c0,comp47954_…
Metabolism	Metabolism of other amino acids	Taurine and hypotaurine metabolism	ko00430	43	comp73317_c0,comp57517_c1,comp67739_c1,comp38780_c0,comp3159413_c0,comp1404836_c0,comp88264_c0,comp16187_c0,comp79448_c0,comp60391_c0,comp1921786_c0,comp23590_c0,comp64121_c1,comp2004683_c0,comp50915_c0,comp17836_c0,comp464_c1,comp2573452_c0,comp67739_c0,comp1119796_c0,comp4359287_c0,comp38628_c0,comp80711_c4,comp76150_c0,comp49850_c0,comp64121_c2,comp1160341_c0,comp3282544_c0,comp61496_c0,comp77…
Metabolism	Metabolism of other amino acids	beta-Alanine metabolism	ko00410	174	comp38134_c0,comp67739_c1,comp18305_c0,comp2382661_c0,comp402866_c0,comp75492_c0,comp3150215_c0,comp984137_c0,comp3047637_c0,comp2543863_c0,comp1424380_c0,comp83403_c0,comp81201_c1,comp49533_c0,comp52170_c0,comp1901393_c0,comp56512_c1,comp69263_c0,comp1535863_c0,comp5555_c0,comp63229_c0,comp11494_c0,comp65592_c0,comp744681_c0,comp81962_c1,comp3269_c0,comp677653_c0,comp503239_c0,comp68141_c0,comp5…
Metabolism	Metabolism of terpenoids and polyketides	Biosynthesis of ansamycins	ko01051	21	comp2005824_c0,comp68943_c0,comp3112805_c0,comp2546714_c0,comp64021_c1,comp31089_c0,comp65933_c1,comp2082735_c0,comp979049_c0,comp1895803_c0,comp85041_c0,comp31089_c1,comp4982_c0,comp4604_c0,comp3110937_c0,comp3047006_c0,comp64021_c0,comp83205_c0,comp17813_c0,comp18453_c0,comp65952_c0
Metabolism	Metabolism of terpenoids and polyketides	Biosynthesis of siderophore group nonribosomal peptides	ko01053	1	comp80381_c0
Metabolism	Metabolism of terpenoids and polyketides	Biosynthesis of vancomycin group antibiotics	ko01055	1	comp62426_c0
Metabolism	Metabolism of terpenoids and polyketides	Brassinosteroid biosynthesis	ko00905	8	comp81318_c0,comp81710_c2,comp77115_c0,comp32233_c0,comp82531_c0,comp80219_c0,comp81710_c3,comp67741_c0
Metabolism	Metabolism of terpenoids and polyketides	Carotenoid biosynthesis	ko00906	35	comp73936_c1,comp406354_c0,comp29082_c0,comp1588806_c0,comp83779_c0,comp72352_c1,comp76800_c0,comp2289063_c0,comp190722_c0,comp33625_c0,comp64723_c1,comp75753_c1,comp72352_c0,comp32731_c0,comp2388525_c0,comp745709_c0,comp32949_c0,comp75753_c0,comp214140_c0,comp12256_c0,comp82952_c2,comp66169_c0,comp76801_c0,comp78035_c0,comp83222_c2,comp47730_c0,comp83222_c1,comp723_c0,comp84460_c1,comp81115_c0,c…
Metabolism	Metabolism of terpenoids and polyketides	Diterpenoid biosynthesis	ko00904	37	comp80314_c0,comp1625019_c0,comp1989078_c0,comp84091_c0,comp74699_c0,comp67476_c0,comp83364_c2,comp46537_c0,comp84698_c2,comp128847_c0,comp69535_c0,comp1381362_c0,comp82112_c2,comp57126_c0,comp2473032_c0,comp62464_c0,comp63158_c0,comp72147_c0,comp1859930_c0,comp83303_c0,comp67176_c0,comp590996_c0,comp1573432_c0,comp84698_c5,comp8392_c0,comp80871_c0,comp2263_c0,comp84163_c0,comp82864_c2,comp84698_…
Metabolism	Metabolism of terpenoids and polyketides	Geraniol degradation	ko00281	8	comp79889_c1,comp74400_c0,comp874658_c0,comp65080_c0,comp74400_c1,comp11918_c0,comp2300278_c0,comp42746_c0
Metabolism	Metabolism of terpenoids and polyketides	Insect hormone biosynthesis	ko00981	4	comp56941_c1,comp63205_c0,comp63205_c1,comp998396_c0
Metabolism	Metabolism of terpenoids and polyketides	Limonene and pinene degradation	ko00903	54	comp83075_c0,comp63883_c1,comp3052454_c0,comp85162_c0,comp51954_c0,comp1924393_c0,comp2641483_c0,comp2516984_c0,comp744681_c0,comp2537437_c0,comp65736_c1,comp70759_c1,comp80779_c0,comp71741_c1,comp1071461_c0,comp76566_c2,comp32528_c0,comp796459_c0,comp83856_c0,comp83951_c0,comp65736_c0,comp56167_c0,comp15504_c0,comp15451_c0,comp7476_c0,comp67089_c1,comp65736_c2,comp81201_c3,comp2381907_c0,comp312…
Metabolism	Metabolism of terpenoids and polyketides	Monoterpenoid biosynthesis	ko00902	5	comp879982_c0,comp75625_c0,comp46313_c1,comp81515_c4,comp59698_c0
Metabolism	Metabolism of terpenoids and polyketides	Nonribosomal peptide structures	ko01054	1	comp1112679_c0
Metabolism	Metabolism of terpenoids and polyketides	Polyketide sugar unit biosynthesis	ko00523	3	comp62426_c0,comp2564388_c0,comp32745_c0
Metabolism	Metabolism of terpenoids and polyketides	Sesquiterpenoid and triterpenoid biosynthesis	ko00909	21	comp41594_c0,comp2146600_c0,comp60175_c0,comp58488_c0,comp52532_c0,comp32397_c0,comp52057_c0,comp56301_c0,comp58488_c1,comp46472_c0,comp26156_c0,comp84190_c0,comp3079715_c0,comp60175_c1,comp82652_c5,comp61983_c0,comp75771_c0,comp58488_c2,comp5282_c0,comp7920_c0,comp82575_c0
Metabolism	Metabolism of terpenoids and polyketides	Terpenoid backbone biosynthesis	ko00900	121	comp8418_c0,comp717174_c0,comp33566_c0,comp83854_c0,comp1875464_c0,comp53571_c0,comp86215_c0,comp76955_c2,comp79921_c0,comp77588_c0,comp3326625_c0,comp33566_c1,comp19566_c0,comp23242_c0,comp20723_c0,comp2342832_c0,comp76994_c0,comp82133_c0,comp52513_c0,comp61983_c0,comp36633_c0,comp74129_c2,comp82031_c0,comp1260129_c0,comp82913_c6,comp51512_c0,comp66373_c1,comp3214296_c0,comp47669_c0,comp55467_c0…
Metabolism	Metabolism of terpenoids and polyketides	Tetracycline biosynthesis	ko00253	5	comp18659_c0,comp1030315_c0,comp58441_c0,comp21770_c0,comp3262703_c0
Metabolism	Metabolism of terpenoids and polyketides	Zeatin biosynthesis	ko00908	24	comp4196_c1,comp71258_c1,comp77448_c0,comp80517_c0,comp78077_c0,comp2227738_c0,comp19829_c0,comp74888_c0,comp69731_c0,comp79400_c0,comp19829_c1,comp12215_c0,comp78098_c2,comp83736_c0,comp71258_c0,comp65508_c0,comp45804_c0,comp1618575_c0,comp64150_c0,comp1283389_c0,comp1252706_c0,comp718054_c0,comp29001_c0,comp69153_c0
Metabolism	Nucleotide metabolism	Purine metabolism	ko00230	455	comp84871_c0,comp1278_c0,comp48785_c0,comp5640_c0,comp32468_c0,comp2155487_c0,comp1184605_c0,comp45156_c0,comp58983_c0,comp82909_c0,comp2573_c0,comp60016_c0,comp27392_c0,comp77100_c0,comp984173_c0,comp76835_c0,comp83424_c3,comp1552557_c0,comp59933_c0,comp11025_c0,comp75583_c1,comp810372_c0,comp64834_c2,comp1315038_c0,comp860788_c0,comp1682_c0,comp2309570_c0,comp7272_c0,comp73803_c0,comp72048_c0,c…
Metabolism	Nucleotide metabolism	Pyrimidine metabolism	ko00240	363	comp1113738_c0,comp1019062_c0,comp68141_c0,comp44069_c0,comp72039_c0,comp1286086_c0,comp9832_c0,comp799247_c0,comp44831_c0,comp59933_c1,comp82615_c2,comp82494_c8,comp2382008_c0,comp4381945_c0,comp875058_c0,comp1836238_c0,comp81871_c1,comp81017_c0,comp58983_c1,comp51777_c0,comp4053167_c0,comp1615525_c0,comp67498_c0,comp402866_c0,comp74968_c0,comp71354_c2,comp69453_c0,comp1545460_c0,comp920459_c0,c…
Metabolism	Xenobiotics biodegradation and metabolism	Aminobenzoate degradation	ko00627	56	comp2214029_c0,comp1329469_c0,comp13792_c0,comp50938_c0,comp877726_c0,comp59940_c0,comp1552672_c0,comp657_c0,comp83951_c0,comp18763_c0,comp1928176_c0,comp57137_c0,comp1388562_c0,comp76566_c2,comp32528_c0,comp53675_c0,comp3699_c0,comp11494_c0,comp65592_c0,comp2031065_c0,comp56512_c0,comp677653_c0,comp83075_c0,comp63883_c1,comp92612_c0,comp56512_c1,comp82523_c0,comp49100_c0,comp2320705_c0,comp58177…
Metabolism	Xenobiotics biodegradation and metabolism	Benzoate degradation	ko00362	47	comp56512_c1,comp46243_c0,comp11880_c0,comp79986_c0,comp19566_c1,comp22555_c0,comp2147243_c0,comp69624_c0,comp1562498_c0,comp70178_c0,comp77075_c0,comp33168_c0,comp52164_c0,comp63036_c0,comp22685_c0,comp1375426_c0,comp2300278_c0,comp69117_c0,comp984137_c0,comp2543863_c0,comp1123941_c0,comp80292_c0,comp3118687_c0,comp13792_c0,comp80769_c0,comp83169_c0,comp657_c0,comp83539_c0,comp2364457_c0,comp610…
Metabolism	Xenobiotics biodegradation and metabolism	Bisphenol degradation	ko00363	19	comp40437_c0,comp63883_c1,comp83075_c0,comp532578_c0,comp1636844_c0,comp58177_c1,comp55889_c0,comp48890_c0,comp76566_c2,comp790588_c0,comp7127_c0,comp32528_c0,comp18530_c0,comp75082_c1,comp68669_c0,comp83426_c1,comp64896_c0,comp2340048_c0,comp83951_c0
Metabolism	Xenobiotics biodegradation and metabolism	Caprolactam degradation	ko00930	19	comp66309_c0,comp65592_c0,comp11494_c0,comp56512_c0,comp677653_c0,comp984137_c0,comp2543863_c0,comp66185_c0,comp22685_c0,comp1375426_c0,comp13792_c0,comp22281_c0,comp22555_c0,comp657_c0,comp56512_c1,comp74434_c0,comp67277_c0,comp44736_c0,comp77075_c0
Metabolism	Xenobiotics biodegradation and metabolism	Chloroalkane and chloroalkene degradation	ko00625	108	comp16562_c0,comp56639_c0,comp38238_c0,comp1535863_c0,comp65281_c0,comp1297576_c0,comp2460347_c0,comp68690_c0,comp2030267_c0,comp81201_c1,comp1636844_c0,comp2025526_c0,comp17065_c0,comp83083_c0,comp81201_c3,comp1494698_c0,comp2356287_c0,comp63036_c0,comp183317_c0,comp76352_c0,comp1343496_c0,comp76783_c0,comp72716_c1,comp18305_c0,comp1109822_c0,comp81746_c0,comp7127_c0,comp796459_c0,comp83856_c0,c…
Metabolism	Xenobiotics biodegradation and metabolism	Chlorocyclohexane and chlorobenzene degradation	ko00361	7	comp1847121_c0,comp54445_c0,comp58177_c1,comp51826_c0,comp1874927_c0,comp54445_c1,comp85338_c0
Metabolism	Xenobiotics biodegradation and metabolism	Dioxin degradation	ko00621	3	comp63036_c0,comp11880_c0,comp3315_c0
Metabolism	Xenobiotics biodegradation and metabolism	Drug metabolism - cytochrome P450	ko00982	92	comp2460347_c0,comp68690_c0,comp53498_c0,comp1676058_c0,comp56639_c0,comp38238_c0,comp12621_c0,comp34156_c0,comp49757_c0,comp1297576_c0,comp1494698_c0,comp32570_c0,comp2356287_c0,comp72088_c0,comp183317_c0,comp1343496_c0,comp76352_c0,comp256821_c0,comp72716_c1,comp83403_c0,comp68075_c0,comp83083_c0,comp33144_c0,comp76023_c0,comp2391910_c0,comp56639_c2,comp665965_c0,comp79860_c0,comp62998_c0,comp6…
Metabolism	Xenobiotics biodegradation and metabolism	Drug metabolism - other enzymes	ko00983	76	comp843224_c0,comp75373_c1,comp1259_c0,comp799247_c0,comp48270_c1,comp55173_c0,comp72765_c0,comp68141_c0,comp85669_c0,comp59013_c0,comp2425799_c0,comp76119_c0,comp75373_c0,comp47865_c0,comp82729_c0,comp1539611_c0,comp1629593_c0,comp2511739_c0,comp11511_c0,comp84112_c0,comp1901393_c0,comp877267_c0,comp58983_c1,comp76023_c0,comp39469_c0,comp2500979_c0,comp1424380_c0,comp63914_c0,comp83384_c0,comp40…
Metabolism	Xenobiotics biodegradation and metabolism	Ethylbenzene degradation	ko00642	2	comp2300278_c0,comp65080_c0
Metabolism	Xenobiotics biodegradation and metabolism	Fluorobenzoate degradation	ko00364	6	comp54445_c0,comp1874927_c0,comp51826_c0,comp1847121_c0,comp54445_c1,comp85338_c0
Metabolism	Xenobiotics biodegradation and metabolism	Metabolism of xenobiotics by cytochrome P450	ko00980	95	comp72088_c0,comp2356287_c0,comp32570_c0,comp56794_c0,comp1494698_c0,comp72716_c1,comp256821_c0,comp1343496_c0,comp76352_c0,comp183317_c0,comp68075_c0,comp83403_c0,comp76023_c0,comp33144_c0,comp83083_c0,comp68690_c0,comp2460347_c0,comp66094_c1,comp53498_c0,comp56639_c0,comp2085219_c0,comp1676058_c0,comp1297576_c0,comp34156_c0,comp12621_c0,comp49757_c0,comp1347785_c0,comp38238_c0,comp79287_c1,comp…
Metabolism	Xenobiotics biodegradation and metabolism	Naphthalene degradation	ko00626	62	comp608100_c0,comp2414090_c0,comp995266_c0,comp1974289_c0,comp5359_c0,comp79395_c0,comp879277_c0,comp45586_c0,comp791675_c0,comp79872_c0,comp83688_c0,comp3315_c0,comp69517_c0,comp79287_c1,comp1610412_c0,comp731169_c0,comp56639_c1,comp2315044_c0,comp1109822_c0,comp2050899_c0,comp59767_c1,comp81746_c0,comp68690_c1,comp2220346_c0,comp75571_c1,comp56639_c2,comp2383003_c0,comp62998_c0,comp50926_c0,com…
Metabolism	Xenobiotics biodegradation and metabolism	Nitrotoluene degradation	ko00633	2	comp27349_c0,comp34794_c0
Metabolism	Xenobiotics biodegradation and metabolism	Polycyclic aromatic hydrocarbon degradation	ko00624	17	comp1838253_c0,comp55756_c0,comp63883_c1,comp83075_c0,comp58177_c1,comp97212_c0,comp2340048_c0,comp83951_c0,comp53314_c1,comp64896_c0,comp83426_c1,comp75082_c1,comp68669_c0,comp790588_c0,comp76566_c2,comp32528_c0,comp18530_c0
Metabolism	Xenobiotics biodegradation and metabolism	Styrene degradation	ko00643	17	comp685450_c0,comp741852_c0,comp2313298_c0,comp1293574_c0,comp82523_c0,comp608282_c0,comp60789_c0,comp2351057_c0,comp24000_c0,comp70530_c0,comp27969_c0,comp86115_c0,comp1515679_c0,comp2845599_c0,comp75266_c0,comp48425_c0,comp2328095_c0
Metabolism	Xenobiotics biodegradation and metabolism	Toluene degradation	ko00623	12	comp3022_c0,comp1874927_c0,comp58177_c1,comp1512975_c0,comp1847121_c0,comp2327150_c0,comp85338_c0,comp54445_c1,comp51826_c0,comp2529266_c0,comp54445_c0,comp746691_c0
Metabolism	Xenobiotics biodegradation and metabolism	Xylene degradation	ko00622	3	comp11880_c0,comp3315_c0,comp63036_c0
Organismal Systems	Circulatory system	Cardiac muscle contraction	ko04260	63	comp81974_c1,comp43697_c0,comp66857_c0,comp65677_c0,comp978335_c0,comp49875_c0,comp59647_c0,comp73797_c0,comp32974_c0,comp75729_c0,comp1532885_c0,comp75957_c0,comp36993_c0,comp72211_c0,comp80131_c0,comp77623_c0,comp470398_c0,comp75372_c0,comp1969634_c0,comp3133809_c0,comp81632_c0,comp402512_c0,comp660107_c0,comp45615_c2,comp41806_c0,comp32571_c0,comp777911_c0,comp73752_c0,comp45615_c0,comp75889_c…
Organismal Systems	Circulatory system	Vascular smooth muscle contraction	ko04270	122	comp31935_c0,comp44866_c0,comp15795_c0,comp60710_c1,comp33208_c0,comp73955_c1,comp1536353_c0,comp1122470_c0,comp1395694_c0,comp12199_c0,comp83750_c0,comp1434108_c0,comp20612_c0,comp9518_c0,comp1285061_c0,comp44340_c0,comp8995_c0,comp7305_c0,comp79404_c1,comp1607649_c0,comp1898506_c0,comp330159_c0,comp2120089_c0,comp60710_c2,comp25705_c0,comp44157_c0,comp71612_c0,comp2768006_c0,comp61016_c0,comp37…
Organismal Systems	Development	Axon guidance	ko04360	183	comp71607_c0,comp1296076_c0,comp5478_c0,comp5270_c0,comp490259_c0,comp67333_c1,comp2307623_c0,comp72845_c0,comp7305_c0,comp19054_c0,comp2192_c0,comp1563498_c0,comp65932_c0,comp44173_c0,comp49233_c0,comp47987_c0,comp51584_c0,comp66597_c0,comp25684_c0,comp73924_c0,comp887344_c0,comp971590_c0,comp3137295_c0,comp833949_c0,comp878935_c0,comp57588_c0,comp3121778_c0,comp69687_c0,comp27784_c0,comp38312_c…
Organismal Systems	Development	Dorso-ventral axis formation	ko04320	39	comp2047352_c0,comp3050294_c0,comp1330489_c0,comp2462249_c0,comp83683_c1,comp78175_c1,comp1980941_c0,comp878935_c0,comp5964_c0,comp23231_c0,comp44969_c0,comp1834682_c0,comp1844992_c0,comp2532583_c0,comp3069406_c0,comp47394_c1,comp25130_c0,comp63600_c1,comp37048_c0,comp86120_c0,comp44173_c0,comp83683_c2,comp9038_c0,comp7305_c0,comp1137947_c0,comp2442566_c0,comp69272_c0,comp83011_c0,comp46402_c0,co…
Organismal Systems	Development	Osteoclast differentiation	ko04380	116	comp3657919_c0,comp50405_c0,comp3390_c0,comp2442566_c0,comp162444_c0,comp83683_c2,comp32517_c0,comp1527139_c0,comp9038_c0,comp43667_c0,comp83776_c0,comp556025_c0,comp75627_c0,comp69680_c1,comp27784_c0,comp51647_c0,comp59630_c0,comp69687_c0,comp83011_c0,comp60367_c0,comp59926_c0,comp15497_c0,comp46402_c0,comp21089_c0,comp7606_c0,comp863366_c0,comp78499_c1,comp68146_c0,comp52191_c0,comp73804_c0,com…
Organismal Systems	Digestive system	Bile secretion	ko04976	102	comp1640434_c0,comp82848_c1,comp1133404_c0,comp80840_c1,comp78874_c0,comp1322477_c0,comp78111_c2,comp1029603_c0,comp2388032_c0,comp72883_c0,comp50534_c1,comp66900_c1,comp69652_c0,comp6192_c0,comp63813_c1,comp26766_c0,comp1845843_c0,comp78111_c3,comp1029702_c0,comp52896_c0,comp80599_c3,comp72827_c0,comp78111_c1,comp4569_c1,comp70586_c1,comp10154_c0,comp76838_c1,comp1865746_c0,comp80407_c0,comp1551…
Organismal Systems	Digestive system	Carbohydrate digestion and absorption	ko04973	22	comp1568716_c0,comp59636_c0,comp57451_c0,comp73394_c0,comp83104_c0,comp77599_c0,comp993393_c0,comp883720_c0,comp49964_c0,comp48401_c0,comp73394_c1,comp33077_c0,comp4484934_c0,comp32786_c0,comp3091928_c0,comp1235444_c0,comp84819_c6,comp78896_c0,comp81261_c3,comp71429_c0,comp78872_c0,comp880749_c0
Organismal Systems	Digestive system	Fat digestion and absorption	ko04975	34	comp80711_c8,comp45170_c1,comp51141_c0,comp80994_c6,comp2442492_c0,comp58265_c0,comp51141_c1,comp47192_c0,comp51583_c2,comp2456228_c0,comp48137_c0,comp49771_c2,comp2098886_c0,comp1205527_c0,comp74116_c1,comp15511_c1,comp59672_c0,comp51141_c2,comp75456_c0,comp83058_c0,comp81570_c0,comp900512_c0,comp2396393_c0,comp1513984_c0,comp3334_c0,comp1006_c0,comp75952_c0,comp76250_c0,comp51583_c0,comp88079_c…
Organismal Systems	Digestive system	Gastric acid secretion	ko04971	69	comp49532_c0,comp43942_c0,comp3085626_c0,comp15378_c0,comp9948_c0,comp78767_c0,comp805372_c0,comp73290_c0,comp479796_c0,comp28992_c0,comp79038_c0,comp2561775_c0,comp66557_c0,comp69652_c0,comp38840_c0,comp60858_c0,comp187817_c0,comp78874_c0,comp1133404_c0,comp306_c0,comp69105_c0,comp60658_c0,comp4569_c1,comp40348_c0,comp54491_c0,comp67732_c0,comp48990_c0,comp6192_c0,comp1925_c0,comp1520548_c0,comp…
Organismal Systems	Digestive system	Mineral absorption	ko04978	15	comp71171_c0,comp66233_c0,comp67163_c0,comp76973_c0,comp83066_c0,comp53847_c0,comp32720_c0,comp70407_c0,comp85071_c0,comp71208_c0,comp61847_c0,comp80568_c0,comp51794_c0,comp1144381_c0,comp17530_c0
Organismal Systems	Digestive system	Pancreatic secretion	ko04972	115	comp1949860_c0,comp84523_c0,comp5270_c0,comp1395694_c0,comp62861_c0,comp395621_c0,comp75375_c0,comp1869844_c0,comp78667_c0,comp78203_c1,comp83907_c1,comp44866_c0,comp60710_c1,comp1701055_c0,comp60710_c2,comp1897156_c0,comp44157_c0,comp1563498_c0,comp73929_c0,comp1528847_c0,comp2192_c0,comp1309318_c0,comp3652_c0,comp6388_c0,comp60785_c0,comp72845_c0,comp74912_c0,comp2352_c0,comp330159_c0,comp19083…
Organismal Systems	Digestive system	Protein digestion and absorption	ko04974	9	comp49323_c0,comp2420254_c0,comp80457_c0,comp45096_c0,comp3042418_c0,comp33071_c0,comp1302143_c0,comp72599_c0,comp82755_c8
Organismal Systems	Digestive system	Salivary secretion	ko04970	69	comp1925_c0,comp1520548_c0,comp10723_c0,comp5080_c0,comp65757_c0,comp20577_c0,comp83914_c0,comp47508_c0,comp65537_c0,comp20532_c0,comp33110_c1,comp54244_c0,comp1285245_c0,comp6228_c0,comp19083_c0,comp69059_c1,comp69909_c0,comp50998_c1,comp85127_c0,comp78332_c0,comp314524_c0,comp3836_c0,comp2038596_c0,comp60710_c2,comp61016_c0,comp37365_c0,comp44340_c0,comp1285061_c0,comp9518_c0,comp1607649_c0,com…
Organismal Systems	Digestive system	Vitamin digestion and absorption	ko04977	9	comp1128984_c0,comp47428_c0,comp63813_c0,comp66900_c2,comp24299_c0,comp1287341_c0,comp52471_c0,comp1530634_c0,comp73645_c0
Organismal Systems	Endocrine system	Adipocytokine signaling pathway	ko04920	75	comp50115_c1,comp65099_c0,comp1568822_c0,comp48894_c0,comp48385_c2,comp79228_c0,comp2296015_c0,comp1919_c1,comp1568716_c0,comp11409_c0,comp58098_c0,comp1354615_c0,comp78591_c0,comp1522951_c0,comp2337411_c0,comp48894_c1,comp77511_c0,comp58769_c0,comp57367_c0,comp1855972_c0,comp70993_c0,comp41325_c0,comp569541_c0,comp2370055_c0,comp8865_c0,comp83200_c0,comp326_c1,comp1235444_c0,comp72282_c0,comp817…
Organismal Systems	Endocrine system	GnRH signaling pathway	ko04912	152	comp15795_c0,comp65004_c1,comp73955_c1,comp3335_c0,comp1122470_c0,comp69049_c2,comp1434108_c0,comp12199_c0,comp20612_c0,comp44340_c0,comp9518_c0,comp1837590_c0,comp2358544_c0,comp61016_c0,comp37365_c0,comp69909_c0,comp2532583_c0,comp2648607_c0,comp63600_c1,comp33320_c0,comp14761_c0,comp630395_c0,comp6228_c0,comp19083_c0,comp1844992_c0,comp69059_c1,comp3445_c0,comp23231_c0,comp78863_c0,comp1285245…
Organismal Systems	Endocrine system	Insulin secretion	ko04911	31	comp2561775_c0,comp78332_c0,comp3836_c0,comp69909_c0,comp1113419_c0,comp39332_c0,comp6192_c0,comp60710_c1,comp50998_c1,comp1434108_c0,comp4569_c1,comp805372_c0,comp19083_c0,comp1122470_c0,comp60658_c0,comp82118_c0,comp330159_c0,comp990467_c0,comp9518_c0,comp78874_c0,comp1133404_c0,comp69652_c0,comp4665_c0,comp5080_c0,comp9948_c0,comp15378_c0,comp3085626_c0,comp20577_c0,comp60710_c2,comp17617_c0,c…
Organismal Systems	Endocrine system	Insulin signaling pathway	ko04910	348	comp50221_c0,comp1286951_c0,comp77483_c1,comp69272_c0,comp4486317_c0,comp420787_c0,comp65164_c1,comp1137947_c0,comp1546292_c0,comp2859617_c0,comp9038_c0,comp62610_c0,comp66522_c0,comp1614203_c0,comp2044392_c0,comp2313601_c0,comp57266_c1,comp67732_c0,comp1175865_c0,comp4569_c1,comp54491_c0,comp2092691_c0,comp44969_c0,comp63652_c0,comp59645_c1,comp45524_c0,comp78896_c0,comp2300688_c0,comp48086_c0,c…
Organismal Systems	Endocrine system	Melanogenesis	ko04916	132	comp6192_c0,comp49075_c0,comp69687_c0,comp27784_c0,comp60658_c0,comp46402_c0,comp21089_c0,comp306_c0,comp1133404_c0,comp78874_c0,comp187817_c0,comp1104709_c0,comp66657_c0,comp62663_c0,comp83683_c2,comp38840_c0,comp28992_c0,comp47394_c1,comp66557_c0,comp78767_c0,comp479796_c0,comp63600_c0,comp78379_c0,comp9948_c0,comp78175_c1,comp3085626_c0,comp43942_c0,comp32577_c0,comp33208_c0,comp1536353_c0,com…
Organismal Systems	Endocrine system	PPAR signaling pathway	ko03320	141	comp51116_c1,comp61615_c0,comp51116_c0,comp3965_c0,comp1088_c0,comp70331_c0,comp759885_c0,comp68899_c0,comp1137275_c0,comp64137_c0,comp1911465_c0,comp48385_c1,comp2313601_c0,comp51758_c0,comp68864_c0,comp61755_c0,comp41220_c0,comp83673_c0,comp49935_c0,comp2709369_c0,comp1516186_c0,comp1379111_c0,comp1302038_c0,comp7343_c0,comp73912_c0,comp39476_c1,comp996_c0,comp2517711_c0,comp1291020_c0,comp8169…
Organismal Systems	Endocrine system	Progesterone-mediated oocyte maturation	ko04914	151	comp80501_c0,comp78175_c1,comp67709_c0,comp4393142_c0,comp23910_c0,comp79371_c0,comp24899_c0,comp1140923_c0,comp67709_c2,comp77599_c0,comp68044_c1,comp47394_c1,comp52970_c0,comp1518576_c0,comp83683_c2,comp1567692_c0,comp4569_c0,comp75020_c0,comp52145_c0,comp1133404_c0,comp306_c0,comp78874_c0,comp46402_c0,comp3136548_c0,comp21089_c0,comp6192_c0,comp69687_c0,comp1052031_c0,comp27784_c0,comp4484934_…
Organismal Systems	Endocrine system	Renin-angiotensin system	ko04614	7	comp53759_c0,comp75257_c0,comp1860456_c0,comp24786_c0,comp83733_c0,comp75581_c1,comp5453_c0
Organismal Systems	Environmental adaptation	Circadian entrainment	ko04713	101	comp805372_c0,comp78767_c0,comp1834682_c0,comp73290_c0,comp479796_c0,comp1168543_c0,comp3069406_c0,comp47394_c1,comp61810_c0,comp28992_c0,comp79038_c0,comp2561775_c0,comp66557_c0,comp2047352_c0,comp49532_c0,comp43942_c0,comp9948_c0,comp78175_c1,comp15378_c0,comp3085626_c0,comp66693_c0,comp23724_c0,comp84038_c0,comp83011_c0,comp60658_c0,comp46402_c0,comp4569_c1,comp54491_c0,comp40348_c0,comp67732_…
Organismal Systems	Environmental adaptation	Circadian rhythm	ko04710	67	comp59372_c0,comp55105_c0,comp1261354_c0,comp663926_c0,comp53507_c0,comp55105_c1,comp74071_c1,comp10782_c0,comp73099_c1,comp81824_c0,comp1330558_c0,comp78555_c3,comp79152_c0,comp1546292_c0,comp49723_c0,comp1542862_c0,comp47044_c0,comp68541_c0,comp50221_c0,comp85064_c0,comp47044_c1,comp66414_c0,comp42301_c0,comp58187_c0,comp18535_c0,comp48867_c0,comp78266_c0,comp19990_c1,comp83533_c1,comp57266_c1,…
Organismal Systems	Environmental adaptation	Circadian rhythm - fly	ko04711	15	comp66657_c0,comp1371157_c0,comp52561_c1,comp63652_c0,comp48360_c0,comp1025701_c0,comp33037_c0,comp32577_c0,comp62663_c1,comp1875828_c0,comp62663_c0,comp83567_c0,comp1661496_c0,comp84234_c2,comp66657_c1
Organismal Systems	Environmental adaptation	Circadian rhythm - plant	ko04712	52	comp68733_c0,comp44239_c0,comp79661_c0,comp79787_c1,comp67452_c3,comp83620_c0,comp3701_c0,comp50076_c0,comp43457_c0,comp1880122_c0,comp62959_c0,comp325882_c0,comp719229_c0,comp73116_c1,comp34068_c0,comp80734_c1,comp1112846_c0,comp79787_c0,comp68703_c0,comp67452_c2,comp61133_c1,comp1905777_c0,comp73231_c1,comp66674_c0,comp67638_c0,comp61243_c1,comp66758_c1,comp77345_c0,comp77250_c0,comp1542846_c0,…
Organismal Systems	Environmental adaptation	Plant-pathogen interaction	ko04626	240	comp33229_c0,comp70806_c1,comp1335290_c0,comp672995_c0,comp54898_c0,comp528352_c0,comp1520548_c0,comp76259_c0,comp1294970_c0,comp1285245_c0,comp67078_c1,comp57434_c0,comp76024_c0,comp64743_c0,comp68437_c0,comp76026_c1,comp729085_c0,comp1292468_c0,comp6228_c0,comp21501_c0,comp1875611_c0,comp40017_c0,comp76375_c0,comp73796_c0,comp69059_c1,comp49439_c0,comp81562_c2,comp84379_c2,comp58576_c0,comp7078…
Organismal Systems	Excretory system	Aldosterone-regulated sodium reabsorption	ko04960	42	comp60710_c1,comp27784_c0,comp2313601_c0,comp51647_c0,comp73955_c1,comp69687_c0,comp69531_c0,comp83011_c0,comp60658_c0,comp46402_c0,comp20612_c0,comp1137947_c0,comp7305_c0,comp2442566_c0,comp69272_c0,comp44173_c0,comp2298964_c0,comp60710_c2,comp1137275_c0,comp9038_c0,comp2532583_c0,comp3069406_c0,comp47394_c1,comp50998_c1,comp37048_c0,comp63600_c1,comp78332_c0,comp60898_c0,comp1834682_c0,comp1383…
Organismal Systems	Excretory system	Collecting duct acid secretion	ko04966	103	comp64372_c2,comp880833_c0,comp1140749_c0,comp1529548_c0,comp30267_c0,comp67322_c0,comp20772_c0,comp659502_c0,comp71305_c0,comp79863_c0,comp62804_c0,comp3890_c0,comp72693_c0,comp1115948_c0,comp3077406_c0,comp2455473_c0,comp63176_c1,comp66462_c0,comp60436_c2,comp15882_c0,comp73963_c0,comp84056_c0,comp753366_c0,comp84236_c0,comp19720_c0,comp2218_c0,comp69603_c0,comp1287347_c0,comp61363_c0,comp77882…
Organismal Systems	Excretory system	Endocrine and other factor-regulated calcium reabsorption	ko04961	108	comp2339766_c0,comp84055_c0,comp60394_c0,comp18279_c0,comp60710_c1,comp78203_c1,comp82038_c0,comp57379_c0,comp84341_c2,comp48512_c0,comp1434108_c0,comp65631_c0,comp2345270_c0,comp1122470_c0,comp21296_c0,comp330159_c0,comp2370682_c0,comp82038_c1,comp6388_c0,comp14628_c0,comp9518_c0,comp2432824_c0,comp65631_c1,comp55058_c1,comp80731_c0,comp5817_c0,comp54903_c0,comp810878_c0,comp6918_c0,comp60710_c2…
Organismal Systems	Excretory system	Proximal tubule bicarbonate reclamation	ko04964	29	comp49957_c0,comp56680_c1,comp53566_c1,comp48385_c1,comp53566_c0,comp609397_c0,comp75925_c0,comp70366_c0,comp68187_c0,comp81755_c5,comp79249_c0,comp65179_c0,comp82555_c0,comp78591_c0,comp58098_c0,comp81644_c0,comp61300_c0,comp81997_c0,comp45700_c0,comp56680_c0,comp55292_c0,comp48385_c2,comp1846660_c0,comp68417_c0,comp52044_c0,comp3061788_c0,comp569541_c0,comp1536193_c0,comp74629_c0
Organismal Systems	Excretory system	Vasopressin-regulated water reabsorption	ko04962	83	comp2309190_c0,comp71406_c0,comp67076_c0,comp3808_c0,comp384237_c0,comp660900_c0,comp17944_c0,comp67141_c1,comp74447_c0,comp1002_c0,comp76873_c0,comp9917_c0,comp2561775_c0,comp805372_c0,comp568500_c0,comp33616_c0,comp54655_c2,comp7992_c0,comp68518_c0,comp10304_c0,comp1133404_c0,comp70609_c0,comp69234_c1,comp78874_c0,comp63832_c0,comp1121781_c0,comp66898_c1,comp18246_c0,comp69234_c0,comp1296029_c0…
Organismal Systems	Immune system	Antigen processing and presentation	ko04612	163	comp59029_c0,comp32656_c0,comp70329_c0,comp75119_c1,comp33464_c0,comp64623_c0,comp3074594_c0,comp83971_c0,comp986195_c0,comp77670_c0,comp1951625_c0,comp73640_c0,comp47902_c1,comp55348_c0,comp54845_c0,comp765726_c0,comp84897_c0,comp3054932_c0,comp61163_c0,comp80345_c1,comp774826_c0,comp7463_c0,comp10298_c0,comp922953_c0,comp80575_c0,comp307_c1,comp2354450_c0,comp55990_c0,comp57271_c0,comp7229_c0,c…
Organismal Systems	Immune system	B cell receptor signaling pathway	ko04662	137	comp25130_c0,comp51584_c0,comp49964_c0,comp47987_c0,comp18371_c0,comp86120_c0,comp49233_c0,comp66597_c0,comp3137295_c0,comp878935_c0,comp971590_c0,comp4484934_c0,comp3091928_c0,comp3121778_c0,comp83683_c1,comp1235444_c0,comp490259_c0,comp5270_c0,comp67333_c1,comp7305_c0,comp72845_c0,comp44173_c0,comp2192_c0,comp1563498_c0,comp44734_c0,comp77599_c0,comp47394_c1,comp2352061_c0,comp44734_c1,comp1916…
Organismal Systems	Immune system	Chemokine signaling pathway	ko04062	190	comp2442566_c0,comp1137947_c0,comp83355_c0,comp162444_c0,comp69272_c0,comp43667_c0,comp64595_c1,comp69652_c0,comp9038_c0,comp75627_c0,comp556025_c0,comp2381205_c0,comp69680_c1,comp51647_c0,comp74260_c1,comp734549_c0,comp83011_c0,comp40348_c0,comp863366_c0,comp4569_c1,comp52191_c0,comp45524_c0,comp73804_c0,comp40277_c0,comp44969_c0,comp63652_c0,comp2047352_c0,comp78667_c1,comp81430_c7,comp18917_c0…
Organismal Systems	Immune system	Cytosolic DNA-sensing pathway	ko04623	49	comp1278_c0,comp1019062_c0,comp74125_c0,comp20941_c0,comp1113738_c0,comp71470_c1,comp1184605_c0,comp80468_c0,comp61495_c0,comp46894_c0,comp2573_c0,comp44069_c0,comp42423_c0,comp57114_c0,comp76835_c0,comp71748_c0,comp75980_c0,comp11025_c0,comp1283347_c0,comp70362_c0,comp2018337_c0,comp79975_c0,comp3482_c0,comp78510_c0,comp56056_c0,comp890326_c0,comp77918_c0,comp78304_c0,comp78843_c0,comp2510851_c0…
Organismal Systems	Immune system	Fc epsilon RI signaling pathway	ko04664	100	comp2047352_c0,comp81430_c7,comp78667_c1,comp69680_c0,comp78175_c1,comp1980941_c0,comp55423_c0,comp289852_c0,comp2462249_c0,comp45524_c0,comp73804_c0,comp44969_c0,comp63600_c0,comp78379_c0,comp191695_c0,comp44734_c1,comp6675_c0,comp1834682_c0,comp50826_c0,comp76671_c0,comp44734_c0,comp1408678_c0,comp77599_c0,comp3069406_c0,comp47394_c1,comp10896_c0,comp40898_c0,comp2352061_c0,comp37048_c0,comp836…
Organismal Systems	Immune system	Fc gamma R-mediated phagocytosis	ko04666	276	comp12601_c0,comp1393548_c0,comp71321_c0,comp56872_c0,comp68487_c0,comp47150_c0,comp62364_c1,comp2403497_c0,comp80343_c0,comp4516_c1,comp630395_c0,comp33320_c0,comp17502_c0,comp52052_c0,comp45885_c0,comp77433_c0,comp2039017_c0,comp43064_c0,comp1961359_c0,comp27616_c0,comp65932_c1,comp1309703_c0,comp1571889_c0,comp22027_c0,comp2358544_c0,comp50384_c0,comp68469_c0,comp1112167_c0,comp81005_c3,comp18…
Organismal Systems	Immune system	Leukocyte transendothelial migration	ko04670	139	comp52191_c0,comp81852_c0,comp40348_c0,comp863366_c0,comp74260_c1,comp69680_c1,comp79934_c0,comp2381205_c0,comp72637_c0,comp556025_c0,comp43667_c0,comp162444_c0,comp3657919_c0,comp83355_c0,comp50826_c0,comp1880938_c0,comp73290_c0,comp83490_c0,comp66551_c1,comp61444_c1,comp40898_c0,comp36740_c0,comp10896_c0,comp911203_c0,comp15378_c0,comp55423_c0,comp69680_c0,comp81430_c7,comp78667_c1,comp40167_c0…
Organismal Systems	Immune system	NOD-like receptor signaling pathway	ko04621	70	comp52970_c0,comp922953_c0,comp47394_c1,comp80575_c0,comp3069406_c0,comp83158_c2,comp1834682_c0,comp72700_c1,comp32658_c0,comp1140923_c0,comp79371_c0,comp78175_c1,comp50807_c0,comp4393142_c0,comp49476_c0,comp2047352_c0,comp1552_c0,comp59029_c0,comp69687_c0,comp51647_c0,comp27784_c0,comp1052031_c0,comp32441_c0,comp75119_c1,comp46402_c0,comp64623_c0,comp83011_c0,comp1951625_c0,comp2442566_c0,comp36…
Organismal Systems	Immune system	Natural killer cell mediated cytotoxicity	ko04650	149	comp3390_c1,comp53203_c0,comp23231_c0,comp1071_c0,comp26666_c0,comp1055725_c0,comp5080_c0,comp1330489_c0,comp78499_c0,comp3050294_c0,comp63600_c1,comp14761_c0,comp80482_c0,comp43043_c0,comp2532583_c0,comp45885_c0,comp1844992_c0,comp77433_c0,comp57344_c0,comp43064_c0,comp65932_c1,comp1841421_c0,comp22027_c0,comp70212_c0,comp73955_c1,comp3046442_c0,comp65004_c1,comp67333_c0,comp772517_c0,comp60710_…
Organismal Systems	Immune system	RIG-I-like receptor signaling pathway	ko04622	29	comp73754_c0,comp84060_c0,comp3445_c0,comp3657919_c0,comp63588_c2,comp2521691_c0,comp73754_c1,comp77631_c0,comp84483_c0,comp79549_c0,comp1148761_c0,comp1552_c0,comp88631_c0,comp62816_c0,comp72873_c0,comp35619_c0,comp2648607_c0,comp298_c0,comp64749_c2,comp64749_c0,comp571452_c0,comp2480320_c0,comp86441_c0,comp1669607_c0,comp1350311_c0,comp82229_c0,comp72367_c0,comp81505_c0,comp3335_c0
Organismal Systems	Immune system	T cell receptor signaling pathway	ko04660	133	comp45524_c0,comp44969_c0,comp63652_c0,comp2047352_c0,comp19089_c0,comp1552_c0,comp18917_c0,comp1875828_c0,comp50405_c1,comp1408678_c0,comp1071_c1,comp3069406_c0,comp37048_c0,comp66657_c1,comp83490_c0,comp6675_c0,comp66719_c0,comp1834682_c0,comp62663_c1,comp2442566_c0,comp1137947_c0,comp83355_c0,comp50405_c0,comp3657919_c0,comp69272_c0,comp64595_c1,comp9038_c0,comp75627_c0,comp51647_c0,comp59630_…
Organismal Systems	Immune system	Toll-like receptor signaling pathway	ko04620	74	comp77433_c0,comp45885_c0,comp1844992_c0,comp43064_c0,comp66597_c0,comp18371_c0,comp86120_c0,comp49233_c0,comp2648607_c0,comp25130_c0,comp49964_c0,comp2532583_c0,comp43043_c0,comp3091928_c0,comp83683_c1,comp1235444_c0,comp3050294_c0,comp4484934_c0,comp23231_c0,comp3445_c0,comp878935_c0,comp78667_c0,comp20612_c0,comp1869844_c0,comp3335_c0,comp75375_c0,comp1568716_c0,comp395621_c0,comp5270_c0,comp8…
Organismal Systems	Nervous system	Cholinergic synapse	ko04725	95	comp38912_c1,comp69687_c0,comp27784_c0,comp51647_c0,comp6192_c0,comp49075_c0,comp4569_c1,comp40348_c0,comp21089_c0,comp46402_c0,comp60658_c0,comp84038_c0,comp83011_c0,comp1104709_c0,comp69272_c0,comp1133404_c0,comp306_c0,comp2442566_c0,comp1137947_c0,comp78874_c0,comp86194_c0,comp69652_c0,comp9038_c0,comp83683_c2,comp2561775_c0,comp37048_c0,comp61810_c0,comp1408678_c0,comp77599_c0,comp3069406_c0,…
Organismal Systems	Nervous system	Dopaminergic synapse	ko04728	208	comp19089_c0,comp1307364_c0,comp49532_c0,comp79014_c0,comp1552926_c0,comp1875828_c0,comp1512434_c0,comp15378_c0,comp1531340_c0,comp74230_c0,comp4793_c0,comp63652_c0,comp66657_c1,comp2452554_c0,comp73290_c0,comp805372_c0,comp62663_c1,comp3136_c0,comp46621_c1,comp1071_c1,comp65872_c0,comp79038_c0,comp2561775_c0,comp52555_c0,comp1551311_c0,comp67374_c0,comp73222_c1,comp69299_c0,comp60858_c0,comp6965…
Organismal Systems	Nervous system	GABAergic synapse	ko04727	121	comp60658_c0,comp1114424_c0,comp84038_c0,comp40348_c0,comp60945_c1,comp4569_c1,comp1860074_c0,comp6192_c0,comp1594746_c0,comp80711_c4,comp26878_c0,comp67692_c0,comp3031_c0,comp49075_c0,comp45096_c0,comp38912_c1,comp63215_c0,comp46383_c0,comp28499_c0,comp67739_c0,comp1296029_c0,comp64710_c1,comp57517_c1,comp69652_c0,comp32633_c1,comp1123989_c0,comp61678_c0,comp1133404_c0,comp306_c0,comp70609_c0,co…
Organismal Systems	Nervous system	Glutamatergic synapse	ko04724	164	comp878033_c0,comp60710_c2,comp813070_c0,comp330159_c0,comp1173512_c0,comp7305_c0,comp995508_c0,comp2872316_c0,comp69342_c0,comp5478_c0,comp67333_c1,comp1408552_c0,comp62097_c0,comp72201_c0,comp1413365_c0,comp2361454_c0,comp20577_c0,comp1906446_c0,comp45199_c0,comp3121778_c0,comp3153488_c0,comp74480_c4,comp69171_c0,comp3137295_c0,comp878935_c0,comp17520_c0,comp58686_c0,comp3836_c0,comp78332_c0,co…
Organismal Systems	Nervous system	Long-term depression	ko04730	86	comp79014_c0,comp2047352_c0,comp4024_c0,comp1531340_c0,comp9948_c0,comp78175_c1,comp3085626_c0,comp15378_c0,comp1848796_c0,comp73636_c0,comp23724_c0,comp45524_c0,comp78379_c0,comp63600_c0,comp44969_c0,comp6675_c0,comp1834682_c0,comp73290_c0,comp1924577_c0,comp3136_c0,comp47394_c1,comp3069406_c0,comp1408678_c0,comp37048_c0,comp65872_c0,comp83683_c2,comp67374_c0,comp1551311_c0,comp9038_c0,comp18290…
Organismal Systems	Nervous system	Long-term potentiation	ko04720	193	comp479796_c0,comp2123304_c0,comp78767_c0,comp55961_c0,comp66557_c0,comp742124_c0,comp28992_c0,comp69068_c0,comp47394_c1,comp44970_c0,comp3085626_c0,comp9948_c0,comp78175_c1,comp36290_c0,comp3091607_c0,comp43942_c0,comp2501207_c0,comp20650_c0,comp1840079_c0,comp63600_c0,comp78379_c0,comp79404_c0,comp6044_c0,comp78499_c1,comp21089_c0,comp60658_c0,comp70784_c0,comp46402_c0,comp15497_c0,comp36060_c0…
Organismal Systems	Nervous system	Neurotrophin signaling pathway	ko04722	212	comp3445_c0,comp84088_c0,comp36750_c0,comp1025701_c0,comp1881390_c0,comp892494_c0,comp54655_c0,comp78863_c0,comp23231_c0,comp1285245_c0,comp7277_c0,comp1148761_c0,comp3050294_c0,comp1520548_c0,comp1330489_c0,comp43043_c0,comp2532583_c0,comp2648607_c0,comp14761_c0,comp1845647_c0,comp61745_c0,comp63600_c1,comp630395_c0,comp48360_c0,comp58362_c0,comp83567_c0,comp6228_c0,comp43064_c0,comp17468_c1,com…
Organismal Systems	Nervous system	Retrograde endocannabinoid signaling	ko04723	75	comp2621344_c0,comp6192_c0,comp49075_c0,comp38912_c1,comp69687_c0,comp51647_c0,comp27784_c0,comp60658_c0,comp46402_c0,comp84038_c0,comp83011_c0,comp4569_c1,comp60945_c1,comp40348_c0,comp306_c0,comp2442566_c0,comp1133404_c0,comp3657919_c0,comp78874_c0,comp86194_c0,comp80124_c0,comp1340268_c0,comp69652_c0,comp9038_c0,comp61810_c0,comp47394_c1,comp3069406_c0,comp2561775_c0,comp93452_c0,comp73290_c0,…
Organismal Systems	Nervous system	Serotonergic synapse	ko04726	85	comp2047352_c0,comp9948_c0,comp78175_c1,comp3085626_c0,comp15378_c0,comp4793_c0,comp66693_c0,comp45524_c0,comp63600_c0,comp78379_c0,comp44969_c0,comp6675_c0,comp805372_c0,comp1834682_c0,comp73290_c0,comp1168543_c0,comp57315_c0,comp3069406_c0,comp47394_c1,comp61810_c0,comp1408678_c0,comp37048_c0,comp2561775_c0,comp83683_c2,comp69652_c0,comp9038_c0,comp78874_c0,comp86194_c0,comp306_c0,comp2442566_c…
Organismal Systems	Nervous system	Synaptic vesicle cycle	ko04721	223	comp60394_c0,comp60945_c0,comp82038_c0,comp76534_c0,comp61245_c0,comp18279_c0,comp48512_c0,comp57379_c0,comp79756_c0,comp1640091_c0,comp47983_c0,comp74479_c1,comp2345270_c0,comp70934_c0,comp1915725_c0,comp82038_c1,comp48203_c0,comp42559_c0,comp74415_c0,comp2432824_c0,comp65454_c0,comp55992_c0,comp810878_c0,comp54903_c0,comp66574_c0,comp81757_c0,comp32805_c0,comp27684_c0,comp3065309_c0,comp5817_c0…
Organismal Systems	Sensory system	Olfactory transduction	ko04740	53	comp33208_c0,comp1302614_c0,comp67732_c0,comp15795_c0,comp6192_c0,comp48990_c0,comp1434108_c0,comp12199_c0,comp4569_c1,comp54491_c0,comp1536353_c0,comp1122470_c0,comp69105_c0,comp1607649_c0,comp187817_c0,comp1285061_c0,comp44340_c0,comp78874_c0,comp9518_c0,comp1133404_c0,comp4665_c0,comp61016_c0,comp60858_c0,comp38840_c0,comp69652_c0,comp37365_c0,comp17617_c0,comp2561775_c0,comp79038_c0,comp3836_…
Organismal Systems	Sensory system	Phototransduction	ko04744	45	comp38840_c0,comp60858_c0,comp61016_c0,comp37365_c0,comp44340_c0,comp1285061_c0,comp86194_c0,comp187817_c0,comp49075_c1,comp55024_c0,comp1607649_c0,comp69105_c0,comp1536353_c0,comp72804_c2,comp43021_c0,comp12199_c0,comp54491_c0,comp67732_c0,comp48990_c0,comp15795_c0,comp1302614_c0,comp33208_c0,comp49532_c0,comp1925_c0,comp43942_c0,comp1520548_c0,comp65757_c0,comp83914_c0,comp47508_c0,comp66693_c0…
Organismal Systems	Sensory system	Phototransduction - fly	ko04745	72	comp4665_c0,comp61016_c0,comp82574_c2,comp7963_c0,comp76005_c0,comp37365_c0,comp47727_c0,comp60710_c2,comp17617_c0,comp756_c0,comp1607649_c0,comp61960_c0,comp81852_c1,comp330159_c0,comp44340_c0,comp97185_c0,comp1285061_c0,comp12199_c0,comp1016554_c0,comp82574_c8,comp1536353_c0,comp33208_c0,comp567829_c0,comp15795_c0,comp60710_c1,comp1520548_c0,comp83880_c0,comp5080_c0,comp65757_c0,comp83914_c0,co…
Organismal Systems	Sensory system	Taste transduction	ko04742	18	comp69652_c0,comp20577_c0,comp86194_c0,comp78874_c0,comp9518_c0,comp66693_c0,comp1133404_c0,comp36225_c0,comp805372_c0,comp1122470_c0,comp1168543_c0,comp1434108_c0,comp43021_c0,comp4569_c1,comp69909_c0,comp6192_c0,comp2561775_c0,comp3836_c0
