# Supplementary material for: De novo Transcriptome Assembly of Common Wild Rice (Oryza rufipogon Griff.) and Discovery of Drought-Response Genes in Root Tissue Based on Transcriptomic Data
Source: PLoS One. 2015 Jul 2;10(7):e0131455. doi: 10.1371/journal.pone.0131455 (PMC4489613; doi:10.1371/journal.pone.0131455)
Supplement: S5 Table — (XLSX) [file pone.0131455.s007.xlsx]

## Sheet: CKR2vsCKL1.DEGannot
Supplementary Table 5 Summary of annotation of differentially expressed genes(CRvsCL)
	CR_readcount	CL_readcount	log2FoldChange	pval（adjusted)	DR_readcount	Gene Length	NR GI	NR ID	NR Score	NR Evalue	NR Description	NT GI	NT ID	NT Score	NT Evalue	NT Description	KO ID	KO Name	KO Description	Http Link	Swissprot ID	Swissprot Score	Swissprot Evalue	Swissprot Description	PFAM ID	PFAM description	Gene Ontology Biological Pathway	BP Description	Gene Ontology Molecular Function	MF Description	Gene Ontology Cellular Component	CC Description	KOG ID	KOG Description
comp84992_c0	60.2157	99624.1	-10.692	1.9089e-79	37.2738	987	115475227	NP_001061210.1	591	2.66e-73	Os08g0200300 [Oryza sativa Japonica Group] >gi|38636958|dbj|BAD03219.1| putative photosystem II 10K protein [Oryza sativa Japonica Group] >gi|113623179|dbj|BAF23124.1| Os08g0200300 [Oryza sativa Japonica Group] >gi|215740428|dbj|BAG97084.1| unnamed protein product [Oryza sativa Japonica Group] >gi|215768077|dbj|BAH00306.1| unnamed protein product [Oryza sativa Japonica Group]	150171494	CU405931.1	712	0	Oryza rufipogon (W1943) cDNA clone: ORW1943C002P15, full insert sequence	K03541	psbR	photosystem II 10kDa protein	http://www.genome.jp/dbget-bin/www_bget?ko:K03541	P10690	404	1.7e-46	Photosystem II 10 kDa polypeptide, chloroplastic OS=Spinacia oleracea GN=PSBR PE=2 SV=1	PF04725	Photosystem II 10 kDa polypeptide PsbR	GO:0015979	photosynthesis	--	--	GO:0009523//GO:0042651//GO:0009536//GO:0009654	photosystem II//thylakoid membrane//plastid//oxygen evolving complex	--	--
comp85016_c0	63.0509	97063.6	-10.588	6.3949e-79	23.0221	1489	115436780	NP_001043134.1	1563	0	Os01g0501800 [Oryza sativa Japonica Group] >gi|15408655|dbj|BAB64069.1| putative 33kDa oxygen evolving protein of photosystem II [Oryza sativa Japonica Group] >gi|113532665|dbj|BAF05048.1| Os01g0501800 [Oryza sativa Japonica Group] >gi|125570526|gb|EAZ12041.1| hypothetical protein OsJ_01921 [Oryza sativa Japonica Group] >gi|215678971|dbj|BAG96401.1| unnamed protein product [Oryza sativa Japonica …	115436779	NM_001049669.1	1331	0	Oryza sativa Japonica Group Os01g0501800 (Os01g0501800) mRNA, complete cds	K02716	psbO	photosystem II oxygen-evolving enhancer protein 1	http://www.genome.jp/dbget-bin/www_bget?ko:K02716	Q40459	1365	0	Oxygen-evolving enhancer protein 1, chloroplastic OS=Nicotiana tabacum GN=PSBO PE=2 SV=1	PF01716//PF00352	Manganese-stabilising protein / photosystem II polypeptide//Transcription factor TFIID (or TATA-binding protein, TBP)	GO:0010207//GO:0010205//GO:0015979//GO:0042742//GO:0006352//GO:0035304//GO:0042549	photosystem II assembly//photoinhibition//photosynthesis//defense response to bacterium//DNA-dependent transcription, initiation//regulation of protein dephosphorylation//photosystem II stabilization	GO:0008266//GO:0003677//GO:0005509//GO:0010242	poly(U) RNA binding//DNA binding//calcium ion binding//oxygen evolving activity	GO:0009543//GO:0048046//GO:0009535//GO:0009523//GO:0009654//GO:0010287//GO:0019898	chloroplast thylakoid lumen//apoplast//chloroplast thylakoid membrane//photosystem II//oxygen evolving complex//plastoglobule//extrinsic to membrane	--	--
comp85013_c0	48.3191	67899.5	-10.457	7.1119e-77	18.6369	1663	115470529	NP_001058863.1	1137	1.39e-150	Os07g0141400 [Oryza sativa Japonica Group] >gi|4079798|gb|AAC98778.1| 23 kDa polypeptide of photosystem II [Oryza sativa Japonica Group] >gi|24059930|dbj|BAC21393.1| probable photosystem II oxygen-evolving complex protein 2 precursor [Oryza sativa Japonica Group] >gi|113610399|dbj|BAF20777.1| Os07g0141400 [Oryza sativa Japonica Group] >gi|125557196|gb|EAZ02732.1| hypothetical protein OsI_24850 [O…	115470528	NM_001065398.1	1109	0	Oryza sativa Japonica Group Os07g0141400 (Os07g0141400) mRNA, complete cds	K02717	psbP	photosystem II oxygen-evolving enhancer protein 2	http://www.genome.jp/dbget-bin/www_bget?ko:K02717	Q00434	919	8.23e-119	Oxygen-evolving enhancer protein 2, chloroplastic OS=Triticum aestivum GN=PSBP PE=2 SV=1	PF01789//PF05757	PsbP//Oxygen evolving enhancer protein 3 (PsbQ)	GO:0042742//GO:0015979	defense response to bacterium//photosynthesis	GO:0008266//GO:0005509	poly(U) RNA binding//calcium ion binding	GO:0009654//GO:0009523//GO:0009535//GO:0009570//GO:0031977//GO:0009941//GO:0019898//GO:0048046	oxygen evolving complex//photosystem II//chloroplast thylakoid membrane//chloroplast stroma//thylakoid lumen//chloroplast envelope//extrinsic to membrane//apoplast	--	--
comp32615_c0	31.0061	43703.5	-10.461	3.3676e-76	13.1555	1004	115465409	NP_001056304.1	573	2.74e-70	Os05g0560000 [Oryza sativa Japonica Group] >gi|122168800|sp|Q0DG05.1|PSAH_ORYSJ RecName: Full=Photosystem I reaction center subunit VI, chloroplastic; Short=PSI-H; AltName: Full=Light-harvesting complex I 11 kDa protein; AltName: Full=Protein GOS5; Flags: Precursor >gi|158512932|sp|A2Y7D9.1|PSAH_ORYSI RecName: Full=Photosystem I reaction center subunit VI, chloroplastic; Short=PSI-H; AltName: Ful…	116640761	CT830126.1	687	0	Oryza sativa (indica cultivar-group) cDNA clone:OSIGCFA019G23, full insert sequence	K02695	psaH	photosystem I subunit VI	http://www.genome.jp/dbget-bin/www_bget?ko:K02695	Q0DG05	573	1.85e-71	Photosystem I reaction center subunit VI, chloroplastic OS=Oryza sativa subsp. japonica GN=PSAH PE=2 SV=1	PF03244	Photosystem I reaction centre subunit VI	GO:0015979	photosynthesis	--	--	GO:0009538//GO:0009522//GO:0016021//GO:0009535//GO:0010287	photosystem I reaction center//photosystem I//integral to membrane//chloroplast thylakoid membrane//plastoglobule	--	--
comp48923_c0	8.14676	16203.9	-10.958	4.8103e-75	2.19258	1158	115489102	NP_001067038.1	673	9.45e-84	Os12g0563600 [Oryza sativa Japonica Group] >gi|77556167|gb|ABA98963.1| expressed protein [Oryza sativa Japonica Group] >gi|113649545|dbj|BAF30057.1| Os12g0563600 [Oryza sativa Japonica Group]	27848086	AL928753.3	1141	0	Oryza sativa chromosome 12, . BAC OSJNBb0076G11 of library OSJNBb from chromosome 12 of cultivar Nipponbare of ssp. japonica of Oryza sativa (rice), complete sequence	--	--	--	--	--	--	--	--	PF07908//PF01213	D-aminoacylase, C-terminal region//Adenylate cyclase associated (CAP) N terminal	GO:0006807//GO:0007010	nitrogen compound metabolic process//cytoskeleton organization	GO:0003779//GO:0016811//GO:0008270	actin binding//hydrolase activity, acting on carbon-nitrogen (but not peptide) bonds, in linear amides//zinc ion binding	GO:0048046	apoplast	--	--
comp45852_c2	129.309	132242	-9.9981	1.3743e-74	73.4514	1629	115477148	NP_001062170.1	2044	0	Os08g0502700 [Oryza sativa Japonica Group] >gi|42407771|dbj|BAD08917.1| putative aminotransferase [Oryza sativa Japonica Group] >gi|42408130|dbj|BAD09269.1| putative aminotransferase [Oryza sativa Japonica Group] >gi|113624139|dbj|BAF24084.1| Os08g0502700 [Oryza sativa Japonica Group] >gi|125562079|gb|EAZ07527.1| hypothetical protein OsI_29783 [Oryza sativa Indica Group] >gi|125603927|gb|EAZ43252…	115477147	NM_001068705.1	1563	0	Oryza sativa Japonica Group Os08g0502700 (Os08g0502700) mRNA, complete cds	K00830	AGXT	alanine-glyoxylate transaminase / serine-glyoxylate transaminase / serine-pyruvate transaminase	http://www.genome.jp/dbget-bin/www_bget?ko:K00830	Q56YA5	1760	0	Serine--glyoxylate aminotransferase OS=Arabidopsis thaliana GN=AGT1 PE=1 SV=2	PF00155//PF00266	Aminotransferase class I and II//Aminotransferase class-V	GO:0008152//GO:0009058	metabolic process//biosynthetic process	GO:0008483//GO:0030170	transaminase activity//pyridoxal phosphate binding	--	--	--	--
comp45768_c0	59504.2	55.4598	10.067	1.7452e-74	57877.5	733	--	--	--	--	--	347661629	BT131982.1	621	0	Oryza sativa clone RRlibD00246 mRNA sequence	--	--	--	--	--	--	--	--	PF03176	MMPL family	--	--	--	--	GO:0016020	membrane	--	--
comp73603_c0	289726	322.235	9.8124	4.0459e-74	279475	643	115489192	NP_001067083.1	168	4.8e-13	Os12g0571100 [Oryza sativa Japonica Group] >gi|119372013|sp|Q2QNC3.1|MT4C_ORYSJ RecName: Full=Metallothionein-like protein 4C; AltName: Full=Class I metallothionein-like protein 4C; AltName: Full=OsMT-I-4c; AltName: Full=OsMT1c >gi|77556865|gb|ABA99661.1| Metallothionein-like protein 1, putative, expressed [Oryza sativa Japonica Group] >gi|113649590|dbj|BAF30102.1| Os12g0571100 [Oryza sativa Japo…	347660540	BT130893.1	552	0	Oryza sativa clone RRlibD01041 mRNA sequence	--	--	--	--	Q2QNC3	168	3.24e-14	Metallothionein-like protein 4C OS=Oryza sativa subsp. japonica GN=MT4C PE=2 SV=1	PF01439	Metallothionein	--	--	GO:0046872//GO:0005507	metal ion binding//copper ion binding	--	--	--	--
comp71519_c0	14.0788	19902.6	-10.465	1.2369e-73	5.48145	1418	115467828	NP_001057513.1	1265	2.3e-171	Os06g0320500 [Oryza sativa Japonica Group] >gi|3789954|gb|AAC67558.1| chlorophyll a/b-binding protein precursor [Oryza sativa Japonica Group] >gi|54290899|dbj|BAD61582.1| chlorophyll a/b-binding protein precursor [Oryza sativa Japonica Group] >gi|113595553|dbj|BAF19427.1| Os06g0320500 [Oryza sativa Japonica Group] >gi|125597037|gb|EAZ36817.1| hypothetical protein OsJ_21156 [Oryza sativa Japonica …	150172397	CU406801.1	1055	0	Oryza rufipogon (W1943) cDNA clone: ORW1943S105L14, full insert sequence	K08907	LHCA1	light-harvesting complex I chlorophyll a/b binding protein 1	http://www.genome.jp/dbget-bin/www_bget?ko:K08907	Q9SDM1	1154	1.43e-155	Chlorophyll a-b binding protein 1B-21, chloroplastic OS=Hordeum vulgare GN=LHC Ib-21 PE=1 SV=1	PF04505//PF14672	Interferon-induced transmembrane protein//Late cornified envelope	GO:0009768//GO:0009637//GO:0010218//GO:0010114//GO:0009607//GO:0008544	photosynthesis, light harvesting in photosystem I//response to blue light//response to far red light//response to red light//response to biotic stimulus//epidermis development	--	--	GO:0016021//GO:0010287//GO:0009941//GO:0009535	integral to membrane//plastoglobule//chloroplast envelope//chloroplast thylakoid membrane	--	--
comp45852_c1	27.1972	29611.6	-10.088	1.4905e-72	5.48145	854	115477831	NP_001062511.1	903	4.24e-120	Os08g0560900 [Oryza sativa Japonica Group] >gi|29367391|gb|AAO72568.1| chloroplast photosystem I reaction center subunit II precursor-like protein [Oryza sativa Japonica Group] >gi|45736168|dbj|BAD13214.1| putative photosystem I reaction center subunit II, chloroplast precursor (Photosystem I 20 kDa subunit) (PSI-D) [Oryza sativa Japonica Group] >gi|113624480|dbj|BAF24425.1| Os08g0560900 [Oryza s…	42409221	AP005544.3	811	0	Oryza sativa Japonica Group genomic DNA, chromosome 8, PAC clone:P0604E01	K02692	psaD	photosystem I subunit II	http://www.genome.jp/dbget-bin/www_bget?ko:K02692	P36213	775	9.92e-102	Photosystem I reaction center subunit II, chloroplastic OS=Hordeum vulgare GN=psaD PE=1 SV=1	PF02531//PF07174	PsaD//Fibronectin-attachment protein (FAP)	GO:0015979	photosynthesis	GO:0050840	extracellular matrix binding	GO:0009538//GO:0009535//GO:0009941//GO:0009522//GO:0010287//GO:0005576	photosystem I reaction center//chloroplast thylakoid membrane//chloroplast envelope//photosystem I//plastoglobule//extracellular region	--	--
comp61271_c0	86.1778	76153.6	-9.7874	1.96e-72	49.333	4786	115443619	NP_001045589.1	1947	0	Os02g0101500 [Oryza sativa Japonica Group] >gi|41052893|dbj|BAD07805.1| putative hydroxypyruvate reductase [Oryza sativa Japonica Group] >gi|41053227|dbj|BAD08188.1| putative hydroxypyruvate reductase [Oryza sativa Japonica Group] >gi|113535120|dbj|BAF07503.1| Os02g0101500 [Oryza sativa Japonica Group] >gi|215695322|dbj|BAG90513.1| unnamed protein product [Oryza sativa Japonica Group] >gi|2226219…	115443618	NM_001052124.1	2763	0	Oryza sativa Japonica Group Os02g0101500 (Os02g0101500) mRNA, complete cds	K15893	HPR1	hydroxypyruvate reductase 1	http://www.genome.jp/dbget-bin/www_bget?ko:K15893	Q9C9W5	1687	0	Glycerate dehydrogenase HPR, peroxisomal OS=Arabidopsis thaliana GN=HPR PE=1 SV=1	PF02826//PF00389//PF00657//PF03446//PF02737//PF05180	D-isomer specific 2-hydroxyacid dehydrogenase, NAD binding domain//D-isomer specific 2-hydroxyacid dehydrogenase, catalytic domain//GDSL-like Lipase/Acylhydrolase//NAD binding domain of 6-phosphogluconate dehydrogenase//3-hydroxyacyl-CoA dehydrogenase, NAD binding domain//DNL zinc finger	GO:0006574//GO:0018874//GO:0006550//GO:0006631//GO:0006554//GO:0006568//GO:0006552//GO:0055114//GO:0006629//GO:0008152//GO:0019521//GO:0006098//GO:0006633	valine catabolic process//benzoate metabolic process//isoleucine catabolic process//fatty acid metabolic process//lysine catabolic process//tryptophan metabolic process//leucine catabolic process//oxidation-reduction process//lipid metabolic process//metabolic process//D-gluconate metabolic process//pentose-phosphate shunt//fatty acid biosynthetic process	GO:0016491//GO:0008270//GO:0051287//GO:0003857//GO:0016788//GO:0016616//GO:0008266//GO:0048037//GO:0004616	oxidoreductase activity//zinc ion binding//NAD binding//3-hydroxyacyl-CoA dehydrogenase activity//hydrolase activity, acting on ester bonds//oxidoreductase activity, acting on the CH-OH group of donors, NAD or NADP as acceptor//poly(U) RNA binding//cofactor binding//phosphogluconate dehydrogenase (decarboxylating) activity	GO:0005777//GO:0048046//GO:0009507	peroxisome//apoplast//chloroplast	KOG0069	Glyoxylate/hydroxypyruvate reductase (D-isomer-specific 2-hydroxy acid dehydrogenase superfamily)
comp32988_c0	21.017	21887.8	-10.024	5.2073e-71	9.8666	1461	115472983	NP_001060090.1	1024	2.61e-134	Os07g0577600 [Oryza sativa Japonica Group] >gi|34393511|dbj|BAC83072.1| putative photosystem I antenna protein [Oryza sativa Japonica Group] >gi|113611626|dbj|BAF22004.1| Os07g0577600 [Oryza sativa Japonica Group] >gi|125558916|gb|EAZ04452.1| hypothetical protein OsI_26600 [Oryza sativa Indica Group] >gi|125600834|gb|EAZ40410.1| hypothetical protein OsJ_24861 [Oryza sativa Japonica Group] >gi|215…	115472982	NM_001066625.1	1080	0	Oryza sativa Japonica Group Os07g0577600 (Os07g0577600) mRNA, complete cds	K08908	LHCA2	light-harvesting complex I chlorophyll a/b binding protein 2	http://www.genome.jp/dbget-bin/www_bget?ko:K08908	P10708	972	1.58e-127	Chlorophyll a-b binding protein 7, chloroplastic OS=Solanum lycopersicum GN=CAB7 PE=3 SV=1	PF10152	Predicted coiled-coil domain-containing protein (DUF2360)	GO:0009765	photosynthesis, light harvesting	--	--	GO:0009535//GO:0071203	chloroplast thylakoid membrane//WASH complex	--	--
comp46327_c0	92.7702	75029.7	-9.6596	6.3172e-71	58.1033	3584	115454593	NP_001050897.1	3454	0	Os03g0679700 [Oryza sativa Japonica Group] >gi|108710406|gb|ABF98201.1| Thiamine biosynthesis protein thiC, putative, expressed [Oryza sativa Japonica Group] >gi|113549368|dbj|BAF12811.1| Os03g0679700 [Oryza sativa Japonica Group] >gi|215697043|dbj|BAG91037.1| unnamed protein product [Oryza sativa Japonica Group] >gi|215767700|dbj|BAG99928.1| unnamed protein product [Oryza sativa Japonica Group]	32974967	AK064949.1	2201	0	Oryza sativa Japonica Group cDNA clone:J013000P20, full insert sequence	K03147	thiC	thiamine biosynthesis protein ThiC	http://www.genome.jp/dbget-bin/www_bget?ko:K03147	O82392	2848	0	Phosphomethylpyrimidine synthase, chloroplastic OS=Arabidopsis thaliana GN=THIC PE=1 SV=1	PF01964	ThiC family	GO:0009228//GO:0016045//GO:0010266	thiamine biosynthetic process//detection of bacterium//response to vitamin B1	GO:0080041//GO:0051536	ADP-ribose pyrophosphohydrolase activity//iron-sulfur cluster binding	GO:0009570	chloroplast stroma	--	--
comp75827_c0	12.4979	13477.3	-10.075	9.595e-69	13.1555	932	122206200	Q2QYL2.1	355	1.41e-38	RecName: Full=Non-specific lipid-transfer protein 2B; Short=LTP 2B; AltName: Full=LTP B1; Flags: Precursor >gi|77553487|gb|ABA96283.1| Nonspecific lipid-transfer protein 2 precursor, putative, expressed [Oryza sativa Japonica Group] >gi|125578288|gb|EAZ19434.1| hypothetical protein OsJ_34995 [Oryza sativa Japonica Group]	951333	U31766.1	702	0	Oryza sativa lipid transfer protein precursor (LTP2) mRNA, complete cds	--	--	--	--	Q2QYL2	355	9.5e-40	Non-specific lipid-transfer protein 2B OS=Oryza sativa subsp. japonica GN=LTP2-B PE=2 SV=1	--	--	GO:0006869	lipid transport	GO:0008289	lipid binding	--	--	--	--
comp70696_c0	6.39595	7924.09	-10.275	6.8972e-66	4.38516	758	77555912	ABA98708.1	373	2.07e-42	expressed protein [Oryza sativa Japonica Group] >gi|125536823|gb|EAY83311.1| hypothetical protein OsI_38520 [Oryza sativa Indica Group] >gi|125579526|gb|EAZ20672.1| hypothetical protein OsJ_36287 [Oryza sativa Japonica Group] >gi|215767786|dbj|BAH00015.1| unnamed protein product [Oryza sativa Japonica Group]	347661277	BT131630.1	494	0	Oryza sativa clone RRlibC00044 mRNA sequence	--	--	--	--	--	--	--	--	--	--	--	--	--	--	GO:0009536	plastid	--	--
comp47594_c0	2.50874	5676.09	-11.144	1.0633e-65	1.09629	1563	115466418	NP_001056808.1	1706	0	Os06g0148200 [Oryza sativa Japonica Group] >gi|37780986|gb|AAP33477.1| putative lipase [Oryza sativa Japonica Group] >gi|55297050|dbj|BAD68619.1| putative nodulin [Oryza sativa Japonica Group] >gi|55297149|dbj|BAD68792.1| putative nodulin [Oryza sativa Japonica Group] >gi|113594848|dbj|BAF18722.1| Os06g0148200 [Oryza sativa Japonica Group] >gi|125554087|gb|EAY99692.1| hypothetical protein OsI_216…	115466417	NM_001063343.1	1350	0	Oryza sativa Japonica Group Os06g0148200 (Os06g0148200) mRNA, complete cds	--	--	--	--	Q9LU14	1147	3.29e-152	GDSL esterase/lipase APG OS=Arabidopsis thaliana GN=APG PE=1 SV=1	PF00657	GDSL-like Lipase/Acylhydrolase	GO:0006629	lipid metabolic process	GO:0016788	hydrolase activity, acting on ester bonds	GO:0016023//GO:0048046	cytoplasmic membrane-bounded vesicle//apoplast	--	--
comp46783_c0	7998.58	6.65248	10.232	1.3891e-65	7406.53	1995	218191026	EEC73453.1	1929	0	hypothetical protein OsI_07755 [Oryza sativa Indica Group]	46806335	AP005699.3	1858	0	Oryza sativa Japonica Group genomic DNA, chromosome 2, BAC clone:OSJNBb0046L23	--	--	--	--	--	--	--	--	PF02185//PF10186//PF00895	Hr1 repeat//UV radiation resistance protein and autophagy-related subunit 14//ATP synthase protein 8	GO:0007165//GO:0010508//GO:0015986//GO:0015992	signal transduction//positive regulation of autophagy//ATP synthesis coupled proton transport//proton transport	GO:0015078	hydrogen ion transmembrane transporter activity	GO:0000276	mitochondrial proton-transporting ATP synthase complex, coupling factor F(o)	--	--
comp85755_c0	2.50874	5375.63	-11.065	3.7099e-65	10.3525	1515	218198179	EEC80606.1	1296	1.91e-173	hypothetical protein OsI_22964 [Oryza sativa Indica Group]	115468067	NM_001064168.1	1061	0	Oryza sativa Japonica Group Os06g0474800 (Os06g0474800) mRNA, complete cds	--	--	--	--	Q9PQ82	147	7.17e-09	Chaperone protein DnaJ OS=Ureaplasma parvum serovar 3 (strain ATCC 700970) GN=dnaJ PE=3 SV=1	PF12838//PF00037//PF12837//PF12797//PF13187//PF13237	4Fe-4S dicluster domain//4Fe-4S binding domain//4Fe-4S binding domain//4Fe-4S binding domain//4Fe-4S dicluster domain//4Fe-4S dicluster domain	GO:0006457	protein folding	GO:0051536//GO:0031072//GO:0051082	iron-sulfur cluster binding//heat shock protein binding//unfolded protein binding	--	--	KOG0715	Molecular chaperone (DnaJ superfamily)
comp80939_c0	46815.6	60.9608	9.5849	3.7486e-64	39183.6	2538	115483254	NP_001065297.1	2096	0	Os10g0547500 [Oryza sativa Japonica Group] >gi|13357248|gb|AAK20045.1|AC025783_5 putative anion transporter [Oryza sativa Japonica Group] >gi|31433376|gb|AAP54895.1| transmembrane protein, putative, expressed [Oryza sativa Japonica Group] >gi|113639829|dbj|BAF27134.1| Os10g0547500 [Oryza sativa Japonica Group] >gi|215697744|dbj|BAG91738.1| unnamed protein product [Oryza sativa Japonica Group]	24211085	AC113930.2	1189	0	Oryza sativa Japonica Group chromosome 3 clone OJ1384D03, complete sequence	--	--	--	--	Q54GU0	503	4.99e-53	Putative transporter arsB OS=Dictyostelium discoideum GN=arsB PE=2 SV=1	PF06957//PF03600//PF02040	Coatomer (COPI) alpha subunit C-terminus//Citrate transporter//Arsenical pump membrane protein	GO:0006886//GO:0016192//GO:0015700//GO:0055085	intracellular protein transport//vesicle-mediated transport//arsenite transport//transmembrane transport	GO:0015105//GO:0005515//GO:0005198	arsenite transmembrane transporter activity//protein binding//structural molecule activity	GO:0016023//GO:0030126//GO:0016021	cytoplasmic membrane-bounded vesicle//COPI vesicle coat//integral to membrane	--	--
comp32674_c0	6.39595	7088.59	-10.114	4.4631e-64	3.28887	741	115458738	NP_001052969.1	1115	5.35e-152	Os04g0457000 [Oryza sativa Japonica Group] >gi|21740892|emb|CAD40888.1| OSJNBa0036B21.6 [Oryza sativa Japonica Group] >gi|113564540|dbj|BAF14883.1| Os04g0457000 [Oryza sativa Japonica Group] >gi|125548549|gb|EAY94371.1| hypothetical protein OsI_16135 [Oryza sativa Indica Group] >gi|125548552|gb|EAY94374.1| hypothetical protein OsI_16138 [Oryza sativa Indica Group] >gi|215740813|dbj|BAG96969.1| un…	115458737	NM_001059504.1	738	0	Oryza sativa Japonica Group Os04g0457000 (Os04g0457000) mRNA, complete cds	K08917	LHCB6	light-harvesting complex II chlorophyll a/b binding protein 6	http://www.genome.jp/dbget-bin/www_bget?ko:K08917	P27524	840	1.92e-111	Chlorophyll a-b binding protein CP24 10A, chloroplastic OS=Solanum lycopersicum GN=CAP10A PE=3 SV=1	--	--	GO:0010196//GO:0009765	nonphotochemical quenching//photosynthesis, light harvesting	--	--	GO:0009941//GO:0010287//GO:0009535	chloroplast envelope//plastoglobule//chloroplast thylakoid membrane	--	--
comp61283_c0	83.1594	38844.4	-8.8676	1.3093e-63	61.3922	2044	297728925	NP_001176826.1	751	2.46e-92	Os12g0188700 [Oryza sativa Japonica Group] >gi|11135471|sp|Q9ZP20.1|TRXM5_ORYSJ RecName: Full=Thioredoxin M5, chloroplastic; Short=OsTrxm5; Flags: Precursor >gi|4138290|emb|CAA06736.1| thioredoxin M [Oryza sativa] >gi|108862275|gb|ABA96018.2| Thioredoxin M-type, chloroplast precursor, putative, expressed [Oryza sativa Japonica Group] >gi|215692633|dbj|BAG88053.1| unnamed protein product [Oryza sa…	28372075	AL954157.3	1395	0	Oryza sativa chromosome 12, . BAC OSJNBa0042N11 of library OSJNBa from chromosome 12 of cultivar Nipponbare of ssp. japonica of Oryza sativa (rice), complete sequence	K03671	trxA	thioredoxin 1	http://www.genome.jp/dbget-bin/www_bget?ko:K03671	Q9ZP20	751	1.66e-93	Thioredoxin M5, chloroplastic OS=Oryza sativa subsp. japonica GN=TRXM PE=2 SV=1	PF08534//PF00085//PF00578	Redoxin//Thioredoxin//AhpC/TSA family	GO:0022900//GO:0045454//GO:0006118//GO:0006662//GO:0042744//GO:0009657//GO:0055114	electron transport chain//cell redox homeostasis//electron transport//glycerol ether metabolic process//hydrogen peroxide catabolic process//plastid organization//oxidation-reduction process	GO:0009055//GO:0015035//GO:0016671//GO:0016209//GO:0016491	electron carrier activity//protein disulfide oxidoreductase activity//oxidoreductase activity, acting on a sulfur group of donors, disulfide as acceptor//antioxidant activity//oxidoreductase activity	GO:0009507	chloroplast	KOG0910	Thioredoxin-like protein
comp79281_c0	22483.1	49.32	8.8325	7.6866e-63	21003.8	1001	--	--	--	--	--	13184886	AC087549.2	972	0	Oryza sativa Japonica Group chromosome 10 clone nbeb0039C14, complete sequence	--	--	--	--	--	--	--	--	--	--	--	--	--	--	--	--	--	--
comp85004_c0	68.1467	92930.6	-10.413	9.7158e-63	29.5998	1086	115465862	NP_001056530.1	597	1.76e-73	Os06g0101600 [Oryza sativa Japonica Group] >gi|122168719|sp|Q0DFC9.1|PLAS_ORYSJ RecName: Full=Plastocyanin, chloroplastic; Flags: Precursor >gi|152032655|sp|A2Y886.1|PLAS_ORYSI RecName: Full=Plastocyanin, chloroplastic; Flags: Precursor >gi|3885896|gb|AAC78108.1| plastocyanin precursor [Oryza sativa Japonica Group] >gi|55296746|dbj|BAD67938.1| plastocyanin, chloroplast precursor [Oryza sativa Jap…	55296741	AP002842.3	1086	0	Oryza sativa Japonica Group genomic DNA, chromosome 6, BAC clone:OSJNBa0075G19	K02638	petE	plastocyanin	http://www.genome.jp/dbget-bin/www_bget?ko:K02638	Q0DFC9	597	1.19e-74	Plastocyanin, chloroplastic OS=Oryza sativa subsp. japonica GN=PETE PE=1 SV=1	PF00127//PF01070//PF01733	Copper binding proteins, plastocyanin/azurin family//FMN-dependent dehydrogenase//Nucleoside transporter	GO:0046688//GO:0017148//GO:0022900//GO:0009411//GO:0006810//GO:0015858//GO:0006118//GO:0055070	response to copper ion//negative regulation of translation//electron transport chain//response to UV//transport//nucleoside transport//electron transport//copper ion homeostasis	GO:0016491//GO:0009055//GO:0005337//GO:0005507	oxidoreductase activity//electron carrier activity//nucleoside transmembrane transporter activity//copper ion binding	GO:0009535//GO:0009570//GO:0009543//GO:0016021	chloroplast thylakoid membrane//chloroplast stroma//chloroplast thylakoid lumen//integral to membrane	--	--
comp85504_c0	10.982	7733.52	-9.4598	4.0548e-62	7.67403	1466	115470551	NP_001058874.1	1820	0	Os07g0142900 [Oryza sativa Japonica Group] >gi|38175438|dbj|BAC21406.2| aldo/keto reductase family-like protein [Oryza sativa Japonica Group] >gi|113610410|dbj|BAF20788.1| Os07g0142900 [Oryza sativa Japonica Group] >gi|125557210|gb|EAZ02746.1| hypothetical protein OsI_24865 [Oryza sativa Indica Group] >gi|125599092|gb|EAZ38668.1| hypothetical protein OsJ_23061 [Oryza sativa Japonica Group]	115470550	NM_001065409.1	1336	0	Oryza sativa Japonica Group Os07g0142900 (Os07g0142900) mRNA, complete cds	--	--	--	--	Q94A68	1328	1.3e-179	Uncharacterized oxidoreductase At1g06690, chloroplastic OS=Arabidopsis thaliana GN=At1g06690 PE=1 SV=1	--	--	GO:0055114	oxidation-reduction process	GO:0016491	oxidoreductase activity	GO:0009536	plastid	KOG1575	Voltage-gated shaker-like K+ channel, subunit beta/KCNAB
comp45705_c0	77.5479	33313.3	-8.7468	6.5847e-62	44.9479	1457	115445243	NP_001046401.1	820	2.03e-163	Os02g0240300 [Oryza sativa Japonica Group] >gi|50251510|dbj|BAD28871.1| putative bacterial-induced peroxidase precursor [Oryza sativa Japonica Group] >gi|55700925|tpe|CAH69271.1| TPA: class III peroxidase 29 precursor [Oryza sativa Japonica Group] >gi|113535932|dbj|BAF08315.1| Os02g0240300 [Oryza sativa Japonica Group] >gi|215695030|dbj|BAG90221.1| unnamed protein product [Oryza sativa Japonica G…	41529287	AP005613.2	1057	0	Oryza sativa Japonica Group genomic DNA, chromosome 2, BAC clone:OSJNBa0082C09	--	--	--	--	A7NY33	466	9.52e-89	Peroxidase 4 OS=Vitis vinifera GN=GSVIVT00023967001 PE=1 SV=1	PF10584//PF00141	Proteasome subunit A N-terminal signature//Peroxidase	GO:0006804//GO:0006511//GO:0006979//GO:0055114	peroxidase reaction//ubiquitin-dependent protein catabolic process//response to oxidative stress//oxidation-reduction process	GO:0004175//GO:0020037//GO:0004601//GO:0046872	endopeptidase activity//heme binding//peroxidase activity//metal ion binding	GO:0019773//GO:0016023	proteasome core complex, alpha-subunit complex//cytoplasmic membrane-bounded vesicle	--	--
comp47589_c0	8835.53	13.7039	9.3326	7.0004e-62	9419.32	1628	115470189	NP_001058693.1	1328	5.87e-178	Os07g0104500 [Oryza sativa Japonica Group] >gi|22324452|dbj|BAC10367.1| putative peroxidase 1 precursor [Oryza sativa Japonica Group] >gi|50510144|dbj|BAD31112.1| putative peroxidase 1 precursor [Oryza sativa Japonica Group] >gi|55701057|tpe|CAH69337.1| TPA: class III peroxidase 95 precursor [Oryza sativa Japonica Group] >gi|113610229|dbj|BAF20607.1| Os07g0104500 [Oryza sativa Japonica Group] >gi…	115470188	NM_001065228.1	1449	0	Oryza sativa Japonica Group Os07g0104500 (Os07g0104500) mRNA, complete cds	--	--	--	--	P37834	557	2.11e-64	Peroxidase 1 OS=Oryza sativa subsp. japonica GN=PRX74 PE=2 SV=2	PF00141	Peroxidase	GO:0006804//GO:0055114//GO:0006979	peroxidase reaction//oxidation-reduction process//response to oxidative stress	GO:0020037//GO:0004601//GO:0046872	heme binding//peroxidase activity//metal ion binding	GO:0016020//GO:0016023	membrane//cytoplasmic membrane-bounded vesicle	--	--
comp80801_c0	31256.8	84.8511	8.525	9.936e-61	29793.9	2269	15290195	BAB63884.1	1661	0	putative cysteine protease [Oryza sativa Japonica Group] >gi|125525813|gb|EAY73927.1| hypothetical protein OsI_01811 [Oryza sativa Indica Group]	116012662	AK243297.1	921	0	Oryza sativa Japonica Group cDNA, clone: J100053I01, full insert sequence	--	--	--	--	O23791	739	1.64e-88	Fruit bromelain OS=Ananas comosus PE=1 SV=1	PF02545//PF03051//PF00112	Maf-like protein//Peptidase C1-like family//Papain family cysteine protease	GO:0006508	proteolysis	GO:0008234//GO:0004197	cysteine-type peptidase activity//cysteine-type endopeptidase activity	GO:0016023//GO:0005737	cytoplasmic membrane-bounded vesicle//cytoplasm	KOG1543	Cysteine proteinase Cathepsin L
comp85009_c0	200.283	65893.1	-8.3619	2.7559e-60	218.162	1365	115472727	NP_001059962.1	1186	8.14e-160	Os07g0556200 [Oryza sativa Japonica Group] >gi|68566176|sp|Q69S39.1|UCRIA_ORYSJ RecName: Full=Cytochrome b6-f complex iron-sulfur subunit, chloroplastic; AltName: Full=Plastohydroquinone:plastocyanin oxidoreductase iron-sulfur protein; AltName: Full=Rieske iron-sulfur protein; Short=ISP; Short=RISP; Flags: Precursor >gi|3885886|gb|AAC78103.1| Rieske Fe-S precursor protein [Oryza sativa Japonica G…	32981657	AK071634.1	1073	0	Oryza sativa Japonica Group cDNA clone:J023100K03, full insert sequence	K02636	petC	cytochrome b6-f complex iron-sulfur subunit	http://www.genome.jp/dbget-bin/www_bget?ko:K02636	Q69S39	1186	5.5e-161	Cytochrome b6-f complex iron-sulfur subunit, chloroplastic OS=Oryza sativa subsp. japonica GN=petC PE=1 SV=1	PF08802//PF00355	Cytochrome B6-F complex Fe-S subunit//Rieske [2Fe-2S] domain	GO:0010196//GO:0055114//GO:0080167//GO:0006119//GO:0006118//GO:0015992//GO:0042742//GO:0015979//GO:0022900	nonphotochemical quenching//oxidation-reduction process//response to karrikin//oxidative phosphorylation//electron transport//proton transport//defense response to bacterium//photosynthesis//electron transport chain	GO:0046872//GO:0051537//GO:0008121//GO:0016491//GO:0009496//GO:0045158	metal ion binding//2 iron, 2 sulfur cluster binding//ubiquinol-cytochrome-c reductase activity//oxidoreductase activity//plastoquinol--plastocyanin reductase activity//electron transporter, transferring electrons within cytochrome b6/f complex of photosystem II activity	GO:0005886//GO:0042651//GO:0009941//GO:0016021//GO:0009512//GO:0009535	plasma membrane//thylakoid membrane//chloroplast envelope//integral to membrane//cytochrome b6f complex//chloroplast thylakoid membrane	KOG1671	Ubiquinol cytochrome c reductase, subunit RIP1
comp61555_c0	8.02265	5909.15	-9.5247	7.764e-60	2.19258	1862	125552613	EAY98322.1	1411	0	hypothetical protein OsI_20232 [Oryza sativa Indica Group]	115464314	NM_001062292.1	1715	0	Oryza sativa Japonica Group Os05g0460600 (Os05g0460600) mRNA, complete cds	K14652	ribBA	3,4-dihydroxy 2-butanone 4-phosphate synthase / GTP cyclohydrolase II	http://www.genome.jp/dbget-bin/www_bget?ko:K14652	P47924	896	4.17e-163	Riboflavin biosynthesis protein ribBA, chloroplastic OS=Arabidopsis thaliana GN=RIBBA PE=2 SV=2	PF00926//PF00925	3,4-dihydroxy-2-butanone 4-phosphate synthase//GTP cyclohydrolase II	GO:0006807//GO:0009231//GO:0006771	nitrogen compound metabolic process//riboflavin biosynthetic process//riboflavin metabolic process	GO:0003935//GO:0008686	GTP cyclohydrolase II activity//3,4-dihydroxy-2-butanone-4-phosphate synthase activity	GO:0009507	chloroplast	KOG1284	Bifunctional GTP cyclohydrolase II/3,4-dihydroxy-2butanone-4-phosphate synthase
comp75983_c2	12.7003	7014.78	-9.1094	3.5578e-59	8.77032	3088	115459550	NP_001053375.1	3456	0	Os04g0528300 [Oryza sativa Japonica Group] >gi|113564946|dbj|BAF15289.1| Os04g0528300 [Oryza sativa Japonica Group]	115459549	NM_001059910.1	2416	0	Oryza sativa Japonica Group Os04g0528300 (Os04g0528300) mRNA, complete cds	--	--	--	--	Q8RXN0	2559	0	ABC transporter G family member 11 OS=Arabidopsis thaliana GN=ABCG11 PE=1 SV=1	PF07728//PF00005//PF03193//PF01061	AAA domain (dynein-related subfamily)//ABC transporter//Protein of unknown function, DUF258//ABC-2 type transporter	GO:0006200//GO:0080051	ATP catabolic process//cutin transport	GO:0003924//GO:0016887//GO:0005525//GO:0005524	GTPase activity//ATPase activity//GTP binding//ATP binding	GO:0016020//GO:0009897	membrane//external side of plasma membrane	KOG0061	Transporter, ABC superfamily (Breast cancer resistance protein)
comp32680_c0	45.6922	16823	-8.5243	4.9312e-59	37.2738	2265	115440559	NP_001044559.1	1155	3.06e-150	Os01g0805300 [Oryza sativa Japonica Group] >gi|55296826|dbj|BAD68170.1| thylakoid lumenal 20 kDa protein-like [Oryza sativa Japonica Group] >gi|113534090|dbj|BAF06473.1| Os01g0805300 [Oryza sativa Japonica Group] >gi|215686493|dbj|BAG87754.1| unnamed protein product [Oryza sativa Japonica Group] >gi|215686834|dbj|BAG89684.1| unnamed protein product [Oryza sativa Japonica Group] >gi|215737429|dbj|…	115440558	NM_001051094.1	1172	0	Oryza sativa Japonica Group Os01g0805300 (Os01g0805300) mRNA, complete cds	--	--	--	--	Q9LXX5	857	4.26e-107	PsbP domain-containing protein 6, chloroplastic OS=Arabidopsis thaliana GN=PPD6 PE=1 SV=1	PF01789//PF04711	PsbP//Apolipoprotein A-II (ApoA-II)	GO:0006869//GO:0015979//GO:0042157	lipid transport//photosynthesis//lipoprotein metabolic process	GO:0008289//GO:0005509	lipid binding//calcium ion binding	GO:0009654//GO:0009543//GO:0009523//GO:0019898//GO:0009570//GO:0005576	oxygen evolving complex//chloroplast thylakoid lumen//photosystem II//extrinsic to membrane//chloroplast stroma//extracellular region	--	--
comp32638_c0	14.3728	25178.7	-10.775	1.6241e-58	3.28887	1228	115474555	NP_001060874.1	313	1.22e-30	Os08g0119800 [Oryza sativa Japonica Group] >gi|113622843|dbj|BAF22788.1| Os08g0119800, partial [Oryza sativa Japonica Group]	42407893	AP003925.3	1192	0	Oryza sativa Japonica Group genomic DNA, chromosome 8, BAC clone:OJ1005_B05	K02723	psbY	photosystem II PsbY protein	http://www.genome.jp/dbget-bin/www_bget?ko:K02723	P80470	207	1.61e-17	Photosystem II core complex proteins psbY, chloroplastic OS=Spinacia oleracea GN=PSBY PE=1 SV=2	PF06298	Photosystem II protein Y (PsbY)	GO:0015979	photosynthesis	GO:0030145	manganese ion binding	GO:0016021//GO:0009533//GO:0009523//GO:0009535	integral to membrane//chloroplast stromal thylakoid//photosystem II//chloroplast thylakoid membrane	--	--
comp70451_c0	12.2364	6404.81	-9.0318	1.6241e-58	9.8666	2282	115479267	NP_001063227.1	2894	0	Os09g0426800 [Oryza sativa Japonica Group] >gi|50726097|dbj|BAD33619.1| putative Gl1 protein [Oryza sativa Japonica Group] >gi|113631460|dbj|BAF25141.1| Os09g0426800 [Oryza sativa Japonica Group] >gi|125563786|gb|EAZ09166.1| hypothetical protein OsI_31436 [Oryza sativa Indica Group]	115479266	NM_001069762.1	2117	0	Oryza sativa Japonica Group Os09g0426800 (Os09g0426800) mRNA, complete cds	--	--	--	--	Q8H1Z0	1886	0	Protein ECERIFERUM 3 OS=Arabidopsis thaliana GN=CER3 PE=1 SV=1	PF00106//PF04116	short chain dehydrogenase//Fatty acid hydroxylase superfamily	GO:0055114//GO:0048235//GO:0008152//GO:0010025//GO:0006633//GO:0006723	oxidation-reduction process//pollen sperm cell differentiation//metabolic process//wax biosynthetic process//fatty acid biosynthetic process//cuticle hydrocarbon biosynthetic process	GO:0016491//GO:0005506//GO:0000166	oxidoreductase activity//iron ion binding//nucleotide binding	GO:0005886//GO:0016021	plasma membrane//integral to membrane	--	--
comp34279_c0	2.21472	3413.51	-10.59	2.1093e-58	0	1008	41469392	AAS07215.1	585	2.43e-71	putative protease inhibitor [Oryza sativa Japonica Group] >gi|108711624|gb|ABF99419.1| Protease inhibitor/seed storage/LTP family protein [Oryza sativa Japonica Group] >gi|125546099|gb|EAY92238.1| hypothetical protein OsI_13958 [Oryza sativa Indica Group] >gi|125588300|gb|EAZ28964.1| hypothetical protein OsJ_13008 [Oryza sativa Japonica Group] >gi|215768730|dbj|BAH00959.1| unnamed protein product…	116014080	AK241129.1	853	0	Oryza sativa Japonica Group cDNA, clone: J065097G18, full insert sequence	--	--	--	--	Q8VYI9	121	1.85e-06	Non-specific lipid-transfer protein-like protein At5g64080 OS=Arabidopsis thaliana GN=At5g64080 PE=1 SV=1	--	--	GO:0006869//GO:0006508	lipid transport//proteolysis	GO:0008233//GO:0008289	peptidase activity//lipid binding	GO:0016023	cytoplasmic membrane-bounded vesicle	--	--
comp81486_c0	14.5885	7367.32	-8.9802	4.1276e-58	3.28887	2013	38346864	CAE02214.2	2577	0	OSJNBb0002N06.4 [Oryza sativa Japonica Group]	116010933	AK241568.1	1729	0	Oryza sativa Japonica Group cDNA, clone: J065179E12, full insert sequence	K13356	FAR	fatty acyl-CoA reductase	http://www.genome.jp/dbget-bin/www_bget?ko:K13356	Q39152	1071	1.1e-136	Fatty acyl-CoA reductase 1 OS=Arabidopsis thaliana GN=FAR1 PE=2 SV=1	PF04321//PF03015//PF00106//PF02719//PF01073//PF01151//PF01370	RmlD substrate binding domain//Male sterility protein//short chain dehydrogenase//Polysaccharide biosynthesis protein//3-beta hydroxysteroid dehydrogenase/isomerase family//GNS1/SUR4 family//NAD dependent epimerase/dehydratase family	GO:0030639//GO:0045226//GO:0008207//GO:0019872//GO:0008210//GO:0008152//GO:0008209//GO:0009117//GO:0044237//GO:0055114//GO:0009225//GO:0006694//GO:0009058	polyketide biosynthetic process//extracellular polysaccharide biosynthetic process//C21-steroid hormone metabolic process//streptomycin biosynthetic process//estrogen metabolic process//metabolic process//androgen metabolic process//nucleotide metabolic process//cellular metabolic process//oxidation-reduction process//nucleotide-sugar metabolic process//steroid biosynthetic process//biosynthetic …	GO:0000166//GO:0008831//GO:0016616//GO:0003824//GO:0080019//GO:0050662//GO:0016491//GO:0003854	nucleotide binding//dTDP-4-dehydrorhamnose reductase activity//oxidoreductase activity, acting on the CH-OH group of donors, NAD or NADP as acceptor//catalytic activity//fatty-acyl-CoA reductase (alcohol-forming) activity//coenzyme binding//oxidoreductase activity//3-beta-hydroxy-delta5-steroid dehydrogenase activity	GO:0016021	integral to membrane	KOG1221	Acyl-CoA reductase
comp33258_c0	10.2374	5491.43	-9.0672	4.9014e-57	4.38516	2038	125531499	EAY78064.1	2136	0	hypothetical protein OsI_33108 [Oryza sativa Indica Group]	22380696	AC131374.1	1245	0	Oryza sativa Japonica Group chromosome 10 clone OSJNAb0008A05, complete sequence	--	--	--	--	Q9SGA8	835	5.84e-102	UDP-glycosyltransferase 83A1 OS=Arabidopsis thaliana GN=UGT83A1 PE=2 SV=1	PF09252//PF00201	Allergen Fel d I-B chain//UDP-glucoronosyl and UDP-glucosyl transferase	GO:0008152	metabolic process	GO:0016758	transferase activity, transferring hexosyl groups	GO:0005615	extracellular space	KOG1192	UDP-glucuronosyl and UDP-glucosyl transferase
comp84903_c0	4465.64	6.61822	9.3982	6.278e-57	4578.1	3500	145538688	XP_001455044.1	454	9.61e-43	hypothetical protein [Paramecium tetraurelia strain d4-2] >gi|124422832|emb|CAK87647.1| unnamed protein product [Paramecium tetraurelia]	--	--	--	--	--	--	--	--	--	P41413	334	6.3e-30	Proprotein convertase subtilisin/kexin type 5 OS=Rattus norvegicus GN=Pcsk5 PE=2 SV=3	--	--	--	--	--	--	--	--	--	--
comp71560_c0	1.92071	2859.01	-10.54	2.0109e-56	0	2554	115449537	NP_001048490.1	3206	0	Os02g0814200 [Oryza sativa Japonica Group] >gi|47847870|dbj|BAD21663.1| putative CER1 [Oryza sativa Japonica Group] >gi|47848550|dbj|BAD22402.1| putative CER1 [Oryza sativa Japonica Group] >gi|113538021|dbj|BAF10404.1| Os02g0814200 [Oryza sativa Japonica Group] >gi|125584125|gb|EAZ25056.1| hypothetical protein OsJ_08848 [Oryza sativa Japonica Group] >gi|215686915|dbj|BAG90785.1| unnamed protein p…	115449536	NM_001055025.1	2212	0	Oryza sativa Japonica Group Os02g0814200 (Os02g0814200) mRNA, complete cds	--	--	--	--	F4HVY0	1731	0	Protein ECERIFERUM 1 OS=Arabidopsis thaliana GN=CER1 PE=1 SV=1	PF04116	Fatty acid hydroxylase superfamily	GO:0006633//GO:0055114	fatty acid biosynthetic process//oxidation-reduction process	GO:0005506//GO:0016491	iron ion binding//oxidoreductase activity	GO:0016021	integral to membrane	--	--
comp32715_c0	1.67249	3095.9	-10.854	2.7268e-56	0	1221	115441773	NP_001045166.1	802	5.65e-159	Os01g0912700 [Oryza sativa Japonica Group] >gi|56784400|dbj|BAD82439.1| unknown protein [Oryza sativa Japonica Group] >gi|113534697|dbj|BAF07080.1| Os01g0912700 [Oryza sativa Japonica Group] >gi|215687175|dbj|BAG90945.1| unnamed protein product [Oryza sativa Japonica Group] >gi|218189587|gb|EEC72014.1| hypothetical protein OsI_04885 [Oryza sativa Indica Group] >gi|222619738|gb|EEE55870.1| hypothe…	150172393	CU406797.1	1044	0	Oryza rufipogon (W1943) cDNA clone: ORW1943C108L22, full insert sequence	--	--	--	--	--	--	--	--	--	--	--	--	--	--	GO:0009507	chloroplast	--	--
comp32794_c0	6.47427	4106.47	-9.309	4.543e-56	5.48145	1402	115476062	NP_001061627.1	904	1.96e-116	Os08g0359000 [Oryza sativa Japonica Group] >gi|38637525|dbj|BAD03778.1| unknown protein [Oryza sativa Japonica Group] >gi|113623596|dbj|BAF23541.1| Os08g0359000 [Oryza sativa Japonica Group] >gi|215694795|dbj|BAG89986.1| unnamed protein product [Oryza sativa Japonica Group]	116639807	CT829768.1	1292	0	Oryza sativa (indica cultivar-group) cDNA clone:OSIGCSN046P03, full insert sequence	--	--	--	--	Q55403	270	3.8e-26	Thylakoid membrane protein slr0575 OS=Synechocystis sp. (strain PCC 6803 / Kazusa) GN=slr0575 PE=4 SV=1	--	--	--	--	--	--	GO:0009536	plastid	--	--
comp73825_c0	3641.44	4.53186	9.6502	6.891e-56	3403.98	1868	--	--	--	--	--	--	--	--	--	--	--	--	--	--	--	--	--	--	PF04911	ATP synthase j chain	GO:0015986//GO:0015992	ATP synthesis coupled proton transport//proton transport	GO:0015078	hydrogen ion transmembrane transporter activity	GO:0045263	proton-transporting ATP synthase complex, coupling factor F(o)	--	--
comp32621_c0	624.495	137744	-7.7851	4.4692e-55	556.915	3893	115447477	NP_001047518.1	1420	0	Os02g0635200 [Oryza sativa Japonica Group] >gi|75259322|sp|Q6H849.1|NRL4_ORYSJ RecName: Full=Bifunctional nitrilase/nitrile hydratase NIT4; Short=OsNIT4; AltName: Full=Cyanoalanine nitrilase; AltName: Full=Nitrilase 4 >gi|49387544|dbj|BAD25100.1| putative nitrilase 2 [Oryza sativa Japonica Group] >gi|113537049|dbj|BAF09432.1| Os02g0635200 [Oryza sativa Japonica Group] >gi|215678952|dbj|BAG96382.1…	115433989	NM_001048288.1	1118	0	Oryza sativa Japonica Group Os01g0102900 (Os01g0102900) mRNA, complete cds	K13035	NIT4	beta-cyano-L-alanine hydratase/nitrilase	http://www.genome.jp/dbget-bin/www_bget?ko:K13035	Q6H849	1420	0	Bifunctional nitrilase/nitrile hydratase NIT4 OS=Oryza sativa subsp. japonica GN=NIT4 PE=2 SV=1	PF03357//PF03938//PF01322//PF00795//PF01544	Snf7//Outer membrane protein (OmpH-like)//Cytochrome C'//Carbon-nitrogen hydrolase//CorA-like Mg2+ transporter protein	GO:0009617//GO:0050898//GO:0006807//GO:0030001//GO:0055085//GO:0046686//GO:0015031//GO:0009970//GO:0019499//GO:0006118//GO:0051410	response to bacterium//nitrile metabolic process//nitrogen compound metabolic process//metal ion transport//transmembrane transport//response to cadmium ion//protein transport//cellular response to sulfate starvation//cyanide metabolic process//electron transport//detoxification of nitrogen compound	GO:0005506//GO:0020037//GO:0009055//GO:0047558//GO:0080109//GO:0016810//GO:0080061//GO:0047427//GO:0046873//GO:0051082	iron ion binding//heme binding//electron carrier activity//3-cyanoalanine hydratase activity//indole-3-acetonitrile nitrile hydratase activity//hydrolase activity, acting on carbon-nitrogen (but not peptide) bonds//indole-3-acetonitrile nitrilase activity//cyanoalanine nitrilase activity//metal ion transmembrane transporter activity//unfolded protein binding	GO:0005886//GO:0009507//GO:0016020//GO:0048046	plasma membrane//chloroplast//membrane//apoplast	KOG0805	Carbon-nitrogen hydrolase
comp61150_c0	5.55971	6425.2	-10.175	5.5852e-55	1.09629	1442	49388156	BAD25284.1	1255	3.11e-169	putative chlorophyll a/b-binding protein type III precursor [Oryza sativa Japonica Group] >gi|49388341|dbj|BAD25451.1| putative chlorophyll a/b-binding protein type III precursor [Oryza sativa Japonica Group] >gi|125538483|gb|EAY84878.1| hypothetical protein OsI_06243 [Oryza sativa Indica Group] >gi|125581168|gb|EAZ22099.1| hypothetical protein OsJ_05758 [Oryza sativa Japonica Group] >gi|21567898…	32991294	AK106085.1	1173	0	Oryza sativa Japonica Group cDNA clone:001-207-B02, full insert sequence	K08909	LHCA3	light-harvesting complex I chlorophyll a/b binding protein 3	http://www.genome.jp/dbget-bin/www_bget?ko:K08909	P27522	972	1.23e-127	Chlorophyll a-b binding protein 8, chloroplastic OS=Solanum lycopersicum GN=CAB8 PE=3 SV=1	--	--	GO:0009765	photosynthesis, light harvesting	--	--	GO:0005739//GO:0009535//GO:0010287	mitochondrion//chloroplast thylakoid membrane//plastoglobule	--	--
comp70123_c0	3900.53	6.61822	9.203	5.6927e-55	3128.81	2712	115454779	NP_001050990.1	3908	0	Os03g0699700 [Oryza sativa Japonica Group] >gi|73920876|sp|Q76I22.2|LOX1_ORYSJ RecName: Full=Linoleate 9S-lipoxygenase 1; AltName: Full=9-lipoxygenase; AltName: Full=Lipoxygenase 1; AltName: Full=r9-LOX1 >gi|28273354|gb|AAO38440.1| putative lipoxygenase [Oryza sativa Japonica Group] >gi|62733514|gb|AAX95631.1| Lipoxygenase, putative [Oryza sativa Japonica Group] >gi|108710587|gb|ABF98382.1| Lipox…	115454778	NM_001057525.1	2549	0	Oryza sativa Japonica Group Os03g0699700 (Os03g0699700) mRNA, complete cds	K15718	LOX1_5	linoleate 9S-lipoxygenase	http://www.genome.jp/dbget-bin/www_bget?ko:K15718	Q76I22	3908	0	Linoleate 9S-lipoxygenase 1 OS=Oryza sativa subsp. japonica GN=Os03g0699700 PE=2 SV=2	PF00305//PF05808//PF01477	Lipoxygenase//Podoplanin//PLAT/LH2 domain	GO:0009737//GO:0055114//GO:0048364//GO:0031408//GO:0009816//GO:0009753	response to abscisic acid stimulus//oxidation-reduction process//root development//oxylipin biosynthetic process//defense response to bacterium, incompatible interaction//response to jasmonic acid stimulus	GO:0016165//GO:0005515//GO:0046872//GO:0005506//GO:0016702	linoleate 13S-lipoxygenase activity//protein binding//metal ion binding//iron ion binding//oxidoreductase activity, acting on single donors with incorporation of molecular oxygen, incorporation of two atoms of oxygen	GO:0016021//GO:0009507	integral to membrane//chloroplast	--	--
comp84573_c1	9.23123	4453.57	-8.9142	1.2428e-54	8.77032	1662	6006382	BAA84812.1	1199	8.69e-159	putative S-adenosyl-L-methionine Mg-protoporphyrin IX methyltransferase [Oryza sativa Japonica Group] >gi|11875161|dbj|BAB19374.1| putative S-adenosyl-L-methionine Mg-protoporphyrin IX methyltransferase [Oryza sativa Japonica Group] >gi|28190668|gb|AAO33146.1| putative magnesium-protoporphyrin IX methyltransferase [Oryza sativa Japonica Group]	28190664	AF488413.1	1393	0	Oryza sativa chromosome 6 BAC 134P10, complete sequence	K03428	E2.1.1.11, chlM, bchM	magnesium-protoporphyrin O-methyltransferase	http://www.genome.jp/dbget-bin/www_bget?ko:K03428	Q55467	601	6.24e-72	Magnesium-protoporphyrin O-methyltransferase OS=Synechocystis sp. (strain PCC 6803 / Kazusa) GN=chlM PE=3 SV=1	PF02353//PF01209//PF05724//PF08241//PF07109//PF09265//PF05958//PF06325//PF05175	Mycolic acid cyclopropane synthetase//ubiE/COQ5 methyltransferase family//Thiopurine S-methyltransferase (TPMT)//Methyltransferase domain//Magnesium-protoporphyrin IX methyltransferase C-terminus//Cytokinin dehydrogenase 1, FAD and cytokinin binding//tRNA (Uracil-5-)-methyltransferase//Ribosomal protein L11 methyltransferase (PrmA)//Methyltransferase small domain	GO:0006396//GO:0008610//GO:0015995//GO:0055114//GO:0008152//GO:0032259//GO:0015994//GO:0009451//GO:0006479//GO:0009690	RNA processing//lipid biosynthetic process//chlorophyll biosynthetic process//oxidation-reduction process//metabolic process//methylation//chlorophyll metabolic process//RNA modification//protein methylation//cytokinin metabolic process	GO:0019139//GO:0008168//GO:0046406//GO:0008757//GO:0008276//GO:0050660//GO:0008173	cytokinin dehydrogenase activity//methyltransferase activity//magnesium protoporphyrin IX methyltransferase activity//S-adenosylmethionine-dependent methyltransferase activity//protein methyltransferase activity//flavin adenine dinucleotide binding//RNA methyltransferase activity	GO:0009941//GO:0005737//GO:0009535	chloroplast envelope//cytoplasm//chloroplast thylakoid membrane	--	--
comp73560_c1	9.77346	4467.31	-8.8363	1.9159e-54	8.77032	1497	115447507	NP_001047533.1	403	1.63e-43	Os02g0638300 [Oryza sativa Japonica Group] >gi|49388220|dbj|BAD25340.1| putative ferredoxin-thioredoxin reductase [Oryza sativa Japonica Group] >gi|49388714|dbj|BAD25895.1| putative ferredoxin-thioredoxin reductase [Oryza sativa Japonica Group] >gi|113537064|dbj|BAF09447.1| Os02g0638300 [Oryza sativa Japonica Group] >gi|125540437|gb|EAY86832.1| hypothetical protein OsI_08214 [Oryza sativa Indica …	49388692	AP005513.3	1488	0	Oryza sativa Japonica Group genomic DNA, chromosome 2, BAC clone:OSJNBa0014E22	--	--	--	--	P80680	342	7.09e-37	Ferredoxin-thioredoxin reductase, variable chain OS=Zea mays PE=1 SV=1	PF02941	Ferredoxin thioredoxin reductase variable alpha chain	GO:0009107//GO:0015979//GO:0006118	lipoate biosynthetic process//photosynthesis//electron transport	GO:0008937//GO:0016992//GO:0051539	ferredoxin-NAD(P) reductase activity//lipoate synthase activity//4 iron, 4 sulfur cluster binding	GO:0009536	plastid	--	--
comp45662_c0	25.5247	8013.37	-8.2944	2.1853e-54	8.77032	546	222636449	EEE66581.1	177	6.69e-13	hypothetical protein OsJ_23125 [Oryza sativa Japonica Group]	50509779	AP006163.4	543	0	Oryza sativa Japonica Group genomic DNA, chromosome 7, BAC clone:B1364A02	K11517	HAO	(S)-2-hydroxy-acid oxidase	http://www.genome.jp/dbget-bin/www_bget?ko:K11517	Q6YT73	177	4.66e-14	Peroxisomal (S)-2-hydroxy-acid oxidase GLO5 OS=Oryza sativa subsp. japonica GN=GLO5 PE=2 SV=1	PF01070	FMN-dependent dehydrogenase	--	--	GO:0016491	oxidoreductase activity	--	--	--	--
comp81875_c3	85075.3	446.655	7.5734	4.5494e-54	70423.4	2374	125558123	EAZ03659.1	451	6.28e-50	hypothetical protein OsI_25794 [Oryza sativa Indica Group]	50508969	AP006052.3	1130	0	Oryza sativa Japonica Group genomic DNA, chromosome 7, BAC clone:OSJNBa0067K15	--	--	--	--	--	--	--	--	--	--	--	--	--	--	GO:0016023	cytoplasmic membrane-bounded vesicle	--	--
comp85560_c0	14.4053	5171.1	-8.4877	5.7524e-54	9.8666	1256	115480305	NP_001063746.1	1137	5.87e-153	Os09g0530000 [Oryza sativa Japonica Group] >gi|50725153|dbj|BAD33770.1| unknown protein [Oryza sativa Japonica Group] >gi|113631979|dbj|BAF25660.1| Os09g0530000 [Oryza sativa Japonica Group] >gi|215692947|dbj|BAG88367.1| unnamed protein product [Oryza sativa Japonica Group] >gi|215695256|dbj|BAG90447.1| unnamed protein product [Oryza sativa Japonica Group] >gi|218202498|gb|EEC84925.1| hypothetica…	115480304	NM_001070281.1	1132	0	Oryza sativa Japonica Group Os09g0530000 (Os09g0530000) mRNA, complete cds	--	--	--	--	Q94A65	692	4.39e-87	Rhodanese-like domain-containing protein 14, chloroplastic OS=Arabidopsis thaliana GN=At4g27700 PE=2 SV=1	PF09268//PF01380	Clathrin, heavy-chain linker//SIS domain	GO:0006886//GO:0016192//GO:0005975	intracellular protein transport//vesicle-mediated transport//carbohydrate metabolic process	GO:0030246//GO:0005198	carbohydrate binding//structural molecule activity	GO:0009535//GO:0030132//GO:0030130	chloroplast thylakoid membrane//clathrin coat of coated pit//clathrin coat of trans-Golgi network vesicle	--	--
comp51569_c0	1.92071	2474.14	-10.331	9.7558e-54	0	1752	115466480	NP_001056839.1	1104	0	Os06g0152800 [Oryza sativa Japonica Group] >gi|55296634|dbj|BAD69336.1| unknown protein [Oryza sativa Japonica Group] >gi|55297287|dbj|BAD69072.1| unknown protein [Oryza sativa Japonica Group] >gi|113594879|dbj|BAF18753.1| Os06g0152800 [Oryza sativa Japonica Group] >gi|215704571|dbj|BAG94204.1| unnamed protein product [Oryza sativa Japonica Group]	115466479	NM_001063374.1	799	0	Oryza sativa Japonica Group Os06g0152800 (Os06g0152800) mRNA, complete cds	--	--	--	--	--	--	--	--	PF07941	Potassium channel Kv1.4 tandem inactivation domain	GO:0006813	potassium ion transport	GO:0030955//GO:0005249	potassium ion binding//voltage-gated potassium channel activity	GO:0016021//GO:0008076	integral to membrane//voltage-gated potassium channel complex	--	--
comp32594_c0	2.33883	2584.37	-10.11	2.1969e-53	0	697	115467792	NP_001057495.1	333	1.13e-36	Os06g0316000 [Oryza sativa Japonica Group] >gi|54291452|dbj|BAD62274.1| unknown protein [Oryza sativa Japonica Group] >gi|113595535|dbj|BAF19409.1| Os06g0316000 [Oryza sativa Japonica Group] >gi|125555097|gb|EAZ00703.1| hypothetical protein OsI_22729 [Oryza sativa Indica Group] >gi|125597013|gb|EAZ36793.1| hypothetical protein OsJ_21132 [Oryza sativa Japonica Group] >gi|215764971|dbj|BAG86668.1| …	150172389	CU406793.1	513	0	Oryza rufipogon (W1943) cDNA clone: ORW1943C004O05, full insert sequence	--	--	--	--	--	--	--	--	--	--	--	--	--	--	GO:0016023	cytoplasmic membrane-bounded vesicle	--	--
comp61525_c0	3.71731	4669.86	-10.295	2.3038e-53	1.09629	1662	115448453	NP_001048006.1	1397	0	Os02g0729400 [Oryza sativa Japonica Group] >gi|46390846|dbj|BAD16350.1| extracellular calcium sensing receptor [Oryza sativa Japonica Group] >gi|113537537|dbj|BAF09920.1| Os02g0729400 [Oryza sativa Japonica Group]	115448452	NM_001054541.1	1196	0	Oryza sativa Japonica Group Os02g0729400 (Os02g0729400) mRNA, complete cds	--	--	--	--	Q9FN48	818	7.06e-102	Calcium sensing receptor, chloroplastic OS=Arabidopsis thaliana GN=CAS PE=1 SV=1	--	--	GO:0071277//GO:0090333	cellular response to calcium ion//regulation of stomatal closure	--	--	GO:0005739//GO:0009535	mitochondrion//chloroplast thylakoid membrane	--	--
comp32641_c0	20.0566	37130	-10.854	2.6357e-53	14.2518	1419	115472753	NP_001059975.1	1336	0	Os07g0558400 [Oryza sativa Japonica Group] >gi|3075488|gb|AAC14566.1| chlorophyll a/b-binding protein [Oryza sativa Japonica Group] >gi|34394009|dbj|BAC84033.1| chlorophyll a/b-binding protein [Oryza sativa Japonica Group] >gi|113611511|dbj|BAF21889.1| Os07g0558400 [Oryza sativa Japonica Group] >gi|125558786|gb|EAZ04322.1| hypothetical protein OsI_26463 [Oryza sativa Indica Group] >gi|215704418|d…	115472752	NM_001066510.1	1225	0	Oryza sativa Japonica Group Os07g0558400 (Os07g0558400) mRNA, complete cds	K08915	LHCB4	light-harvesting complex II chlorophyll a/b binding protein 4	http://www.genome.jp/dbget-bin/www_bget?ko:K08915	Q07473	1142	4.15e-153	Chlorophyll a-b binding protein CP29.1, chloroplastic OS=Arabidopsis thaliana GN=LHCB4.1 PE=1 SV=1	PF10099	Anti-sigma-K factor rskA	GO:0009765//GO:0010114//GO:0010218//GO:0009637	photosynthesis, light harvesting//response to red light//response to far red light//response to blue light	--	--	GO:0009535//GO:0005886//GO:0010287//GO:0016021//GO:0009941	chloroplast thylakoid membrane//plasma membrane//plastoglobule//integral to membrane//chloroplast envelope	--	--
comp67581_c0	1.7966	2313.82	-10.331	6.9362e-53	2.19258	2064	20503032	AAM22720.1	1667	0	putative protein-tyrosine-phosphatase [Oryza sativa Japonica Group] >gi|31431870|gb|AAP53582.1| serine-threonine protein phosphatase, putative, expressed [Oryza sativa Japonica Group] >gi|125531788|gb|EAY78353.1| hypothetical protein OsI_33441 [Oryza sativa Indica Group]	115481857	NM_001071057.1	1841	0	Oryza sativa Japonica Group Os10g0394100 (Os10g0394100) mRNA, complete cds	--	--	--	--	Q944L7	496	5.21e-54	Uncharacterized protein At1g18480 OS=Arabidopsis thaliana GN=At1g18480 PE=2 SV=1	PF00149	Calcineurin-like phosphoesterase	--	--	GO:0016787	hydrolase activity	GO:0009536//GO:0005777	plastid//peroxisome	KOG0374	Serine/threonine specific protein phosphatase PP1, catalytic subunit
comp51344_c0	2.21472	2438.51	-10.105	8.9595e-53	2.19258	1242	115474965	NP_001061079.1	1118	1e-149	Os08g0167500 [Oryza sativa Japonica Group] >gi|37806091|dbj|BAC99541.1| putative ubiquinone oxidoreductase subunit 1 [Oryza sativa Japonica Group] >gi|113623048|dbj|BAF22993.1| Os08g0167500 [Oryza sativa Japonica Group] >gi|125560278|gb|EAZ05726.1| hypothetical protein OsI_27953 [Oryza sativa Indica Group] >gi|125602319|gb|EAZ41644.1| hypothetical protein OsJ_26178 [Oryza sativa Japonica Group] >…	32971079	AK061061.1	1161	0	Oryza sativa Japonica Group cDNA clone:006-206-A02, full insert sequence	--	--	--	--	--	--	--	--	PF03074	Glutamate-cysteine ligase	GO:0010275//GO:0006749//GO:0006750	NAD(P)H dehydrogenase complex assembly//glutathione metabolic process//glutathione biosynthetic process	GO:0004357	glutamate-cysteine ligase activity	GO:0005739//GO:0009535//GO:0017109//GO:0009570	mitochondrion//chloroplast thylakoid membrane//glutamate-cysteine ligase complex//chloroplast stroma	--	--
comp85358_c0	33.3184	8347.34	-7.9689	9.2176e-53	29.5998	1429	115470657	NP_001058927.1	1199	1.53e-159	Os07g0158300 [Oryza sativa Japonica Group] >gi|34394882|dbj|BAC84331.1| putative RNA-binding protein [Oryza sativa Japonica Group] >gi|113610463|dbj|BAF20841.1| Os07g0158300 [Oryza sativa Japonica Group] >gi|125557292|gb|EAZ02828.1| hypothetical protein OsI_24955 [Oryza sativa Indica Group] >gi|215695203|dbj|BAG90394.1| unnamed protein product [Oryza sativa Japonica Group] >gi|215740788|dbj|BAG96…	115470656	NM_001065462.1	1369	0	Oryza sativa Japonica Group Os07g0158300 (Os07g0158300) mRNA, complete cds	--	--	--	--	P19684	503	3.92e-57	33 kDa ribonucleoprotein, chloroplastic OS=Nicotiana sylvestris PE=1 SV=1	PF00076	RNA recognition motif. (a.k.a. RRM, RBD, or RNP domain)	--	--	GO:0000166//GO:0003676	nucleotide binding//nucleic acid binding	--	--	KOG0118	FOG: RRM domain
comp88271_c0	1.25437	2117.69	-10.721	3.0154e-52	0	1703	115475595	NP_001061394.1	2641	0	Os08g0262500 [Oryza sativa Japonica Group] >gi|37806340|dbj|BAC99853.1| putative cytochrome P450 [Oryza sativa Japonica Group] >gi|113623363|dbj|BAF23308.1| Os08g0262500 [Oryza sativa Japonica Group] >gi|215686401|dbj|BAG87662.1| unnamed protein product [Oryza sativa Japonica Group] >gi|215737446|dbj|BAG96576.1| unnamed protein product [Oryza sativa Japonica Group]	37806333	AP005697.3	1703	0	Oryza sativa Japonica Group genomic DNA, chromosome 8, BAC clone:OSJNBb0005C03	--	--	--	--	Q9FMY1	810	2.11e-98	Cytochrome P450 86B1 OS=Arabidopsis thaliana GN=CYP86B1 PE=2 SV=1	PF00067	Cytochrome P450	GO:0055114//GO:0006118	oxidation-reduction process//electron transport	GO:0016705//GO:0005506//GO:0020037//GO:0009055//GO:0004497	oxidoreductase activity, acting on paired donors, with incorporation or reduction of molecular oxygen//iron ion binding//heme binding//electron carrier activity//monooxygenase activity	GO:0016023	cytoplasmic membrane-bounded vesicle	KOG0157	Cytochrome P450 CYP4/CYP19/CYP26 subfamilies
comp86716_c0	1.25437	2083.91	-10.698	7.6524e-52	0	1221	125564519	EAZ09899.1	1187	3.31e-160	hypothetical protein OsI_32193 [Oryza sativa Indica Group]	32969775	AK059757.1	1167	0	Oryza sativa Japonica Group cDNA clone:006-203-D06, full insert sequence	K01166	E3.1.27.1	ribonuclease T2	http://www.genome.jp/dbget-bin/www_bget?ko:K01166	P42813	306	9.03e-31	Ribonuclease 1 OS=Arabidopsis thaliana GN=RNS1 PE=1 SV=1	PF00445	Ribonuclease T2 family	--	--	GO:0003723//GO:0033897	RNA binding//ribonuclease T2 activity	GO:0016023	cytoplasmic membrane-bounded vesicle	--	--
comp52318_c1	0.418123	1855.28	-12.115	7.9651e-52	0	980	115487698	NP_001066336.1	582	1.06e-70	Os12g0189700 [Oryza sativa Japonica Group] >gi|77553230|gb|ABA96026.1| expressed protein [Oryza sativa Japonica Group] >gi|113648843|dbj|BAF29355.1| Os12g0189700 [Oryza sativa Japonica Group]	45581039	AL928749.4	980	0	Oryza sativa chromosome 12, . BAC OSJNBa0002O20 of library OSJNBa from chromosome 12 of cultivar Nipponbare of ssp. japonica of Oryza sativa (rice), complete sequence	--	--	--	--	--	--	--	--	PF07721//PF13174	Tetratricopeptide repeat//Tetratricopeptide repeat	--	--	GO:0042802//GO:0005515	identical protein binding//protein binding	GO:0009536	plastid	--	--
comp86277_c0	1.25437	2093.47	-10.705	8.133e-52	1.09629	1375	115459636	NP_001053418.1	1068	4.35e-142	Os04g0534600 [Oryza sativa Japonica Group] >gi|75144608|sp|Q7XU74.2|PX114_ORYSJ RecName: Full=Peroxisomal membrane protein 11-4; AltName: Full=OsPEX11-4; AltName: Full=Peroxin-11-4 >gi|122162502|sp|Q01IH3.1|PX114_ORYSI RecName: Full=Peroxisomal membrane protein 11-4; AltName: Full=OsPEX11-4; AltName: Full=Peroxin-11-4 >gi|38605902|emb|CAD41517.3| OSJNBb0020O11.14 [Oryza sativa Japonica Group] >gi…	38605888	AL662998.4	1372	0	Oryza sativa genomic DNA, chromosome 4, BAC clone: OSJNBb0020O11, complete sequence	--	--	--	--	Q7XU74	1068	2.94e-143	Peroxisomal membrane protein 11-4 OS=Oryza sativa subsp. japonica GN=PEX11-4 PE=2 SV=2	PF05648	Peroxisomal biogenesis factor 11 (PEX11)	GO:0016559	peroxisome fission	--	--	GO:0005779	integral to peroxisomal membrane	--	--
comp50586_c0	0.836245	1872.91	-11.129	5.7731e-51	0	1342	125599262	EAZ38838.1	1068	2.61e-141	hypothetical protein OsJ_23253 [Oryza sativa Japonica Group]	115470782	NM_001065525.1	849	0	Oryza sativa Japonica Group Os07g0170200 (Os07g0170200) mRNA, complete cds	--	--	--	--	--	--	--	--	PF01844	HNH endonuclease	--	--	GO:0003676//GO:0004519	nucleic acid binding//endonuclease activity	--	--	--	--
comp69649_c0	0.542233	1700.45	-11.615	2.2783e-50	1.09629	3240	--	--	--	--	--	15290074	AP003607.3	3218	0	Oryza sativa Japonica Group genomic DNA, chromosome 1, PAC clone:P0004A09	--	--	--	--	--	--	--	--	PF02318	FYVE-type zinc finger	GO:0006886	intracellular protein transport	GO:0017137	Rab GTPase binding	--	--	--	--
comp73425_c0	13.0726	3899.78	-8.2207	4.1302e-50	8.77032	1052	115448979	NP_001048269.1	531	4.12e-63	Os02g0773500 [Oryza sativa Japonica Group] >gi|46805377|dbj|BAD16878.1| unknown protein [Oryza sativa Japonica Group] >gi|46805766|dbj|BAD17134.1| unknown protein [Oryza sativa Japonica Group] >gi|113537800|dbj|BAF10183.1| Os02g0773500 [Oryza sativa Japonica Group] >gi|125583850|gb|EAZ24781.1| hypothetical protein OsJ_08558 [Oryza sativa Japonica Group] >gi|215692994|dbj|BAG88414.1| unnamed prote…	46805765	AP004853.3	1027	0	Oryza sativa Japonica Group genomic DNA, chromosome 2, BAC clone:OJ1448_G06	--	--	--	--	--	--	--	--	PF06524//PF05432	NOA36 protein//Bone sialoprotein II (BSP-II)	GO:0007155//GO:0001503	cell adhesion//ossification	GO:0008270	zinc ion binding	GO:0005634//GO:0005739//GO:0005576	nucleus//mitochondrion//extracellular region	--	--
comp62085_c1	2133.63	2.5538	9.7065	7.1979e-50	1733.23	728	297609963	NP_001063943.2	421	1.13e-47	Os09g0564200 [Oryza sativa Japonica Group] >gi|255679139|dbj|BAF25857.2| Os09g0564200, partial [Oryza sativa Japonica Group]	41529298	AP006170.2	180	1.23e-87	Oryza sativa Japonica Group genomic DNA, chromosome 9, BAC clone:OSJNBa0042B15	K16292	CEP, CYSEP	KDEL-tailed cysteine endopeptidase	http://www.genome.jp/dbget-bin/www_bget?ko:K16292	P12412	333	8.31e-35	Vignain OS=Vigna mungo PE=1 SV=1	PF03051//PF00112	Peptidase C1-like family//Papain family cysteine protease	GO:0006508	proteolysis	GO:0008234//GO:0004197	cysteine-type peptidase activity//cysteine-type endopeptidase activity	--	--	KOG1543	Cysteine proteinase Cathepsin L
comp61242_c0	191.51	30081	-7.2953	9.2177e-50	133.747	2322	115472339	NP_001059768.1	1653	0	Os07g0513000 [Oryza sativa Japonica Group] >gi|27818005|dbj|BAC55768.1| putative ATP synthase gamma chain 1, chloroplast (H(+)-transporting two-sector ATPase/F(1)-ATPase/ATPC1) [Oryza sativa Japonica Group] >gi|50509502|dbj|BAD31183.1| putative ATP synthase gamma chain 1, chloroplast (H(+)-transporting two-sector ATPase/F(1)-ATPase/ATPC1) [Oryza sativa Japonica Group] >gi|113611304|dbj|BAF21682.1…	50509484	AP005196.4	2319	0	Oryza sativa Japonica Group genomic DNA, chromosome 7, PAC clone:P0580A11	K02115	ATPF1G, atpG	F-type H+-transporting ATPase subunit gamma	http://www.genome.jp/dbget-bin/www_bget?ko:K02115	P0C1M0	1527	0	ATP synthase subunit gamma, chloroplastic OS=Zea mays PE=1 SV=1	PF00231	ATP synthase	GO:0009772//GO:0015992//GO:0015986//GO:0006119	photosynthetic electron transport in photosystem II//proton transport//ATP synthesis coupled proton transport//oxidative phosphorylation	GO:0046933//GO:0046961	proton-transporting ATP synthase activity, rotational mechanism//proton-transporting ATPase activity, rotational mechanism	GO:0009535//GO:0045261//GO:0045259//GO:0009941	chloroplast thylakoid membrane//proton-transporting ATP synthase complex, catalytic core F(1)//proton-transporting ATP synthase complex//chloroplast envelope	KOG1531	F0F1-type ATP synthase, gamma subunit
comp68378_c0	0.960356	1731.36	-10.816	9.3304e-50	1.09629	1935	75285316	Q5JK35.1	2613	0	RecName: Full=Beta-glucosidase 5; Short=Os1bglu5; Flags: Precursor >gi|57899653|dbj|BAD87322.1| putative beta-glucosidase [Oryza sativa Japonica Group] >gi|57900116|dbj|BAD88178.1| putative beta-glucosidase [Oryza sativa Japonica Group]	115442022	NM_001051826.1	1858	0	Oryza sativa Japonica Group Os01g0930800 (Os01g0930800) mRNA, partial cds	--	--	--	--	Q5JK35	2613	0	Beta-glucosidase 5 OS=Oryza sativa subsp. japonica GN=BGLU5 PE=2 SV=1	PF00150//PF00232	Cellulase (glycosyl hydrolase family 5)//Glycosyl hydrolase family 1	GO:0005975	carbohydrate metabolic process	GO:0043169//GO:0008422//GO:0004553	cation binding//beta-glucosidase activity//hydrolase activity, hydrolyzing O-glycosyl compounds	GO:0016023	cytoplasmic membrane-bounded vesicle	--	--
comp68476_c3	0.418123	1637.17	-11.935	9.5696e-50	0	1331	125563034	EAZ08414.1	1123	3.01e-150	hypothetical protein OsI_30678 [Oryza sativa Indica Group]	150172047	CU406464.1	1252	0	Oryza rufipogon (W1943) cDNA clone: ORW1943C112P07, full insert sequence	--	--	--	--	O48529	735	4.11e-93	Rhodanese-like domain-containing protein 9, chloroplastic OS=Arabidopsis thaliana GN=STR9 PE=2 SV=1	--	--	--	--	--	--	GO:0009535	chloroplast thylakoid membrane	--	--
comp74094_c0	0	1468.69	#NAME?	4.0887e-49	0	411	125536454	EAY82942.1	448	5.52e-53	hypothetical protein OsI_38160 [Oryza sativa Indica Group]	115462496	NM_001061383.1	404	0	Oryza sativa Japonica Group Os05g0190500 (Os05g0190500) mRNA, complete cds	--	--	--	--	P27061	154	7.14e-12	Acid phosphatase 1 OS=Solanum lycopersicum GN=APS1 PE=2 SV=1	PF03767	HAD superfamily, subfamily IIIB (Acid phosphatase)	GO:0006771//GO:0019497	riboflavin metabolic process//hexachlorocyclohexane metabolic process	GO:0003993	acid phosphatase activity	GO:0016023	cytoplasmic membrane-bounded vesicle	--	--
comp45839_c0	28970.7	54.8265	9.0455	8.7664e-49	28219.6	882	--	--	--	--	--	13184886	AC087549.2	852	0	Oryza sativa Japonica Group chromosome 10 clone nbeb0039C14, complete sequence	--	--	--	--	--	--	--	--	--	--	--	--	--	--	--	--	--	--
comp83024_c0	27.2298	9876	-8.5026	1.4446e-48	37.2738	1986	115454873	NP_001051037.1	912	2.22e-115	Os03g0708500 [Oryza sativa Japonica Group] >gi|62733558|gb|AAX95675.1| peptidyl-prolyl cis-trans isomerase, FKBP-type, putative [Oryza sativa Japonica Group] >gi|108710688|gb|ABF98483.1| immunophilin, putative, expressed [Oryza sativa Japonica Group] >gi|113549508|dbj|BAF12951.1| Os03g0708500 [Oryza sativa Japonica Group] >gi|125545446|gb|EAY91585.1| hypothetical protein OsI_13220 [Oryza sativa I…	62198325	AC087181.9	1107	0	Oryza sativa Japonica Group chromosome 3 clone OSJNBa0018H01 map R1538, complete sequence	--	--	--	--	Q9LDY5	657	6.83e-79	Peptidyl-prolyl cis-trans isomerase FKBP17-2, chloroplastic OS=Arabidopsis thaliana GN=FKBP17-2 PE=1 SV=1	PF00254	FKBP-type peptidyl-prolyl cis-trans isomerase	GO:0006457//GO:0000413	protein folding//protein peptidyl-prolyl isomerization	GO:0005528//GO:0003755	FK506 binding//peptidyl-prolyl cis-trans isomerase activity	GO:0009535	chloroplast thylakoid membrane	KOG0549	FKBP-type peptidyl-prolyl cis-trans isomerase
comp32711_c0	16.5743	3953.81	-7.8982	1.574e-48	16.4443	1466	75248671	Q8W3D9.1	1769	0	RecName: Full=Protochlorophyllide reductase B, chloroplastic; Short=PCR B; AltName: Full=NADPH-protochlorophyllide oxidoreductase B; Short=POR B; Flags: Precursor >gi|18071421|gb|AAL58280.1|AC068923_22 putative dehydrogenase [Oryza sativa Japonica Group] >gi|31432862|gb|AAP54438.1| Protochlorophyllide reductase B, chloroplast precursor, putative, expressed [Oryza sativa Japonica Group]	115482723	NM_001071490.1	1434	0	Oryza sativa Japonica Group Os10g0496900 (Os10g0496900) mRNA, complete cds	K00218	E1.3.1.33, por	protochlorophyllide reductase	http://www.genome.jp/dbget-bin/www_bget?ko:K00218	Q8W3D9	1769	0	Protochlorophyllide reductase B, chloroplastic OS=Oryza sativa subsp. japonica GN=PORB PE=2 SV=1	PF00106//PF12242//PF01370	short chain dehydrogenase//NAD(P)H binding domain of trans-2-enoyl-CoA reductase//NAD dependent epimerase/dehydratase family	GO:0008152//GO:0055114//GO:0044237//GO:0015995//GO:0006118//GO:0015979//GO:0019685//GO:0009723	metabolic process//oxidation-reduction process//cellular metabolic process//chlorophyll biosynthetic process//electron transport//photosynthesis//photosynthesis, dark reaction//response to ethylene stimulus	GO:0003959//GO:0003824//GO:0000166//GO:0016491//GO:0050662//GO:0016630	NADPH dehydrogenase activity//catalytic activity//nucleotide binding//oxidoreductase activity//coenzyme binding//protochlorophyllide reductase activity	GO:0009941//GO:0009535	chloroplast envelope//chloroplast thylakoid membrane	KOG1208	Dehydrogenases with different specificities (related to short-chain alcohol dehydrogenases)
comp34066_c0	11.3218	3287.53	-8.1818	4.7202e-48	8.77032	1144	115463807	NP_001055503.1	873	2.17e-113	Os05g0404400 [Oryza sativa Japonica Group] >gi|50878305|gb|AAT85080.1| unknown protein [Oryza sativa Japonica Group] >gi|50878447|gb|AAT85221.1| unknown protein [Oryza sativa Japonica Group] >gi|113579054|dbj|BAF17417.1| Os05g0404400 [Oryza sativa Japonica Group] >gi|215679044|dbj|BAG96474.1| unnamed protein product [Oryza sativa Japonica Group] >gi|215694521|dbj|BAG89514.1| unnamed protein produ…	150172485	CU406889.1	1122	0	Oryza rufipogon (W1943) cDNA clone: ORW1943C107P06, full insert sequence	--	--	--	--	--	--	--	--	--	--	GO:0010729//GO:0002229	positive regulation of hydrogen peroxide biosynthetic process//defense response to oomycetes	--	--	GO:0016020//GO:0009507	membrane//chloroplast	--	--
comp84677_c0	108.455	15965.3	-7.2017	5.5476e-48	116.207	6291	125581526	EAZ22457.1	8620	0	hypothetical protein OsJ_06127 [Oryza sativa Japonica Group]	357137396	XM_003570239.1	2558	0	PREDICTED: Brachypodium distachyon protein KIAA0664 homolog (LOC100825002), mRNA	K03255	TIF31, CLU1	protein TIF31	http://www.genome.jp/dbget-bin/www_bget?ko:K03255	F4J5S1	832	4.4e-89	Clustered mitochondria protein OS=Arabidopsis thaliana GN=FMT PE=2 SV=1	PF00515//PF05073//PF13181	Tetratricopeptide repeat//Baculovirus P24 capsid protein//Tetratricopeptide repeat	--	--	GO:0005515	protein binding	GO:0019028	viral capsid	KOG1839	Uncharacterized protein CLU1/cluA/TIF31 involved in mitochondrial morphology/distribution, also found associated with eIF-3
comp69735_c0	5.80793	2420.99	-8.7034	8.7195e-48	2.19258	1552	115447897	NP_001047728.1	1086	2.3e-143	Os02g0677600 [Oryza sativa Japonica Group] >gi|50252988|dbj|BAD29239.1| unknown protein [Oryza sativa Japonica Group] >gi|50253274|dbj|BAD29545.1| unknown protein [Oryza sativa Japonica Group] >gi|113537259|dbj|BAF09642.1| Os02g0677600 [Oryza sativa Japonica Group] >gi|125583240|gb|EAZ24171.1| hypothetical protein OsJ_07916 [Oryza sativa Japonica Group] >gi|215695568|dbj|BAG90759.1| unnamed prote…	50253249	AP006060.3	1545	0	Oryza sativa Japonica Group genomic DNA, chromosome 2, PAC clone:P0135D07	--	--	--	--	--	--	--	--	--	--	--	--	--	--	GO:0009507	chloroplast	--	--
comp32674_c1	1.50259	1638.85	-10.091	1.1577e-47	3.28887	493	375152108	AFA36512.1	149	4.64e-10	chloroplast a/b binding protein cab-PhE11, partial [Lolium perenne]	38567879	AL606636.4	493	0	Oryza sativa genomic DNA, chromosome 4, BAC clone: OSJNBa0036B21, complete sequence	K08917	LHCB6	light-harvesting complex II chlorophyll a/b binding protein 6	http://www.genome.jp/dbget-bin/www_bget?ko:K08917	P36494	151	4.52e-11	Chlorophyll a-b binding protein CP24, chloroplastic OS=Spinacia oleracea PE=2 SV=1	--	--	--	--	--	--	--	--	--	--
comp32592_c0	64.527	10019.3	-7.2787	1.1947e-47	60.2959	1750	115453785	NP_001050493.1	1745	0	Os03g0563300 [Oryza sativa Japonica Group] >gi|75320263|sp|Q53RM0.1|CHLI_ORYSJ RecName: Full=Magnesium-chelatase subunit ChlI, chloroplastic; Short=Mg-chelatase subunit I; AltName: Full=Mg-protoporphyrin IX chelatase subunit ChlI; AltName: Full=Protein CHLORINA 9; Flags: Precursor >gi|62733493|gb|AAX95610.1| magnesium chelatase ATPase subunit I [Oryza sativa Japonica Group] >gi|108709333|gb|ABF97…	115453784	NM_001057028.1	1671	0	Oryza sativa Japonica Group Os03g0563300 (Os03g0563300) mRNA, complete cds	K03405	chlI, bchI	magnesium chelatase subunit I	http://www.genome.jp/dbget-bin/www_bget?ko:K03405	Q53RM0	1745	0	Magnesium-chelatase subunit ChlI, chloroplastic OS=Oryza sativa subsp. japonica GN=CHLI PE=1 SV=1	PF01078//PF00493//PF00004//PF08477//PF00158//PF00005//PF07728	Magnesium chelatase, subunit ChlI//MCM2/3/5 family//ATPase family associated with various cellular activities (AAA)//Miro-like protein//Sigma-54 interaction domain//ABC transporter//AAA domain (dynein-related subfamily)	GO:0006260//GO:0006355//GO:0015995//GO:0006200//GO:0015979//GO:0007264//GO:0015994	DNA replication//regulation of transcription, DNA-dependent//chlorophyll biosynthetic process//ATP catabolic process//photosynthesis//small GTPase mediated signal transduction//chlorophyll metabolic process	GO:0016851//GO:0008134//GO:0005524//GO:0003677//GO:0005525//GO:0016887	magnesium chelatase activity//transcription factor binding//ATP binding//DNA binding//GTP binding//ATPase activity	GO:0005618//GO:0005622//GO:0010007//GO:0009570//GO:0005667	cell wall//intracellular//magnesium chelatase complex//chloroplast stroma//transcription factor complex	--	--
comp48038_c0	44.4053	7557.88	-7.4111	1.2288e-47	40.5627	1817	115484191	NP_001065757.1	2356	0	Os11g0150100 [Oryza sativa Japonica Group] >gi|62701682|gb|AAX92755.1| phosphoglycerate mutase family, putative [Oryza sativa Japonica Group] >gi|77548702|gb|ABA91499.1| phosphoglycerate mutase family protein, expressed [Oryza sativa Japonica Group] >gi|113644461|dbj|BAF27602.1| Os11g0150100 [Oryza sativa Japonica Group] >gi|215692809|dbj|BAG88253.1| unnamed protein product [Oryza sativa Japonica…	115484190	NM_001072289.1	1755	0	Oryza sativa Japonica Group Os11g0150100 (Os11g0150100) mRNA, complete cds	K15634	gpmB	probable phosphoglycerate mutase	http://www.genome.jp/dbget-bin/www_bget?ko:K15634	A8G9J4	189	1.26e-14	Probable phosphoglycerate mutase GpmB OS=Serratia proteamaculans (strain 568) GN=gpmB PE=3 SV=1	--	--	GO:0008152	metabolic process	GO:0003824	catalytic activity	GO:0009536	plastid	KOG0235	Phosphoglycerate mutase
comp68780_c0	4.13544	3576.34	-9.7562	1.4952e-47	0	1248	115476482	NP_001061837.1	810	3.3e-104	Os08g0425200 [Oryza sativa Japonica Group] >gi|37572930|dbj|BAC98560.1| unknown protein [Oryza sativa Japonica Group] >gi|113623806|dbj|BAF23751.1| Os08g0425200 [Oryza sativa Japonica Group] >gi|125561599|gb|EAZ07047.1| hypothetical protein OsI_29294 [Oryza sativa Indica Group] >gi|215704566|dbj|BAG94199.1| unnamed protein product [Oryza sativa Japonica Group]	115476481	NM_001068372.1	950	0	Oryza sativa Japonica Group Os08g0425200 (Os08g0425200) mRNA, complete cds	--	--	--	--	--	--	--	--	--	--	--	--	--	--	--	--	--	--
comp86036_c0	0.960356	1540.62	-10.648	1.7718e-47	0	545	77549215	ABA92012.1	293	2.56e-31	expressed protein [Oryza sativa Japonica Group] >gi|215768794|dbj|BAH01023.1| unnamed protein product [Oryza sativa Japonica Group]	297611452	NM_001074007.2	524	0	Oryza sativa Japonica Group Os11g0209000 (Os11g0209000) mRNA, complete cds	--	--	--	--	--	--	--	--	--	--	--	--	--	--	--	--	--	--
comp61303_c0	263.897	34878.7	-7.0462	2.4044e-47	196.236	3753	218193840	EEC76267.1	2920	0	hypothetical protein OsI_13732 [Oryza sativa Indica Group]	116633437	CT833241.1	1917	0	Oryza sativa (indica cultivar-group) cDNA clone:OSIGCRA224B03, full insert sequence	--	--	--	--	P13192	734	4.75e-87	Photosystem I reaction center subunit III, chloroplastic OS=Hordeum vulgare GN=PSAF PE=1 SV=2	PF01068//PF02507	ATP dependent DNA ligase domain//Photosystem I reaction centre subunit III	GO:0006260//GO:0006281//GO:0015979//GO:0006310	DNA replication//DNA repair//photosynthesis//DNA recombination	GO:0005524//GO:0003910	ATP binding//DNA ligase (ATP) activity	GO:0009538//GO:0009522	photosystem I reaction center//photosystem I	--	--
comp61779_c0	16.6201	3712.44	-7.8033	4.1896e-47	8.77032	1247	115451099	NP_001049150.1	679	9.01e-84	Os03g0178200 [Oryza sativa Japonica Group] >gi|108706485|gb|ABF94280.1| YGGT family protein, expressed [Oryza sativa Japonica Group] >gi|113547621|dbj|BAF11064.1| Os03g0178200 [Oryza sativa Japonica Group] >gi|215701251|dbj|BAG92675.1| unnamed protein product [Oryza sativa Japonica Group] >gi|215741021|dbj|BAG97516.1| unnamed protein product [Oryza sativa Japonica Group] >gi|215741154|dbj|BAG9764…	115451098	NM_001055685.1	1062	0	Oryza sativa Japonica Group Os03g0178200 (Os03g0178200) mRNA, complete cds	K02221	yggT	YggT family protein	http://www.genome.jp/dbget-bin/www_bget?ko:K02221	O78424	125	3.15e-07	Uncharacterized protein ycf19 OS=Guillardia theta GN=ycf19 PE=3 SV=1	PF02325	YGGT family	--	--	--	--	GO:0016020	membrane	--	--
comp32676_c0	11624.5	86.3672	7.0725	1.2116e-46	10019	736	297721257	NP_001172991.1	344	1.54e-37	Os02g0519800 [Oryza sativa Japonica Group] >gi|255670948|dbj|BAH91720.1| Os02g0519800, partial [Oryza sativa Japonica Group]	41152745	AP005845.2	636	0	Oryza sativa Japonica Group genomic DNA, chromosome 2, PAC clone:P0461D06	--	--	--	--	--	--	--	--	PF00424	REV protein (anti-repression trans-activator protein)	GO:0006355	regulation of transcription, DNA-dependent	GO:0003700	sequence-specific DNA binding transcription factor activity	GO:0042025//GO:0005667	host cell nucleus//transcription factor complex	--	--
comp80838_c0	1423.8	0.467442	11.573	1.2116e-46	1022.84	2845	222630765	EEE62897.1	1828	0	hypothetical protein OsJ_17702 [Oryza sativa Japonica Group]	33667120	AC145396.3	1203	0	Oryza sativa Japonica Group chromosome 5 clone OSJNBa0042F15, complete sequence	--	--	--	--	Q9LSL5	592	1.07e-63	L-type lectin-domain containing receptor kinase IX.2 OS=Arabidopsis thaliana GN=LECRK92 PE=2 SV=1	PF07714//PF00069	Protein tyrosine kinase//Protein kinase domain	GO:0006468//GO:0009069//GO:0016310	protein phosphorylation//serine family amino acid metabolic process//phosphorylation	GO:0005524//GO:0004672//GO:0004674	ATP binding//protein kinase activity//protein serine/threonine kinase activity	GO:0016023	cytoplasmic membrane-bounded vesicle	--	--
comp45748_c0	49.1878	90971.3	-10.853	1.2912e-46	29.5998	842	125525558	EAY73672.1	531	4.18e-65	hypothetical protein OsI_01556 [Oryza sativa Indica Group]	21104554	AP003206.4	820	0	Oryza sativa Japonica Group genomic DNA, chromosome 1, BAC clone:B1146F03	--	--	--	--	O22914	276	1.85e-28	Calvin cycle protein CP12-1, chloroplastic OS=Arabidopsis thaliana GN=CP12-1 PE=1 SV=1	PF00971	EIAV coat protein, gp90	GO:0009744//GO:0009416//GO:0080153	response to sucrose stimulus//response to light stimulus//negative regulation of reductive pentose-phosphate cycle	GO:0005198	structural molecule activity	GO:0019028//GO:0009507	viral capsid//chloroplast	--	--
comp50885_c0	28.7324	5051.71	-7.458	1.6157e-46	26.3109	1567	115463939	NP_001055569.1	1537	0	Os05g0419000 [Oryza sativa Japonica Group] >gi|53982664|gb|AAV25643.1| unknown protein [Oryza sativa Japonica Group] >gi|113579120|dbj|BAF17483.1| Os05g0419000 [Oryza sativa Japonica Group] >gi|215695154|dbj|BAG90345.1| unnamed protein product [Oryza sativa Japonica Group]	115463938	NM_001062104.1	1434	0	Oryza sativa Japonica Group Os05g0419000 (Os05g0419000) mRNA, complete cds	--	--	--	--	O05235	214	9.99e-18	Uncharacterized hydrolase YugF OS=Bacillus subtilis (strain 168) GN=yugF PE=3 SV=1	PF01738//PF00424	Dienelactone hydrolase family//REV protein (anti-repression trans-activator protein)	GO:0006355	regulation of transcription, DNA-dependent	GO:0003700//GO:0016787	sequence-specific DNA binding transcription factor activity//hydrolase activity	GO:0009536//GO:0005667//GO:0042025	plastid//transcription factor complex//host cell nucleus	KOG4178	Soluble epoxide hydrolase
comp66271_c0	1596.61	1.61892	9.9458	1.975e-46	1383.52	3712	218201866	EEC84293.1	2711	0	hypothetical protein OsI_30770 [Oryza sativa Indica Group]	50726447	AP005839.3	901	0	Oryza sativa Japonica Group genomic DNA, chromosome 9, BAC clone:OSJNBa0044K01	--	--	--	--	G5E8K5	212	1.75e-15	Ankyrin-3 OS=Mus musculus GN=Ank3 PE=1 SV=1	PF00023//PF02902//PF13606	Ankyrin repeat//Ulp1 protease family, C-terminal catalytic domain//Ankyrin repeat	GO:0006508	proteolysis	GO:0005515//GO:0008234	protein binding//cysteine-type peptidase activity	GO:0009536	plastid	KOG0504	FOG: Ankyrin repeat
comp61054_c0	6029.58	34.8813	7.4335	2.1663e-46	6151.28	2262	115456836	NP_001052018.1	3323	0	Os04g0107600 [Oryza sativa Japonica Group] >gi|75296441|sp|Q7XRA1.2|ADC2_ORYSJ RecName: Full=Arginine decarboxylase 2; Short=ARGDC2; Short=OsADC2 >gi|38345309|emb|CAE02767.2| OSJNBb0085F13.14 [Oryza sativa Japonica Group] >gi|113563589|dbj|BAF13932.1| Os04g0107600 [Oryza sativa Japonica Group] >gi|116310897|emb|CAH67837.1| B0616E02-H0507E05.13 [Oryza sativa Indica Group] >gi|125546953|gb|EAY92775…	32488410	AL606620.3	2210	0	Oryza sativa genomic DNA, chromosome 4, BAC clone: OSJNBb0085F13, complete sequence	K01583	E4.1.1.19	arginine decarboxylase	http://www.genome.jp/dbget-bin/www_bget?ko:K01583	Q7XRA1	3323	0	Arginine decarboxylase 2 OS=Oryza sativa subsp. japonica GN=ADC2 PE=1 SV=2	PF00278//PF02784	Pyridoxal-dependent decarboxylase, C-terminal sheet domain//Pyridoxal-dependent decarboxylase, pyridoxal binding domain	GO:0006527//GO:0006525//GO:0008295//GO:0009446//GO:0006560	arginine catabolic process//arginine metabolic process//spermidine biosynthetic process//putrescine biosynthetic process//proline metabolic process	GO:0008792//GO:0003824	arginine decarboxylase activity//catalytic activity	--	--	--	--
comp85364_c0	1472.02	1.15147	10.32	3.8867e-46	1118.22	618	115447705	NP_001047632.1	257	4.18e-24	Os02g0658100 [Oryza sativa Japonica Group] >gi|75296029|sp|Q7XA61.1|TIP21_ORYSJ RecName: Full=Probable aquaporin TIP2-1; AltName: Full=Tonoplast intrinsic protein 2-1; Short=OsTIP2;1 >gi|14140156|emb|CAC39073.1| putative aquaporin [Oryza sativa] >gi|32879774|dbj|BAC79359.1| tonoplast intrinsic protein [Oryza sativa Japonica Group] >gi|49387590|dbj|BAD25765.1| tonoplast intrinsic protein [Oryza sa…	14140112	AJ307662.1	465	0	Oryza sativa genomic DNA fragment, chromosome 2	K09873	TIP	aquaporin TIP	http://www.genome.jp/dbget-bin/www_bget?ko:K09873	Q7XA61	257	2.82e-25	Probable aquaporin TIP2-1 OS=Oryza sativa subsp. japonica GN=TIP2-1 PE=2 SV=1	PF00230	Major intrinsic protein	GO:0072489//GO:0015843//GO:0006810	methylammonium transmembrane transport//methylammonium transport//transport	GO:0005215//GO:0015200//GO:0051739	transporter activity//methylammonium transmembrane transporter activity//ammonia transmembrane transporter activity	GO:0005886//GO:0016023//GO:0009705//GO:0016020//GO:0016021//GO:0042807//GO:0009507	plasma membrane//cytoplasmic membrane-bounded vesicle//plant-type vacuole membrane//membrane//integral to membrane//central vacuole//chloroplast	KOG0223	Aquaporin (major intrinsic protein family)
comp32920_c0	19.7626	3923.26	-7.6331	5.6592e-46	10.9629	1162	115449585	NP_001048502.1	1284	1.39e-174	Os02g0815400 [Oryza sativa Japonica Group] >gi|47847882|dbj|BAD21675.1| unknown protein [Oryza sativa Japonica Group] >gi|47848171|dbj|BAD21998.1| unknown protein [Oryza sativa Japonica Group] >gi|113538033|dbj|BAF10416.1| Os02g0815400 [Oryza sativa Japonica Group] >gi|215692408|dbj|BAG87828.1| unnamed protein product [Oryza sativa Japonica Group] >gi|222623905|gb|EEE58037.1| hypothetical protein…	116640824	CT830189.1	1091	0	Oryza sativa (indica cultivar-group) cDNA clone:OSIGCSN020B22, full insert sequence	--	--	--	--	--	--	--	--	--	--	--	--	--	--	GO:0009535//GO:0005739	chloroplast thylakoid membrane//mitochondrion	--	--
comp32631_c0	245.016	29251	-6.8995	7.2826e-46	185.273	1497	149392545	ABR26075.1	959	3e-125	chloroplast 29 kDa ribonucleoprotein [Oryza sativa Indica Group]	115473530	NM_001066899.1	1048	0	Oryza sativa Japonica Group Os07g0631900 (Os07g0631900) mRNA, complete cds	--	--	--	--	Q08937	654	1.7e-79	29 kDa ribonucleoprotein B, chloroplastic OS=Nicotiana sylvestris PE=2 SV=1	PF00076	RNA recognition motif. (a.k.a. RRM, RBD, or RNP domain)	GO:0009737//GO:0045087//GO:0009409	response to abscisic acid stimulus//innate immune response//response to cold	GO:0008266//GO:0000166//GO:0003676	poly(U) RNA binding//nucleotide binding//nucleic acid binding	GO:0009570//GO:0009941//GO:0030529//GO:0009535//GO:0010319	chloroplast stroma//chloroplast envelope//ribonucleoprotein complex//chloroplast thylakoid membrane//stromule	KOG0118	FOG: RRM domain
comp32879_c0	16.9141	3451.96	-7.673	7.4166e-46	8.77032	3449	158513190	A2WYE9.2	5044	0	RecName: Full=Probable sucrose-phosphate synthase 1; AltName: Full=UDP-glucose-fructose-phosphate glucosyltransferase >gi|158564091|sp|Q0JGK4.2|SPS1_ORYSJ RecName: Full=Probable sucrose-phosphate synthase 1; AltName: Full=Sucrose phosphate synthase 1F; Short=OsSPS1F; AltName: Full=UDP-glucose-fructose-phosphate glucosyltransferase >gi|57899842|dbj|BAD87626.1| sucrose phosphate synthase [Oryza sat…	37990964	AK121341.1	3236	0	Oryza sativa Japonica Group cDNA clone:J023120M11, full insert sequence	K00696	E2.4.1.14	sucrose-phosphate synthase	http://www.genome.jp/dbget-bin/www_bget?ko:K00696	Q0JGK4	5044	0	Probable sucrose-phosphate synthase 1 OS=Oryza sativa subsp. japonica GN=SPS1 PE=2 SV=2	PF00534//PF00862//PF02998//PF03964	Glycosyl transferases group 1//Sucrose synthase//Lentiviral Tat protein//Chorion family 2	GO:0005982//GO:0007275//GO:0009058//GO:0045893//GO:0005985//GO:0005986	starch metabolic process//multicellular organismal development//biosynthetic process//positive regulation of transcription, DNA-dependent//sucrose metabolic process//sucrose biosynthetic process	GO:0046524	sucrose-phosphate synthase activity	GO:0042600	chorion	--	--
comp75625_c1	22.1472	31018.5	-10.452	9.3886e-46	10.9629	917	--	--	--	--	--	42761480	AC148339.1	895	0	Oryza sativa Japonica Group chromosome 3 clone B1339A06, complete sequence	--	--	--	--	--	--	--	--	PF06596//PF01975	Photosystem II reaction centre X protein (PsbX)//Survival protein SurE	GO:0015979	photosynthesis	GO:0016787	hydrolase activity	GO:0016020//GO:0009523	membrane//photosystem II	--	--
comp32378_c1	1.92071	2053.94	-10.063	9.3887e-46	0	1131	33358444	AAQ16680.1	1214	1.95e-161	hydroperoxide lyase [Oryza sativa Japonica Group]	41052917	AP004752.3	1110	0	Oryza sativa Japonica Group genomic DNA, chromosome 2, PAC clone:P0501G04	K10528	HPL	hydroperoxide lyase	http://www.genome.jp/dbget-bin/www_bget?ko:K10528	P48417	376	1.36e-38	Allene oxide synthase, chloroplastic OS=Linum usitatissimum GN=CYP74A PE=1 SV=1	--	--	GO:0009611//GO:0006118//GO:0055114	response to wounding//electron transport//oxidation-reduction process	GO:0020037//GO:0009055//GO:0004497//GO:0016705//GO:0016829//GO:0005506	heme binding//electron carrier activity//monooxygenase activity//oxidoreductase activity, acting on paired donors, with incorporation or reduction of molecular oxygen//lyase activity//iron ion binding	GO:0009941	chloroplast envelope	--	--
comp77800_c0	1800.34	3.70527	8.9245	1.5184e-45	1528.23	2998	115468660	NP_001057929.1	4117	0	Os06g0575400 [Oryza sativa Japonica Group] >gi|54290546|dbj|BAD61955.1| putative receptor-like protein kinase [Oryza sativa Japonica Group] >gi|113595969|dbj|BAF19843.1| Os06g0575400 [Oryza sativa Japonica Group] >gi|125597661|gb|EAZ37441.1| hypothetical protein OsJ_21778 [Oryza sativa Japonica Group] >gi|215767235|dbj|BAG99463.1| unnamed protein product [Oryza sativa Japonica Group]	50511306	AP005461.2	2953	0	Oryza sativa Japonica Group genomic DNA, chromosome 6, PAC clone:P0612G07	--	--	--	--	P17801	2082	0	Putative receptor protein kinase ZmPK1 OS=Zea mays GN=PK1 PE=2 SV=2	PF07473//PF00069//PF00954//PF07714	Spasmodic peptide gm9a//Protein kinase domain//S-locus glycoprotein family//Protein tyrosine kinase	GO:0006468//GO:0009069//GO:0048544//GO:0016310//GO:0009405	protein phosphorylation//serine family amino acid metabolic process//recognition of pollen//phosphorylation//pathogenesis	GO:0005524//GO:0004672//GO:0004674	ATP binding//protein kinase activity//protein serine/threonine kinase activity	GO:0005576//GO:0016023	extracellular region//cytoplasmic membrane-bounded vesicle	--	--
comp33602_c0	11.4459	2710.23	-7.8874	4.6848e-45	6.57774	1264	115433978	NP_001041747.1	959	1.43e-125	Os01g0102300 [Oryza sativa Japonica Group] >gi|15128452|dbj|BAB62636.1| P0402A09.21 [Oryza sativa Japonica Group] >gi|20804441|dbj|BAB92138.1| P0455C04.15 [Oryza sativa Japonica Group] >gi|52076606|dbj|BAD45508.1| unknown protein [Oryza sativa Japonica Group] >gi|113531278|dbj|BAF03661.1| Os01g0102300 [Oryza sativa Japonica Group] >gi|125524058|gb|EAY72172.1| hypothetical protein OsI_00021 [Oryza…	115433977	NM_001048282.1	971	0	Oryza sativa Japonica Group Os01g0102300 (Os01g0102300) mRNA, complete cds	--	--	--	--	Q9SW33	399	8.45e-44	Thylakoid lumenal 17.9 kDa protein, chloroplastic OS=Arabidopsis thaliana GN=At4g24930 PE=1 SV=1	--	--	--	--	--	--	GO:0009536	plastid	--	--
comp50654_c0	1546.67	1.86977	9.6921	6.189e-45	1497.53	632	297725339	NP_001175033.1	607	6.58e-77	Os07g0125400 [Oryza sativa Japonica Group] >gi|28201315|dbj|BAC56823.1| putative pathogenesis-related protein [Oryza sativa Japonica Group] >gi|28201327|dbj|BAC56835.1| putative pathogenesis-related protein [Oryza sativa Japonica Group] >gi|28201339|dbj|BAC56847.1| putative pathogenesis-related protein [Oryza sativa Japonica Group] >gi|34395103|dbj|BAC84819.1| putative pathogenesis-related protei…	50510187	AP005309.5	533	0	Oryza sativa Japonica Group genomic DNA, chromosome 7, PAC clone:P0474G09	--	--	--	--	P35792	278	6.8e-29	Pathogenesis-related protein PRB1-2 OS=Hordeum vulgare PE=2 SV=1	--	--	--	--	--	--	GO:0016023//GO:0005576	cytoplasmic membrane-bounded vesicle//extracellular region	KOG3017	Defense-related protein containing SCP domain
comp32673_c0	80.5132	9700.83	-6.9127	1.2041e-44	77.8365	1046	297728629	NP_001176678.1	674	5.08e-85	Os11g0644750 [Oryza sativa Japonica Group] >gi|77552289|gb|ABA95086.1| Dirigent-like protein, expressed [Oryza sativa Japonica Group] >gi|125554047|gb|EAY99652.1| hypothetical protein OsI_21630 [Oryza sativa Indica Group] >gi|125577843|gb|EAZ19065.1| hypothetical protein OsJ_34593 [Oryza sativa Japonica Group] >gi|255680312|dbj|BAH95406.1| Os11g0644750 [Oryza sativa Japonica Group]	37059822	AC122143.2	1037	0	Oryza sativa (japonica cultivar-group) chromosome 11 BAC clone OSJNBa0090F16, complete sequence	--	--	--	--	P13240	169	1.09e-12	Disease resistance response protein 206 OS=Pisum sativum GN=PI206 PE=2 SV=2	--	--	--	--	--	--	GO:0016023	cytoplasmic membrane-bounded vesicle	--	--
comp80807_c0	19.9976	3443.98	-7.4281	1.4515e-44	28.5035	2055	222615943	EEE52075.1	2223	0	hypothetical protein OsJ_33842 [Oryza sativa Japonica Group]	47825523	AC132003.4	1073	0	Oryza sativa Japonica Group chromosome 11 clone OSJNBb0091D07, complete sequence	--	--	--	--	Q43257	965	3.77e-120	indole-2-monooxygenase OS=Zea mays GN=CYP71C4 PE=1 SV=1	PF00067//PF04042	Cytochrome P450//DNA polymerase alpha/epsilon subunit B	GO:0006118//GO:0006260//GO:0055114	electron transport//DNA replication//oxidation-reduction process	GO:0009055//GO:0004497//GO:0020037//GO:0003677//GO:0003887//GO:0005506//GO:0016705	electron carrier activity//monooxygenase activity//heme binding//DNA binding//DNA-directed DNA polymerase activity//iron ion binding//oxidoreductase activity, acting on paired donors, with incorporation or reduction of molecular oxygen	GO:0042575	DNA polymerase complex	KOG0156	Cytochrome P450 CYP2 subfamily
comp71585_c0	13.9089	5831.81	-8.7118	2.1383e-44	8.77032	1825	218186894	EEC69321.1	687	9.66e-83	hypothetical protein OsI_38413 [Oryza sativa Indica Group]	116010936	AK241571.1	942	0	Oryza sativa Japonica Group cDNA, clone: J065179M03, full insert sequence	--	--	--	--	--	--	--	--	--	--	--	--	GO:0031072	heat shock protein binding	GO:0009535	chloroplast thylakoid membrane	--	--
comp51734_c0	8.22508	2169.25	-8.043	3.5573e-44	2.19258	2035	357121592	XP_003562502.1	1538	0	PREDICTED: tyrosine-specific transport protein-like [Brachypodium distachyon]	115473894	NM_001067081.1	1356	0	Oryza sativa Japonica Group Os07g0662800 (Os07g0662800) mRNA, complete cds	K03834	tyrP	tyrosine-specific transport protein	http://www.genome.jp/dbget-bin/www_bget?ko:K03834	P0AAD5	208	1.23e-20	Tyrosine-specific transport protein OS=Shigella flexneri GN=tyrP PE=3 SV=1	PF03222	Tryptophan/tyrosine permease family	GO:0003333	amino acid transmembrane transport	--	--	--	--	--	--
comp47113_c0	21.6568	3356.63	-7.2761	4.0354e-44	23.0221	539	297729235	NP_001176981.1	367	1.88e-42	Os12g0516200 [Oryza sativa Japonica Group] >gi|77555915|gb|ABA98711.1| expressed protein [Oryza sativa Japonica Group] >gi|125579679|gb|EAZ20825.1| hypothetical protein OsJ_36453 [Oryza sativa Japonica Group] >gi|255670351|dbj|BAH95709.1| Os12g0516200 [Oryza sativa Japonica Group]	347660511	BT130864.1	407	0	Oryza sativa clone RRlibC00215 mRNA sequence	--	--	--	--	--	--	--	--	--	--	--	--	--	--	--	--	--	--
comp73878_c0	1489.29	1.15147	10.337	4.5006e-44	1207.01	990	125586839	EAZ27503.1	1142	2.89e-153	hypothetical protein OsJ_11452 [Oryza sativa Japonica Group]	115453788	NM_001057030.1	865	0	Oryza sativa Japonica Group Os03g0563600 (Os03g0563600) mRNA, complete cds	--	--	--	--	Q9LXG3	566	4.93e-68	Peroxidase 56 OS=Arabidopsis thaliana GN=PER56 PE=2 SV=1	PF00141	Peroxidase	GO:0006804//GO:0055114//GO:0006979	peroxidase reaction//oxidation-reduction process//response to oxidative stress	GO:0020037//GO:0046872//GO:0004601	heme binding//metal ion binding//peroxidase activity	GO:0009505//GO:0005739	plant-type cell wall//mitochondrion	--	--
comp75459_c0	27.8961	5625.92	-7.6559	4.9375e-44	25.2147	8186	62701647	AAX92720.1	1350	0	retrotransposon protein, putative, unclassified [Oryza sativa Japonica Group] >gi|62701880|gb|AAX92953.1| retrotransposon protein, putative, unclassified [Oryza sativa Japonica Group] >gi|77548739|gb|ABA91536.1| retrotransposon protein, putative, unclassified [Oryza sativa Japonica Group]	33468827	AP005514.2	3360	0	Oryza sativa Japonica Group genomic DNA, chromosome 2, BAC clone:OSJNBa0035A24	--	--	--	--	C0LGT6	653	5.85e-68	LRR receptor-like serine/threonine-protein kinase EFR OS=Arabidopsis thaliana GN=EFR PE=1 SV=1	PF00680//PF00560//PF00098//PF01485//PF00078//PF01002//PF01239	RNA dependent RNA polymerase//Leucine Rich Repeat//Zinc knuckle//IBR domain//Reverse transcriptase (RNA-dependent DNA polymerase)//Flavivirus non-structural protein NS2B//Protein prenyltransferase alpha subunit repeat	GO:0018342//GO:0006278//GO:0006144//GO:0006351	protein prenylation//RNA-dependent DNA replication//purine nucleobase metabolic process//transcription, DNA-dependent	GO:0003723//GO:0008270//GO:0003968//GO:0003964//GO:0005515//GO:0003676//GO:0008318//GO:0004252	RNA binding//zinc ion binding//RNA-directed RNA polymerase activity//RNA-directed DNA polymerase activity//protein binding//nucleic acid binding//protein prenyltransferase activity//serine-type endopeptidase activity	GO:0031379//GO:0019012	RNA-directed RNA polymerase complex//virion	--	--
comp61147_c0	7.48042	6193.21	-9.6934	5.3363e-44	2.19258	1203	115448713	NP_001048136.1	824	6.01e-106	Os02g0751600 [Oryza sativa Japonica Group] >gi|46390217|dbj|BAD15648.1| putative FKBP-type peptidyl-prolyl cis-trans isomerase 3 [Oryza sativa Japonica Group] >gi|113537667|dbj|BAF10050.1| Os02g0751600 [Oryza sativa Japonica Group] >gi|215686443|dbj|BAG87682.1| unnamed protein product [Oryza sativa Japonica Group] >gi|215706356|dbj|BAG93212.1| unnamed protein product [Oryza sativa Japonica Group]…	115448712	NM_001054671.1	1124	0	Oryza sativa Japonica Group Os02g0751600 (Os02g0751600) mRNA, complete cds	--	--	--	--	Q9SCY3	496	3.04e-58	Peptidyl-prolyl cis-trans isomerase FKBP16-2, chloroplastic OS=Arabidopsis thaliana GN=FKBP16-2 PE=1 SV=1	PF00254	FKBP-type peptidyl-prolyl cis-trans isomerase	GO:0000413//GO:0006457	protein peptidyl-prolyl isomerization//protein folding	GO:0005528//GO:0003755	FK506 binding//peptidyl-prolyl cis-trans isomerase activity	GO:0009535//GO:0009543	chloroplast thylakoid membrane//chloroplast thylakoid lumen	KOG0549	FKBP-type peptidyl-prolyl cis-trans isomerase
comp61307_c0	332.568	35033.5	-6.7189	6.1922e-44	186.369	2122	218194143	EEC76570.1	1140	3.62e-148	hypothetical protein OsI_14401 [Oryza sativa Indica Group] >gi|222626202|gb|EEE60334.1| hypothetical protein OsJ_13433 [Oryza sativa Japonica Group]	157887865	CT841598.1	1303	0	Oryza rufipogon (W1943) cDNA clone: ORW1943C104J09, full insert sequence	--	--	--	--	P19954	636	1.15e-74	Ribosome-binding factor PSRP1, chloroplastic OS=Spinacia oleracea GN=PSRP1 PE=1 SV=2	PF02482//PF09177	Sigma 54 modulation protein / S30EA ribosomal protein//Syntaxin 6, N-terminal	GO:0048193//GO:0044238	Golgi vesicle transport//primary metabolic process	--	--	GO:0009507//GO:0016020	chloroplast//membrane	--	--
comp73942_c2	48.1226	6270.25	-7.0257	6.2013e-44	39.4664	3039	115461873	NP_001054536.1	174	1.3e-11	Os05g0128100 [Oryza sativa Japonica Group] >gi|113578087|dbj|BAF16450.1| Os05g0128100 [Oryza sativa Japonica Group]	47077922	AC130598.2	2998	0	Oryza sativa Japonica Group chromosome 5 clone OSJNBa0056I11, complete sequence	--	--	--	--	--	--	--	--	--	--	--	--	--	--	GO:0005739	mitochondrion	--	--
comp51768_c2	2.21472	1442.2	-9.3469	8.0338e-44	3.28887	938	115470553	NP_001058875.1	1076	4.04e-143	Os07g0143000 [Oryza sativa Japonica Group] >gi|113610411|dbj|BAF20789.1| Os07g0143000 [Oryza sativa Japonica Group] >gi|215695457|dbj|BAG90660.1| unnamed protein product [Oryza sativa Japonica Group]	156764480	AK287865.1	853	0	Oryza sativa Japonica Group cDNA, clone: J065201C22, full insert sequence	--	--	--	--	Q94A68	953	8e-126	Uncharacterized oxidoreductase At1g06690, chloroplastic OS=Arabidopsis thaliana GN=At1g06690 PE=1 SV=1	--	--	GO:0055114	oxidation-reduction process	GO:0016491	oxidoreductase activity	GO:0010287//GO:0009535//GO:0009941	plastoglobule//chloroplast thylakoid membrane//chloroplast envelope	KOG1575	Voltage-gated shaker-like K+ channel, subunit beta/KCNAB
comp50439_c0	1861.95	5.79163	8.3286	8.7987e-44	1448.2	1851	297607879	NP_001060806.2	864	5.12e-109	Os08g0108700 [Oryza sativa Japonica Group] >gi|42408243|dbj|BAD09400.1| hypothetical protein [Oryza sativa Japonica Group] >gi|42408369|dbj|BAD09520.1| hypothetical protein [Oryza sativa Japonica Group] >gi|125559890|gb|EAZ05338.1| hypothetical protein OsI_27543 [Oryza sativa Indica Group] >gi|125601937|gb|EAZ41262.1| hypothetical protein OsJ_25771 [Oryza sativa Japonica Group] >gi|255678101|dbj|…	42408367	AP004584.3	1018	0	Oryza sativa Japonica Group genomic DNA, chromosome 8, PAC clone:P0007D08	--	--	--	--	D3ZY60	187	2.33e-13	Pleckstrin homology domain-containing family A member 8 OS=Rattus norvegicus GN=Plekha8 PE=3 SV=1	--	--	GO:0046836	glycolipid transport	GO:0051861//GO:0017089	glycolipid binding//glycolipid transporter activity	GO:0005737	cytoplasm	KOG3221	Glycolipid transfer protein
comp67152_c0	11.2303	2403.51	-7.7416	8.8446e-44	5.48145	1806	50252331	BAD28364.1	2058	0	putative ribulose-1,5 bisphosphate carboxylase/oxygenase large subunit N-methyltransferase, chloroplast precursor [Oryza sativa Japonica Group] >gi|215769445|dbj|BAH01674.1| unnamed protein product [Oryza sativa Japonica Group]	116012980	AK243615.1	1626	0	Oryza sativa Japonica Group cDNA, clone: J100085N23, full insert sequence	K00592	E2.1.1.127		http://www.genome.jp/dbget-bin/www_bget?ko:K00592	Q9XI84	1339	5.03e-178	[Fructose-bisphosphate aldolase]-lysine N-methyltransferase, chloroplastic OS=Arabidopsis thaliana GN=LSMT-L PE=1 SV=1	PF00856	SET domain	GO:0032259	methylation	GO:0005515//GO:0030785	protein binding//[ribulose-bisphosphate carboxylase]-lysine N-methyltransferase activity	GO:0009573//GO:0009570	chloroplast ribulose bisphosphate carboxylase complex//chloroplast stroma	KOG1337	N-methyltransferase
comp68065_c0	4.55356	1704.71	-8.5483	1.0297e-43	8.77032	1087	115469692	NP_001058445.1	596	9.54e-73	Os06g0694800 [Oryza sativa Japonica Group] >gi|53791829|dbj|BAD53895.1| unknown protein [Oryza sativa Japonica Group] >gi|53792850|dbj|BAD53883.1| unknown protein [Oryza sativa Japonica Group] >gi|113596485|dbj|BAF20359.1| Os06g0694800 [Oryza sativa Japonica Group] >gi|125556603|gb|EAZ02209.1| hypothetical protein OsI_24303 [Oryza sativa Indica Group] >gi|125598352|gb|EAZ38132.1| hypothetical pro…	116632730	CT832534.1	944	0	Oryza sativa (indica cultivar-group) cDNA clone:OSIGCSA030O03, full insert sequence	--	--	--	--	--	--	--	--	--	--	--	--	--	--	--	--	--	--
comp85244_c0	61.8158	7162.34	-6.8563	2.8454e-43	57.007	1200	115454897	NP_001051049.1	694	7.06e-87	Os03g0710600 [Oryza sativa Japonica Group] >gi|62733541|gb|AAX95658.1| hypothetical protein [Oryza sativa Japonica Group] >gi|108710708|gb|ABF98503.1| expressed protein [Oryza sativa Japonica Group] >gi|113549520|dbj|BAF12963.1| Os03g0710600 [Oryza sativa Japonica Group] >gi|125545462|gb|EAY91601.1| hypothetical protein OsI_13236 [Oryza sativa Indica Group] >gi|215697069|dbj|BAG91063.1| unnamed p…	115454896	NM_001057584.1	958	0	Oryza sativa Japonica Group Os03g0710600 (Os03g0710600) mRNA, complete cds	--	--	--	--	--	--	--	--	PF02326	Plant ATP synthase F0	GO:0015986//GO:0015992	ATP synthesis coupled proton transport//proton transport	GO:0015078	hydrogen ion transmembrane transporter activity	GO:0009536//GO:0000276	plastid//mitochondrial proton-transporting ATP synthase complex, coupling factor F(o)	--	--
comp84249_c6	154.35	15010.6	-6.6036	8.868e-43	123.881	2284	125532596	EAY79161.1	709	7.98e-85	hypothetical protein OsI_34268 [Oryza sativa Indica Group]	22267579	AC091122.10	2254	0	Oryza sativa chromosome 10 BAC OSJNBb0091N21 genomic sequence, complete sequence	--	--	--	--	P17407	184	8.72e-14	21 kDa protein OS=Daucus carota PE=2 SV=1	PF04043	Plant invertase/pectin methylesterase inhibitor	GO:0043086//GO:0005982//GO:0005985	negative regulation of catalytic activity//starch metabolic process//sucrose metabolic process	GO:0004857//GO:0030599	enzyme inhibitor activity//pectinesterase activity	--	--	--	--
comp75572_c1	7.97686	1988.39	-7.9616	9.84e-43	3.28887	1511	116310848	CAH67790.1	1840	0	OSIGBa0132E09-OSIGBa0108L24.4 [Oryza sativa Indica Group]	115461055	NM_001060663.1	1140	0	Oryza sativa Japonica Group Os04g0658300 (Os04g0658300) mRNA, complete cds	--	--	--	--	Q7X999	790	1.08e-97	Ribulose bisphosphate carboxylase/oxygenase activase 2, chloroplastic OS=Larrea tridentata GN=RCA2 PE=2 SV=1	PF00004	ATPase family associated with various cellular activities (AAA)	--	--	GO:0005524	ATP binding	GO:0009535	chloroplast thylakoid membrane	--	--
comp83891_c3	3503.53	24.8197	7.1412	1.255e-42	2945.73	2286	115434968	NP_001042242.1	1053	5.55e-163	Os01g0185900 [Oryza sativa Japonica Group] >gi|55295932|dbj|BAD67800.1| WRKY transcription factor 6 -like [Oryza sativa Japonica Group] >gi|113531773|dbj|BAF04156.1| Os01g0185900 [Oryza sativa Japonica Group]	8468048	AP002486.1	1247	0	Oryza sativa Japonica Group genomic DNA, chromosome 1, PAC clone:P0510F03	--	--	--	--	Q9LXG8	304	2.01e-33	Probable WRKY transcription factor 72 OS=Arabidopsis thaliana GN=WRKY72 PE=2 SV=1	PF03106	WRKY DNA -binding domain	GO:0006355	regulation of transcription, DNA-dependent	GO:0003700//GO:0043565	sequence-specific DNA binding transcription factor activity//sequence-specific DNA binding	GO:0005667	transcription factor complex	--	--
comp76771_c3	9.18543	2034.28	-7.791	1.5123e-42	14.2518	2281	125525000	EAY73114.1	1364	1.43e-177	hypothetical protein OsI_00989 [Oryza sativa Indica Group]	17385724	AP003434.2	1826	0	Oryza sativa Japonica Group genomic DNA, chromosome 1, PAC clone:P0452F10	--	--	--	--	P24465	598	1.2e-66	Cytochrome P450 71A1 OS=Persea americana GN=CYP71A1 PE=1 SV=2	PF00067	Cytochrome P450	GO:0055114//GO:0006118	oxidation-reduction process//electron transport	GO:0005506//GO:0016705//GO:0004497//GO:0009055//GO:0020037	iron ion binding//oxidoreductase activity, acting on paired donors, with incorporation or reduction of molecular oxygen//monooxygenase activity//electron carrier activity//heme binding	GO:0016023	cytoplasmic membrane-bounded vesicle	KOG0156	Cytochrome P450 CYP2 subfamily
comp61635_c0	9.64935	4248.07	-8.7822	1.53e-42	7.67403	1085	115454645	NP_001050923.1	757	4.45e-97	Os03g0685000 [Oryza sativa Japonica Group] >gi|13174248|gb|AAK14422.1|AC087851_14 putative ferredoxin [Oryza sativa Japonica Group] >gi|108710454|gb|ABF98249.1| ferredoxin family protein, expressed [Oryza sativa Japonica Group] >gi|113549394|dbj|BAF12837.1| Os03g0685000 [Oryza sativa Japonica Group] >gi|215704416|dbj|BAG93850.1| unnamed protein product [Oryza sativa Japonica Group] >gi|215708783|…	115454644	NM_001057458.1	964	0	Oryza sativa Japonica Group Os03g0685000 (Os03g0685000) mRNA, complete cds	K02639	petF	ferredoxin	http://www.genome.jp/dbget-bin/www_bget?ko:K02639	P0A3C7	193	1.22e-16	Ferredoxin-1 OS=Nostoc sp. (strain PCC 7120 / UTEX 2576) GN=petF PE=1 SV=2	PF13085//PF00320//PF00111	2Fe-2S iron-sulfur cluster binding domain//GATA zinc finger//2Fe-2S iron-sulfur cluster binding domain	GO:0006118//GO:0022900//GO:0006355	electron transport//electron transport chain//regulation of transcription, DNA-dependent	GO:0043565//GO:0051536//GO:0009055//GO:0003700//GO:0051537//GO:0008270//GO:0046872	sequence-specific DNA binding//iron-sulfur cluster binding//electron carrier activity//sequence-specific DNA binding transcription factor activity//2 iron, 2 sulfur cluster binding//zinc ion binding//metal ion binding	GO:0009507//GO:0005667	chloroplast//transcription factor complex	--	--
comp60620_c0	28.6998	3946.77	-7.1035	1.7907e-42	29.5998	1999	224129218	XP_002320530.1	765	3.01e-178	predicted protein [Populus trichocarpa] >gi|222861303|gb|EEE98845.1| predicted protein [Populus trichocarpa]	115448404	NM_001054517.1	1797	0	Oryza sativa Japonica Group Os02g0725200 (Os02g0725200) mRNA, complete cds	--	--	--	--	--	--	--	--	PF00856//PF06112	SET domain//Gammaherpesvirus capsid protein	--	--	GO:0005515//GO:0030785	protein binding//[ribulose-bisphosphate carboxylase]-lysine N-methyltransferase activity	GO:0009507//GO:0009573//GO:0019028	chloroplast//chloroplast ribulose bisphosphate carboxylase complex//viral capsid	--	--
comp46489_c0	1200.45	0.934884	10.327	2.3779e-42	1221.27	405	115440145	NP_001044352.1	379	4.02e-43	Os01g0765600 [Oryza sativa Japonica Group] >gi|15289907|dbj|BAB63602.1| calmodulin-like protein [Oryza sativa Japonica Group] >gi|113533883|dbj|BAF06266.1| Os01g0765600 [Oryza sativa Japonica Group] >gi|215766340|dbj|BAG98568.1| unnamed protein product [Oryza sativa Japonica Group]	15289885	AP003239.3	405	0	Oryza sativa Japonica Group genomic DNA, chromosome 1, PAC clone:P0403C05	K13448	CML	calcium-binding protein CML	http://www.genome.jp/dbget-bin/www_bget?ko:K13448	--	--	--	--	PF00036//PF13202//PF13405//PF13499	EF hand//EF hand//EF-hand domain//EF-hand domain pair	--	--	GO:0005509	calcium ion binding	GO:0009536	plastid	--	--
comp85159_c0	11.1977	14340.6	-10.323	2.4811e-42	2.19258	1122	115448639	NP_001048099.1	795	1.21e-102	Os02g0744000 [Oryza sativa Japonica Group] >gi|46390635|dbj|BAD16118.1| unknown protein [Oryza sativa Japonica Group] >gi|113537630|dbj|BAF10013.1| Os02g0744000 [Oryza sativa Japonica Group] >gi|215694070|dbj|BAG89269.1| unnamed protein product [Oryza sativa Japonica Group] >gi|215740824|dbj|BAG96980.1| unnamed protein product [Oryza sativa Japonica Group] >gi|222623666|gb|EEE57798.1| hypothetica…	116633253	CT833057.1	1009	0	Oryza sativa (indica cultivar-group) cDNA clone:OSIGCSA056O19, full insert sequence	--	--	--	--	--	--	--	--	--	--	--	--	--	--	GO:0009535	chloroplast thylakoid membrane	--	--
comp84327_c7	57.772	33365.8	-9.1738	4.0252e-42	39.4664	2183	115446663	NP_001047111.1	1766	0	Os02g0553200 [Oryza sativa Japonica Group] >gi|78099188|sp|Q69SV0.2|APX8_ORYSJ RecName: Full=Probable L-ascorbate peroxidase 8, chloroplastic; AltName: Full=OsAPx08; Flags: Precursor >gi|32879783|dbj|BAC79363.1| thylakoid-bound ascorbate peroxidase [Oryza sativa Japonica Group] >gi|113536642|dbj|BAF09025.1| Os02g0553200 [Oryza sativa Japonica Group]	115446662	NM_001053646.1	1687	0	Oryza sativa Japonica Group Os02g0553200 (Os02g0553200) mRNA, complete cds	K00434	E1.11.1.11	L-ascorbate peroxidase	http://www.genome.jp/dbget-bin/www_bget?ko:K00434	Q69SV0	1766	0	Probable L-ascorbate peroxidase 8, chloroplastic OS=Oryza sativa subsp. japonica GN=APX8 PE=2 SV=2	PF00141	Peroxidase	GO:0055114//GO:0006979//GO:0042744//GO:0019852//GO:0006804	oxidation-reduction process//response to oxidative stress//hydrogen peroxide catabolic process//L-ascorbic acid metabolic process//peroxidase reaction	GO:0004601//GO:0046872//GO:0016688//GO:0020037	peroxidase activity//metal ion binding//L-ascorbate peroxidase activity//heme binding	GO:0009579//GO:0005739//GO:0016021//GO:0031969	thylakoid//mitochondrion//integral to membrane//chloroplast membrane	--	--
comp82404_c6	5.2199	1755.83	-8.3939	4.2987e-42	4.38516	600	115444285	NP_001045922.1	337	1.47e-36	Os02g0152900 [Oryza sativa Japonica Group] >gi|113535453|dbj|BAF07836.1| Os02g0152900 [Oryza sativa Japonica Group] >gi|215686492|dbj|BAG87753.1| unnamed protein product [Oryza sativa Japonica Group]	115444284	NM_001052457.1	488	0	Oryza sativa Japonica Group Os02g0152900 (Os02g0152900) mRNA, complete cds	--	--	--	--	--	--	--	--	--	--	--	--	--	--	--	--	--	--
comp52674_c0	0.836245	1124.07	-10.393	6.3406e-42	0	816	115436578	NP_001043047.1	527	8.39e-65	Os01g0368900 [Oryza sativa Japonica Group] >gi|75326792|sp|Q7G8Y5.1|GRXC1_ORYSJ RecName: Full=Glutaredoxin-C1 >gi|14091834|gb|AAK53837.1|AC011806_14 Putative glutaredoxin [Oryza sativa] >gi|15528664|dbj|BAB64731.1| glutaredoxin-like protein [Oryza sativa Japonica Group] >gi|15528695|dbj|BAB64761.1| P0560B06.28 [Oryza sativa Japonica Group] >gi|57900251|dbj|BAD88356.1| glutaredoxin-like protein [O…	58737189	AP008247.2	808	0	Oryza sativa Japonica Group genomic DNA, chromosome 1, PAC clone:P0784G04	--	--	--	--	Q7G8Y5	527	5.67e-66	Glutaredoxin-C1 OS=Oryza sativa subsp. japonica GN=GRXC1 PE=3 SV=1	PF05280//PF00462	Flagellar transcriptional activator (FlhC)//Glutaredoxin	GO:0022900//GO:0045454//GO:0006118//GO:0045893//GO:1902208	electron transport chain//cell redox homeostasis//electron transport//positive regulation of transcription, DNA-dependent//regulation of bacterial-type flagellum assembly	GO:0009055//GO:0015035//GO:0003677	electron carrier activity//protein disulfide oxidoreductase activity//DNA binding	GO:0005737	cytoplasm	KOG1752	Glutaredoxin and related proteins
comp60509_c0	1895.9	0	Inf	7.8501e-42	1447.1	1760	125561386	EAZ06834.1	806	1.35e-100	hypothetical protein OsI_29071 [Oryza sativa Indica Group]	42408421	AP004587.3	1188	0	Oryza sativa Japonica Group genomic DNA, chromosome 8, PAC clone:P0543D10	--	--	--	--	Q9S7C9	305	3.36e-29	Putative DNA-binding protein ESCAROLA OS=Arabidopsis thaliana GN=ESC PE=2 SV=1	--	--	--	--	--	--	--	--	--	--
comp74063_c0	18.26	2858.6	-7.2905	1.2477e-41	15.3481	3186	218198943	EEC81370.1	3904	0	hypothetical protein OsI_24573 [Oryza sativa Indica Group] >gi|222636291|gb|EEE66423.1| hypothetical protein OsJ_22774 [Oryza sativa Japonica Group]	32976562	AK066544.1	2993	0	Oryza sativa Japonica Group cDNA clone:J013069I08, full insert sequence	--	--	--	--	Q69L87	3367	0	Potassium transporter 22 OS=Oryza sativa subsp. japonica GN=HAK22 PE=2 SV=1	PF02705	K+ potassium transporter	GO:0006813//GO:0071805	potassium ion transport//potassium ion transmembrane transport	GO:0015079//GO:0009674	potassium ion transmembrane transporter activity//potassium:sodium symporter activity	GO:0016020	membrane	--	--
comp46557_c0	4.38366	1447.84	-8.3676	2.031e-41	4.38516	540	115474139	NP_001060668.1	454	7.85e-54	Os07g0684000 [Oryza sativa Japonica Group] >gi|1658315|emb|CAA70175.1| osr40g3 [Oryza sativa Indica Group] >gi|34394519|dbj|BAC83806.1| r40g3 protein [Oryza sativa Japonica Group] >gi|113612204|dbj|BAF22582.1| Os07g0684000 [Oryza sativa Japonica Group] >gi|125559640|gb|EAZ05176.1| hypothetical protein OsI_27371 [Oryza sativa Indica Group] >gi|125601548|gb|EAZ41124.1| hypothetical protein OsJ_2561…	50509402	AP005167.4	529	0	Oryza sativa Japonica Group genomic DNA, chromosome 7, BAC clone:OSJNBa0060O17	--	--	--	--	--	--	--	--	--	--	--	--	--	--	--	--	--	--
comp61721_c0	42.687	4744.48	-6.7963	3.6177e-41	28.5035	1325	115460220	NP_001053710.1	775	3.9e-97	Os04g0591000 [Oryza sativa Japonica Group] >gi|38346724|emb|CAE04874.2| OSJNBa0086O06.22 [Oryza sativa Japonica Group] >gi|113565281|dbj|BAF15624.1| Os04g0591000 [Oryza sativa Japonica Group] >gi|215706340|dbj|BAG93196.1| unnamed protein product [Oryza sativa Japonica Group]	115460219	NM_001060245.1	1026	0	Oryza sativa Japonica Group Os04g0591000 (Os04g0591000) mRNA, complete cds	--	--	--	--	P19684	173	2.88e-12	33 kDa ribonucleoprotein, chloroplastic OS=Nicotiana sylvestris PE=1 SV=1	PF00076	RNA recognition motif. (a.k.a. RRM, RBD, or RNP domain)	--	--	GO:0000166//GO:0003676	nucleotide binding//nucleic acid binding	--	--	KOG0118	FOG: RRM domain
comp32618_c0	16.4634	23409.4	-10.474	3.9087e-41	13.1555	824	125553745	EAY99350.1	796	9.33e-102	hypothetical protein OsI_21320 [Oryza sativa Indica Group]	116633217	CT833021.1	686	0	Oryza sativa (indica cultivar-group) cDNA clone:OSIGCSN049G23, full insert sequence	K02641	petH	ferredoxin--NADP+ reductase	http://www.genome.jp/dbget-bin/www_bget?ko:K02641	P41344	796	6.65e-103	Ferredoxin--NADP reductase, leaf isozyme, chloroplastic OS=Oryza sativa subsp. japonica GN=Os06g0107700 PE=2 SV=1	PF00667	FAD binding domain	GO:0006118//GO:0055114//GO:0009817//GO:0019684//GO:0042742//GO:0009767	electron transport//oxidation-reduction process//defense response to fungus, incompatible interaction//photosynthesis, light reaction//defense response to bacterium//photosynthetic electron transport chain	GO:0008266//GO:0050661//GO:0003959//GO:0045157//GO:0004324//GO:0045156//GO:0016491//GO:0050660	poly(U) RNA binding//NADP binding//NADPH dehydrogenase activity//electron transporter, transferring electrons within the noncyclic electron transport pathway of photosynthesis activity//ferredoxin-NADP+ reductase activity//electron transporter, transferring electrons within the cyclic electron transport pathway of photosynthesis activity//oxidoreductase activity//flavin adenine dinucleotide bindi…	GO:0048046//GO:0009941//GO:0031977//GO:0009570//GO:0009535	apoplast//chloroplast envelope//thylakoid lumen//chloroplast stroma//chloroplast thylakoid membrane	--	--
comp74242_c0	42.5497	4493.48	-6.7225	7.8774e-41	43.8516	886	218198065	EEC80492.1	165	1.26e-11	hypothetical protein OsI_22736 [Oryza sativa Indica Group]	49533002	AP003507.2	559	0	Oryza sativa Japonica Group genomic DNA, chromosome 6, PAC clone:P0468A12	--	--	--	--	--	--	--	--	--	--	--	--	--	--	--	--	--	--
comp77859_c0	0	920.408	#NAME?	8.2033e-41	0	2182	218196033	EEC78460.1	720	0	hypothetical protein OsI_18327 [Oryza sativa Indica Group]	48958546	AC079357.3	474	0	Oryza sativa Japonica Group chromosome 5 clone P0033D06, complete sequence	--	--	--	--	B9FGV7	640	0	Solute carrier family 40 member 3, chloroplastic OS=Oryza sativa subsp. japonica GN=Os05g0131500 PE=3 SV=1	PF06963	Ferroportin1 (FPN1)	GO:0034755//GO:0006826	iron ion transmembrane transport//iron ion transport	GO:0005381	iron ion transmembrane transporter activity	GO:0016021//GO:0009536	integral to membrane//plastid	--	--
comp47099_c0	3884.13	34.3166	6.8225	8.7377e-41	3959.8	1316	125538852	EAY85247.1	910	9.73e-117	hypothetical protein OsI_06621 [Oryza sativa Indica Group]	40645469	AB110701.1	971	0	Oryza sativa Japonica Group OsHRP mRNA for histidine-rich protein, complete cds	--	--	--	--	--	--	--	--	--	--	--	--	--	--	GO:0016023	cytoplasmic membrane-bounded vesicle	--	--
comp61562_c0	5.93204	1559.57	-8.0384	1.2829e-40	7.67403	614	115462495	NP_001054847.1	479	1.19e-56	Os05g0189900 [Oryza sativa Japonica Group] >gi|54287464|gb|AAV31208.1| unknow protein [Oryza sativa Japonica Group] >gi|57863871|gb|AAW56911.1| putative acid phosphatase [Oryza sativa Japonica Group] >gi|113578398|dbj|BAF16761.1| Os05g0189900 [Oryza sativa Japonica Group] >gi|215692542|dbj|BAG87962.1| unnamed protein product [Oryza sativa Japonica Group] >gi|222630454|gb|EEE62586.1| hypothetical …	45736608	AC148611.1	540	0	Oryza sativa Japonica Group chromosome 5 clone B1007D10, complete sequence	--	--	--	--	P15490	226	6.09e-21	Stem 28 kDa glycoprotein OS=Glycine max GN=VSPA PE=2 SV=1	PF03767	HAD superfamily, subfamily IIIB (Acid phosphatase)	GO:0019497//GO:0006771	hexachlorocyclohexane metabolic process//riboflavin metabolic process	GO:0003993	acid phosphatase activity	GO:0016023	cytoplasmic membrane-bounded vesicle	--	--
comp56884_c0	12.8702	2200.42	-7.4176	1.5454e-40	8.77032	1871	125604052	EAZ43377.1	1645	0	hypothetical protein OsJ_27981 [Oryza sativa Japonica Group]	115477367	NM_001068815.1	1402	0	Oryza sativa Japonica Group Os08g0522400 (Os08g0522400) mRNA, complete cds	K00434	E1.11.1.11	L-ascorbate peroxidase	http://www.genome.jp/dbget-bin/www_bget?ko:K00434	Q8GY91	847	3.38e-106	Putative L-ascorbate peroxidase 6 OS=Arabidopsis thaliana GN=APX6 PE=2 SV=1	PF02761//PF00141	CBL proto-oncogene N-terminus, EF hand-like domain//Peroxidase	GO:0006804//GO:0055114//GO:0006979	peroxidase reaction//oxidation-reduction process//response to oxidative stress	GO:0020037//GO:0005509//GO:0004601	heme binding//calcium ion binding//peroxidase activity	GO:0009536	plastid	--	--
comp82132_c4	5.09579	1915.34	-8.5541	1.6652e-40	5.48145	571	125552434	EAY98143.1	353	1.2e-37	hypothetical protein OsI_20059 [Oryza sativa Indica Group]	51339051	AC130600.3	548	0	Oryza sativa Japonica Group chromosome 5 clone OSJNBb0048I21, complete sequence	--	--	--	--	--	--	--	--	PF00326//PF01738	Prolyl oligopeptidase family//Dienelactone hydrolase family	GO:0006508	proteolysis	GO:0008236//GO:0016787	serine-type peptidase activity//hydrolase activity	GO:0009570	chloroplast stroma	--	--
comp61455_c0	10.2374	2714.93	-8.0509	1.9387e-40	9.8666	1235	115457532	NP_001052366.1	983	4.38e-130	Os04g0281900 [Oryza sativa Japonica Group] >gi|122234808|sp|Q0JEF7.1|CSPLA_ORYSJ RecName: Full=CASP-like protein Os04g0281900 >gi|341958551|sp|B8ARW3.1|CSPLA_ORYSI RecName: Full=CASP-like protein OsI_15195 >gi|113563937|dbj|BAF14280.1| Os04g0281900 [Oryza sativa Japonica Group] >gi|215686499|dbj|BAG87760.1| unnamed protein product [Oryza sativa Japonica Group] >gi|218194508|gb|EEC76935.1| hypothe…	157887903	CT841636.1	986	0	Oryza rufipogon (W1943) cDNA clone: ORW1943C102A23, full insert sequence	--	--	--	--	Q0JEF7	983	2.96e-131	CASP-like protein Os04g0281900 OS=Oryza sativa subsp. japonica GN=Os04g0281900 PE=2 SV=1	PF04995//PF01284	Heme exporter protein D (CcmD)//Membrane-associating domain	GO:0080167//GO:0017004//GO:0015886	response to karrikin//cytochrome complex assembly//heme transport	--	--	GO:0016020//GO:0016021//GO:0005886	membrane//integral to membrane//plasma membrane	--	--
comp73902_c0	119.685	10061.3	-6.3934	2.9128e-40	98.666	3453	75337608	Q9ST27.1	4376	0	RecName: Full=Phototropin-2; AltName: Full=Non-phototropic hypocotyl protein 1B; Short=OsNPH1B >gi|6006310|dbj|BAA84779.1| nonphototrophic hypocotyl 1b [Oryza sativa Japonica Group] >gi|38344593|emb|CAD40495.2| OSJNBa0079M09.13 [Oryza sativa Japonica Group] >gi|116308943|emb|CAH66070.1| OSIGBa0092O07.5 [Oryza sativa Indica Group]	6006309	AB018443.1	3088	0	Oryza sativa Japonica Group mRNA for nonphototrophic hypocotyl 1b, complete cds	--	--	--	--	Q9ST27	4376	0	Phototropin-2 OS=Oryza sativa subsp. japonica GN=PHOT2 PE=1 SV=1	PF00069//PF07714//PF06293//PF00989//PF06003//PF08447//PF13426	Protein kinase domain//Protein tyrosine kinase//Lipopolysaccharide kinase (Kdo/WaaP) family//PAS fold//Survival motor neuron protein (SMN)//PAS fold//PAS domain	GO:0006468//GO:0006355//GO:0000160//GO:0010118//GO:0010362//GO:0009638//GO:0007165//GO:0006397//GO:0009069//GO:0009103//GO:0023014//GO:0018298//GO:0009785//GO:0016310//GO:0007018	protein phosphorylation//regulation of transcription, DNA-dependent//phosphorelay signal transduction system//stomatal movement//negative regulation of anion channel activity by blue light//phototropism//signal transduction//mRNA processing//serine family amino acid metabolic process//lipopolysaccharide biosynthetic process//signal transduction by phosphorylation//protein-chromophore linkage//blu…	GO:0000155//GO:0004871//GO:0003723//GO:0004672//GO:0005524//GO:0016773//GO:0005515//GO:0009882//GO:0005198//GO:0004674	phosphorelay sensor kinase activity//signal transducer activity//RNA binding//protein kinase activity//ATP binding//phosphotransferase activity, alcohol group as acceptor//protein binding//blue light photoreceptor activity//structural molecule activity//protein serine/threonine kinase activity	GO:0005737//GO:0005634//GO:0009365//GO:0005794//GO:0016020//GO:0005886//GO:0005874	cytoplasm//nucleus//protein histidine kinase complex//Golgi apparatus//membrane//plasma membrane//microtubule	KOG0610	Putative serine/threonine protein kinase
comp44736_c0	31.0579	3417.1	-6.7817	2.9736e-40	24.1184	1512	215741092	BAG97587.1	1746	0	unnamed protein product [Oryza sativa Japonica Group]	297604605	NM_001062266.2	1345	0	Oryza sativa Japonica Group Os05g0456300 (Os05g0456300) mRNA, complete cds	K00002	E1.1.1.2, adh	alcohol dehydrogenase (NADP+)	http://www.genome.jp/dbget-bin/www_bget?ko:K00002	Q84TF0	1211	1.17e-162	Aldo-keto reductase family 4 member C10 OS=Arabidopsis thaliana GN=AKR4C10 PE=1 SV=1	PF07670	Nucleoside recognition	GO:0055114//GO:0046686	oxidation-reduction process//response to cadmium ion	GO:0001882//GO:0016491	nucleoside binding//oxidoreductase activity	GO:0005634//GO:0005829	nucleus//cytosol	KOG1577	Aldo/keto reductase family proteins
comp32378_c0	0.542233	1200.79	-11.113	3.1183e-40	0	657	115443737	NP_001045648.1	749	6.07e-94	Os02g0110200 [Oryza sativa Japonica Group] >gi|41052923|dbj|BAD07834.1| hydroperoxide lyase [Oryza sativa Japonica Group] >gi|113535179|dbj|BAF07562.1| Os02g0110200 [Oryza sativa Japonica Group] >gi|125580527|gb|EAZ21458.1| hypothetical protein OsJ_05060 [Oryza sativa Japonica Group] >gi|407317098|gb|AFU07591.1| hydroperoxide lyase [Oryza sativa Japonica Group]	115443736	NM_001052183.1	636	0	Oryza sativa Japonica Group Os02g0110200 (Os02g0110200) mRNA, complete cds	K10528	HPL	hydroperoxide lyase	http://www.genome.jp/dbget-bin/www_bget?ko:K10528	Q40778	416	2.79e-46	Allene oxide synthase OS=Parthenium argentatum GN=CYP74A2 PE=1 SV=2	PF00067	Cytochrome P450	GO:0055114//GO:0009611//GO:0006118	oxidation-reduction process//response to wounding//electron transport	GO:0016829//GO:0016705//GO:0005506//GO:0020037//GO:0004497//GO:0009055	lyase activity//oxidoreductase activity, acting on paired donors, with incorporation or reduction of molecular oxygen//iron ion binding//heme binding//monooxygenase activity//electron carrier activity	GO:0009941	chloroplast envelope	KOG0157	Cytochrome P450 CYP4/CYP19/CYP26 subfamilies
comp32582_c0	90.4108	7773.85	-6.426	5.3063e-40	82.2217	1255	125552271	EAY97980.1	876	3.66e-114	hypothetical protein OsI_19899 [Oryza sativa Indica Group] >gi|222631531|gb|EEE63663.1| hypothetical protein OsJ_18481 [Oryza sativa Japonica Group]	116013703	AK240752.1	1156	0	Oryza sativa Japonica Group cDNA, clone: J043040P14, full insert sequence	--	--	--	--	--	--	--	--	--	--	--	--	--	--	GO:0009536	plastid	--	--
comp76069_c0	51.2519	4989.4	-6.6051	6.008e-40	42.7553	2041	334350807	B8A8C9.1	2085	0	RecName: Full=Phospholipase A1-II 5 >gi|218188939|gb|EEC71366.1| hypothetical protein OsI_03470 [Oryza sativa Indica Group]	13366177	AP002901.2	1946	0	Oryza sativa Japonica Group genomic DNA, chromosome 1, PAC clone:P0456F08	--	--	--	--	B8A8C9	2085	0	Phospholipase A1-II 5 OS=Oryza sativa subsp. indica GN=OsI_03470 PE=3 SV=1	PF01764	Lipase (class 3)	GO:0046486//GO:0016042//GO:0009395//GO:0006629	glycerolipid metabolic process//lipid catabolic process//phospholipid catabolic process//lipid metabolic process	GO:0004806//GO:0008970	triglyceride lipase activity//phosphatidylcholine 1-acylhydrolase activity	GO:0005737	cytoplasm	KOG4569	Predicted lipase
comp86155_c0	22.9377	2934.02	-6.999	6.4183e-40	17.5406	1807	115440489	NP_001044524.1	986	1.67e-126	Os01g0798500 [Oryza sativa Japonica Group] >gi|55297680|dbj|BAD68270.1| unknown protein [Oryza sativa Japonica Group] >gi|113534055|dbj|BAF06438.1| Os01g0798500 [Oryza sativa Japonica Group] >gi|215686962|dbj|BAG90808.1| unnamed protein product [Oryza sativa Japonica Group] >gi|222619394|gb|EEE55526.1| hypothetical protein OsJ_03754 [Oryza sativa Japonica Group]	115440488	NM_001051059.1	1079	0	Oryza sativa Japonica Group Os01g0798500 (Os01g0798500) mRNA, complete cds	--	--	--	--	--	--	--	--	--	--	GO:0048564//GO:0009658//GO:0010286//GO:0042538//GO:0009414	photosystem I assembly//chloroplast organization//heat acclimation//hyperosmotic salinity response//response to water deprivation	--	--	GO:0009535	chloroplast thylakoid membrane	--	--
comp82247_c0	10.0675	1837.75	-7.5121	8.5272e-40	8.77032	1439	115448485	NP_001048022.1	1040	6.67e-136	Os02g0731700 [Oryza sativa Japonica Group] >gi|46390477|dbj|BAD15938.1| zinc finger protein-like [Oryza sativa Japonica Group] >gi|46390649|dbj|BAD16131.1| zinc finger protein-like [Oryza sativa Japonica Group] >gi|113537553|dbj|BAF09936.1| Os02g0731700 [Oryza sativa Japonica Group] >gi|222623618|gb|EEE57750.1| hypothetical protein OsJ_08268 [Oryza sativa Japonica Group]	37989937	AK120314.1	1195	0	Oryza sativa Japonica Group cDNA clone:J013055L13, full insert sequence	--	--	--	--	Q8RWD0	204	6.54e-16	Zinc finger protein CONSTANS-LIKE 16 OS=Arabidopsis thaliana GN=COL16 PE=2 SV=2	PF06203	CCT motif	--	--	GO:0005515	protein binding	--	--	--	--
comp79216_c2	52499.4	312.777	7.391	8.7495e-40	39633.1	1170	115470419	NP_001058808.1	710	1.36e-89	Os07g0124900 [Oryza sativa Japonica Group] >gi|28201322|dbj|BAC56830.1| putative pathogenesis-related protein [Oryza sativa Japonica Group] >gi|28201334|dbj|BAC56842.1| putative pathogenesis-related protein [Oryza sativa Japonica Group] >gi|34395101|dbj|BAC84817.1| putative pathogenesis-related protein [Oryza sativa Japonica Group] >gi|34395287|dbj|BAC84248.1| putative pathogenesis-related protei…	50509793	AP006172.4	732	0	Oryza sativa Japonica Group genomic DNA, chromosome 7, BAC clone:OSJNBa0088O14	--	--	--	--	Q41359	369	2.46e-40	Pathogenesis-related protein PR-1 type OS=Sambucus nigra PE=2 SV=1	PF00288	GHMP kinases N terminal domain	--	--	GO:0005524	ATP binding	GO:0005576//GO:0016023	extracellular region//cytoplasmic membrane-bounded vesicle	KOG3017	Defense-related protein containing SCP domain
comp66976_c0	10.9037	1899.68	-7.4448	1.4623e-39	9.8666	1607	125549306	EAY95128.1	1835	0	hypothetical protein OsI_16946 [Oryza sativa Indica Group]	115459857	NM_001060064.1	1469	0	Oryza sativa Japonica Group Os04g0557000 (Os04g0557000) mRNA, complete cds	--	--	--	--	P54607	138	3.22e-08	Uncharacterized protein YhcW OS=Bacillus subtilis (strain 168) GN=yhcW PE=3 SV=1	--	--	--	--	GO:0016787	hydrolase activity	GO:0005739	mitochondrion	KOG2914	Predicted haloacid-halidohydrolase and related hydrolases
comp61186_c0	4034.59	41.1116	6.6167	1.9052e-39	3566.23	2438	125558099	EAZ03635.1	1423	0	hypothetical protein OsI_25770 [Oryza sativa Indica Group]	22296392	AP004349.3	1923	0	Oryza sativa Japonica Group genomic DNA, chromosome 7, PAC clone:P0684A03	K01183	E3.2.1.14	chitinase	http://www.genome.jp/dbget-bin/www_bget?ko:K01183	P19172	699	5.69e-83	Acidic endochitinase OS=Arabidopsis thaliana GN=CHIB1 PE=2 SV=2	PF00704	Glycosyl hydrolases family 18	GO:0009651//GO:0009409//GO:0009642//GO:0005975//GO:0009611//GO:0042631	response to salt stress//response to cold//response to light intensity//carbohydrate metabolic process//response to wounding//cellular response to water deprivation	GO:0004553//GO:0043169	hydrolase activity, hydrolyzing O-glycosyl compounds//cation binding	GO:0016023	cytoplasmic membrane-bounded vesicle	KOG4701	Chitinase
comp32754_c0	0.836245	971.309	-10.182	1.9108e-39	1.09629	297	297605712	NP_001057499.2	151	5.15e-11	Os06g0317400 [Oryza sativa Japonica Group] >gi|54290500|dbj|BAD61566.1| putative glycine rich protein [Oryza sativa Japonica Group] >gi|54291465|dbj|BAD62287.1| putative glycine rich protein [Oryza sativa Japonica Group] >gi|215768788|dbj|BAH01017.1| unnamed protein product [Oryza sativa Japonica Group] >gi|255676992|dbj|BAF19413.2| Os06g0317400 [Oryza sativa Japonica Group]	297605711	NM_001064034.2	291	9.23e-150	Oryza sativa Japonica Group Os06g0317400 (Os06g0317400) mRNA, complete cds	--	--	--	--	--	--	--	--	--	--	--	--	--	--	GO:0016023	cytoplasmic membrane-bounded vesicle	--	--
comp71356_c0	39.1071	9060	-7.8559	3.3111e-39	17.5406	1142	115452095	NP_001049648.1	1043	7.17e-138	Os03g0265400 [Oryza sativa Japonica Group] >gi|108707338|gb|ABF95133.1| 50S ribosomal protein L4, chloroplast precursor, putative, expressed [Oryza sativa Japonica Group] >gi|113548119|dbj|BAF11562.1| Os03g0265400 [Oryza sativa Japonica Group] >gi|215678998|dbj|BAG96428.1| unnamed protein product [Oryza sativa Japonica Group] >gi|215692528|dbj|BAG87948.1| unnamed protein product [Oryza sativa Jap…	115452094	NM_001056183.1	1088	0	Oryza sativa Japonica Group Os03g0265400 (Os03g0265400) mRNA, complete cds	K02926	RP-L4, rplD	large subunit ribosomal protein L4	http://www.genome.jp/dbget-bin/www_bget?ko:K02926	O50061	748	4.1e-95	50S ribosomal protein L4, chloroplastic OS=Arabidopsis thaliana GN=RPL4 PE=1 SV=2	PF00573	Ribosomal protein L4/L1 family	GO:0042254//GO:0006412	ribosome biogenesis//translation	GO:0003735//GO:0008266	structural constituent of ribosome//poly(U) RNA binding	GO:0009547//GO:0005840//GO:0009535//GO:0022626//GO:0009570//GO:0005634	plastid ribosome//ribosome//chloroplast thylakoid membrane//cytosolic ribosome//chloroplast stroma//nucleus	KOG1624	Mitochondrial/chloroplast ribosomal protein L4
comp78448_c1	4.55356	1312.74	-8.1714	4.3369e-39	9.8666	621	218185500	EEC67927.1	493	4.28e-54	hypothetical protein OsI_35637 [Oryza sativa Indica Group]	50872480	AC147811.2	377	0	Oryza sativa Japonica Group chromosome 11 clone OSJNBa0026P08 map near C827S, complete sequence	K00696	E2.4.1.14	sucrose-phosphate synthase	http://www.genome.jp/dbget-bin/www_bget?ko:K00696	Q8RY24	283	4.11e-27	Probable sucrose-phosphate synthase 3 OS=Arabidopsis thaliana GN=SPS3 PE=2 SV=1	--	--	GO:0009058//GO:0005982//GO:0005985	biosynthetic process//starch metabolic process//sucrose metabolic process	GO:0046524	sucrose-phosphate synthase activity	GO:0005886	plasma membrane	--	--
comp49990_c0	11.7725	1949.72	-7.3717	4.7789e-39	9.8666	2526	125562404	EAZ07852.1	1527	0	hypothetical protein OsI_30111 [Oryza sativa Indica Group]	42408539	AP004632.3	969	0	Oryza sativa Japonica Group genomic DNA, chromosome 8, PAC clone:P0623F08	--	--	--	--	Q9FI78	407	3.86e-63	Shikimate O-hydroxycinnamoyltransferase OS=Arabidopsis thaliana GN=HST PE=2 SV=1	PF02458	Transferase family	--	--	GO:0016747	transferase activity, transferring acyl groups other than amino-acyl groups	--	--	--	--
comp45263_c0	6.89239	13682.4	-10.955	6.4842e-39	5.48145	1323	115472141	NP_001059669.1	826	5.45e-106	Os07g0489800 [Oryza sativa Japonica Group] >gi|33146986|dbj|BAC80058.1| 2Fe-2S iron-sulfur cluster protein-like [Oryza sativa Japonica Group] >gi|113611205|dbj|BAF21583.1| Os07g0489800 [Oryza sativa Japonica Group] >gi|125600273|gb|EAZ39849.1| hypothetical protein OsJ_24289 [Oryza sativa Japonica Group] >gi|215686926|dbj|BAG90796.1| unnamed protein product [Oryza sativa Japonica Group]	116639297	CT829458.1	942	0	Oryza sativa (indica cultivar-group) cDNA clone:OSIGCFA017H02, full insert sequence	--	--	--	--	--	--	--	--	PF00111	2Fe-2S iron-sulfur cluster binding domain	GO:0006118//GO:0009773	electron transport//photosynthetic electron transport in photosystem I	GO:0046872//GO:0051536//GO:0009055	metal ion binding//iron-sulfur cluster binding//electron carrier activity	GO:0010598//GO:0009535	NAD(P)H dehydrogenase complex (plastoquinone)//chloroplast thylakoid membrane	--	--
comp79260_c0	0.542233	883.203	-10.67	6.7522e-39	0	741	34395384	BAC84544.1	537	6.9e-59	putative tetratricopeptide repeat(TPR)-containing protein [Oryza sativa Japonica Group] >gi|50509533|dbj|BAD31229.1| putative tetratricopeptide repeat(TPR)-containing protein [Oryza sativa Japonica Group]	50510289	AP005831.5	309	2.43e-159	Oryza sativa Japonica Group genomic DNA, chromosome 7, BAC clone:B1123E10	K03255	TIF31, CLU1	protein TIF31	http://www.genome.jp/dbget-bin/www_bget?ko:K03255	--	--	--	--	--	--	--	--	--	--	--	--	--	--
comp83363_c6	166.907	12256.2	-6.1983	7.3461e-39	121.688	2566	218185439	EEC67866.1	2860	0	hypothetical protein OsI_35492 [Oryza sativa Indica Group]	32978579	AK068562.1	2239	0	Oryza sativa Japonica Group cDNA clone:J013152E19, full insert sequence	K04077	groEL, HSPD1	chaperonin GroEL	http://www.genome.jp/dbget-bin/www_bget?ko:K04077	Q9C667	2066	0	Chaperonin 60 subunit beta 4, chloroplastic OS=Arabidopsis thaliana GN=CPN60B4 PE=1 SV=1	PF00118	TCP-1/cpn60 chaperonin family	GO:0044267//GO:0042026	cellular protein metabolic process//protein refolding	GO:0005524	ATP binding	GO:0009507	chloroplast	KOG0356	Mitochondrial chaperonin, Cpn60/Hsp60p
comp85005_c0	27.8636	56369.3	-10.982	9.1856e-39	16.4443	1251	115488344	NP_001066659.1	935	1.14e-122	Os12g0420400 [Oryza sativa Japonica Group] >gi|77554828|gb|ABA97624.1| Photosystem I reaction center subunit XI, chloroplast precursor, putative, expressed [Oryza sativa Japonica Group] >gi|113649166|dbj|BAF29678.1| Os12g0420400 [Oryza sativa Japonica Group] >gi|125536423|gb|EAY82911.1| hypothetical protein OsI_38125 [Oryza sativa Indica Group] >gi|215704495|dbj|BAG93929.1| unnamed protein produc…	115488343	NM_001073191.1	978	0	Oryza sativa Japonica Group Os12g0420400 (Os12g0420400) mRNA, complete cds	K02699	psaL	photosystem I subunit XI	http://www.genome.jp/dbget-bin/www_bget?ko:K02699	P23993	880	1.6e-115	Photosystem I reaction center subunit XI, chloroplastic OS=Hordeum vulgare GN=PSAL PE=1 SV=1	PF02605	Photosystem I reaction centre subunit XI	GO:0015979	photosynthesis	--	--	GO:0009535//GO:0010287//GO:0009522//GO:0009538//GO:0009941	chloroplast thylakoid membrane//plastoglobule//photosystem I//photosystem I reaction center//chloroplast envelope	--	--
comp33236_c0	13.9089	2012.33	-7.1767	1.0625e-38	24.1184	1611	115436512	NP_001043014.1	2045	0	Os01g0358300 [Oryza sativa Japonica Group] >gi|53791615|dbj|BAD52962.1| unknown protein [Oryza sativa Japonica Group] >gi|113532545|dbj|BAF04928.1| Os01g0358300 [Oryza sativa Japonica Group] >gi|215765732|dbj|BAG87429.1| unnamed protein product [Oryza sativa Japonica Group] >gi|218188197|gb|EEC70624.1| hypothetical protein OsI_01883 [Oryza sativa Indica Group] >gi|222618419|gb|EEE54551.1| hypothe…	115436511	NM_001049549.1	1595	0	Oryza sativa Japonica Group Os01g0358300 (Os01g0358300) mRNA, complete cds	--	--	--	--	--	--	--	--	PF13176//PF13181//PF00515	Tetratricopeptide repeat//Tetratricopeptide repeat//Tetratricopeptide repeat	GO:0010270	photosystem II oxygen evolving complex assembly	GO:0005515	protein binding	GO:0009507	chloroplast	--	--
comp34044_c0	32.2014	4089.15	-6.9885	1.5023e-38	27.4072	1590	37991913	AAR06359.1	1661	0	putative metacaspase, having alternative splicing products [Oryza sativa Japonica Group] >gi|108708548|gb|ABF96343.1| ICE-like protease p20 domain containing protein, expressed [Oryza sativa Japonica Group] >gi|125544149|gb|EAY90288.1| hypothetical protein OsI_11862 [Oryza sativa Indica Group] >gi|215769417|dbj|BAH01646.1| unnamed protein product [Oryza sativa Japonica Group]	116638057	CT835190.1	1495	0	Oryza sativa (indica cultivar-group) cDNA clone:OSIGCRA118C23, full insert sequence	--	--	--	--	Q7XJE6	652	6.86e-78	Metacaspase-1 OS=Arabidopsis thaliana GN=AMC1 PE=1 SV=1	PF00656	Caspase domain	GO:0006508	proteolysis	GO:0004197	cysteine-type endopeptidase activity	--	--	KOG1546	Metacaspase involved in regulation of apoptosis
comp75577_c1	2659.35	171316	-6.0094	2.0135e-38	2172.85	3823	115455773	NP_001051487.1	1817	0	Os03g0786100 [Oryza sativa Japonica Group] >gi|122246745|sp|Q10CE4.1|GLO1_ORYSJ RecName: Full=Peroxisomal (S)-2-hydroxy-acid oxidase GLO1; AltName: Full=Glycolate oxidase 1; Short=GOX 1; Short=OsGLO1; AltName: Full=Short chain alpha-hydroxy acid oxidase GLO1 >gi|317376187|sp|B8AKX6.1|GLO1_ORYSI RecName: Full=Peroxisomal (S)-2-hydroxy-acid oxidase GLO1; AltName: Full=Glycolate oxidase 1; Short=GOX…	50509779	AP006163.4	1374	0	Oryza sativa Japonica Group genomic DNA, chromosome 7, BAC clone:B1364A02	K11517	HAO	(S)-2-hydroxy-acid oxidase	http://www.genome.jp/dbget-bin/www_bget?ko:K11517	Q10CE4	1817	0	Peroxisomal (S)-2-hydroxy-acid oxidase GLO1 OS=Oryza sativa subsp. japonica GN=GLO1 PE=1 SV=1	PF01207//PF06432//PF01070//PF05690//PF01645//PF03060//PF01180//PF00478//PF02581//PF00977	Dihydrouridine synthase (Dus)//Phosphatidylinositol N-acetylglucosaminyltransferase//FMN-dependent dehydrogenase//Thiazole biosynthesis protein ThiG//Conserved region in glutamate synthase//Nitronate monooxygenase//Dihydroorotate dehydrogenase//IMP dehydrogenase / GMP reductase domain//Thiamine monophosphate synthase/TENI//Histidine biosynthesis protein	GO:0055114//GO:0019048//GO:0000105//GO:0006506//GO:0006537//GO:0009854//GO:0006206//GO:0006807//GO:0006222//GO:0008033//GO:0009228//GO:0010109	oxidation-reduction process//modulation by virus of host morphology or physiology//histidine biosynthetic process//GPI anchor biosynthetic process//glutamate biosynthetic process//oxidative photosynthetic carbon pathway//pyrimidine nucleobase metabolic process//nitrogen compound metabolic process//UMP biosynthetic process//tRNA processing//thiamine biosynthetic process//regulation of photosynthes…	GO:0036355//GO:0008891//GO:0052852//GO:0004789//GO:0052853//GO:0015930//GO:0003824//GO:0052854//GO:0017176//GO:0004152//GO:0016491//GO:0050660//GO:0018580//GO:0016638//GO:0010181//GO:0017150	2-iminoacetate synthase activity//glycolate oxidase activity//very-long-chain-(S)-2-hydroxy-acid oxidase activity//thiamine-phosphate diphosphorylase activity//long-chain-(S)-2-hydroxy-long-chain-acid oxidase activity//glutamate synthase activity//catalytic activity//medium-chain-(S)-2-hydroxy-acid oxidase activity//phosphatidylinositol N-acetylglucosaminyltransferase activity//dihydroorotate deh…	GO:0016021//GO:0016020//GO:0009339//GO:0005777//GO:0022626//GO:0005773//GO:0048046//GO:0005634//GO:0009570	integral to membrane//membrane//glycolate oxidase complex//peroxisome//cytosolic ribosome//vacuole//apoplast//nucleus//chloroplast stroma	KOG0538	Glycolate oxidase
comp48026_c0	40.2108	3650.81	-6.5045	2.1172e-38	50.4293	989	125542865	EAY89004.1	717	1.11e-91	hypothetical protein OsI_10486 [Oryza sativa Indica Group]	116632057	CT831861.1	800	0	Oryza sativa (indica cultivar-group) cDNA clone:OSIGCSN041I14, full insert sequence	--	--	--	--	--	--	--	--	--	--	--	--	--	--	--	--	--	--
comp34378_c0	1.25437	3461.42	-11.43	2.245e-38	2.19258	1141	42761388	BAD11656.1	604	7.73e-74	lipid transfer protein-like [Oryza sativa Japonica Group] >gi|215692475|dbj|BAG87895.1| unnamed protein product [Oryza sativa Japonica Group] >gi|215737415|dbj|BAG96545.1| unnamed protein product [Oryza sativa Japonica Group]	115477494	NM_001068878.1	964	0	Oryza sativa Japonica Group Os08g0532800 (Os08g0532800) mRNA, complete cds	--	--	--	--	Q9C7F7	258	9.59e-25	Uncharacterized GPI-anchored protein At1g27950 OS=Arabidopsis thaliana GN=At1g27950 PE=1 SV=1	PF06809	Neural proliferation differentiation control-1 protein (NPDC1)	GO:0006869	lipid transport	--	--	GO:0016023//GO:0016021	cytoplasmic membrane-bounded vesicle//integral to membrane	--	--
comp86167_c0	20.5073	2407.69	-6.8754	2.3758e-38	13.1555	1212	115439139	NP_001043849.1	884	8.79e-115	Os01g0676200 [Oryza sativa Japonica Group] >gi|21104744|dbj|BAB93332.1| unknown protein [Oryza sativa Japonica Group] >gi|113533380|dbj|BAF05763.1| Os01g0676200 [Oryza sativa Japonica Group] >gi|125527239|gb|EAY75353.1| hypothetical protein OsI_03249 [Oryza sativa Indica Group] >gi|125571556|gb|EAZ13071.1| hypothetical protein OsJ_02992 [Oryza sativa Japonica Group] >gi|215679362|dbj|BAG96502.1| …	21104729	AP003374.3	1203	0	Oryza sativa Japonica Group genomic DNA, chromosome 1, BAC clone:OJ1117_G01	--	--	--	--	--	--	--	--	PF02993	Minor capsid protein VI	--	--	--	--	GO:0009570//GO:0019028	chloroplast stroma//viral capsid	--	--
comp75873_c0	3.05097	1138.84	-8.5441	2.5994e-38	1.09629	1263	125556751	EAZ02357.1	565	2.25e-67	hypothetical protein OsI_24461 [Oryza sativa Indica Group]	46849602	AP003614.2	1042	0	Oryza sativa Japonica Group genomic DNA, chromosome 6, PAC clone:P0481E08	--	--	--	--	--	--	--	--	PF07503	HypF finger	--	--	GO:0008270	zinc ion binding	GO:0005739	mitochondrion	--	--
comp83115_c0	9747.29	43.6997	7.8012	3.3345e-38	9938.96	4127	218189256	EEC71683.1	1961	0	hypothetical protein OsI_04160 [Oryza sativa Indica Group]	116012755	AK243390.1	1229	0	Oryza sativa Japonica Group cDNA, clone: J100063K14, full insert sequence	--	--	--	--	Q9LIG2	776	2.72e-85	Receptor-like protein kinase At3g21340 OS=Arabidopsis thaliana GN=At3g21340 PE=1 SV=1	PF00560//PF00830//PF07714//PF00069	Leucine Rich Repeat//Ribosomal L28 family//Protein tyrosine kinase//Protein kinase domain	GO:0016310//GO:0009069//GO:0042254//GO:0006412//GO:0006468	phosphorylation//serine family amino acid metabolic process//ribosome biogenesis//translation//protein phosphorylation	GO:0004672//GO:0004674//GO:0005515//GO:0005524//GO:0003735	protein kinase activity//protein serine/threonine kinase activity//protein binding//ATP binding//structural constituent of ribosome	GO:0005840//GO:0016023//GO:0005622	ribosome//cytoplasmic membrane-bounded vesicle//intracellular	--	--
comp50115_c1	132.274	8934.66	-6.0778	4.3418e-38	132.651	2714	115461913	NP_001054556.1	3507	0	Os05g0132100 [Oryza sativa Japonica Group] >gi|113578107|dbj|BAF16470.1| Os05g0132100 [Oryza sativa Japonica Group] >gi|222630090|gb|EEE62222.1| hypothetical protein OsJ_17009 [Oryza sativa Japonica Group]	115461912	NM_001061091.1	2368	0	Oryza sativa Japonica Group Os05g0132100 (Os05g0132100) mRNA, complete cds	K01897	ACSL, fadD	long-chain acyl-CoA synthetase	http://www.genome.jp/dbget-bin/www_bget?ko:K01897	O22898	2208	0	Long chain acyl-CoA synthetase 1 OS=Arabidopsis thaliana GN=LACS1 PE=2 SV=1	PF00501//PF05439//PF10588	AMP-binding enzyme//Jumping translocation breakpoint protein (JTB)//NADH-ubiquinone oxidoreductase-G iron-sulfur binding region	GO:0008152//GO:0055114//GO:0010143//GO:0010025	metabolic process//oxidation-reduction process//cutin biosynthetic process//wax biosynthetic process	GO:0003824//GO:0016491//GO:0031957	catalytic activity//oxidoreductase activity//very long-chain fatty acid-CoA ligase activity	GO:0016021	integral to membrane	KOG1256	Long-chain acyl-CoA synthetases (AMP-forming)
comp34175_c0	108.952	7814.77	-6.1644	5.9829e-38	98.666	3462	313471497	B8B4H5.1	4497	0	RecName: Full=Probable alanine--tRNA ligase, chloroplastic; AltName: Full=Alanyl-tRNA synthetase; Short=AlaRS; Flags: Precursor >gi|218197887|gb|EEC80314.1| hypothetical protein OsI_22356 [Oryza sativa Indica Group]	297724654	NM_001187762.1	1713	0	Oryza sativa Japonica Group Os06g0245800 (Os06g0245800) mRNA, complete cds	K01872	AARS, alaS	alanyl-tRNA synthetase	http://www.genome.jp/dbget-bin/www_bget?ko:K01872	B8B4H5	4497	0	Probable alanine--tRNA ligase, chloroplastic OS=Oryza sativa subsp. indica GN=OsI_22356 PE=3 SV=1	PF02272//PF07973//PF01411//PF04513	DHHA1 domain//Threonyl and Alanyl tRNA synthetase second additional domain//tRNA synthetases class II (A)//Baculovirus polyhedron envelope protein, PEP, C terminus	GO:0006531//GO:0043039//GO:0006419//GO:0006522//GO:0009793	aspartate metabolic process//tRNA aminoacylation//alanyl-tRNA aminoacylation//alanine metabolic process//embryo development ending in seed dormancy	GO:0004813//GO:0000166//GO:0005524//GO:0046872//GO:0016876//GO:0000049//GO:0005198//GO:0003676	alanine-tRNA ligase activity//nucleotide binding//ATP binding//metal ion binding//ligase activity, forming aminoacyl-tRNA and related compounds//tRNA binding//structural molecule activity//nucleic acid binding	GO:0016020//GO:0005739//GO:0019031//GO:0009570//GO:0019028	membrane//mitochondrion//viral envelope//chloroplast stroma//viral capsid	KOG0188	Alanyl-tRNA synthetase
comp69042_c0	1.50259	920.637	-9.259	1.5727e-37	0	1534	218184219	EEC66646.1	1755	0	hypothetical protein OsI_32910 [Oryza sativa Indica Group]	115481317	NM_001070787.1	1237	0	Oryza sativa Japonica Group Os10g0181600 (Os10g0181600) mRNA, partial cds	--	--	--	--	A4F7P5	158	2.38e-10	Erythromycin 3''-O-methyltransferas OS=Saccharopolyspora erythraea (strain NRRL 23338) GN=eryG PE=1 SV=1	PF05401//PF08241//PF05175//PF03141//PF02390//PF01209//PF02353//PF00398//PF00891	Nodulation protein S (NodS)//Methyltransferase domain//Methyltransferase small domain//Putative S-adenosyl-L-methionine-dependent methyltransferase//Putative methyltransferase//ubiE/COQ5 methyltransferase family//Mycolic acid cyclopropane synthetase//Ribosomal RNA adenine dimethylase//O-methyltransferase	GO:0000154//GO:0006400//GO:0008152//GO:0006396//GO:0008610//GO:0008033//GO:0009877//GO:0009312//GO:0009451//GO:0032259	rRNA modification//tRNA modification//metabolic process//RNA processing//lipid biosynthetic process//tRNA processing//nodulation//oligosaccharide biosynthetic process//RNA modification//methylation	GO:0008168//GO:0008176//GO:0008649//GO:0008171//GO:0000179//GO:0008757	methyltransferase activity//tRNA (guanine-N7-)-methyltransferase activity//rRNA methyltransferase activity//O-methyltransferase activity//rRNA (adenine-N6,N6-)-dimethyltransferase activity//S-adenosylmethionine-dependent methyltransferase activity	--	--	KOG1269	SAM-dependent methyltransferases
comp37776_c0	17.6262	2097.76	-6.895	1.7529e-37	12.0592	2851	125527335	EAY75449.1	1739	0	hypothetical protein OsI_03350 [Oryza sativa Indica Group]	16904687	AP003450.3	2449	0	Oryza sativa Japonica Group genomic DNA, chromosome 1, PAC clone:P0034C09	--	--	--	--	Q9C9N6	247	3.57e-20	Protein PLASTID MOVEMENT IMPAIRED 2 OS=Arabidopsis thaliana GN=PMI2 PE=1 SV=1	--	--	--	--	--	--	--	--	--	--
comp71773_c0	4095.65	51.4009	6.3162	1.8684e-37	3427	3261	222615532	EEE51664.1	1431	0	hypothetical protein OsJ_32993 [Oryza sativa Japonica Group]	115484220	NM_001072304.1	1361	0	Oryza sativa Japonica Group Os11g0152700 (Os11g0152700) mRNA, complete cds	K14431	TGA	transcription factor TGA	http://www.genome.jp/dbget-bin/www_bget?ko:K14431	P23923	549	3.3e-89	Transcription factor HBP-1b(c38) OS=Triticum aestivum PE=2 SV=1	PF03153//PF00170//PF03131//PF14144//PF07716	Transcription factor IIA, alpha/beta subunit//bZIP transcription factor//bZIP Maf transcription factor//Seed dormancy control//Basic region leucine zipper	GO:0006367//GO:0006355//GO:0006351	transcription initiation from RNA polymerase II promoter//regulation of transcription, DNA-dependent//transcription, DNA-dependent	GO:0003700//GO:0003677//GO:0043565	sequence-specific DNA binding transcription factor activity//DNA binding//sequence-specific DNA binding	GO:0005634//GO:0005667//GO:0005672	nucleus//transcription factor complex//transcription factor TFIIA complex	--	--
comp61399_c0	34.9126	3133.2	-6.4877	2.4167e-37	24.1184	1166	125541210	EAY87605.1	646	1.02e-79	hypothetical protein OsI_09016 [Oryza sativa Indica Group]	150171963	CU406391.1	1026	0	Oryza rufipogon (W1943) cDNA clone: ORW1943C004I08, full insert sequence	--	--	--	--	O04616	178	6.07e-14	Uncharacterized protein At4g01150, chloroplastic OS=Arabidopsis thaliana GN=At4g01150 PE=1 SV=1	--	--	--	--	--	--	GO:0009536	plastid	--	--
comp48466_c0	3.05097	1067.43	-8.4507	3.3414e-37	2.19258	1343	115453109	NP_001050155.1	1106	1.05e-146	Os03g0360600 [Oryza sativa Japonica Group] >gi|108708282|gb|ABF96077.1| mTERF family protein, expressed [Oryza sativa Japonica Group] >gi|113548626|dbj|BAF12069.1| Os03g0360600 [Oryza sativa Japonica Group] >gi|125543947|gb|EAY90086.1| hypothetical protein OsI_11655 [Oryza sativa Indica Group]	18308287	AC107619.1	1301	0	Genomic sequence for Oryza sativa, Nipponbare strain, clone OSJNBa0048D11, from chromosome 3, complete sequence	K15032	MTERFD	mTERF domain-containing protein, mitochondrial	http://www.genome.jp/dbget-bin/www_bget?ko:K15032	--	--	--	--	--	--	--	--	--	--	GO:0005739	mitochondrion	--	--
comp33004_c0	0	745.452	#NAME?	3.4721e-37	0	1615	--	--	--	--	--	115454596	NM_001057434.1	1518	0	Oryza sativa Japonica Group Os03g0679800 (Os03g0679800) mRNA, complete cds	--	--	--	--	--	--	--	--	--	--	--	--	--	--	--	--	--	--
comp85509_c0	116.569	7994.94	-6.0998	3.5972e-37	90.992	1369	115472897	NP_001060047.1	1130	8.84e-151	Os07g0570700 [Oryza sativa Japonica Group] >gi|158513666|sp|A2YMU2.2|RRFC_ORYSI RecName: Full=Ribosome-recycling factor, chloroplastic; Short=RRF; AltName: Full=Protein OsL8; AltName: Full=Ribosome-releasing factor, chloroplastic; Flags: Precursor >gi|158513703|sp|A3BLC3.2|RRFC_ORYSJ RecName: Full=Ribosome-recycling factor, chloroplastic; Short=RRF; AltName: Full=Protein OsL8; AltName: Full=Ribos…	115472896	NM_001066582.1	1226	0	Oryza sativa Japonica Group Os07g0570700 (Os07g0570700) mRNA, complete cds	K02838	frr, MRRF, RRF	ribosome recycling factor	http://www.genome.jp/dbget-bin/www_bget?ko:K02838	A3BLC3	1130	5.97e-152	Ribosome-recycling factor, chloroplastic OS=Oryza sativa subsp. japonica GN=Os07g0570700 PE=2 SV=2	PF03938	Outer membrane protein (OmpH-like)	GO:0009658//GO:0042742//GO:0032544//GO:0009790//GO:0009817	chloroplast organization//defense response to bacterium//plastid translation//embryo development//defense response to fungus, incompatible interaction	GO:0005507//GO:0051082	copper ion binding//unfolded protein binding	GO:0009570//GO:0009579	chloroplast stroma//thylakoid	KOG4759	Ribosome recycling factor
comp72222_c0	2.46294	985.605	-8.6445	3.8426e-37	0	1184	115488912	NP_001066943.1	533	4.09e-64	Os12g0538700 [Oryza sativa Japonica Group] >gi|119370629|sp|Q2QP86.1|GRC15_ORYSJ RecName: Full=Glutaredoxin-C15 >gi|77556541|gb|ABA99337.1| Glutaredoxin-like family protein, expressed [Oryza sativa Japonica Group] >gi|113649450|dbj|BAF29962.1| Os12g0538700 [Oryza sativa Japonica Group] >gi|125579606|gb|EAZ20752.1| hypothetical protein OsJ_36376 [Oryza sativa Japonica Group] >gi|215686538|dbj|BAG8…	28412542	AL844497.4	552	0	Oryza sativa chromosome 12, . BAC OSJNBa0085B23 of library OSJNBa from chromosome 12 of cultivar Nipponbare of ssp. japonica of Oryza sativa (rice), complete sequence	--	--	--	--	Q2QP86	533	2.76e-65	Glutaredoxin-C15 OS=Oryza sativa subsp. japonica GN=GRXC15 PE=3 SV=1	PF00462	Glutaredoxin	GO:0006118//GO:0045454//GO:0022900	electron transport//cell redox homeostasis//electron transport chain	GO:0015035//GO:0009055	protein disulfide oxidoreductase activity//electron carrier activity	GO:0016023	cytoplasmic membrane-bounded vesicle	KOG1752	Glutaredoxin and related proteins
comp84936_c0	1448.33	8.56202	7.4022	4.5085e-37	1546.86	8968	222617388	EEE53520.1	6678	0	hypothetical protein OsJ_36705 [Oryza sativa Japonica Group]	297613447	NM_001073699.2	3370	0	Oryza sativa Japonica Group Os12g0590500 (Os12g0590500) mRNA, complete cds	K10400	KIF15	kinesin family member 15	http://www.genome.jp/dbget-bin/www_bget?ko:K10400	Q9GYZ0	1040	9.09e-114	Kinesin-like protein KIF15 OS=Strongylocentrotus purpuratus GN=KIF15 PE=1 SV=1	PF00225//PF04042	Kinesin motor domain//DNA polymerase alpha/epsilon subunit B	GO:0006260//GO:0007018//GO:0007017	DNA replication//microtubule-based movement//microtubule-based process	GO:0008017//GO:0003887//GO:0005524//GO:0003777//GO:0003677	microtubule binding//DNA-directed DNA polymerase activity//ATP binding//microtubule motor activity//DNA binding	GO:0005875//GO:0042575//GO:0045298//GO:0005874	microtubule associated complex//DNA polymerase complex//tubulin complex//microtubule	KOG4280	Kinesin-like protein
comp73936_c1	37.637	3281.88	-6.4462	6.2252e-37	39.4664	2129	218184966	EEC67393.1	1671	0	hypothetical protein OsI_34547 [Oryza sativa Indica Group]	115483247	NM_001071752.1	1702	0	Oryza sativa Japonica Group Os10g0546600 (Os10g0546600) mRNA, complete cds	K09837	LUT1, CYP97C1	carotene epsilon-monooxygenase	http://www.genome.jp/dbget-bin/www_bget?ko:K09837	Q6TBX7	1346	0	Carotene epsilon-monooxygenase, chloroplastic OS=Arabidopsis thaliana GN=CYP97C1 PE=1 SV=1	PF07503//PF00067	HypF finger//Cytochrome P450	GO:0016117//GO:0055114//GO:0006118	carotenoid biosynthetic process//oxidation-reduction process//electron transport	GO:0016705//GO:0005506//GO:0008270//GO:0020037//GO:0009974//GO:0009055	oxidoreductase activity, acting on paired donors, with incorporation or reduction of molecular oxygen//iron ion binding//zinc ion binding//heme binding//zeinoxanthin epsilon hydroxylase activity//electron carrier activity	GO:0009941	chloroplast envelope	KOG0157	Cytochrome P450 CYP4/CYP19/CYP26 subfamilies
comp44871_c0	193.436	11597.8	-5.9058	6.9731e-37	180.888	869	297728633	NP_001176680.1	683	3.54e-87	Os11g0645300 [Oryza sativa Japonica Group] >gi|77552297|gb|ABA95094.1| Dirigent-like protein, expressed [Oryza sativa Japonica Group] >gi|215692788|dbj|BAG88223.1| unnamed protein product [Oryza sativa Japonica Group] >gi|215767720|dbj|BAG99948.1| unnamed protein product [Oryza sativa Japonica Group] >gi|255680316|dbj|BAH95408.1| Os11g0645300 [Oryza sativa Japonica Group]	37059822	AC122143.2	842	0	Oryza sativa (japonica cultivar-group) chromosome 11 BAC clone OSJNBa0090F16, complete sequence	--	--	--	--	P13240	170	2.76e-13	Disease resistance response protein 206 OS=Pisum sativum GN=PI206 PE=2 SV=2	--	--	--	--	--	--	GO:0016023	cytoplasmic membrane-bounded vesicle	--	--
comp32783_c0	75.1692	5282.31	-6.1349	7.4939e-37	71.2588	2007	115449167	NP_001048363.1	2195	0	Os02g0792800 [Oryza sativa Japonica Group] >gi|47497136|dbj|BAD19185.1| putative Rieske iron-sulfur protein Tic55 [Oryza sativa Japonica Group] >gi|47497583|dbj|BAD19653.1| putative Rieske iron-sulfur protein Tic55 [Oryza sativa Japonica Group] >gi|113537894|dbj|BAF10277.1| Os02g0792800 [Oryza sativa Japonica Group] >gi|125583977|gb|EAZ24908.1| hypothetical protein OsJ_08688 [Oryza sativa Japonic…	47497577	AP005115.3	2004	0	Oryza sativa Japonica Group genomic DNA, chromosome 2, PAC clone:P0700F06	--	--	--	--	Q9SK50	1625	0	Protein TIC 55, chloroplastic OS=Arabidopsis thaliana GN=TIC55 PE=2 SV=1	PF08417//PF00355	Pheophorbide a oxygenase//Rieske [2Fe-2S] domain	GO:0045036//GO:0055114	protein targeting to chloroplast//oxidation-reduction process	GO:0046872//GO:0016491//GO:0010277//GO:0051537	metal ion binding//oxidoreductase activity//chlorophyllide a oxygenase [overall] activity//2 iron, 2 sulfur cluster binding	GO:0009941	chloroplast envelope	--	--
comp85121_c0	546.045	31804.4	-5.8641	7.6293e-37	554.722	2219	115488160	NP_001066567.1	2801	0	Os12g0277500 [Oryza sativa Japonica Group] >gi|77554291|gb|ABA97087.1| RuBisCO subunit binding-protein alpha subunit, chloroplast precursor, putative, expressed [Oryza sativa Japonica Group] >gi|113649074|dbj|BAF29586.1| Os12g0277500 [Oryza sativa Japonica Group] >gi|125536273|gb|EAY82761.1| hypothetical protein OsI_37967 [Oryza sativa Indica Group] >gi|313575777|gb|ADR66968.1| 60 kDa chaperonin …	115488159	NM_001073099.1	2067	0	Oryza sativa Japonica Group Os12g0277500 (Os12g0277500) mRNA, complete cds	--	--	--	--	P08823	2467	0	RuBisCO large subunit-binding protein subunit alpha, chloroplastic (Fragment) OS=Triticum aestivum PE=1 SV=1	PF00118	TCP-1/cpn60 chaperonin family	GO:0009790//GO:0044267//GO:0042026//GO:0009658	embryo development//cellular protein metabolic process//protein refolding//chloroplast organization	GO:0005524	ATP binding	GO:0005739//GO:0009579//GO:0048046//GO:0016020//GO:0009941//GO:0009570//GO:0022626	mitochondrion//thylakoid//apoplast//membrane//chloroplast envelope//chloroplast stroma//cytosolic ribosome	KOG0356	Mitochondrial chaperonin, Cpn60/Hsp60p
comp84246_c2	1.92071	1162.66	-9.2416	7.9159e-37	0	2257	218201995	EEC84422.1	2434	0	hypothetical protein OsI_31015 [Oryza sativa Indica Group]	115478724	NM_001069491.1	996	0	Oryza sativa Japonica Group Os09g0351700 (Os09g0351700) mRNA, complete cds	--	--	--	--	C0LGD6	550	4.7e-58	Probable LRR receptor-like serine/threonine-protein kinase At1g05700 OS=Arabidopsis thaliana GN=At1g05700 PE=2 SV=1	PF00069//PF00560//PF07714	Protein kinase domain//Leucine Rich Repeat//Protein tyrosine kinase	GO:0016310//GO:0009069//GO:0006468	phosphorylation//serine family amino acid metabolic process//protein phosphorylation	GO:0004672//GO:0004674//GO:0005524//GO:0005515	protein kinase activity//protein serine/threonine kinase activity//ATP binding//protein binding	--	--	--	--
comp60941_c0	52.8196	4016.13	-6.2486	8.9676e-37	50.4293	2921	115446865	NP_001047212.1	3417	0	Os02g0575500 [Oryza sativa Japonica Group] >gi|50725824|dbj|BAD33354.1| putative ABC transporter [Oryza sativa Japonica Group] >gi|113536743|dbj|BAF09126.1| Os02g0575500 [Oryza sativa Japonica Group] >gi|218191035|gb|EEC73462.1| hypothetical protein OsI_07774 [Oryza sativa Indica Group] >gi|222623109|gb|EEE57241.1| hypothetical protein OsJ_07239 [Oryza sativa Japonica Group]	115446864	NM_001053747.1	2625	0	Oryza sativa Japonica Group Os02g0575500 (Os02g0575500) mRNA, complete cds	--	--	--	--	P73627	1297	2.97e-165	Uncharacterized protein sll1770 OS=Synechocystis sp. (strain PCC 6803 / Kazusa) GN=sll1770 PE=3 SV=1	PF06176//PF05318	Lipopolysaccharide core biosynthesis protein (WaaY)//Tombusvirus movement protein	GO:0019089//GO:0009244	transmission of virus//lipopolysaccharide core region biosynthetic process	GO:0016772	transferase activity, transferring phosphorus-containing groups	GO:0009941	chloroplast envelope	KOG1235	Predicted unusual protein kinase
comp51954_c0	89.2348	6038.38	-6.0804	1.0272e-36	73.4514	2029	218191269	EEC73696.1	2521	0	hypothetical protein OsI_08280 [Oryza sativa Indica Group]	115447596	NM_001054113.1	1971	0	Oryza sativa Japonica Group Os02g0647900 (Os02g0647900) mRNA, complete cds	K00128	E1.2.1.3	aldehyde dehydrogenase (NAD+)	http://www.genome.jp/dbget-bin/www_bget?ko:K00128	Q70E96	1363	1.36e-180	Aldehyde dehydrogenase family 3 member F1 OS=Arabidopsis thaliana GN=ALDH3F1 PE=2 SV=2	PF00171	Aldehyde dehydrogenase family	GO:0006558//GO:0055114//GO:0006570//GO:0008152//GO:0006547//GO:0006094//GO:0006096//GO:0006081	L-phenylalanine metabolic process//oxidation-reduction process//tyrosine metabolic process//metabolic process//histidine metabolic process//gluconeogenesis//glycolysis//cellular aldehyde metabolic process	GO:0004030//GO:0016491	aldehyde dehydrogenase [NAD(P)+] activity//oxidoreductase activity	GO:0005783//GO:0016020	endoplasmic reticulum//membrane	KOG2456	Aldehyde dehydrogenase
comp83870_c3	276.387	16520.2	-5.9014	1.0547e-36	221.45	4430	218191811	EEC74238.1	6079	0	hypothetical protein OsI_09437 [Oryza sativa Indica Group]	32981902	AK071879.1	3691	0	Oryza sativa Japonica Group cDNA clone:J013042C23, full insert sequence	K16578	CLASP1_2	CLIP-associating protein 1/2	http://www.genome.jp/dbget-bin/www_bget?ko:K16578	A1A5K2	317	8e-28	CLIP-associating protein 1-B OS=Xenopus laevis GN=clasp1b PE=1 SV=1	PF01602//PF03007//PF02985//PF14676//PF05965	Adaptin N terminal region//Wax ester synthase-like Acyl-CoA acyltransferase domain//HEAT repeat//FANCI solenoid 2//F/Y rich C-terminus	GO:0016192//GO:0006886//GO:0006281//GO:0046486//GO:0045017//GO:0042967	vesicle-mediated transport//intracellular protein transport//DNA repair//glycerolipid metabolic process//glycerolipid biosynthetic process//acyl-carrier-protein biosynthetic process	GO:0005515//GO:0004144	protein binding//diacylglycerol O-acyltransferase activity	GO:0030117//GO:0005634	membrane coat//nucleus	KOG2956	CLIP-associating protein
comp81952_c0	1614.3	11.5833	7.1227	1.1354e-36	1490.95	1839	125534759	EAY81307.1	499	4.58e-57	hypothetical protein OsI_36483 [Oryza sativa Indica Group]	46810311	AC136956.4	1525	0	Oryza sativa Japonica Group chromosome 11 clone OSJNBa0038B22, complete sequence	--	--	--	--	--	--	--	--	PF06414	Zeta toxin	--	--	GO:0016301//GO:0005524	kinase activity//ATP binding	GO:0016023	cytoplasmic membrane-bounded vesicle	--	--
comp84803_c0	910.085	1.72721	9.0414	1.6076e-36	984.468	5436	--	--	--	--	--	--	--	--	--	--	--	--	--	--	--	--	--	--	--	--	--	--	--	--	--	--	--	--
comp82142_c5	5.97783	14240.6	-11.218	1.7441e-36	2.19258	912	297603453	NP_001054058.2	286	7.01e-28	Os04g0644400 [Oryza sativa Japonica Group] >gi|255675828|dbj|BAF15972.2| Os04g0644400, partial [Oryza sativa Japonica Group]	90399087	AL732331.2	584	0	Oryza sativa genomic DNA, chromosome 4, BAC clone: H0413E07, complete sequence	--	--	--	--	--	--	--	--	PF00428	60s Acidic ribosomal protein	GO:0006869//GO:0042254//GO:0006414	lipid transport//ribosome biogenesis//translational elongation	GO:0003735	structural constituent of ribosome	GO:0005622//GO:0016023//GO:0005840//GO:0016020	intracellular//cytoplasmic membrane-bounded vesicle//ribosome//membrane	--	--
comp46595_c0	1.92071	1812.68	-9.8823	1.8309e-36	4.38516	841	125559121	EAZ04657.1	620	1.79e-77	hypothetical protein OsI_26809 [Oryza sativa Indica Group]	50509845	AP006458.4	831	0	Oryza sativa Japonica Group genomic DNA, chromosome 7, BAC clone:OSJNBa0072I06	--	--	--	--	--	--	--	--	--	--	--	--	--	--	GO:0016020//GO:0005739	membrane//mitochondrion	--	--
comp33004_c1	0.418123	772.557	-10.851	2.0347e-36	0	967	108710407	ABF98202.1	216	2.13e-19	hypothetical protein LOC_Os03g47614 [Oryza sativa Japonica Group]	115454596	NM_001057434.1	910	0	Oryza sativa Japonica Group Os03g0679800 (Os03g0679800) mRNA, complete cds	--	--	--	--	--	--	--	--	--	--	--	--	--	--	--	--	--	--
comp80081_c0	62.6196	4611.11	-6.2024	2.3329e-36	48.2367	2231	218192054	EEC74481.1	2706	0	hypothetical protein OsI_09936 [Oryza sativa Indica Group]	115450618	NM_001055445.1	2199	0	Oryza sativa Japonica Group Os03g0138700 (Os03g0138700) mRNA, complete cds	--	--	--	--	Q9FNL7	1597	0	Peptide transporter PTR3-A OS=Arabidopsis thaliana GN=PTR3-A PE=2 SV=1	PF00854//PF07690	POT family//Major Facilitator Superfamily	GO:0009751//GO:0009611//GO:0009624//GO:0080053//GO:0042742//GO:0043201//GO:0042939//GO:0009737//GO:0080052//GO:0015833//GO:0009753//GO:0055085//GO:0006810//GO:0042538//GO:0042938	response to salicylic acid stimulus//response to wounding//response to nematode//response to phenylalanine//defense response to bacterium//response to leucine//tripeptide transport//response to abscisic acid stimulus//response to histidine//peptide transport//response to jasmonic acid stimulus//transmembrane transport//transport//hyperosmotic salinity response//dipeptide transport	GO:0042937//GO:0042936//GO:0005215	tripeptide transporter activity//dipeptide transporter activity//transporter activity	GO:0016020//GO:0016021	membrane//integral to membrane	KOG1237	H+/oligopeptide symporter
comp61313_c0	791.684	44646	-5.8175	3.1035e-36	640.233	2340	115455637	NP_001051419.1	1827	0	Os03g0773800 [Oryza sativa Japonica Group] >gi|31745229|gb|AAP68889.1| putative glyoxysomal malate dehydrogenase [Oryza sativa Japonica Group] >gi|108711314|gb|ABF99109.1| Malate dehydrogenase, glyoxysomal precursor, putative, expressed [Oryza sativa Japonica Group] >gi|113549890|dbj|BAF13333.1| Os03g0773800 [Oryza sativa Japonica Group] >gi|125545870|gb|EAY92009.1| hypothetical protein OsI_13699…	115455636	NM_001057954.1	1490	0	Oryza sativa Japonica Group Os03g0773800 (Os03g0773800) mRNA, complete cds	K00026	MDH2	malate dehydrogenase	http://www.genome.jp/dbget-bin/www_bget?ko:K00026	Q42972	1520	0	Malate dehydrogenase, glyoxysomal OS=Oryza sativa subsp. japonica GN=Os12g0632700 PE=1 SV=3	PF08716//PF01073//PF00056//PF02866//PF01118	nsp7 replicase//3-beta hydroxysteroid dehydrogenase/isomerase family//lactate/malate dehydrogenase, NAD binding domain//lactate/malate dehydrogenase, alpha/beta C-terminal domain//Semialdehyde dehydrogenase, NAD binding domain	GO:0031998//GO:0080093//GO:0008207//GO:0008210//GO:0044262//GO:0008209//GO:0055114//GO:0006508//GO:0006108//GO:0046487//GO:0006694//GO:0006099//GO:0019643//GO:0006090	regulation of fatty acid beta-oxidation//regulation of photorespiration//C21-steroid hormone metabolic process//estrogen metabolic process//cellular carbohydrate metabolic process//androgen metabolic process//oxidation-reduction process//proteolysis//malate metabolic process//glyoxylate metabolic process//steroid biosynthetic process//tricarboxylic acid cycle//reductive tricarboxylic acid cycle//…	GO:0000166//GO:0004197//GO:0016616//GO:0016740//GO:0016620//GO:0008242//GO:0030060//GO:0051287//GO:0003854//GO:0016491	nucleotide binding//cysteine-type endopeptidase activity//oxidoreductase activity, acting on the CH-OH group of donors, NAD or NADP as acceptor//transferase activity//oxidoreductase activity, acting on the aldehyde or oxo group of donors, NAD or NADP as acceptor//omega peptidase activity//L-malate dehydrogenase activity//NAD binding//3-beta-hydroxy-delta5-steroid dehydrogenase activity//oxidoredu…	GO:0009941//GO:0048046//GO:0005773//GO:0005777	chloroplast envelope//apoplast//vacuole//peroxisome	KOG1494	NAD-dependent malate dehydrogenase
comp71383_c0	68.5118	4608.81	-6.0719	3.1143e-36	86.6069	761	125545336	EAY91475.1	650	1.26e-82	hypothetical protein OsI_13105 [Oryza sativa Indica Group]	40737042	AC105747.4	700	0	Oryza sativa chromosome 3 BAC OSJNBb0101N11 genomic sequence, complete sequence	--	--	--	--	Q9M015	125	2.21e-07	Uncharacterized protein At5g01610 OS=Arabidopsis thaliana GN=At5g01610 PE=1 SV=1	--	--	--	--	--	--	GO:0016023	cytoplasmic membrane-bounded vesicle	--	--
comp81430_c0	70.753	7707.28	-6.7673	7.1505e-36	44.9479	1786	109940141	O22386.2	464	3.58e-51	RecName: Full=50S ribosomal protein L12, chloroplastic; AltName: Full=CL12; Flags: Precursor >gi|4176424|dbj|BAA37171.1| ribosomal protein L12 [Oryza sativa Japonica Group]	20521209	AP003284.3	1783	0	Oryza sativa Japonica Group genomic DNA, chromosome 1, PAC clone:P0671D01	K02935	RP-L7, rplL	large subunit ribosomal protein L7/L12	http://www.genome.jp/dbget-bin/www_bget?ko:K02935	O22386	464	2.42e-52	50S ribosomal protein L12, chloroplastic OS=Oryza sativa subsp. japonica GN=RPL12-2 PE=2 SV=2	PF00542//PF12558//PF00428	Ribosomal protein L7/L12 C-terminal domain//ATP-binding cassette cobalt transporter//60s Acidic ribosomal protein	GO:0006412//GO:0006414//GO:0042254	translation//translational elongation//ribosome biogenesis	GO:0016820//GO:0003735	hydrolase activity, acting on acid anhydrides, catalyzing transmembrane movement of substances//structural constituent of ribosome	GO:0009507//GO:0005840//GO:0005622	chloroplast//ribosome//intracellular	KOG1715	Mitochondrial/chloroplast ribosomal protein L12
comp73889_c0	47.1948	5867.02	-6.9579	7.3938e-36	43.8516	3160	115452417	NP_001049809.1	719	3.71e-84	Os03g0293100 [Oryza sativa Japonica Group] >gi|113548280|dbj|BAF11723.1| Os03g0293100 [Oryza sativa Japonica Group] >gi|222624732|gb|EEE58864.1| hypothetical protein OsJ_10461 [Oryza sativa Japonica Group]	32489817	AL663006.3	1943	0	Oryza sativa genomic DNA, chromosome 4, BAC clone: OSJNBb0039L24, complete sequence	--	--	--	--	--	--	--	--	--	--	--	--	--	--	GO:0009536	plastid	--	--
comp33915_c0	3.17508	4303.54	-10.405	1.0818e-35	4.38516	1500	115449577	NP_001048500.1	1177	1.73e-156	Os02g0815200 [Oryza sativa Japonica Group] >gi|47847880|dbj|BAD21673.1| putative RNA-binding protein RNP1 precursor [Oryza sativa Japonica Group] >gi|47848169|dbj|BAD21996.1| putative RNA-binding protein RNP1 precursor [Oryza sativa Japonica Group] >gi|113538031|dbj|BAF10414.1| Os02g0815200 [Oryza sativa Japonica Group] >gi|125584133|gb|EAZ25064.1| hypothetical protein OsJ_08857 [Oryza sativa Jap…	115449576	NM_001055035.1	1311	0	Oryza sativa Japonica Group Os02g0815200 (Os02g0815200) mRNA, complete cds	--	--	--	--	Q08937	402	5.98e-43	29 kDa ribonucleoprotein B, chloroplastic OS=Nicotiana sylvestris PE=2 SV=1	PF00076	RNA recognition motif. (a.k.a. RRM, RBD, or RNP domain)	--	--	GO:0003676//GO:0000166	nucleic acid binding//nucleotide binding	--	--	KOG0118	FOG: RRM domain
comp38679_c0	1.67249	868.341	-9.0201	1.1082e-35	3.28887	1353	115468008	NP_001057603.1	1304	9.22e-177	Os06g0360300 [Oryza sativa Japonica Group] >gi|51090557|dbj|BAD35935.1| putative Tic62 protein [Oryza sativa Japonica Group] >gi|51091252|dbj|BAD35960.1| putative Tic62 protein [Oryza sativa Japonica Group] >gi|113595643|dbj|BAF19517.1| Os06g0360300 [Oryza sativa Japonica Group] >gi|215740946|dbj|BAG97441.1| unnamed protein product [Oryza sativa Japonica Group]	157887927	CT841660.1	1183	0	Oryza rufipogon (W1943) cDNA clone: ORW1943C102M19, full insert sequence	--	--	--	--	Q8H124	886	4.98e-115	Uncharacterized protein At2g34460, chloroplastic OS=Arabidopsis thaliana GN=At2g34460 PE=1 SV=1	PF01370//PF01113//PF02719//PF01073//PF00106//PF02254	NAD dependent epimerase/dehydratase family//Dihydrodipicolinate reductase, N-terminus//Polysaccharide biosynthesis protein//3-beta hydroxysteroid dehydrogenase/isomerase family//short chain dehydrogenase//TrkA-N domain	GO:0008209//GO:0055114//GO:0044237//GO:0008152//GO:0008210//GO:0008207//GO:0009085//GO:0009058//GO:0006813//GO:0006694//GO:0009089	androgen metabolic process//oxidation-reduction process//cellular metabolic process//metabolic process//estrogen metabolic process//C21-steroid hormone metabolic process//lysine biosynthetic process//biosynthetic process//potassium ion transport//steroid biosynthetic process//lysine biosynthetic process via diaminopimelate	GO:0003824//GO:0016616//GO:0008839//GO:0000166//GO:0003854//GO:0016491//GO:0050662	catalytic activity//oxidoreductase activity, acting on the CH-OH group of donors, NAD or NADP as acceptor//4-hydroxy-tetrahydrodipicolinate reductase//nucleotide binding//3-beta-hydroxy-delta5-steroid dehydrogenase activity//oxidoreductase activity//coenzyme binding	--	--	KOG1203	Predicted dehydrogenase
comp82223_c2	1281.06	7.98628	7.3256	1.1582e-35	1160.97	1632	125557553	EAZ03089.1	2604	0	hypothetical protein OsI_25233 [Oryza sativa Indica Group]	116639983	CT836124.1	1623	0	Oryza sativa (indica cultivar-group) cDNA clone:OSIGCRA204J23, full insert sequence	--	--	--	--	Q9SSG3	1578	0	HIPL1 protein OS=Arabidopsis thaliana GN=HIPL1 PE=1 SV=2	PF07995	Glucose / Sorbosone dehydrogenase	GO:0005975	carbohydrate metabolic process	GO:0016901//GO:0048038	oxidoreductase activity, acting on the CH-OH group of donors, quinone or similar compound as acceptor//quinone binding	GO:0016023	cytoplasmic membrane-bounded vesicle	--	--
comp82992_c6	815.318	0.934884	9.7684	1.1649e-35	687.373	1118	115457194	NP_001052197.1	405	1.16e-45	Os04g0188400 [Oryza sativa Japonica Group] >gi|113563768|dbj|BAF14111.1| Os04g0188400 [Oryza sativa Japonica Group] >gi|125589532|gb|EAZ29882.1| hypothetical protein OsJ_13939 [Oryza sativa Japonica Group]	32490343	AL663018.4	1098	0	Oryza sativa genomic DNA, chromosome 4, BAC clone: OSJNBa0045O17, complete sequence	--	--	--	--	--	--	--	--	--	--	--	--	--	--	GO:0016023	cytoplasmic membrane-bounded vesicle	--	--
comp76137_c0	87.6021	5732.71	-6.0321	1.2359e-35	59.1996	2485	115447245	NP_001047402.1	1606	0	Os02g0610800 [Oryza sativa Japonica Group] >gi|47497182|dbj|BAD19229.1| putative Tab2 protein [Oryza sativa Japonica Group] >gi|113536933|dbj|BAF09316.1| Os02g0610800 [Oryza sativa Japonica Group] >gi|215704647|dbj|BAG94275.1| unnamed protein product [Oryza sativa Japonica Group]	115447244	NM_001053937.1	1430	0	Oryza sativa Japonica Group Os02g0610800 (Os02g0610800) mRNA, complete cds	--	--	--	--	--	--	--	--	PF00428	60s Acidic ribosomal protein	GO:0042254//GO:0009704//GO:0006414//GO:0006412//GO:0009658	ribosome biogenesis//de-etiolation//translational elongation//translation//chloroplast organization	GO:0003723//GO:0003735	RNA binding//structural constituent of ribosome	GO:0005622//GO:0005840//GO:0009507	intracellular//ribosome//chloroplast	--	--
comp82136_c0	28.3925	2422.67	-6.4149	1.4557e-35	25.2147	1828	108705962	ABF93757.1	1478	0	expressed protein [Oryza sativa Japonica Group] >gi|215692845|dbj|BAG88183.1| unnamed protein product [Oryza sativa Japonica Group]	116636984	CT828141.1	1548	0	Oryza sativa (indica cultivar-group) cDNA clone:OSIGCSN007J18, full insert sequence	--	--	--	--	--	--	--	--	PF01564	Spermine/spermidine synthase	--	--	GO:0003824	catalytic activity	GO:0009536	plastid	--	--
comp32545_c0	156.068	8990.81	-5.8482	2.0313e-35	161.155	1693	108712139	ABF99934.1	1371	0	Ankyrin repeat domain protein 2, putative, expressed [Oryza sativa Japonica Group]	115456632	NM_001058452.1	1324	0	Oryza sativa Japonica Group Os03g0851700 (Os03g0851700) mRNA, complete cds	--	--	--	--	Q9SAR5	954	1.25e-122	Ankyrin repeat domain-containing protein 2 OS=Arabidopsis thaliana GN=AKR2 PE=1 SV=2	PF00023//PF13606//PF04673	Ankyrin repeat//Ankyrin repeat//Polyketide synthesis cyclase	GO:0030639	polyketide biosynthetic process	GO:0005515	protein binding	--	--	KOG0504	FOG: Ankyrin repeat
comp61099_c1	2.21472	3682.44	-10.699	2.1295e-35	1.09629	805	115479363	NP_001063275.1	1091	7.02e-148	Os09g0439500 [Oryza sativa Japonica Group] >gi|51091350|dbj|BAD36085.1| putative chlorophyll a/b-binding protein type II [Oryza sativa Japonica Group] >gi|51091400|dbj|BAD36143.1| putative chlorophyll a/b-binding protein type II [Oryza sativa Japonica Group] >gi|113631508|dbj|BAF25189.1| Os09g0439500 [Oryza sativa Japonica Group] >gi|215695401|dbj|BAG90592.1| unnamed protein product [Oryza sativa…	150171657	CU406093.1	723	0	Oryza rufipogon (W1943) cDNA clone: ORW1943C108B10, full insert sequence	K08908	LHCA2	light-harvesting complex I chlorophyll a/b binding protein 2	http://www.genome.jp/dbget-bin/www_bget?ko:K08908	P10708	596	3.49e-74	Chlorophyll a-b binding protein 7, chloroplastic OS=Solanum lycopersicum GN=CAB7 PE=3 SV=1	--	--	GO:0009765//GO:0010114//GO:0010218//GO:0009637	photosynthesis, light harvesting//response to red light//response to far red light//response to blue light	--	--	GO:0016020//GO:0009507	membrane//chloroplast	--	--
comp32681_c0	382.427	20456	-5.7412	2.9476e-35	236.799	1653	115439425	NP_001043992.1	1581	0	Os01g0702000 [Oryza sativa Japonica Group] >gi|75103726|sp|Q5N8J3.1|BBD1_ORYSJ RecName: Full=Bifunctional nuclease 1; Short=OsBBD1 >gi|56785128|dbj|BAD81783.1| putative wound inducive gene [Oryza sativa Japonica Group] >gi|56785299|dbj|BAD82225.1| putative wound inducive gene [Oryza sativa Japonica Group] >gi|113533523|dbj|BAF05906.1| Os01g0702000 [Oryza sativa Japonica Group] >gi|215694517|dbj|B…	115439424	NM_001050527.1	1340	0	Oryza sativa Japonica Group Os01g0702000 (Os01g0702000) mRNA, complete cds	--	--	--	--	Q5N8J3	1581	0	Bifunctional nuclease 1 OS=Oryza sativa subsp. japonica GN=BBD1 PE=2 SV=1	PF02577//PF02151	Bifunctional nuclease//UvrB/uvrC motif	GO:0050832//GO:0090305	defense response to fungus//nucleic acid phosphodiester bond hydrolysis	GO:0005515//GO:0004518	protein binding//nuclease activity	GO:0005634	nucleus	--	--
comp71348_c0	343.156	18136.2	-5.7239	5.2893e-35	224.739	2840	20161841	BAB90755.1	1712	0	putative disease resistance protein kinase [Oryza sativa Japonica Group] >gi|125528966|gb|EAY77080.1| hypothetical protein OsI_05040 [Oryza sativa Indica Group] >gi|125573198|gb|EAZ14713.1| hypothetical protein OsJ_04637 [Oryza sativa Japonica Group] >gi|215769019|dbj|BAH01248.1| unnamed protein product [Oryza sativa Japonica Group]	116011644	AK242279.1	1725	0	Oryza sativa Japonica Group cDNA, clone: J075188E15, full insert sequence	--	--	--	--	Q9LZM4	480	3.99e-49	Wall-associated receptor kinase-like 20 OS=Arabidopsis thaliana GN=WAKL20 PE=2 SV=1	PF12070//PF00069//PF07714	Protein of unknown function (DUF3550/UPF0682)//Protein kinase domain//Protein tyrosine kinase	GO:0006468//GO:0006351//GO:0009069//GO:0016310	protein phosphorylation//transcription, DNA-dependent//serine family amino acid metabolic process//phosphorylation	GO:0005524//GO:0003714//GO:0004672//GO:0004713//GO:0004674	ATP binding//transcription corepressor activity//protein kinase activity//protein tyrosine kinase activity//protein serine/threonine kinase activity	GO:0005667//GO:0016023//GO:0005886	transcription factor complex//cytoplasmic membrane-bounded vesicle//plasma membrane	--	--
comp71229_c0	49.6252	3516.91	-6.1471	5.6497e-35	42.7553	3743	39545868	CAE03946.3	2020	0	OSJNba0093F12.20 [Oryza sativa Japonica Group]	57834092	AL607004.4	1038	0	Oryza sativa genomic DNA, chromosome 4, BAC clone: OSJNba0093F12, complete sequence	--	--	--	--	Q9C9L5	965	4.88e-112	Wall-associated receptor kinase-like 9 OS=Arabidopsis thaliana GN=WAKL9 PE=2 SV=1	PF13947//PF00069//PF08488//PF07714//PF00008//PF00942//PF07645	Wall-associated receptor kinase galacturonan-binding//Protein kinase domain//Wall-associated kinase//Protein tyrosine kinase//EGF-like domain//Cellulose binding domain//Calcium-binding EGF domain	GO:0006468//GO:0005975//GO:0009069//GO:0016310	protein phosphorylation//carbohydrate metabolic process//serine family amino acid metabolic process//phosphorylation	GO:0005524//GO:0005509//GO:0030248//GO:0005515//GO:0030247//GO:0004674//GO:0004672	ATP binding//calcium ion binding//cellulose binding//protein binding//polysaccharide binding//protein serine/threonine kinase activity//protein kinase activity	GO:0016021	integral to membrane	--	--
comp79260_c1	188.008	10143.2	-5.7536	6.0733e-35	167.732	6131	34395384	BAC84544.1	8752	0	putative tetratricopeptide repeat(TPR)-containing protein [Oryza sativa Japonica Group] >gi|50509533|dbj|BAD31229.1| putative tetratricopeptide repeat(TPR)-containing protein [Oryza sativa Japonica Group]	50510289	AP005831.5	2320	0	Oryza sativa Japonica Group genomic DNA, chromosome 7, BAC clone:B1123E10	K03255	TIF31, CLU1	protein TIF31	http://www.genome.jp/dbget-bin/www_bget?ko:K03255	F4J5S1	701	3.73e-73	Clustered mitochondria protein OS=Arabidopsis thaliana GN=FMT PE=2 SV=1	PF13181//PF13176//PF03117//PF00515	Tetratricopeptide repeat//Tetratricopeptide repeat//UL49 family//Tetratricopeptide repeat	GO:0016032	viral process	GO:0005515	protein binding	GO:0019033	viral tegument	KOG1839	Uncharacterized protein CLU1/cluA/TIF31 involved in mitochondrial morphology/distribution, also found associated with eIF-3
comp82802_c4	18434.9	31.0047	9.2157	6.3771e-35	19209.2	1523	52076120	BAD46633.1	1574	0	putative cysteine protease [Oryza sativa Japonica Group]	116639531	CT835871.1	953	0	Oryza sativa (indica cultivar-group) cDNA clone:OSIGCRA103L09, full insert sequence	K16292	CEP, CYSEP	KDEL-tailed cysteine endopeptidase	http://www.genome.jp/dbget-bin/www_bget?ko:K16292	P43156	671	5.1e-81	Thiol protease SEN102 OS=Hemerocallis sp. GN=SEN102 PE=2 SV=1	PF00112//PF03051	Papain family cysteine protease//Peptidase C1-like family	GO:0006508	proteolysis	GO:0004197//GO:0008234	cysteine-type endopeptidase activity//cysteine-type peptidase activity	GO:0016023	cytoplasmic membrane-bounded vesicle	KOG1543	Cysteine proteinase Cathepsin L
comp70316_c0	15.379	8592.07	-9.1259	8.3648e-35	12.0592	3754	215694797	BAG89988.1	4038	0	unnamed protein product [Oryza sativa Japonica Group]	115481315	NM_001070786.1	3228	0	Oryza sativa Japonica Group Os10g0181200 (Os10g0181200) mRNA, partial cds	--	--	--	--	Q0WLC6	2131	0	Pentatricopeptide repeat-containing protein At4g34830, chloroplastic OS=Arabidopsis thaliana GN=At4g34830/At4g34820 PE=2 SV=2	--	--	GO:0048255	mRNA stabilization	GO:0016740	transferase activity	GO:0009507	chloroplast	--	--
comp46961_c0	312.652	15978.4	-5.6754	9.693e-35	293.806	3233	115456345	NP_001051773.1	2798	0	Os03g0827700 [Oryza sativa Japonica Group] >gi|113550244|dbj|BAF13687.1| Os03g0827700, partial [Oryza sativa Japonica Group]	115456344	NM_001058308.1	2548	0	Oryza sativa Japonica Group Os03g0827700 (Os03g0827700) mRNA, partial cds	--	--	--	--	Q0DM51	2797	0	DEAD-box ATP-dependent RNA helicase 3, chloroplastic OS=Oryza sativa subsp. japonica GN=Os03g0827700 PE=2 SV=2	PF00270//PF02337//PF00271//PF08152//PF04851//PF00098//PF02542	DEAD/DEAH box helicase//Retroviral GAG p10 protein//Helicase conserved C-terminal domain//GUCT (NUC152) domain//Type III restriction enzyme, res subunit//Zinc knuckle//YgbB family	GO:0016114	terpenoid biosynthetic process	GO:0016787//GO:0008026//GO:0003677//GO:0004386//GO:0005524//GO:0046872//GO:0008685//GO:0005198//GO:0003723//GO:0008270//GO:0003676	hydrolase activity//ATP-dependent helicase activity//DNA binding//helicase activity//ATP binding//metal ion binding//2-C-methyl-D-erythritol 2,4-cyclodiphosphate synthase activity//structural molecule activity//RNA binding//zinc ion binding//nucleic acid binding	GO:0016020//GO:0005634//GO:0009570//GO:0019028	membrane//nucleus//chloroplast stroma//viral capsid	KOG0331	ATP-dependent RNA helicase
comp45950_c0	0	640.016	#NAME?	2.2175e-34	0	431	297723785	NP_001174256.1	189	2.33e-15	Os05g0190300 [Oryza sativa Japonica Group] >gi|57863859|gb|AAW56899.1| putative acid phosphatase [Oryza sativa Japonica Group] >gi|57863874|gb|AAW56914.1| putative acid phosphatase [Oryza sativa Japonica Group] >gi|125551131|gb|EAY96840.1| hypothetical protein OsI_18760 [Oryza sativa Indica Group] >gi|215679051|dbj|BAG96481.1| unnamed protein product [Oryza sativa Japonica Group] >gi|215692550|db…	297723784	NM_001187327.1	416	0	Oryza sativa Japonica Group Os05g0190300 (Os05g0190300) mRNA, complete cds	--	--	--	--	P27061	122	2.49e-07	Acid phosphatase 1 OS=Solanum lycopersicum GN=APS1 PE=2 SV=1	PF03767	HAD superfamily, subfamily IIIB (Acid phosphatase)	GO:0006771//GO:0019497	riboflavin metabolic process//hexachlorocyclohexane metabolic process	GO:0003993	acid phosphatase activity	GO:0016023	cytoplasmic membrane-bounded vesicle	--	--
comp85202_c0	7712.87	148.599	5.6978	3.2395e-34	7219.07	1727	125554588	EAZ00194.1	1580	0	hypothetical protein OsI_22198 [Oryza sativa Indica Group]	115467153	NM_001063711.1	1227	0	Oryza sativa Japonica Group Os06g0221200 (Os06g0221200) mRNA, complete cds	--	--	--	--	Q9SYT0	977	2.12e-126	Annexin D1 OS=Arabidopsis thaliana GN=ANN1 PE=1 SV=1	PF00191	Annexin	GO:0009408//GO:0009414//GO:0009409//GO:0009651	response to heat//response to water deprivation//response to cold//response to salt stress	GO:0005544//GO:0005509	calcium-dependent phospholipid binding//calcium ion binding	--	--	KOG0819	Annexin
comp83665_c2	27.5696	5063.75	-7.521	3.4365e-34	24.1184	1952	218201081	EEC83508.1	2149	0	hypothetical protein OsI_29072 [Oryza sativa Indica Group]	115476197	NM_001068230.1	790	0	Oryza sativa Japonica Group Os08g0382400 (Os08g0382400) mRNA, complete cds	--	--	--	--	Q9SSA5	1593	0	Peptidyl-prolyl cis-trans isomerase CYP38, chloroplastic OS=Arabidopsis thaliana GN=CYP38 PE=1 SV=1	PF00160	Cyclophilin type peptidyl-prolyl cis-trans isomerase/CLD	GO:0042742//GO:0000413//GO:0006457	defense response to bacterium//protein peptidyl-prolyl isomerization//protein folding	GO:0003755	peptidyl-prolyl cis-trans isomerase activity	GO:0009570//GO:0031977//GO:0009535	chloroplast stroma//thylakoid lumen//chloroplast thylakoid membrane	--	--
comp67390_c0	16.4176	1650.73	-6.6517	5.118e-34	5.48145	1450	218187836	EEC70263.1	1439	0	hypothetical protein OsI_01070 [Oryza sativa Indica Group]	115435549	NM_001049068.1	1164	0	Oryza sativa Japonica Group Os01g0237100 (Os01g0237100) mRNA, complete cds	K15637	PGAM5	serine/threonine-protein phosphatase PGAM5	http://www.genome.jp/dbget-bin/www_bget?ko:K15637	D3DFG8	219	1.07e-18	Phosphoserine phosphatase 1 OS=Hydrogenobacter thermophilus (strain DSM 6534 / IAM 12695 / TK-6) GN=pspA PE=1 SV=1	--	--	--	--	--	--	GO:0009536	plastid	KOG0235	Phosphoglycerate mutase
comp47336_c0	129.053	6509.44	-5.6565	5.2157e-34	161.155	1305	108707969	ABF95764.1	1004	6.05e-133	expressed protein [Oryza sativa Japonica Group] >gi|125552767|gb|EAY98476.1| hypothetical protein OsI_20389 [Oryza sativa Indica Group] >gi|125586136|gb|EAZ26800.1| hypothetical protein OsJ_10711 [Oryza sativa Japonica Group]	116639846	CT829807.1	918	0	Oryza sativa (indica cultivar-group) cDNA clone:OSIGCSA050P13, full insert sequence	--	--	--	--	P51204	147	4.96e-10	Uncharacterized protein ycf54 OS=Porphyra purpurea GN=ycf54 PE=3 SV=1	--	--	--	--	--	--	GO:0009507//GO:0009579	chloroplast//thylakoid	--	--
comp49809_c0	393.59	18718.6	-5.5716	7.3368e-34	324.502	1979	115480705	NP_001063946.1	1008	1.17e-128	Os09g0565200 [Oryza sativa Japonica Group] >gi|52076131|dbj|BAD46644.1| putative nucleic acid-binding protein [Oryza sativa Japonica Group] >gi|52076138|dbj|BAD46651.1| putative nucleic acid-binding protein [Oryza sativa Japonica Group] >gi|113632179|dbj|BAF25860.1| Os09g0565200 [Oryza sativa Japonica Group] >gi|215697272|dbj|BAG91266.1| unnamed protein product [Oryza sativa Japonica Group] >gi|2…	157887965	CT841755.1	1284	0	Oryza rufipogon (W1943) cDNA clone: ORW1943C103K06, full insert sequence	--	--	--	--	P19683	751	8.58e-92	31 kDa ribonucleoprotein, chloroplastic OS=Nicotiana sylvestris PE=1 SV=1	PF00076//PF00646	RNA recognition motif. (a.k.a. RRM, RBD, or RNP domain)//F-box domain	--	--	GO:0003676//GO:0000166//GO:0005515	nucleic acid binding//nucleotide binding//protein binding	GO:0009536	plastid	KOG0118	FOG: RRM domain
comp74952_c1	3.12929	844.018	-8.0753	8.396e-34	2.19258	2930	242063526	XP_002453052.1	1166	0	hypothetical protein SORBIDRAFT_04g037470 [Sorghum bicolor] >gi|241932883|gb|EES06028.1| hypothetical protein SORBIDRAFT_04g037470 [Sorghum bicolor]	115485234	NM_001074293.1	1806	0	Oryza sativa Japonica Group Os11g0416900 (Os11g0416900) mRNA, complete cds	--	--	--	--	Q9FF46	872	0	ABC transporter G family member 28 OS=Arabidopsis thaliana GN=ABCG28 PE=3 SV=1	PF00005//PF02367//PF00437//PF01695//PF00004//PF08477//PF06414//PF03193//PF03029	ABC transporter//Uncharacterised P-loop hydrolase UPF0079//Type II/IV secretion system protein//IstB-like ATP binding protein//ATPase family associated with various cellular activities (AAA)//Miro-like protein//Zeta toxin//Protein of unknown function, DUF258//Conserved hypothetical ATP binding protein	GO:0006810//GO:0006200//GO:0070526//GO:0007264	transport//ATP catabolic process//threonylcarbamoyladenosine biosynthetic process//small GTPase mediated signal transduction	GO:0005524//GO:0000166//GO:0016887//GO:0005525//GO:0016301//GO:0003924	ATP binding//nucleotide binding//ATPase activity//GTP binding//kinase activity//GTPase activity	GO:0005886//GO:0005622	plasma membrane//intracellular	KOG0061	Transporter, ABC superfamily (Breast cancer resistance protein)
comp47214_c0	1895.07	19.1021	6.6324	8.9785e-34	1520.55	625	56675806	CAC39085.2	782	6.99e-103	putative aquaporin [Oryza sativa]	115447704	NM_001054167.1	587	0	Oryza sativa Japonica Group Os02g0658100 (Os02g0658100) mRNA, complete cds	K09873	TIP	aquaporin TIP	http://www.genome.jp/dbget-bin/www_bget?ko:K09873	Q7XA61	778	7.49e-103	Probable aquaporin TIP2-1 OS=Oryza sativa subsp. japonica GN=TIP2-1 PE=2 SV=1	PF12270//PF00230	Cytochrome c oxidase subunit IV//Major intrinsic protein	GO:0072489//GO:0055114//GO:0015843//GO:0015992//GO:0006123//GO:0006810	methylammonium transmembrane transport//oxidation-reduction process//methylammonium transport//proton transport//mitochondrial electron transport, cytochrome c to oxygen//transport	GO:0051739//GO:0004129//GO:0015200//GO:0005215	ammonia transmembrane transporter activity//cytochrome-c oxidase activity//methylammonium transmembrane transporter activity//transporter activity	GO:0005886//GO:0009507//GO:0016021//GO:0016020//GO:0016023//GO:0009705//GO:0042807//GO:0045277	plasma membrane//chloroplast//integral to membrane//membrane//cytoplasmic membrane-bounded vesicle//plant-type vacuole membrane//central vacuole//respiratory chain complex IV	KOG0223	Aquaporin (major intrinsic protein family)
comp83951_c0	99.9758	5635.14	-5.8167	9.9471e-34	74.5477	1839	21672008	AAM74370.1	2183	0	Putative cytochrome P450 [Oryza sativa Japonica Group] >gi|22655759|gb|AAN04176.1| Putative cytochrome P450 [Oryza sativa Japonica Group]	115481255	NM_001070756.1	1508	0	Oryza sativa Japonica Group Os10g0166600 (Os10g0166600) mRNA, complete cds	K00517	E1.14.-.-	--	http://www.genome.jp/dbget-bin/www_bget?ko:K00517	Q8VWZ7	1111	2.28e-143	Geraniol 8-hydroxylase OS=Catharanthus roseus GN=CYP76B6 PE=1 SV=1	PF00067	Cytochrome P450	GO:0055114//GO:0006118	oxidation-reduction process//electron transport	GO:0005506//GO:0016705//GO:0004497//GO:0009055//GO:0020037	iron ion binding//oxidoreductase activity, acting on paired donors, with incorporation or reduction of molecular oxygen//monooxygenase activity//electron carrier activity//heme binding	--	--	KOG0156	Cytochrome P450 CYP2 subfamily
comp74620_c1	11.1977	2706.72	-7.9172	1.1991e-33	8.77032	4171	297596562	NP_001042775.2	2538	0	Os01g0286100 [Oryza sativa Japonica Group] >gi|215717101|dbj|BAG95464.1| unnamed protein product [Oryza sativa Japonica Group] >gi|255673123|dbj|BAF04689.2| Os01g0286100 [Oryza sativa Japonica Group]	115436033	NM_001049310.1	2365	0	Oryza sativa Japonica Group Os01g0286100 (Os01g0286100) mRNA, complete cds	--	--	--	--	O80536	261	6.39e-22	Transcription factor PIF3 OS=Arabidopsis thaliana GN=PIF3 PE=1 SV=1	PF00010	Helix-loop-helix DNA-binding domain	--	--	GO:0046983	protein dimerization activity	GO:0009536//GO:0005634	plastid//nucleus	--	--
comp33091_c0	5702.97	106.787	5.7389	1.4821e-33	5093.36	1975	42407856	BAD08998.1	1576	0	putative patatin [Oryza sativa Japonica Group] >gi|125561904|gb|EAZ07352.1| hypothetical protein OsI_29602 [Oryza sativa Indica Group] >gi|125603756|gb|EAZ43081.1| hypothetical protein OsJ_27671 [Oryza sativa Japonica Group]	116639636	CT835976.1	1203	0	Oryza sativa (indica cultivar-group) cDNA clone:OSIGCRA213I16, full insert sequence	--	--	--	--	Q3YJS9	563	1.11e-63	Patatin-3-Kuras 1 OS=Solanum tuberosum GN=pat3-k1 PE=1 SV=1	PF01734	Patatin-like phospholipase	GO:0006629	lipid metabolic process	GO:0016787	hydrolase activity	--	--	--	--
comp70899_c6	2.63285	5143.88	-10.932	1.4821e-33	1.09629	2079	115480830	NP_001064008.1	1347	0	Os10g0100300 [Oryza sativa Japonica Group] >gi|110288511|gb|ABG65881.1| Tic62 protein, putative, expressed [Oryza sativa Japonica Group] >gi|113638617|dbj|BAF25922.1| Os10g0100300 [Oryza sativa Japonica Group] >gi|215694371|dbj|BAG89364.1| unnamed protein product [Oryza sativa Japonica Group]	115480829	NM_001070543.1	1292	0	Oryza sativa Japonica Group Os10g0100300 (Os10g0100300) mRNA, complete cds	--	--	--	--	Q8H0U5	776	7.56e-102	Protein TIC 62, chloroplastic OS=Arabidopsis thaliana GN=TIC62 PE=1 SV=1	PF00106//PF01370	short chain dehydrogenase//NAD dependent epimerase/dehydratase family	GO:0008152//GO:0044237	metabolic process//cellular metabolic process	GO:0000166//GO:0050662//GO:0003824//GO:0016491	nucleotide binding//coenzyme binding//catalytic activity//oxidoreductase activity	GO:0009941//GO:0009535	chloroplast envelope//chloroplast thylakoid membrane	--	--
comp32575_c0	112.944	6038.1	-5.7404	1.4942e-33	93.1846	1149	116310889	CAH67829.1	937	5.77e-123	B0616E02-H0507E05.5 [Oryza sativa Indica Group] >gi|218194203|gb|EEC76630.1| hypothetical protein OsI_14566 [Oryza sativa Indica Group]	115456821	NM_001058546.1	1037	0	Oryza sativa Japonica Group Os04g0105700 (Os04g0105700) mRNA, complete cds	--	--	--	--	--	--	--	--	PF09726	Transmembrane protein	--	--	--	--	GO:0009570//GO:0016021	chloroplast stroma//integral to membrane	--	--
comp78224_c0	10.7796	1317.5	-6.9334	1.5728e-33	3.28887	998	38344657	CAE02319.2	1267	7.36e-173	OSJNBb0112E13.1 [Oryza sativa Japonica Group] >gi|38346564|emb|CAE03785.2| OSJNBa0063G07.9 [Oryza sativa Japonica Group] >gi|116309495|emb|CAH66563.1| OSIGBa0113K06.9 [Oryza sativa Indica Group] >gi|218194590|gb|EEC77017.1| hypothetical protein OsI_15361 [Oryza sativa Indica Group]	32489535	AL662972.3	714	0	Oryza sativa genomic DNA, chromosome 4, BAC clone: OSJNBa0063G07, complete sequence	--	--	--	--	Q9SAV1	138	5.84e-08	Myrosinase-binding protein-like At1g52030 OS=Arabidopsis thaliana GN=F-ATMBP PE=2 SV=1	--	--	--	--	--	--	--	--	--	--
comp81395_c0	668.253	30494.7	-5.512	1.6643e-33	561.3	1670	115444251	NP_001045905.1	1326	4.94e-178	Os02g0150900 [Oryza sativa Japonica Group] >gi|113535436|dbj|BAF07819.1| Os02g0150900 [Oryza sativa Japonica Group] >gi|215695124|dbj|BAG90315.1| unnamed protein product [Oryza sativa Japonica Group] >gi|215768253|dbj|BAH00482.1| unnamed protein product [Oryza sativa Japonica Group]	115444250	NM_001052440.1	1376	0	Oryza sativa Japonica Group Os02g0150900 (Os02g0150900) mRNA, complete cds	--	--	--	--	--	--	--	--	PF06416	Protein of unknown function (DUF1076)	GO:0072519//GO:0016567	parasitism//protein ubiquitination	GO:0004842//GO:0008270	ubiquitin-protein ligase activity//zinc ion binding	--	--	--	--
comp33167_c0	1099.62	7.30225	7.2344	1.7887e-33	969.12	1256	297724615	NP_001174671.1	735	1.88e-93	Os06g0226050 [Oryza sativa Japonica Group] >gi|51535011|dbj|BAD37295.1| putative SalT protein precursor [Oryza sativa Japonica Group] >gi|125554621|gb|EAZ00227.1| hypothetical protein OsI_22234 [Oryza sativa Indica Group] >gi|125596559|gb|EAZ36339.1| hypothetical protein OsJ_20666 [Oryza sativa Japonica Group] >gi|255676850|dbj|BAH93399.1| Os06g0226050 [Oryza sativa Japonica Group]	42415338	AP003513.2	612	0	Oryza sativa Japonica Group genomic DNA, chromosome 6, PAC clone:P0690H04	--	--	--	--	A2WPN7	441	7.26e-51	Salt stress-induced protein OS=Oryza sativa subsp. indica GN=SALT PE=1 SV=2	--	--	--	--	--	--	--	--	--	--
comp81152_c0	28.0793	2171.2	-6.2728	2.4983e-33	10.9629	944	115469720	NP_001058459.1	951	1.51e-125	Os06g0697000 [Oryza sativa Japonica Group] >gi|53793227|dbj|BAD54452.1| putative xyloglucan endotransglycosylase [Oryza sativa Japonica Group] >gi|113596499|dbj|BAF20373.1| Os06g0697000 [Oryza sativa Japonica Group] >gi|125556617|gb|EAZ02223.1| hypothetical protein OsI_24318 [Oryza sativa Indica Group] >gi|215740620|dbj|BAG97276.1| unnamed protein product [Oryza sativa Japonica Group]	116631855	CT831659.1	802	0	Oryza sativa (indica cultivar-group) cDNA clone:OSIGCEA023E18, full insert sequence	K08235	E2.4.1.207	xyloglucan:xyloglucosyl transferase	http://www.genome.jp/dbget-bin/www_bget?ko:K08235	Q38907	698	1.22e-88	Probable xyloglucan endotransglucosylase/hydrolase protein 25 OS=Arabidopsis thaliana GN=XTH25 PE=2 SV=2	PF06955//PF00722	Xyloglucan endo-transglycosylase (XET) C-terminus//Glycosyl hydrolases family 16	GO:0007568//GO:0009741//GO:0006073//GO:0009612//GO:0009739//GO:0009733//GO:0042545//GO:0010411//GO:0080022//GO:0005975//GO:0009408//GO:0009409	aging//response to brassinosteroid stimulus//cellular glucan metabolic process//response to mechanical stimulus//response to gibberellin stimulus//response to auxin stimulus//cell wall modification//xyloglucan metabolic process//primary root development//carbohydrate metabolic process//response to heat//response to cold	GO:0016762//GO:0004553//GO:0080039	xyloglucan:xyloglucosyl transferase activity//hydrolase activity, hydrolyzing O-glycosyl compounds//xyloglucan endotransglucosylase activity	GO:0048046//GO:0005618//GO:0005886//GO:0009505//GO:0016023	apoplast//cell wall//plasma membrane//plant-type cell wall//cytoplasmic membrane-bounded vesicle	--	--
comp45247_c0	10.688	1252.9	-6.8731	2.5848e-33	10.9629	2324	115452873	NP_001050037.1	2524	0	Os03g0336000 [Oryza sativa Japonica Group] >gi|108708021|gb|ABF95816.1| expressed protein [Oryza sativa Japonica Group] >gi|113548508|dbj|BAF11951.1| Os03g0336000 [Oryza sativa Japonica Group] >gi|125543773|gb|EAY89912.1| hypothetical protein OsI_11461 [Oryza sativa Indica Group] >gi|215712300|dbj|BAG94427.1| unnamed protein product [Oryza sativa Japonica Group]	71061480	AC125496.3	2321	0	Oryza sativa Japonica Group chromosome 3 clone OSJNBb0098H14, complete sequence	--	--	--	--	Q3EDF8	481	4.4e-50	Pentatricopeptide repeat-containing protein At1g09900 OS=Arabidopsis thaliana GN=At1g09900 PE=2 SV=1	PF13176//PF07721//PF04995//PF04055	Tetratricopeptide repeat//Tetratricopeptide repeat//Heme exporter protein D (CcmD)//Radical SAM superfamily	GO:0015886//GO:0017004	heme transport//cytochrome complex assembly	GO:0042802//GO:0003824//GO:0005515//GO:0051536	identical protein binding//catalytic activity//protein binding//iron-sulfur cluster binding	GO:0016021	integral to membrane	--	--
comp32768_c0	2750.29	44.2809	5.9568	4.285e-33	2469.94	1916	47497872	BAD20056.1	1403	0	putative embryogenic callus protein 98b [Oryza sativa Japonica Group] >gi|50252043|dbj|BAD27975.1| putative embryogenic callus protein 98b [Oryza sativa Japonica Group] >gi|125581537|gb|EAZ22468.1| hypothetical protein OsJ_06136 [Oryza sativa Japonica Group]	50252013	AP004801.3	1331	0	Oryza sativa Japonica Group genomic DNA, chromosome 2, PAC clone:P0613F08	K09273	UBTF	upstream-binding transcription factor	http://www.genome.jp/dbget-bin/www_bget?ko:K09273	Q9SUP7	582	1.06e-65	High mobility group B protein 6 OS=Arabidopsis thaliana GN=HMGB6 PE=2 SV=1	PF08073	CHDNT (NUC034) domain	GO:0006355	regulation of transcription, DNA-dependent	GO:0005524//GO:0016818//GO:0003677//GO:0008270	ATP binding//hydrolase activity, acting on acid anhydrides, in phosphorus-containing anhydrides//DNA binding//zinc ion binding	GO:0005634	nucleus	KOG0381	HMG box-containing protein
comp88304_c0	8.27087	1126.37	-7.0894	5.763e-33	6.57774	904	115459980	NP_001053590.1	745	5.4e-96	Os04g0568600 [Oryza sativa Japonica Group] >gi|38344368|emb|CAE02247.2| OSJNBb0032E06.2 [Oryza sativa Japonica Group] >gi|113565161|dbj|BAF15504.1| Os04g0568600 [Oryza sativa Japonica Group]	21742365	AL663003.2	878	0	Oryza sativa genomic DNA, chromosome 4, BAC clone: OSJNBb0032E06, complete sequence	--	--	--	--	O26351	193	3.16e-16	Uncharacterized protein MTH_249 OS=Methanothermobacter thermautotrophicus (strain ATCC 29096 / DSM 1053 / JCM 10044 / NBRC 100330 / Delta H) GN=MTH_249 PE=3 SV=1	--	--	GO:0005975	carbohydrate metabolic process	GO:0030246	carbohydrate binding	--	--	--	--
comp84764_c0	30.7772	2159.5	-6.1327	6.6512e-33	30.6961	4585	50252519	BAD28695.1	1896	0	serine/threonine-specific receptor protein kinase-like [Oryza sativa Japonica Group] >gi|50252783|dbj|BAD29017.1| serine/threonine-specific receptor protein kinase-like [Oryza sativa Japonica Group]	116012058	AK242693.1	946	0	Oryza sativa Japonica Group cDNA, clone: J090035M04, full insert sequence	--	--	--	--	Q9FZB1	769	3.94e-84	Probable LRR receptor-like serine/threonine-protein kinase At1g51880 OS=Arabidopsis thaliana GN=At1g51880 PE=2 SV=1	PF00069//PF07714	Protein kinase domain//Protein tyrosine kinase	GO:0006468//GO:0009069//GO:0016310	protein phosphorylation//serine family amino acid metabolic process//phosphorylation	GO:0005524//GO:0004674//GO:0004672	ATP binding//protein serine/threonine kinase activity//protein kinase activity	--	--	--	--
comp71694_c1	690.12	1.04318	9.3697	6.878e-33	576.648	1286	218202364	EEC84791.1	733	5.48e-88	hypothetical protein OsI_31848 [Oryza sativa Indica Group]	115479880	NM_001070069.1	1138	0	Oryza sativa Japonica Group Os09g0489500 (Os09g0489500) mRNA, complete cds	K14431	TGA	transcription factor TGA	http://www.genome.jp/dbget-bin/www_bget?ko:K14431	--	--	--	--	PF03964	Chorion family 2	GO:0006355//GO:0007275	regulation of transcription, DNA-dependent//multicellular organismal development	GO:0003700//GO:0043565	sequence-specific DNA binding transcription factor activity//sequence-specific DNA binding	GO:0005667//GO:0042600	transcription factor complex//chorion	--	--
comp34253_c0	79.5854	4993.89	-5.9715	7.3371e-33	80.0291	1451	222623832	EEE57964.1	1139	4.43e-151	hypothetical protein OsJ_08701 [Oryza sativa Japonica Group]	115449192	NM_001054911.1	1161	0	Oryza sativa Japonica Group Os02g0794400 (Os02g0794400) mRNA, complete cds	K02520	infC, MTIF3	translation initiation factor IF-3	http://www.genome.jp/dbget-bin/www_bget?ko:K02520	P72874	248	6.08e-23	Translation initiation factor IF-3 OS=Synechocystis sp. (strain PCC 6803 / Kazusa) GN=infC PE=3 SV=1	PF05198//PF00707	Translation initiation factor IF-3, N-terminal domain//Translation initiation factor IF-3, C-terminal domain	GO:0006446//GO:0006413	regulation of translational initiation//translational initiation	GO:0003743	translation initiation factor activity	GO:0009507//GO:0005840	chloroplast//ribosome	--	--
comp73757_c1	7.1864	1062.27	-7.2077	7.4877e-33	7.67403	2086	39545604	CAE02848.3	438	1.83e-48	OSJNBa0014F04.14 [Oryza sativa Japonica Group]	57834076	AL606449.4	1135	0	Oryza sativa genomic DNA, chromosome 4, BAC clone: OSJNBa0014F04, complete sequence	--	--	--	--	--	--	--	--	PF08654//PF04048//PF08463//PF08826//PF06810//PF04111//PF07544//PF01496//PF09177//PF07851//PF00435//PF05615//PF10186//PF07926	DASH complex subunit Dad2//Sec8 exocyst complex component specific domain//EcoEI R protein C-terminal//DMPK coiled coil domain like//Phage minor structural protein GP20//Autophagy protein Apg6//RNA polymerase II transcription mediator complex subunit 9//V-type ATPase 116kDa subunit family//Syntaxin 6, N-terminal//TMPIT-like protein//Spectrin repeat//Tho complex subunit 7//UV radiation resistance …	GO:0006357//GO:0006606//GO:0016310//GO:0015991//GO:0048193//GO:0015992//GO:0006304//GO:0007067//GO:0006468//GO:0015031//GO:0006914//GO:0010508//GO:0006904//GO:0009069//GO:0006397	regulation of transcription from RNA polymerase II promoter//protein import into nucleus//phosphorylation//ATP hydrolysis coupled proton transport//Golgi vesicle transport//proton transport//DNA modification//mitosis//protein phosphorylation//protein transport//autophagy//positive regulation of autophagy//vesicle docking involved in exocytosis//serine family amino acid metabolic process//mRNA pro…	GO:0005524//GO:0003677//GO:0005515//GO:0005198//GO:0004674//GO:0001104//GO:0015078//GO:0003824	ATP binding//DNA binding//protein binding//structural molecule activity//protein serine/threonine kinase activity//RNA polymerase II transcription cofactor activity//hydrogen ion transmembrane transporter activity//catalytic activity	GO:0016020//GO:0016021//GO:0016592//GO:0000445//GO:0033179//GO:0000145//GO:0005643//GO:0042729//GO:0072686	membrane//integral to membrane//mediator complex//THO complex part of transcription export complex//proton-transporting V-type ATPase, V0 domain//exocyst//nuclear pore//DASH complex//mitotic spindle	--	--
comp43473_c0	6.47427	1009.64	-7.2849	1.0151e-32	2.19258	1193	115481458	NP_001064322.1	801	4.96e-102	Os10g0209700 [Oryza sativa Japonica Group] >gi|19881635|gb|AAM01036.1|AC091735_9 Putative ATFP3 [Oryza sativa Japonica Group] >gi|31430935|gb|AAP52780.1| heavy metal-associated domain containing protein, expressed [Oryza sativa Japonica Group] >gi|113638931|dbj|BAF26236.1| Os10g0209700 [Oryza sativa Japonica Group] >gi|125590875|gb|EAZ31225.1| hypothetical protein OsJ_15324 [Oryza sativa Japonica…	115481457	NM_001070857.1	1168	0	Oryza sativa Japonica Group Os10g0209700 (Os10g0209700) mRNA, complete cds	--	--	--	--	--	--	--	--	PF05461//PF00935//PF00403//PF00527	Apolipoprotein L//Ribosomal protein L44//Heavy-metal-associated domain//E7 protein, Early protein	GO:0042254//GO:0006869//GO:0006412//GO:0042157//GO:0006355//GO:0030001	ribosome biogenesis//lipid transport//translation//lipoprotein metabolic process//regulation of transcription, DNA-dependent//metal ion transport	GO:0008289//GO:0046872//GO:0003735//GO:0003677//GO:0003700	lipid binding//metal ion binding//structural constituent of ribosome//DNA binding//sequence-specific DNA binding transcription factor activity	GO:0005840//GO:0005622//GO:0005576//GO:0005667	ribosome//intracellular//extracellular region//transcription factor complex	--	--
comp47011_c0	0.418123	625.001	-10.546	1.0151e-32	0	277	--	--	--	--	--	157888182	CT841973.1	257	6.79e-131	Oryza rufipogon (W1943) cDNA clone: ORW1943C104B13, full insert sequence	--	--	--	--	--	--	--	--	--	--	--	--	--	--	--	--	--	--
comp75791_c0	5.80793	988.511	-7.4111	1.0334e-32	5.48145	1260	218194352	EEC76779.1	1006	1.98e-132	hypothetical protein OsI_14874 [Oryza sativa Indica Group]	297728134	NM_001189502.1	683	0	Oryza sativa Japonica Group Os11g0219000 (Os11g0219000) mRNA, complete cds	--	--	--	--	--	--	--	--	PF02190//PF00848	ATP-dependent protease La (LON) domain//Ring hydroxylating alpha subunit (catalytic domain)	GO:0006508//GO:0055114//GO:0006510//GO:0019439	proteolysis//oxidation-reduction process//ATP-dependent proteolysis//aromatic compound catabolic process	GO:0004176//GO:0016708//GO:0051537//GO:0005506	ATP-dependent peptidase activity//oxidoreductase activity, acting on paired donors, with incorporation or reduction of molecular oxygen, NAD(P)H as one donor, and incorporation of two atoms of oxygen into one donor//2 iron, 2 sulfur cluster binding//iron ion binding	GO:0009507	chloroplast	--	--
comp47730_c0	5.76213	4778.6	-9.6958	1.1223e-32	2.19258	1907	115457984	NP_001052592.1	2381	0	Os04g0379700 [Oryza sativa Japonica Group] >gi|113564163|dbj|BAF14506.1| Os04g0379700 [Oryza sativa Japonica Group]	115457983	NM_001059127.1	1856	0	Oryza sativa Japonica Group Os04g0379700 (Os04g0379700) mRNA, complete cds	K09839	VDE, NPQ1	violaxanthin de-epoxidase	http://www.genome.jp/dbget-bin/www_bget?ko:K09839	Q39249	1532	0	Violaxanthin de-epoxidase, chloroplastic OS=Arabidopsis thaliana GN=VDE1 PE=1 SV=1	PF05922//PF07137	Peptidase inhibitor I9//Violaxanthin de-epoxidase (VDE)	GO:0010028//GO:0015994//GO:0006631//GO:0043086//GO:0009408//GO:0055114	xanthophyll cycle//chlorophyll metabolic process//fatty acid metabolic process//negative regulation of catalytic activity//response to heat//oxidation-reduction process	GO:0042802//GO:0004252//GO:0046422	identical protein binding//serine-type endopeptidase activity//violaxanthin de-epoxidase activity	GO:0009507//GO:0009543	chloroplast//chloroplast thylakoid lumen	--	--
comp88369_c0	688.687	0.934884	9.5248	1.1241e-32	606.248	925	--	--	--	--	--	38569132	AL731634.4	36	1.76e-07	Oryza sativa genomic DNA, chromosome 4, BAC clone: OSJNBb0033P05, complete sequence	--	--	--	--	--	--	--	--	--	--	--	--	--	--	--	--	--	--
comp82334_c1	10.3157	1187.02	-6.8464	1.8111e-32	13.1555	803	115466042	NP_001056620.1	732	3.42e-92	Os06g0116400 [Oryza sativa Japonica Group] >gi|24413960|dbj|BAC22212.1| high-affinity nickel-transport protein-like [Oryza sativa Japonica Group] >gi|113594660|dbj|BAF18534.1| Os06g0116400 [Oryza sativa Japonica Group] >gi|125553813|gb|EAY99418.1| hypothetical protein OsI_21389 [Oryza sativa Indica Group] >gi|167857807|gb|ACA03878.1| chloroplast zebra-necrosis protein [Oryza sativa Japonica Group…	167857806	EU430513.1	789	0	Oryza sativa Japonica Group chloroplast zebra-necrosis protein (ZN) mRNA, complete cds; nuclear gene for chloroplast product	--	--	--	--	--	--	--	--	PF02272//PF03824	DHHA1 domain//High-affinity nickel-transport protein	GO:0035444//GO:0006824//GO:0055085//GO:0015675	nickel cation transmembrane transport//cobalt ion transport//transmembrane transport//nickel cation transport	GO:0015099//GO:0015087//GO:0046872//GO:0003676	nickel cation transmembrane transporter activity//cobalt ion transmembrane transporter activity//metal ion binding//nucleic acid binding	GO:0016021	integral to membrane	--	--
comp47721_c1	117.216	5783.49	-5.6247	2.4871e-32	87.7032	934	62733593	AAX95710.1	386	2.29e-42	Remorin, C-terminal region, putative [Oryza sativa Japonica Group] >gi|110289360|gb|ABB47854.2| Remorin, C-terminal region family protein, expressed [Oryza sativa Japonica Group] >gi|125532561|gb|EAY79126.1| hypothetical protein OsI_34233 [Oryza sativa Indica Group] >gi|125575326|gb|EAZ16610.1| hypothetical protein OsJ_32083 [Oryza sativa Japonica Group]	116637360	CT828516.1	643	0	Oryza sativa (indica cultivar-group) cDNA clone:OSIGCSN043L19, full insert sequence	--	--	--	--	P93788	162	6.01e-12	Remorin OS=Solanum tuberosum PE=1 SV=1	--	--	--	--	--	--	GO:0005773//GO:0005886	vacuole//plasma membrane	--	--
comp61693_c0	46.4236	10291.9	-7.7924	2.7708e-32	47.1404	2439	218189525	EEC71952.1	2792	0	hypothetical protein OsI_04777 [Oryza sativa Indica Group]	115441602	NM_001051616.1	2160	0	Oryza sativa Japonica Group Os01g0896500 (Os01g0896500) mRNA, complete cds	--	--	--	--	Q9FN48	184	4.92e-13	Calcium sensing receptor, chloroplastic OS=Arabidopsis thaliana GN=CAS PE=1 SV=1	PF02323	Egg-laying hormone precursor	GO:0007165//GO:0007275	signal transduction//multicellular organismal development	GO:0005179	hormone activity	GO:0005576	extracellular region	--	--
comp78035_c0	65.5006	3894.66	-5.8938	3.0651e-32	52.6219	2556	125556830	EAZ02436.1	2241	0	hypothetical protein OsI_24538 [Oryza sativa Indica Group] >gi|264665558|gb|ACY70856.1| phytoene synthase [Oryza sativa Indica Group] >gi|264665560|gb|ACY70857.1| phytoene synthase [Oryza sativa Indica Group]	115470095	NM_001065182.1	1657	0	Oryza sativa Japonica Group Os06g0729000 (Os06g0729000) mRNA, complete cds	K02291	crtB	phytoene synthase	http://www.genome.jp/dbget-bin/www_bget?ko:K02291	P49085	1733	0	Phytoene synthase, chloroplastic OS=Zea mays GN=Y1 PE=3 SV=1	PF00494	Squalene/phytoene synthase	GO:0016117//GO:0009058	carotenoid biosynthetic process//biosynthetic process	GO:0016765//GO:0016740	transferase activity, transferring alkyl or aryl (other than methyl) groups//transferase activity	--	--	--	--
comp78317_c0	0	557.093	#NAME?	3.3649e-32	1.09629	1145	77553562	ABA96358.1	957	1.45e-125	hypothetical protein LOC_Os12g03350 [Oryza sativa Japonica Group] >gi|125535651|gb|EAY82139.1| hypothetical protein OsI_37333 [Oryza sativa Indica Group]	115483974	NM_001072181.1	851	0	Oryza sativa Japonica Group Os11g0130200 (Os11g0130200) mRNA, complete cds	--	--	--	--	--	--	--	--	--	--	--	--	--	--	--	--	--	--
comp80831_c0	169.54	7754.31	-5.5153	3.4204e-32	124.977	6152	50080253	AAT69588.1	4269	0	hypothetical protein [Oryza sativa Japonica Group] >gi|222632650|gb|EEE64782.1| hypothetical protein OsJ_19638 [Oryza sativa Japonica Group]	50080242	AC098832.3	2754	0	Oryza sativa Japonica Group chromosome 5 clone OJ1268_B08, complete sequence	--	--	--	--	Q9M9E2	2318	0	Pentatricopeptide repeat-containing protein At1g15510, chloroplastic OS=Arabidopsis thaliana GN=PCMP-H73 PE=2 SV=1	PF02607//PF13176//PF00637	B12 binding domain//Tetratricopeptide repeat//Region in Clathrin and VPS	GO:0006886//GO:0016192//GO:0009086	intracellular protein transport//vesicle-mediated transport//methionine biosynthetic process	GO:0008705//GO:0046872//GO:0005515//GO:0031419	methionine synthase activity//metal ion binding//protein binding//cobalamin binding	--	--	--	--
comp84339_c1	12454.3	309.384	5.3311	4.8362e-32	12218.1	901	115465283	NP_001056241.1	322	4.94e-34	Os05g0550300 [Oryza sativa Japonica Group] >gi|47900529|gb|AAT39264.1| putative lipid transfer protein [Oryza sativa Japonica Group] >gi|113579792|dbj|BAF18155.1| Os05g0550300 [Oryza sativa Japonica Group] >gi|125553217|gb|EAY98926.1| hypothetical protein OsI_20881 [Oryza sativa Indica Group] >gi|215692907|dbj|BAG88327.1| unnamed protein product [Oryza sativa Japonica Group]	41581466	AC135925.2	897	0	Oryza sativa Japonica Group chromosome 5 clone P0560C03, complete sequence	--	--	--	--	A2XBN5	190	1.25e-16	Non-specific lipid-transfer protein 2 OS=Oryza sativa subsp. indica GN=LTP-2 PE=2 SV=2	--	--	GO:0006869	lipid transport	--	--	GO:0016023	cytoplasmic membrane-bounded vesicle	--	--
comp39338_c0	18.8806	1556.68	-6.3654	5.9814e-32	25.2147	2605	125526790	EAY74904.1	2841	0	hypothetical protein OsI_02796 [Oryza sativa Indica Group]	389608053	AP011525.1	2599	0	Oryza sativa Japonica Group DNA, clone: Jam27F05, chromosome 1, complete sequence, cultivar: Jamaica	--	--	--	--	Q9FM64	1198	1.11e-148	Pentatricopeptide repeat-containing protein At5g55740, chloroplastic OS=Arabidopsis thaliana GN=CRR21 PE=2 SV=1	--	--	--	--	--	--	--	--	--	--
comp46651_c0	3116.52	60.0767	5.697	6.056e-32	2787.86	1352	115475465	NP_001061329.1	1278	2.69e-173	Os08g0239300 [Oryza sativa Japonica Group] >gi|113623298|dbj|BAF23243.1| Os08g0239300 [Oryza sativa Japonica Group] >gi|215765405|dbj|BAG87102.1| unnamed protein product [Oryza sativa Japonica Group] >gi|222640159|gb|EEE68291.1| hypothetical protein OsJ_26539 [Oryza sativa Japonica Group]	115475464	NM_001067864.1	1132	0	Oryza sativa Japonica Group Os08g0239300 (Os08g0239300) mRNA, complete cds	--	--	--	--	Q9ZT66	654	5.63e-80	Endo-1,3;1,4-beta-D-glucanase OS=Zea mays PE=1 SV=1	PF00326//PF01738	Prolyl oligopeptidase family//Dienelactone hydrolase family	GO:0006508	proteolysis	GO:0008236//GO:0016787	serine-type peptidase activity//hydrolase activity	GO:0016023	cytoplasmic membrane-bounded vesicle	KOG3043	Predicted hydrolase related to dienelactone hydrolase
comp75757_c0	756.351	2.66209	8.1503	6.3958e-32	657.774	1400	125560222	EAZ05670.1	592	1.33e-69	hypothetical protein OsI_27898 [Oryza sativa Indica Group]	37806145	AP004698.3	1377	0	Oryza sativa Japonica Group genomic DNA, chromosome 8, PAC clone:P0498E12	--	--	--	--	Q9S7C9	278	4.03e-26	Putative DNA-binding protein ESCAROLA OS=Arabidopsis thaliana GN=ESC PE=2 SV=1	--	--	--	--	--	--	--	--	--	--
comp34026_c0	6.89239	12065.7	-10.774	8.0679e-32	9.8666	1287	115469830	NP_001058514.1	850	2.97e-109	Os06g0705100 [Oryza sativa Japonica Group] >gi|53792766|dbj|BAD53801.1| putative thylakoid lumenal 16.5 kDa protein, chloroplast precursor [Oryza sativa Japonica Group] >gi|113596554|dbj|BAF20428.1| Os06g0705100 [Oryza sativa Japonica Group] >gi|215686385|dbj|BAG87646.1| unnamed protein product [Oryza sativa Japonica Group] >gi|215765654|dbj|BAG87351.1| unnamed protein product [Oryza sativa Japon…	115469829	NM_001065049.1	1138	0	Oryza sativa Japonica Group Os06g0705100 (Os06g0705100) mRNA, complete cds	--	--	--	--	O22773	445	1.95e-50	Thylakoid lumenal 16.5 kDa protein, chloroplastic OS=Arabidopsis thaliana GN=At4g02530 PE=1 SV=3	PF01601//PF10414	Coronavirus S2 glycoprotein//Sirohaem synthase dimerisation region	GO:0055114//GO:0061025//GO:0046813//GO:0006779	oxidation-reduction process//membrane fusion//virion attachment, binding of host cell surface receptor//porphyrin-containing compound biosynthetic process	--	--	GO:0009543//GO:0009535//GO:0016021//GO:0009570//GO:0019031	chloroplast thylakoid lumen//chloroplast thylakoid membrane//integral to membrane//chloroplast stroma//viral envelope	--	--
comp68857_c0	85.4982	8193.61	-6.5825	8.2416e-32	64.6811	2028	218192573	EEC75000.1	1079	1.18e-140	hypothetical protein OsI_11062 [Oryza sativa Indica Group]	27228806	AC134232.2	2010	0	Oryza sativa Japonica Group chromosome 3 clone OSJNBa0013D02, complete sequence	K02864	RP-L10, rplJ	large subunit ribosomal protein L10	http://www.genome.jp/dbget-bin/www_bget?ko:K02864	O80362	732	5.92e-90	50S ribosomal protein L10, chloroplastic OS=Nicotiana tabacum GN=RPL10 PE=2 SV=1	PF00466	Ribosomal protein L10	GO:0042254	ribosome biogenesis	--	--	GO:0009570//GO:0005622//GO:0022626	chloroplast stroma//intracellular//cytosolic ribosome	--	--
comp73020_c0	12.9943	1279.2	-6.6212	8.3733e-32	13.1555	3494	215768832	BAH01061.1	4333	0	unnamed protein product [Oryza sativa Japonica Group]	37992239	AC098598.2	3475	0	Oryza sativa Japonica Group chromosome 5 clone OJ1007_H05, complete sequence	--	--	--	--	Q9SV26	1715	0	Pentatricopeptide repeat-containing protein At4g01030, mitochondrial OS=Arabidopsis thaliana GN=PCMP-H65 PE=2 SV=2	--	--	--	--	--	--	--	--	--	--
comp32666_c0	11.4917	9566.65	-9.7013	1.199e-31	4.38516	1069	115472001	NP_001059599.1	506	6.03e-60	Os07g0469100 [Oryza sativa Japonica Group] >gi|34393236|dbj|BAC83086.1| unknown protein [Oryza sativa Japonica Group] >gi|113611135|dbj|BAF21513.1| Os07g0469100 [Oryza sativa Japonica Group] >gi|215692620|dbj|BAG88040.1| unnamed protein product [Oryza sativa Japonica Group] >gi|215767754|dbj|BAG99982.1| unnamed protein product [Oryza sativa Japonica Group] >gi|222637002|gb|EEE67134.1| hypothetica…	150171843	CU406270.1	756	0	Oryza rufipogon (W1943) cDNA clone: ORW1943C113A08, full insert sequence	--	--	--	--	Q8LCA1	266	4.21e-26	Thylakoid membrane phosphoprotein 14 kDa, chloroplastic OS=Arabidopsis thaliana GN=TMP14 PE=1 SV=2	PF02434	Fringe-like	--	--	GO:0016757	transferase activity, transferring glycosyl groups	GO:0005739//GO:0016020	mitochondrion//membrane	--	--
comp61334_c0	41.805	8544.42	-7.6752	1.9493e-31	36.1775	971	115435970	NP_001042743.1	374	6.88e-41	Os01g0278900 [Oryza sativa Japonica Group] >gi|56783750|dbj|BAD81162.1| ribosomal protein, chloroplast -like [Oryza sativa Japonica Group] >gi|113532274|dbj|BAF04657.1| Os01g0278900 [Oryza sativa Japonica Group] >gi|125525398|gb|EAY73512.1| hypothetical protein OsI_01394 [Oryza sativa Indica Group] >gi|215767780|dbj|BAH00009.1| unnamed protein product [Oryza sativa Japonica Group] >gi|222618198|g…	6721501	AP001072.1	795	0	Oryza sativa Japonica Group genomic DNA, chromosome 1, PAC clone:P0025D05	--	--	--	--	--	--	--	--	PF01608//PF06416	I/LWEQ domain//Protein of unknown function (DUF1076)	GO:0016567//GO:0072519	protein ubiquitination//parasitism	GO:0004842//GO:0003779	ubiquitin-protein ligase activity//actin binding	GO:0005840//GO:0009536	ribosome//plastid	--	--
comp67756_c0	50.2916	2773.49	-5.7852	2.221e-31	42.7553	2425	125546387	EAY92526.1	2768	0	hypothetical protein OsI_14265 [Oryza sativa Indica Group]	115456508	NM_001058390.1	1782	0	Oryza sativa Japonica Group Os03g0841900 (Os03g0841900) mRNA, complete cds	--	--	--	--	Q2VEX9	500	2.11e-52	Prolycopene isomerase, chloroplastic OS=Daucus carota GN=CRTISO PE=2 SV=1	PF01266//PF01593//PF00070//PF05834//PF07992//PF01134	FAD dependent oxidoreductase//Flavin containing amine oxidoreductase//Pyridine nucleotide-disulphide oxidoreductase//Lycopene cyclase protein//Pyridine nucleotide-disulphide oxidoreductase//Glucose inhibited division protein A	GO:0055114//GO:0016117//GO:0008033	oxidation-reduction process//carotenoid biosynthetic process//tRNA processing	GO:0050660//GO:0016705//GO:0016491	flavin adenine dinucleotide binding//oxidoreductase activity, acting on paired donors, with incorporation or reduction of molecular oxygen//oxidoreductase activity	GO:0009507	chloroplast	KOG4254	Phytoene desaturase
comp61459_c0	87.7707	3900.08	-5.4736	2.508e-31	100.859	940	115477094	NP_001062143.1	1422	0	Os08g0498400 [Oryza sativa Japonica Group] >gi|75326706|sp|Q7F8T6.1|OMT17_ORYSJ RecName: Full=Tricin synthase 2; AltName: Full=Caffeoyl-CoA 3-O-methyltransferase ROMT17 >gi|42407315|dbj|BAD08718.1| putative caffeoyl-CoA O-methyltransferase 1 [Oryza sativa Japonica Group] >gi|113624112|dbj|BAF24057.1| Os08g0498400 [Oryza sativa Japonica Group] >gi|215692674|dbj|BAG88094.1| unnamed protein product …	116638600	CT829156.1	939	0	Oryza sativa (indica cultivar-group) cDNA clone:OSIGCRA121G04, full insert sequence	--	--	--	--	Q7F8T6	1422	0	Tricin synthase 2 OS=Oryza sativa subsp. japonica GN=ROMT-17 PE=1 SV=1	PF01596//PF04989	O-methyltransferase//Cephalosporin hydroxylase	GO:0008610//GO:0032259	lipid biosynthetic process//methylation	GO:0046872//GO:0008168//GO:0008171//GO:0008757	metal ion binding//methyltransferase activity//O-methyltransferase activity//S-adenosylmethionine-dependent methyltransferase activity	GO:0016023//GO:0005739	cytoplasmic membrane-bounded vesicle//mitochondrion	KOG1663	O-methyltransferase
comp61652_c1	765.867	3.12954	7.935	2.6432e-31	669.833	570	115461939	NP_001054569.1	393	4.02e-43	Os05g0134800 [Oryza sativa Japonica Group] >gi|55701001|tpe|CAH69309.1| TPA: class III peroxidase 67 precursor [Oryza sativa Japonica Group] >gi|113578120|dbj|BAF16483.1| Os05g0134800 [Oryza sativa Japonica Group] >gi|222630103|gb|EEE62235.1| hypothetical protein OsJ_17022 [Oryza sativa Japonica Group]	46063506	AC087552.3	570	0	Oryza sativa Japonica Group chromosome 5 clone P0519E07, complete sequence	--	--	--	--	Q9FEQ8	128	1.36e-07	Peroxidase 2 OS=Zea mays GN=PER2 PE=2 SV=1	PF06344//PF00141	Parechovirus Genome-linked protein//Peroxidase	GO:0055114//GO:0006979//GO:0006804	oxidation-reduction process//response to oxidative stress//peroxidase reaction	GO:0004601//GO:0046872//GO:0020037	peroxidase activity//metal ion binding//heme binding	GO:0016023//GO:0019015	cytoplasmic membrane-bounded vesicle//viral genome	--	--
comp47533_c0	468.86	18792.2	-5.3248	2.8167e-31	342.042	1798	115463659	NP_001055429.1	1523	0	Os05g0388500 [Oryza sativa Japonica Group] >gi|54287599|gb|AAV31343.1| putative chloroplast ribosomal protein L1 [Oryza sativa Japonica Group] >gi|113578980|dbj|BAF17343.1| Os05g0388500 [Oryza sativa Japonica Group] >gi|215694446|dbj|BAG89463.1| unnamed protein product [Oryza sativa Japonica Group] >gi|215704417|dbj|BAG93851.1| unnamed protein product [Oryza sativa Japonica Group] >gi|222631453|g…	115463658	NM_001061964.1	1449	0	Oryza sativa Japonica Group Os05g0388500 (Os05g0388500) mRNA, complete cds	--	--	--	--	Q9LY66	1102	1.9e-144	50S ribosomal protein L1, chloroplastic OS=Arabidopsis thaliana GN=RPL1 PE=1 SV=1	--	--	GO:0042254//GO:0006412	ribosome biogenesis//translation	GO:0003723//GO:0003735	RNA binding//structural constituent of ribosome	GO:0015934//GO:0005840//GO:0009535//GO:0009570//GO:0005634	large ribosomal subunit//ribosome//chloroplast thylakoid membrane//chloroplast stroma//nucleus	--	--
comp46889_c0	131.922	5703.3	-5.434	2.8787e-31	121.688	1415	115468806	NP_001058002.1	1199	4.14e-160	Os06g0601000 [Oryza sativa Japonica Group] >gi|50725038|dbj|BAD32840.1| unknown protein [Oryza sativa Japonica Group] >gi|51090874|dbj|BAD35447.1| unknown protein [Oryza sativa Japonica Group] >gi|113596042|dbj|BAF19916.1| Os06g0601000 [Oryza sativa Japonica Group] >gi|215701011|dbj|BAG92435.1| unnamed protein product [Oryza sativa Japonica Group] >gi|218198498|gb|EEC80925.1| hypothetical protein…	115468805	NM_001064537.1	1203	0	Oryza sativa Japonica Group Os06g0601000 (Os06g0601000) mRNA, complete cds	--	--	--	--	--	--	--	--	PF00046//PF05920//PF00520	Homeobox domain//Homeobox KN domain//Ion transport protein	GO:0055085//GO:0006355//GO:0006811	transmembrane transport//regulation of transcription, DNA-dependent//ion transport	GO:0003677//GO:0003700//GO:0043565//GO:0005216	DNA binding//sequence-specific DNA binding transcription factor activity//sequence-specific DNA binding//ion channel activity	GO:0005667//GO:0005634//GO:0016020//GO:0005739//GO:0009536	transcription factor complex//nucleus//membrane//mitochondrion//plastid	--	--
comp60528_c0	46.5743	2716.9	-5.8663	2.8932e-31	31.7924	1291	115447077	NP_001047318.1	1164	7.41e-156	Os02g0596000 [Oryza sativa Japonica Group] >gi|46805304|dbj|BAD16836.1| rhodanese-like domain-containing protein -like [Oryza sativa Japonica Group] >gi|47847819|dbj|BAD21614.1| rhodanese-like domain-containing protein -like [Oryza sativa Japonica Group] >gi|113536849|dbj|BAF09232.1| Os02g0596000 [Oryza sativa Japonica Group] >gi|215704297|dbj|BAG93137.1| unnamed protein product [Oryza sativa Jap…	115447076	NM_001053853.1	1205	0	Oryza sativa Japonica Group Os02g0596000 (Os02g0596000) mRNA, complete cds	--	--	--	--	Q0WWT7	761	2.44e-96	Rhodanese-like domain-containing protein 11, chloroplastic OS=Arabidopsis thaliana GN=STR11 PE=2 SV=1	--	--	--	--	--	--	GO:0009507	chloroplast	--	--
comp67789_c0	1216.39	12.8773	6.5616	3.1796e-31	1183.99	1802	115445949	NP_001046754.1	1002	1.1e-128	Os02g0448000 [Oryza sativa Japonica Group] >gi|50252749|dbj|BAD28974.1| putative DNA-binding protein AT-hook 2 [Oryza sativa Japonica Group] >gi|113536285|dbj|BAF08668.1| Os02g0448000 [Oryza sativa Japonica Group] >gi|125539298|gb|EAY85693.1| hypothetical protein OsI_07061 [Oryza sativa Indica Group] >gi|125581960|gb|EAZ22891.1| hypothetical protein OsJ_06576 [Oryza sativa Japonica Group]	50252737	AP005653.3	1798	0	Oryza sativa Japonica Group genomic DNA, chromosome 2, BAC clone:OSJNBb0075E08	--	--	--	--	Q9S7C9	401	3.24e-42	Putative DNA-binding protein ESCAROLA OS=Arabidopsis thaliana GN=ESC PE=2 SV=1	PF00432	Prenyltransferase and squalene oxidase repeat	GO:0010228//GO:0009647//GO:0009640	vegetative to reproductive phase transition of meristem//skotomorphogenesis//photomorphogenesis	GO:0003680//GO:0003824	AT DNA binding//catalytic activity	GO:0005634	nucleus	--	--
comp66454_c0	1.25437	638.454	-8.9915	3.6576e-31	1.09629	658	--	--	--	--	--	37719164	AC130601.2	183	2.37e-89	Oryza sativa Japonica Group chromosome 5 clone OSJNBb0108E17, complete sequence	--	--	--	--	--	--	--	--	--	--	--	--	--	--	--	--	--	--
comp72373_c0	1174.5	12.4839	6.5558	3.8248e-31	1270.6	3195	125564695	EAZ10075.1	4318	0	hypothetical protein OsI_32380 [Oryza sativa Indica Group]	115480656	NM_001070457.1	2900	0	Oryza sativa Japonica Group Os09g0560000 (Os09g0560000) mRNA, complete cds	--	--	--	--	Q9T041	573	6.57e-60	Microtubule-associated protein TORTIFOLIA1 OS=Arabidopsis thaliana GN=TOR1 PE=1 SV=2	PF02985	HEAT repeat	--	--	GO:0005515	protein binding	--	--	--	--
comp33924_c0	27.5105	1749.74	-5.991	4.1194e-31	36.1775	1417	297610576	NP_001064724.2	639	5.6e-76	Os10g0447900 [Oryza sativa Japonica Group] >gi|255679453|dbj|BAF26638.2| Os10g0447900 [Oryza sativa Japonica Group]	13184992	AC073393.2	1134	0	Oryza sativa Japonica Group chromosome 10 clone nbxb0076M18, complete sequence	--	--	--	--	Q54GU0	224	3.63e-18	Putative transporter arsB OS=Dictyostelium discoideum GN=arsB PE=2 SV=1	PF02040//PF03600//PF08802	Arsenical pump membrane protein//Citrate transporter//Cytochrome B6-F complex Fe-S subunit	GO:0055114//GO:0055085//GO:0006118//GO:0015700	oxidation-reduction process//transmembrane transport//electron transport//arsenite transport	GO:0051537//GO:0015105//GO:0009496	2 iron, 2 sulfur cluster binding//arsenite transmembrane transporter activity//plastoquinol--plastocyanin reductase activity	GO:0009536//GO:0042651//GO:0016021//GO:0009512	plastid//thylakoid membrane//integral to membrane//cytochrome b6f complex	--	--
comp32888_c0	151.201	6481.28	-5.4217	4.4338e-31	88.7994	870	115451331	NP_001049266.1	716	6.7e-92	Os03g0196800 [Oryza sativa Japonica Group] >gi|108706663|gb|ABF94458.1| Chloroplast 30S ribosomal protein S10, putative, expressed [Oryza sativa Japonica Group] >gi|113547737|dbj|BAF11180.1| Os03g0196800 [Oryza sativa Japonica Group] >gi|215678991|dbj|BAG96421.1| unnamed protein product [Oryza sativa Japonica Group] >gi|215765028|dbj|BAG86725.1| unnamed protein product [Oryza sativa Japonica Grou…	115451330	NM_001055801.1	749	0	Oryza sativa Japonica Group Os03g0196800 (Os03g0196800) mRNA, complete cds	K02946	RP-S10, rpsJ	small subunit ribosomal protein S10	http://www.genome.jp/dbget-bin/www_bget?ko:K02946	Q9M4Y3	535	9.56e-66	30S ribosomal protein S10, chloroplastic OS=Mesembryanthemum crystallinum GN=RPS10 PE=2 SV=1	PF03964//PF02272//PF07123	Chorion family 2//DHHA1 domain//Photosystem II reaction centre W protein (PsbW)	GO:0006412//GO:0015979//GO:0042254//GO:0007275	translation//photosynthesis//ribosome biogenesis//multicellular organismal development	GO:0003735//GO:0003723//GO:0003676	structural constituent of ribosome//RNA binding//nucleic acid binding	GO:0009507//GO:0042600//GO:0005840//GO:0009523	chloroplast//chorion//ribosome//photosystem II	KOG0900	40S ribosomal protein S20
comp47018_c0	0	1801.44	#NAME?	5.0029e-31	0	638	--	--	--	--	--	54291444	AP005968.3	536	0	Oryza sativa Japonica Group genomic DNA, chromosome 6, BAC clone:B1156C07	--	--	--	--	--	--	--	--	PF00473//PF08402	Corticotropin-releasing factor family//TOBE domain	GO:0006810//GO:0007165	transport//signal transduction	GO:0005524//GO:0016820//GO:0005215//GO:0005179	ATP binding//hydrolase activity, acting on acid anhydrides, catalyzing transmembrane movement of substances//transporter activity//hormone activity	GO:0005576//GO:0043190	extracellular region//ATP-binding cassette (ABC) transporter complex	--	--
comp57527_c0	48.3118	2554.95	-5.7248	5.3685e-31	36.1775	2018	115455957	NP_001051579.1	2413	0	Os03g0799700 [Oryza sativa Japonica Group] >gi|28209500|gb|AAO37518.1| putative GTP-binding protein [Oryza sativa Japonica Group] >gi|108711581|gb|ABF99376.1| GTP1/OBG family protein, expressed [Oryza sativa Japonica Group] >gi|113550050|dbj|BAF13493.1| Os03g0799700 [Oryza sativa Japonica Group]	115455956	NM_001058114.1	1902	0	Oryza sativa Japonica Group Os03g0799700 (Os03g0799700) mRNA, complete cds	--	--	--	--	B5YEQ1	474	1.12e-50	GTPase obg OS=Dictyoglomus thermophilum (strain ATCC 35947 / DSM 3960 / H-6-12) GN=obg PE=3 SV=1	PF00009//PF01018//PF00514//PF00350//PF01926//PF08477//PF00025//PF03029//PF02421	Elongation factor Tu GTP binding domain//GTP1/OBG//Armadillo/beta-catenin-like repeat//Dynamin family//50S ribosome-binding GTPase//Miro-like protein//ADP-ribosylation factor family//Conserved hypothetical ATP binding protein//Ferrous iron transport protein B	GO:0007264//GO:0006184//GO:0015684	small GTPase mediated signal transduction//GTP catabolic process//ferrous iron transport	GO:0000166//GO:0005525//GO:0015093//GO:0000287//GO:0003924//GO:0005515	nucleotide binding//GTP binding//ferrous iron transmembrane transporter activity//magnesium ion binding//GTPase activity//protein binding	GO:0016021//GO:0005622	integral to membrane//intracellular	KOG1489	Predicted GTP-binding protein (ODN superfamily)
comp61265_c0	204.953	7892.67	-5.2671	6.9906e-31	244.473	677	115441753	NP_001045156.1	389	5.31e-45	Os01g0910900 [Oryza sativa Japonica Group] >gi|56784386|dbj|BAD82425.1| unknown protein [Oryza sativa Japonica Group] >gi|56785379|dbj|BAD82337.1| unknown protein [Oryza sativa Japonica Group] >gi|113534687|dbj|BAF07070.1| Os01g0910900 [Oryza sativa Japonica Group] >gi|125573061|gb|EAZ14576.1| hypothetical protein OsJ_04498 [Oryza sativa Japonica Group] >gi|215768634|dbj|BAH00863.1| unnamed prote…	116637550	CT834882.1	514	0	Oryza sativa (indica cultivar-group) cDNA clone:OSIGCPI032A05, full insert sequence	--	--	--	--	--	--	--	--	--	--	--	--	--	--	--	--	--	--
comp75907_c0	11337.2	12.5524	9.8189	7.2234e-31	12069	1181	115446953	NP_001047256.1	233	7.31e-21	Os02g0582900 [Oryza sativa Japonica Group] >gi|50253074|dbj|BAD29322.1| unknown protein [Oryza sativa Japonica Group] >gi|113536787|dbj|BAF09170.1| Os02g0582900 [Oryza sativa Japonica Group] >gi|125540051|gb|EAY86446.1| hypothetical protein OsI_07828 [Oryza sativa Indica Group] >gi|125582656|gb|EAZ23587.1| hypothetical protein OsJ_07288 [Oryza sativa Japonica Group]	115446952	NM_001053791.1	691	0	Oryza sativa Japonica Group Os02g0582900 (Os02g0582900) mRNA, complete cds	--	--	--	--	--	--	--	--	--	--	--	--	--	--	GO:0016023	cytoplasmic membrane-bounded vesicle	--	--
comp77021_c0	613.049	0.934884	9.357	7.2859e-31	550.337	1647	218191650	EEC74077.1	858	1.59e-103	hypothetical protein OsI_09096 [Oryza sativa Indica Group]	46805398	AP004080.3	919	0	Oryza sativa Japonica Group genomic DNA, chromosome 2, BAC clone:OJ1079_F11	--	--	--	--	Q9C9F0	350	4.76e-35	Probable WRKY transcription factor 9 OS=Arabidopsis thaliana GN=WRKY9 PE=2 SV=1	PF04618//PF03106	HD-ZIP protein N terminus//WRKY DNA -binding domain	GO:0006355	regulation of transcription, DNA-dependent	GO:0043565//GO:0003700	sequence-specific DNA binding//sequence-specific DNA binding transcription factor activity	GO:0005667//GO:0005634	transcription factor complex//nucleus	--	--
comp85837_c0	63.8932	3084.37	-5.5932	8.9786e-31	61.3922	1031	115461306	NP_001054253.1	721	5.81e-92	Os04g0676100 [Oryza sativa Japonica Group] >gi|75142931|sp|Q7XKD0.1|TRXX_ORYSJ RecName: Full=Thioredoxin X, chloroplastic; Short=OsTrxx; AltName: Full=OsTrx16; Flags: Precursor >gi|32487506|emb|CAE05750.1| OSJNBa0064G10.1 [Oryza sativa Japonica Group] >gi|90399058|emb|CAJ86107.1| H0103C06.11 [Oryza sativa Indica Group] >gi|90399308|emb|CAH68203.1| H0101F08.1 [Oryza sativa Indica Group] >gi|113565…	116011488	AK242123.1	838	0	Oryza sativa Japonica Group cDNA, clone: J075147L14, full insert sequence	--	--	--	--	Q7XKD0	721	3.92e-93	Thioredoxin X, chloroplastic OS=Oryza sativa subsp. japonica GN=TRX-X PE=2 SV=1	PF07689//PF00085	KaiB domain//Thioredoxin	GO:0048511//GO:0006662//GO:0006118//GO:0043085//GO:0022900//GO:0045454	rhythmic process//glycerol ether metabolic process//electron transport//positive regulation of catalytic activity//electron transport chain//cell redox homeostasis	GO:0016671//GO:0008047//GO:0015035//GO:0009055	oxidoreductase activity, acting on a sulfur group of donors, disulfide as acceptor//enzyme activator activity//protein disulfide oxidoreductase activity//electron carrier activity	GO:0009570	chloroplast stroma	KOG0910	Thioredoxin-like protein
comp54367_c0	69.9493	4267.66	-5.931	9.4285e-31	51.5256	1431	57900093	BAD88155.1	1739	0	putative chloroplast SRP receptor cpFtsY precursor [Oryza sativa Japonica Group] >gi|215765041|dbj|BAG86738.1| unnamed protein product [Oryza sativa Japonica Group] >gi|218189770|gb|EEC72197.1| hypothetical protein OsI_05275 [Oryza sativa Indica Group] >gi|222619905|gb|EEE56037.1| hypothetical protein OsJ_04826 [Oryza sativa Japonica Group]	32968592	AK058574.1	1342	0	Oryza sativa Japonica Group cDNA clone:001-017-E11, full insert sequence	K03110	ftsY	fused signal recognition particle receptor	http://www.genome.jp/dbget-bin/www_bget?ko:K03110	O80842	1334	0	Cell division protein FtsY homolog, chloroplastic OS=Arabidopsis thaliana GN=CPFTSY PE=1 SV=2	PF01583//PF06414//PF02881//PF00005//PF00448//PF05750//PF03266	Adenylylsulphate kinase//Zeta toxin//SRP54-type protein, helical bundle domain//ABC transporter//SRP54-type protein, GTPase domain//Rubella capsid protein//NTPase	GO:0045038//GO:0006614//GO:0000103//GO:0006184//GO:0010027//GO:0006144//GO:0009772	protein import into chloroplast thylakoid membrane//SRP-dependent cotranslational protein targeting to membrane//sulfate assimilation//GTP catabolic process//thylakoid membrane organization//purine nucleobase metabolic process//photosynthetic electron transport in photosystem II	GO:0005525//GO:0016887//GO:0016301//GO:0004020//GO:0005524//GO:0017111	GTP binding//ATPase activity//kinase activity//adenylylsulfate kinase activity//ATP binding//nucleoside-triphosphatase activity	GO:0009507//GO:0016021//GO:0019013	chloroplast//integral to membrane//viral nucleocapsid	KOG0780	Signal recognition particle, subunit Srp54
comp68084_c0	6.59838	893.52	-7.0812	1.049e-30	5.48145	2686	--	--	--	--	--	5257255	AP000364.1	2686	0	Oryza sativa Japonica Group genomic DNA, chromosome 8, PAC clone:P0026F07	--	--	--	--	--	--	--	--	--	--	--	--	--	--	--	--	--	--
comp33133_c0	10.8579	11069.2	-9.9936	1.1337e-30	7.67403	1212	115474927	NP_001061060.1	1070	1.69e-142	Os08g0162600 [Oryza sativa Japonica Group] >gi|28564642|dbj|BAC57824.1| unknown protein [Oryza sativa Japonica Group] >gi|37806461|dbj|BAC99896.1| unknown protein [Oryza sativa Japonica Group] >gi|113623029|dbj|BAF22974.1| Os08g0162600 [Oryza sativa Japonica Group] >gi|215687278|dbj|BAG91843.1| unnamed protein product [Oryza sativa Japonica Group] >gi|215765630|dbj|BAG87327.1| unnamed protein pro…	157888112	CT841902.1	998	0	Oryza rufipogon (W1943) cDNA clone: ORW1943C104G23, full insert sequence	--	--	--	--	--	--	--	--	PF13180//PF00301//PF00595	PDZ domain//Rubredoxin//PDZ domain (Also known as DHR or GLGF)	--	--	GO:0005506//GO:0005515	iron ion binding//protein binding	GO:0009535//GO:0009941	chloroplast thylakoid membrane//chloroplast envelope	--	--
comp68846_c0	452.41	17369.8	-5.2628	1.1637e-30	276.265	3477	115461412	NP_001054306.1	1333	6.69e-170	Os04g0683900 [Oryza sativa Japonica Group] >gi|113565877|dbj|BAF16220.1| Os04g0683900 [Oryza sativa Japonica Group] >gi|215686331|dbj|BAG87592.1| unnamed protein product [Oryza sativa Japonica Group] >gi|215704650|dbj|BAG94278.1| unnamed protein product [Oryza sativa Japonica Group] >gi|218195855|gb|EEC78282.1| hypothetical protein OsI_17980 [Oryza sativa Indica Group]	115461411	NM_001060841.1	2316	0	Oryza sativa Japonica Group Os04g0683900 (Os04g0683900) mRNA, complete cds	--	--	--	--	O23814	376	1.27e-65	Probable phospholipid hydroperoxide glutathione peroxidase OS=Spinacia oleracea PE=2 SV=1	PF00255//PF08534//PF00578//PF02178	Glutathione peroxidase//Redoxin//AhpC/TSA family//AT hook motif	GO:0006804//GO:0006749//GO:0055114//GO:0006979	peroxidase reaction//glutathione metabolic process//oxidation-reduction process//response to oxidative stress	GO:0004602//GO:0003677//GO:0016209//GO:0016491	glutathione peroxidase activity//DNA binding//antioxidant activity//oxidoreductase activity	--	--	KOG1651	Glutathione peroxidase
comp67185_c0	227.004	13827.1	-5.9286	1.2186e-30	189.658	1480	297727253	NP_001175990.1	1626	0	Os09g0567350 [Oryza sativa Japonica Group] >gi|52077208|dbj|BAD46252.1| unknown protein [Oryza sativa Japonica Group] >gi|215697104|dbj|BAG91098.1| unnamed protein product [Oryza sativa Japonica Group] >gi|255679145|dbj|BAH94718.1| Os09g0567350 [Oryza sativa Japonica Group]	297727252	NM_001189061.1	1153	0	Oryza sativa Japonica Group Os09g0567350 (Os09g0567350) mRNA, complete cds	--	--	--	--	Q94A68	215	2e-17	Uncharacterized oxidoreductase At1g06690, chloroplastic OS=Arabidopsis thaliana GN=At1g06690 PE=1 SV=1	--	--	--	--	--	--	GO:0009570//GO:0009941//GO:0009505	chloroplast stroma//chloroplast envelope//plant-type cell wall	KOG1576	Predicted oxidoreductase
comp76754_c0	19.6385	1741.99	-6.4709	1.2925e-30	10.9629	2049	115453511	NP_001050356.1	1596	0	Os03g0412800 [Oryza sativa Japonica Group] >gi|41469080|gb|AAS07054.1| putative glucose-6-phosphate dehydrogenase [Oryza sativa Japonica Group] >gi|108708787|gb|ABF96582.1| Glucose-6-phosphate 1-dehydrogenase, chloroplast precursor, putative, expressed [Oryza sativa Japonica Group] >gi|113548827|dbj|BAF12270.1| Os03g0412800 [Oryza sativa Japonica Group]	115453510	NM_001056891.1	1850	0	Oryza sativa Japonica Group Os03g0412800 (Os03g0412800) mRNA, complete cds	K00036	G6PD, zwf	glucose-6-phosphate 1-dehydrogenase	http://www.genome.jp/dbget-bin/www_bget?ko:K00036	Q43839	1199	0	Glucose-6-phosphate 1-dehydrogenase, chloroplastic OS=Solanum tuberosum PE=1 SV=1	PF02781//PF00479	Glucose-6-phosphate dehydrogenase, C-terminal domain//Glucose-6-phosphate dehydrogenase, NAD binding domain	GO:0055114//GO:0006749//GO:0006006//GO:0006098//GO:0009051	oxidation-reduction process//glutathione metabolic process//glucose metabolic process//pentose-phosphate shunt//pentose-phosphate shunt, oxidative branch	GO:0050661//GO:0004345	NADP binding//glucose-6-phosphate dehydrogenase activity	GO:0005739	mitochondrion	KOG0563	Glucose-6-phosphate 1-dehydrogenase
comp82037_c1	1443.21	19.6381	6.1995	1.2969e-30	1207.01	1792	218198089	EEC80516.1	2270	0	hypothetical protein OsI_22785 [Oryza sativa Indica Group]	50725976	AP005477.3	1764	0	Oryza sativa Japonica Group genomic DNA, chromosome 6, BAC clone:OSJNBb0039F24	--	--	--	--	Q9FG33	528	7.02e-57	Probable L-type lectin-domain containing receptor kinase S.5 OS=Arabidopsis thaliana GN=LECRKS5 PE=2 SV=1	PF02043//PF00069//PF00139//PF07714	Bacteriochlorophyll C binding protein//Protein kinase domain//Legume lectin domain//Protein tyrosine kinase	GO:0006468//GO:0009069//GO:0015979//GO:0016310	protein phosphorylation//serine family amino acid metabolic process//photosynthesis//phosphorylation	GO:0005524//GO:0030246//GO:0004674//GO:0004672	ATP binding//carbohydrate binding//protein serine/threonine kinase activity//protein kinase activity	GO:0016023	cytoplasmic membrane-bounded vesicle	--	--
comp77319_c2	1177.99	1.04318	10.141	1.4015e-30	887.994	1111	125553085	EAY98794.1	721	2.93e-91	hypothetical protein OsI_20737 [Oryza sativa Indica Group]	38146016	AC121365.2	799	0	Oryza sativa Japonica Group chromosome 5 clone OSJNBa0053E05, complete sequence	--	--	--	--	Q03211	152	1.1e-09	Pistil-specific extensin-like protein OS=Nicotiana tabacum PE=2 SV=1	PF02272	DHHA1 domain	--	--	GO:0003676	nucleic acid binding	GO:0016023	cytoplasmic membrane-bounded vesicle	--	--
comp86765_c0	9.52524	1027.74	-6.7535	1.4222e-30	3.28887	645	125526974	EAY75088.1	409	3.97e-48	hypothetical protein OsI_02982 [Oryza sativa Indica Group]	150171304	CU405739.1	561	0	Oryza rufipogon (W1943) cDNA clone: ORW1943C109E15, full insert sequence	--	--	--	--	Q1A173	253	5.79e-26	Protein RADIALIS-like 6 OS=Arabidopsis thaliana GN=RL6 PE=2 SV=1	PF00249	Myb-like DNA-binding domain	--	--	GO:0003677//GO:0003682	DNA binding//chromatin binding	GO:0005634//GO:0000785	nucleus//chromatin	--	--
comp46457_c0	5.68382	9740.06	-10.743	1.6713e-30	1.09629	2450	115468080	NP_001057639.1	3058	0	Os06g0476200 [Oryza sativa Japonica Group] >gi|51090527|dbj|BAD35745.1| putative phosphomannomutase [Oryza sativa Japonica Group] >gi|113595679|dbj|BAF19553.1| Os06g0476200 [Oryza sativa Japonica Group] >gi|222635580|gb|EEE65712.1| hypothetical protein OsJ_21347 [Oryza sativa Japonica Group]	115468079	NM_001064174.1	2109	0	Oryza sativa Japonica Group Os06g0476200 (Os06g0476200) mRNA, complete cds	K01840	E5.4.2.8, manB	phosphomannomutase	http://www.genome.jp/dbget-bin/www_bget?ko:K01840	Q88C93	330	4.21e-31	Phosphomannomutase/phosphoglucomutase OS=Pseudomonas putida (strain KT2440) GN=algC PE=3 SV=1	PF02878//PF02880//PF02879	Phosphoglucomutase/phosphomannomutase, alpha/beta/alpha domain I//Phosphoglucomutase/phosphomannomutase, alpha/beta/alpha domain III//Phosphoglucomutase/phosphomannomutase, alpha/beta/alpha domain II	GO:0005975//GO:0006040	carbohydrate metabolic process//amino sugar metabolic process	GO:0016868//GO:0004610	intramolecular transferase activity, phosphotransferases//phosphoacetylglucosamine mutase activity	GO:0009507//GO:0005829	chloroplast//cytosol	KOG0625	Phosphoglucomutase
comp78274_c1	1006.15	9.28031	6.7605	1.9887e-30	849.624	4341	297727677	NP_001176202.1	6400	0	Os10g0474500 [Oryza sativa Japonica Group] >gi|255679484|dbj|BAH94930.1| Os10g0474500 [Oryza sativa Japonica Group]	16117564	AC078948.11	4282	0	Oryza sativa chromosome 10 BAC OSJNBa0001K12 genomic sequence, complete sequence	--	--	--	--	Q9LRR4	588	1.33e-60	Putative disease resistance RPP13-like protein 1 OS=Arabidopsis thaliana GN=RPPL1 PE=2 SV=1	PF00931//PF00560	NB-ARC domain//Leucine Rich Repeat	GO:0006952//GO:0006915	defense response//apoptotic process	GO:0005515//GO:0005524//GO:0043531	protein binding//ATP binding//ADP binding	--	--	KOG0619	FOG: Leucine rich repeat
comp86177_c0	561.752	0.467442	10.231	2.0498e-30	385.894	586	--	--	--	--	--	116310723	CR855210.1	583	0	Oryza sativa genomic DNA, chromosome 4, BAC clone: OSIGBa0131L05, complete sequence	--	--	--	--	--	--	--	--	--	--	--	--	--	--	--	--	--	--
comp87289_c0	14.9934	2527.13	-7.397	2.6682e-30	8.77032	1635	55295848	BAD67716.1	1574	0	unknown protein [Oryza sativa Japonica Group] >gi|215697107|dbj|BAG91101.1| unnamed protein product [Oryza sativa Japonica Group]	32978829	AK068804.1	1349	0	Oryza sativa Japonica Group cDNA clone:J013161L13, full insert sequence	--	--	--	--	O31634	320	6.19e-31	Uncharacterized membrane protein YjcL OS=Bacillus subtilis (strain 168) GN=yjcL PE=4 SV=1	--	--	--	--	--	--	GO:0009941//GO:0016020	chloroplast envelope//membrane	--	--
comp69258_c0	72.2158	8557.35	-6.8887	2.8971e-30	82.2217	1865	297599916	NP_001048106.2	2175	0	Os02g0744900 [Oryza sativa Japonica Group] >gi|255671248|dbj|BAF10020.2| Os02g0744900, partial [Oryza sativa Japonica Group]	115448652	NM_001054641.1	1828	0	Oryza sativa Japonica Group Os02g0744900 (Os02g0744900) mRNA, partial cds	K10960	chlP, bchP	geranylgeranyl reductase	http://www.genome.jp/dbget-bin/www_bget?ko:K10960	Q6Z2T6	2123	0	Geranylgeranyl diphosphate reductase, chloroplastic OS=Oryza sativa subsp. japonica GN=CHLP PE=2 SV=1	PF07992//PF05834//PF00070//PF00899//PF02737//PF01134//PF01266	Pyridine nucleotide-disulphide oxidoreductase//Lycopene cyclase protein//Pyridine nucleotide-disulphide oxidoreductase//ThiF family//3-hydroxyacyl-CoA dehydrogenase, NAD binding domain//Glucose inhibited division protein A//FAD dependent oxidoreductase	GO:0006554//GO:0006631//GO:0006550//GO:0018874//GO:0015979//GO:0016117//GO:0006574//GO:0006633//GO:0015995//GO:0010189//GO:0008033//GO:0055114//GO:0006568//GO:0006552	lysine catabolic process//fatty acid metabolic process//isoleucine catabolic process//benzoate metabolic process//photosynthesis//carotenoid biosynthetic process//valine catabolic process//fatty acid biosynthetic process//chlorophyll biosynthetic process//vitamin E biosynthetic process//tRNA processing//oxidation-reduction process//tryptophan metabolic process//leucine catabolic process	GO:0045550//GO:0003857//GO:0050660//GO:0016628//GO:0016491//GO:0000166//GO:0016705//GO:0003824	geranylgeranyl reductase activity//3-hydroxyacyl-CoA dehydrogenase activity//flavin adenine dinucleotide binding//oxidoreductase activity, acting on the CH-CH group of donors, NAD or NADP as acceptor//oxidoreductase activity//nucleotide binding//oxidoreductase activity, acting on paired donors, with incorporation or reduction of molecular oxygen//catalytic activity	GO:0009535//GO:0009941	chloroplast thylakoid membrane//chloroplast envelope	--	--
comp84067_c0	259.656	9854.81	-5.2462	2.9511e-30	197.332	3540	222630541	EEE62673.1	1545	0	hypothetical protein OsJ_17476 [Oryza sativa Japonica Group]	116633202	CT833006.1	1460	0	Oryza sativa (indica cultivar-group) cDNA clone:OSIGCRA120F08, full insert sequence	--	--	--	--	--	--	--	--	PF03510//PF02724	2C endopeptidase (C24) cysteine protease family//CDC45-like protein	GO:0006270//GO:0006508	DNA replication initiation//proteolysis	GO:0004197	cysteine-type endopeptidase activity	--	--	--	--
comp85999_c0	64.4739	4167.88	-6.0145	3.5556e-30	89.8957	1375	115465001	NP_001056100.1	1311	4.33e-178	Os05g0526200 [Oryza sativa Japonica Group] >gi|52353494|gb|AAU44060.1| unknown protein [Oryza sativa Japonica Group] >gi|113579651|dbj|BAF18014.1| Os05g0526200 [Oryza sativa Japonica Group] >gi|215701199|dbj|BAG92623.1| unnamed protein product [Oryza sativa Japonica Group]	115465000	NM_001062635.1	1215	0	Oryza sativa Japonica Group Os05g0526200 (Os05g0526200) mRNA, complete cds	--	--	--	--	--	--	--	--	--	--	--	--	--	--	GO:0009507//GO:0005634//GO:0005739	chloroplast//nucleus//mitochondrion	--	--
comp82552_c0	0	1139.47	#NAME?	3.5705e-30	2.19258	3216	54291504	BAD62410.1	152	4.9e-18	hypothetical protein [Oryza sativa Japonica Group] >gi|125596965|gb|EAZ36745.1| hypothetical protein OsJ_21081 [Oryza sativa Japonica Group]	37620250	AC135501.4	802	0	Oryza sativa chromosome 3 BAC OSJNBb0011J16 genomic sequence, complete sequence	--	--	--	--	--	--	--	--	--	--	--	--	--	--	GO:0005739//GO:0009536	mitochondrion//plastid	--	--
comp82646_c0	1208.43	14.7128	6.3599	3.5828e-30	1213.59	2922	125543496	EAY89635.1	3396	0	hypothetical protein OsI_11165 [Oryza sativa Indica Group]	32306548	AC137931.3	1928	0	Oryza sativa Japonica Group chromosome 3 clone OSJNBa0039F10, complete sequence	--	--	--	--	C0LGP9	1957	0	Probable leucine-rich repeat receptor-like protein kinase IMK3 OS=Arabidopsis thaliana GN=IMK3 PE=1 SV=1	PF00069//PF01163//PF07714//PF00560	Protein kinase domain//RIO1 family//Protein tyrosine kinase//Leucine Rich Repeat	GO:0006468	protein phosphorylation	GO:0004672//GO:0005524//GO:0005515//GO:0003824	protein kinase activity//ATP binding//protein binding//catalytic activity	GO:0009505//GO:0005886	plant-type cell wall//plasma membrane	--	--
comp76688_c6	20.1217	1364.74	-6.0837	3.6821e-30	16.4443	2024	115450827	NP_001049014.1	2890	0	Os03g0157400 [Oryza sativa Japonica Group] >gi|108706269|gb|ABF94064.1| ABC transporter family protein, putative, expressed [Oryza sativa Japonica Group] >gi|113547485|dbj|BAF10928.1| Os03g0157400 [Oryza sativa Japonica Group]	115450826	NM_001055549.1	1920	0	Oryza sativa Japonica Group Os03g0157400 (Os03g0157400) mRNA, complete cds	--	--	--	--	Q93YS4	2157	0	ABC transporter G family member 22 OS=Arabidopsis thaliana GN=ABCG22 PE=1 SV=1	PF01061//PF00005//PF12798	ABC-2 type transporter//ABC transporter//4Fe-4S binding domain	GO:0006200	ATP catabolic process	GO:0005524//GO:0051536//GO:0016887	ATP binding//iron-sulfur cluster binding//ATPase activity	GO:0005886//GO:0016020	plasma membrane//membrane	KOG0061	Transporter, ABC superfamily (Breast cancer resistance protein)
comp73980_c0	138.996	5311.37	-5.256	4.1025e-30	180.888	4415	115465815	NP_001056507.1	3873	0	Os05g0594500 [Oryza sativa Japonica Group] >gi|55733871|gb|AAV59378.1| unknown protein [Oryza sativa Japonica Group] >gi|113580058|dbj|BAF18421.1| Os05g0594500 [Oryza sativa Japonica Group] >gi|218197371|gb|EEC79798.1| hypothetical protein OsI_21230 [Oryza sativa Indica Group]	51854331	AC136217.4	2198	0	Oryza sativa Japonica Group chromosome 5 clone OSJNBa0030I14, complete sequence	--	--	--	--	--	--	--	--	PF13903	PMP-22/EMP/MP20/Claudin tight junction	--	--	--	--	GO:0016021//GO:0016020	integral to membrane//membrane	--	--
comp80882_c0	153.095	5956.62	-5.282	4.1934e-30	138.132	2807	32351878	BAC78528.1	2080	0	plastid sigma factor 2A [Oryza sativa Japonica Group]	297611771	NM_001074364.2	1828	0	Oryza sativa Japonica Group Os11g0448400 (Os11g0448400) mRNA, complete cds	--	--	--	--	O22056	963	1.26e-116	RNA polymerase sigma factor sigB OS=Arabidopsis thaliana GN=SIGB PE=2 SV=2	PF04545//PF04542//PF04539//PF00140//PF08281	Sigma-70, region 4//Sigma-70 region 2//Sigma-70 region 3//Sigma-70 factor, region 1.2//Sigma-70, region 4	GO:0006352//GO:0006355	DNA-dependent transcription, initiation//regulation of transcription, DNA-dependent	GO:0003677//GO:0003700//GO:0016987	DNA binding//sequence-specific DNA binding transcription factor activity//sigma factor activity	GO:0009536//GO:0005667	plastid//transcription factor complex	--	--
comp90926_c0	26.2694	1613.25	-5.9404	4.6398e-30	18.6369	2663	115472657	NP_001059927.1	2331	0	Os07g0548300 [Oryza sativa Japonica Group] >gi|28564790|dbj|BAC57720.1| putative crp1 protein [Oryza sativa Japonica Group] >gi|113611463|dbj|BAF21841.1| Os07g0548300 [Oryza sativa Japonica Group]	115472656	NM_001066462.1	1986	0	Oryza sativa Japonica Group Os07g0548300 (Os07g0548300) mRNA, complete cds	--	--	--	--	Q8L844	1535	0	Pentatricopeptide repeat-containing protein At5g42310, mitochondrial OS=Arabidopsis thaliana GN=At5g42310 PE=2 SV=1	PF13176//PF05853//PF00637//PF06368	Tetratricopeptide repeat//Prokaryotic protein of unknown function (DUF849)//Region in Clathrin and VPS//Methylaspartate mutase E chain (MutE)	GO:0019475//GO:0006886//GO:0016192//GO:0019670	L-lysine catabolic process to acetate//intracellular protein transport//vesicle-mediated transport//anaerobic glutamate catabolic process	GO:0031419//GO:0016866//GO:0016740//GO:0005515	cobalamin binding//intramolecular transferase activity//transferase activity//protein binding	GO:0009507	chloroplast	--	--
comp34201_c0	81.5519	3512.48	-5.4286	4.9917e-30	54.8145	1305	115460460	NP_001053830.1	1814	0	Os04g0610500 [Oryza sativa Japonica Group] >gi|113565401|dbj|BAF15744.1| Os04g0610500 [Oryza sativa Japonica Group] >gi|215694702|dbj|BAG89893.1| unnamed protein product [Oryza sativa Japonica Group] >gi|215740816|dbj|BAG96972.1| unnamed protein product [Oryza sativa Japonica Group] >gi|218195546|gb|EEC77973.1| hypothetical protein OsI_17343 [Oryza sativa Indica Group] >gi|222629526|gb|EEE61658.1…	115460459	NM_001060365.1	1262	0	Oryza sativa Japonica Group Os04g0610500 (Os04g0610500) mRNA, complete cds	K01265	E3.4.11.18, map	methionyl aminopeptidase	http://www.genome.jp/dbget-bin/www_bget?ko:K01265	Q9FV52	1148	2.33e-153	Methionine aminopeptidase 1B, chloroplastic OS=Arabidopsis thaliana GN=MAP1B PE=2 SV=2	PF00925	GTP cyclohydrolase II	GO:0009987//GO:0006771//GO:0006807//GO:0009231//GO:0006508	cellular process//riboflavin metabolic process//nitrogen compound metabolic process//riboflavin biosynthetic process//proteolysis	GO:0046872//GO:0008235//GO:0003935//GO:0004177	metal ion binding//metalloexopeptidase activity//GTP cyclohydrolase II activity//aminopeptidase activity	--	--	KOG2738	Putative methionine aminopeptidase
comp59934_c0	0	858.773	#NAME?	5.2358e-30	0	1434	156399519	XP_001638549.1	142	3.14e-07	predicted protein [Nematostella vectensis] >gi|156225670|gb|EDO46486.1| predicted protein [Nematostella vectensis]	21623775	AP003840.2	1422	0	Oryza sativa Japonica Group genomic DNA, chromosome 7, BAC clone:OJ1634_B10	--	--	--	--	--	--	--	--	PF01416	tRNA pseudouridine synthase	GO:0009451//GO:0001522	RNA modification//pseudouridine synthesis	GO:0009982//GO:0003723	pseudouridine synthase activity//RNA binding	--	--	--	--
comp73993_c0	52.4472	2530.95	-5.5927	5.308e-30	38.3701	1399	115445727	NP_001046643.1	676	2.94e-82	Os02g0307800 [Oryza sativa Japonica Group] >gi|46390708|dbj|BAD16208.1| unknown protein [Oryza sativa Japonica Group] >gi|113536174|dbj|BAF08557.1| Os02g0307800 [Oryza sativa Japonica Group] >gi|125581805|gb|EAZ22736.1| hypothetical protein OsJ_06408 [Oryza sativa Japonica Group] >gi|215692736|dbj|BAG88156.1| unnamed protein product [Oryza sativa Japonica Group] >gi|215694440|dbj|BAG89457.1| unna…	115445726	NM_001053178.1	1292	0	Oryza sativa Japonica Group Os02g0307800 (Os02g0307800) mRNA, complete cds	--	--	--	--	--	--	--	--	--	--	--	--	--	--	GO:0005739//GO:0009535	mitochondrion//chloroplast thylakoid membrane	--	--
comp79904_c2	9008.15	245.82	5.1956	5.5472e-30	9175.94	1653	20804554	BAB92246.1	1641	0	putative nodulin MtN21 [Oryza sativa Japonica Group] >gi|125572347|gb|EAZ13862.1| hypothetical protein OsJ_03785 [Oryza sativa Japonica Group]	115440542	NM_001051086.1	1308	0	Oryza sativa Japonica Group Os01g0803300 (Os01g0803300) mRNA, partial cds	--	--	--	--	Q6J163	480	2.14e-52	Auxin-induced protein 5NG4 OS=Pinus taeda PE=2 SV=1	PF02800//PF00892	Glyceraldehyde 3-phosphate dehydrogenase, C-terminal domain//EamA-like transporter family	GO:0055114	oxidation-reduction process	GO:0016620	oxidoreductase activity, acting on the aldehyde or oxo group of donors, NAD or NADP as acceptor	GO:0016020	membrane	--	--
comp33265_c0	164.849	6403.07	-5.2795	5.8294e-30	160.058	1957	115452735	NP_001049968.1	1369	0	Os03g0322600 [Oryza sativa Japonica Group] >gi|108707885|gb|ABF95680.1| expressed protein [Oryza sativa Japonica Group] >gi|113548439|dbj|BAF11882.1| Os03g0322600 [Oryza sativa Japonica Group] >gi|215695130|dbj|BAG90321.1| unnamed protein product [Oryza sativa Japonica Group] >gi|218192726|gb|EEC75153.1| hypothetical protein OsI_11359 [Oryza sativa Indica Group] >gi|222624840|gb|EEE58972.1| hypot…	115452734	NM_001056503.1	1132	0	Oryza sativa Japonica Group Os03g0322600 (Os03g0322600) mRNA, complete cds	--	--	--	--	Q9LES3	252	3.25e-22	ABSCISIC ACID-INSENSITIVE 5-like protein 2 OS=Arabidopsis thaliana GN=DPBF3 PE=1 SV=1	PF00170//PF03131//PF01166//PF07716	bZIP transcription factor//bZIP Maf transcription factor//TSC-22/dip/bun family//Basic region leucine zipper	GO:0006355	regulation of transcription, DNA-dependent	GO:0003677//GO:0003700//GO:0043565	DNA binding//sequence-specific DNA binding transcription factor activity//sequence-specific DNA binding	GO:0005634//GO:0005667//GO:0005739	nucleus//transcription factor complex//mitochondrion	--	--
comp47407_c0	2981.91	68.0972	5.4525	6.3693e-30	2619.04	1192	115476784	NP_001061988.1	1155	8.97e-155	Os08g0462900 [Oryza sativa Japonica Group] >gi|42409056|dbj|BAD10308.1| plant viral-response family protein-like [Oryza sativa Japonica Group] >gi|42409370|dbj|BAD10684.1| plant viral-response family protein-like [Oryza sativa Japonica Group] >gi|113623957|dbj|BAF23902.1| Os08g0462900 [Oryza sativa Japonica Group] >gi|215769468|dbj|BAH01697.1| unnamed protein product [Oryza sativa Japonica Group]	42409361	AP005871.3	1182	0	Oryza sativa Japonica Group genomic DNA, chromosome 8, BAC clone:B1116H04	--	--	--	--	--	--	--	--	PF00258	Flavodoxin	--	--	GO:0010181//GO:0016491	FMN binding//oxidoreductase activity	--	--	--	--
comp51477_c0	55.8838	2656.43	-5.5709	6.3743e-30	44.9479	1657	115472305	NP_001059751.1	1882	0	Os07g0510100 [Oryza sativa Japonica Group] >gi|34394646|dbj|BAC83953.1| putative methionine aminopeptidase I (MAP1) [Oryza sativa Japonica Group] >gi|113611287|dbj|BAF21665.1| Os07g0510100 [Oryza sativa Japonica Group] >gi|215694933|dbj|BAG90124.1| unnamed protein product [Oryza sativa Japonica Group]	115472304	NM_001066286.1	1567	0	Oryza sativa Japonica Group Os07g0510100 (Os07g0510100) mRNA, complete cds	K01265	E3.4.11.18, map	methionyl aminopeptidase	http://www.genome.jp/dbget-bin/www_bget?ko:K01265	Q9FV52	1084	5.45e-142	Methionine aminopeptidase 1B, chloroplastic OS=Arabidopsis thaliana GN=MAP1B PE=2 SV=2	--	--	GO:0009987//GO:0006508	cellular process//proteolysis	GO:0008235//GO:0046872//GO:0004177	metalloexopeptidase activity//metal ion binding//aminopeptidase activity	--	--	KOG2738	Putative methionine aminopeptidase
comp70806_c0	235.464	8729.74	-5.2124	7.1195e-30	211.584	1520	125545543	EAY91682.1	1214	5.97e-163	hypothetical protein OsI_13321 [Oryza sativa Indica Group]	115455000	NM_001057636.1	1326	0	Oryza sativa Japonica Group Os03g0720800 (Os03g0720800) mRNA, complete cds	K09422	MYBP	myb proto-oncogene protein, plant	http://www.genome.jp/dbget-bin/www_bget?ko:K09422	Q9FDW1	342	1.39e-34	Transcription factor MYB44 OS=Arabidopsis thaliana GN=MYB44 PE=2 SV=1	PF00249	Myb-like DNA-binding domain	GO:0009737	response to abscisic acid stimulus	GO:0003682//GO:0003677	chromatin binding//DNA binding	GO:0000785	chromatin	KOG0048	Transcription factor, Myb superfamily
comp51618_c0	0.960356	556.624	-9.1789	1.0172e-29	0	450	--	--	--	--	--	54291444	AP005968.3	444	0	Oryza sativa Japonica Group genomic DNA, chromosome 6, BAC clone:B1156C07	--	--	--	--	--	--	--	--	--	--	--	--	--	--	--	--	--	--
comp84158_c1	65.6765	2888.76	-5.4589	1.0292e-29	61.3922	1228	115477246	NP_001062219.1	960	4.55e-126	Os08g0512500 [Oryza sativa Japonica Group] >gi|42408803|dbj|BAD10064.1| thylakoid lumen protein, chloroplast precursor-like [Oryza sativa Japonica Group] >gi|113624188|dbj|BAF24133.1| Os08g0512500 [Oryza sativa Japonica Group] >gi|215686998|dbj|BAG90812.1| unnamed protein product [Oryza sativa Japonica Group] >gi|218201441|gb|EEC83868.1| hypothetical protein OsI_29855 [Oryza sativa Indica Group] …	115477245	NM_001068754.1	913	0	Oryza sativa Japonica Group Os08g0512500 (Os08g0512500) mRNA, complete cds	--	--	--	--	Q9S720	617	1.07e-75	PsbP domain-containing protein 3, chloroplastic OS=Arabidopsis thaliana GN=PPD3 PE=1 SV=2	PF05757//PF01789	Oxygen evolving enhancer protein 3 (PsbQ)//PsbP	GO:0015979	photosynthesis	GO:0005509	calcium ion binding	GO:0019898//GO:0009654//GO:0009543//GO:0009523//GO:0009535	extrinsic to membrane//oxygen evolving complex//chloroplast thylakoid lumen//photosystem II//chloroplast thylakoid membrane	--	--
comp90650_c0	0.960356	553.233	-9.1701	1.1449e-29	0	777	115481466	NP_001064326.1	437	8.66e-51	Os10g0213700 [Oryza sativa Japonica Group] >gi|20043062|gb|AAM08870.1|AC113339_16 Hypothetical protein [Oryza sativa Japonica Group] >gi|31430977|gb|AAP52822.1| expressed protein [Oryza sativa Japonica Group] >gi|113638935|dbj|BAF26240.1| Os10g0213700 [Oryza sativa Japonica Group] >gi|125531431|gb|EAY77996.1| hypothetical protein OsI_33038 [Oryza sativa Indica Group] >gi|215686644|dbj|BAG88897.1|…	19033432	AC113339.1	777	0	Genomic sequence for Oryza sativa (japonica cultivar-group) cultivar Nipponbare clone OSJNBb0047B19, from chromosome 10, complete sequence	--	--	--	--	--	--	--	--	PF04995	Heme exporter protein D (CcmD)	GO:0017004//GO:0015886	cytochrome complex assembly//heme transport	--	--	GO:0016021//GO:0009536	integral to membrane//plastid	--	--
comp51565_c0	638.976	1.86977	8.4168	1.1489e-29	681.892	1295	125548166	EAY93988.1	1470	0	hypothetical protein OsI_15765 [Oryza sativa Indica Group]	115458207	NM_001059239.1	1119	0	Oryza sativa Japonica Group Os04g0404400 (Os04g0404400) mRNA, complete cds	--	--	--	--	P22242	838	1.43e-107	Desiccation-related protein PCC13-62 OS=Craterostigma plantagineum PE=2 SV=1	--	--	--	--	--	--	GO:0016023	cytoplasmic membrane-bounded vesicle	--	--
comp68616_c0	2.75696	663.182	-7.9102	1.2542e-29	3.28887	2929	115446475	NP_001047017.1	4129	0	Os02g0529900 [Oryza sativa Japonica Group] >gi|49388326|dbj|BAD25438.1| pentatricopeptide (PPR) repeat-containing protein-like [Oryza sativa Japonica Group] >gi|113536548|dbj|BAF08931.1| Os02g0529900 [Oryza sativa Japonica Group] >gi|125582364|gb|EAZ23295.1| hypothetical protein OsJ_06992 [Oryza sativa Japonica Group] >gi|215696993|dbj|BAG90987.1| unnamed protein product [Oryza sativa Japonica Gr…	49388306	AP004790.3	2917	0	Oryza sativa Japonica Group genomic DNA, chromosome 2, PAC clone:P0476H10	--	--	--	--	Q9SVP7	791	1.15e-87	Pentatricopeptide repeat-containing protein At4g13650 OS=Arabidopsis thaliana GN=PCMP-H42 PE=2 SV=2	PF05463	Sclerostin (SOST)	--	--	--	--	GO:0005615//GO:0009536	extracellular space//plastid	--	--
comp74595_c0	0	483.282	#NAME?	1.259e-29	1.09629	1407	115480457	NP_001063822.1	951	2.74e-124	Os09g0542600 [Oryza sativa Japonica Group] >gi|52076086|dbj|BAD46599.1| zinc finger protein -like [Oryza sativa Japonica Group] >gi|113632055|dbj|BAF25736.1| Os09g0542600 [Oryza sativa Japonica Group] >gi|222642014|gb|EEE70146.1| hypothetical protein OsJ_30192 [Oryza sativa Japonica Group]	41152748	AP006149.2	614	0	Oryza sativa Japonica Group genomic DNA, chromosome 9, BAC clone:B1274F11	--	--	--	--	Q8GT75	237	4.34e-21	NEP1-interacting protein 1 OS=Arabidopsis thaliana GN=NIP1 PE=1 SV=2	PF00392//PF05433	Bacterial regulatory proteins, gntR family//Glycine zipper 2TM domain	GO:0006355	regulation of transcription, DNA-dependent	GO:0003700//GO:0046872//GO:0008270	sequence-specific DNA binding transcription factor activity//metal ion binding//zinc ion binding	GO:0005739//GO:0019867//GO:0005667	mitochondrion//outer membrane//transcription factor complex	KOG0800	FOG: Predicted E3 ubiquitin ligase
comp78948_c0	5512.55	141.964	5.2791	1.2964e-29	5245.74	2925	115443853	NP_001045706.1	2818	0	Os02g0120100 [Oryza sativa Japonica Group] >gi|41052622|dbj|BAD08131.1| putative serine/threonine protein kinase [Oryza sativa Japonica Group] >gi|41052735|dbj|BAD07591.1| putative serine/threonine protein kinase [Oryza sativa Japonica Group] >gi|113535237|dbj|BAF07620.1| Os02g0120100 [Oryza sativa Japonica Group] >gi|215737285|dbj|BAG96214.1| unnamed protein product [Oryza sativa Japonica Group]	115443852	NM_001052241.1	1990	0	Oryza sativa Japonica Group Os02g0120100 (Os02g0120100) mRNA, complete cds	--	--	--	--	Q2MHE4	662	8.79e-76	Serine/threonine-protein kinase HT1 OS=Arabidopsis thaliana GN=HT1 PE=1 SV=1	PF06112//PF07714//PF04597//PF00069//PF01842	Gammaherpesvirus capsid protein//Protein tyrosine kinase//Ribophorin I//Protein kinase domain//ACT domain	GO:0006468//GO:0016310//GO:0008152//GO:0018279//GO:0009069//GO:0006486	protein phosphorylation//phosphorylation//metabolic process//protein N-linked glycosylation via asparagine//serine family amino acid metabolic process//protein glycosylation	GO:0005524//GO:0016597//GO:0004672//GO:0004674//GO:0004579	ATP binding//amino acid binding//protein kinase activity//protein serine/threonine kinase activity//dolichyl-diphosphooligosaccharide-protein glycotransferase activity	GO:0016021//GO:0008250//GO:0019028//GO:0005783//GO:0009536	integral to membrane//oligosaccharyltransferase complex//viral capsid//endoplasmic reticulum//plastid	KOG0192	Tyrosine kinase specific for activated (GTP-bound) p21cdc42Hs
comp85700_c0	2.88107	2286.1	-9.6321	1.3182e-29	2.19258	925	--	--	--	--	--	42408049	AP004154.3	909	0	Oryza sativa Japonica Group genomic DNA, chromosome 8, BAC clone:OJ1111_E05	--	--	--	--	--	--	--	--	--	--	--	--	--	--	--	--	--	--
comp46707_c0	91.2013	6124.52	-6.0694	1.508e-29	75.644	1020	115462461	NP_001054830.1	225	7.19e-20	Os05g0186000 [Oryza sativa Japonica Group] >gi|53749294|gb|AAU90153.1| unknown protein [Oryza sativa Japonica Group] >gi|113578381|dbj|BAF16744.1| Os05g0186000 [Oryza sativa Japonica Group] >gi|215692387|dbj|BAG87807.1| unnamed protein product [Oryza sativa Japonica Group] >gi|218196219|gb|EEC78646.1| hypothetical protein OsI_18738 [Oryza sativa Indica Group] >gi|222630445|gb|EEE62577.1| hypothet…	146351324	AC097174.3	721	0	Oryza sativa Japonica Group chromosome 5 clone OJ1111_A10, complete sequence	--	--	--	--	--	--	--	--	--	--	--	--	--	--	GO:0009507	chloroplast	--	--
comp79461_c3	40.2108	2042.44	-5.6666	1.508e-29	27.4072	777	218197303	EEC79730.1	651	1e-82	hypothetical protein OsI_21063 [Oryza sativa Indica Group]	116638578	CT829134.1	572	0	Oryza sativa (indica cultivar-group) cDNA clone:OSIGCSA031F05, full insert sequence	--	--	--	--	--	--	--	--	--	--	--	--	--	--	GO:0016020	membrane	--	--
comp33282_c0	110.872	7204.98	-6.022	1.5142e-29	114.014	1079	115461559	NP_001054379.1	528	2.39e-63	Os05g0101400 [Oryza sativa Japonica Group] >gi|57863893|gb|AAG03094.2|AC073405_10 putative ribosomal protein L28 [Oryza sativa Japonica Group] >gi|57863847|gb|AAW56888.1| unknown protein [Oryza sativa Japonica Group] >gi|113577930|dbj|BAF16293.1| Os05g0101400 [Oryza sativa Japonica Group] >gi|215695247|dbj|BAG90438.1| unnamed protein product [Oryza sativa Japonica Group] >gi|222629862|gb|EEE61994…	116639422	CT829583.1	806	0	Oryza sativa (indica cultivar-group) cDNA clone:OSIGCPI027L14, full insert sequence	--	--	--	--	O22795	383	4.58e-43	50S ribosomal protein L28, chloroplastic OS=Arabidopsis thaliana GN=RPL28 PE=2 SV=2	PF00830	Ribosomal L28 family	GO:0006412//GO:0042254	translation//ribosome biogenesis	GO:0003735	structural constituent of ribosome	GO:0005840//GO:0016020//GO:0005622//GO:0009507	ribosome//membrane//intracellular//chloroplast	--	--
comp76745_c0	29.0264	1674.95	-5.8506	1.5635e-29	27.4072	1782	222631415	EEE63547.1	1620	0	hypothetical protein OsJ_18363 [Oryza sativa Japonica Group]	115463598	NM_001061934.1	817	0	Oryza sativa Japonica Group Os05g0381500 (Os05g0381500) mRNA, complete cds	--	--	--	--	--	--	--	--	PF13181	Tetratricopeptide repeat	--	--	GO:0005515	protein binding	GO:0009536	plastid	--	--
comp45749_c0	3.05097	690.236	-7.8217	1.9292e-29	2.19258	851	115464727	NP_001055963.1	927	1.37e-121	Os05g0500400 [Oryza sativa Japonica Group] >gi|51038060|gb|AAT93864.1| unknown protein [Oryza sativa Japonica Group] >gi|113579514|dbj|BAF17877.1| Os05g0500400 [Oryza sativa Japonica Group] >gi|125552874|gb|EAY98583.1| hypothetical protein OsI_20496 [Oryza sativa Indica Group] >gi|222632124|gb|EEE64256.1| hypothetical protein OsJ_19089 [Oryza sativa Japonica Group]	44804354	AC113332.2	848	0	Oryza sativa Japonica Group chromosome 5 clone OJ1057_B02, complete sequence	--	--	--	--	--	--	--	--	--	--	--	--	--	--	GO:0009507	chloroplast	--	--
comp69714_c0	1312.56	18.27	6.1668	1.9448e-29	1209.21	3793	115469290	NP_001058244.1	5039	0	Os06g0654300 [Oryza sativa Japonica Group] >gi|113596284|dbj|BAF20158.1| Os06g0654300 [Oryza sativa Japonica Group]	115469289	NM_001064779.1	2927	0	Oryza sativa Japonica Group Os06g0654300 (Os06g0654300) mRNA, complete cds	--	--	--	--	Q3S4A7	2157	0	Histidine kinase 5 OS=Arabidopsis thaliana GN=AHK5 PE=2 SV=1	PF00512//PF02518//PF00072	His Kinase A (phospho-acceptor) domain//Histidine kinase-, DNA gyrase B-, and HSP90-like ATPase//Response regulator receiver domain	GO:0016310//GO:0000160//GO:0007165//GO:0023014//GO:0006355//GO:0035556	phosphorylation//phosphorelay signal transduction system//signal transduction//signal transduction by phosphorylation//regulation of transcription, DNA-dependent//intracellular signal transduction	GO:0000155//GO:0000156//GO:0005524	phosphorelay sensor kinase activity//phosphorelay response regulator activity//ATP binding	GO:0009365//GO:0005773//GO:0016020	protein histidine kinase complex//vacuole//membrane	KOG0519	Sensory transduction histidine kinase
comp73984_c0	70.2433	3005.3	-5.419	2.096e-29	53.7182	1861	115473975	NP_001060586.1	2121	0	Os07g0669200 [Oryza sativa Japonica Group] >gi|113612122|dbj|BAF22500.1| Os07g0669200 [Oryza sativa Japonica Group] >gi|125559543|gb|EAZ05079.1| hypothetical protein OsI_27269 [Oryza sativa Indica Group]	115473974	NM_001067121.1	1405	0	Oryza sativa Japonica Group Os07g0669200 (Os07g0669200) mRNA, complete cds	--	--	--	--	B9L101	712	1.62e-84	GTPase obg OS=Thermomicrobium roseum (strain ATCC 27502 / DSM 5159 / P-2) GN=obg PE=3 SV=1	PF02421//PF01926//PF08477//PF10662//PF01213//PF00350//PF01018//PF09269//PF00009//PF00005	Ferrous iron transport protein B//50S ribosome-binding GTPase//Miro-like protein//Ethanolamine utilisation - propanediol utilisation//Adenylate cyclase associated (CAP) N terminal//Dynamin family//GTP1/OBG//Domain of unknown function (DUF1967)//Elongation factor Tu GTP binding domain//ABC transporter	GO:0006184//GO:0007010//GO:0010027//GO:0009790//GO:0009416//GO:0007264//GO:0015684//GO:0006576	GTP catabolic process//cytoskeleton organization//thylakoid membrane organization//embryo development//response to light stimulus//small GTPase mediated signal transduction//ferrous iron transport//cellular biogenic amine metabolic process	GO:0005524//GO:0000166//GO:0015093//GO:0000287//GO:0003779//GO:0005525//GO:0016887//GO:0003924	ATP binding//nucleotide binding//ferrous iron transmembrane transporter activity//magnesium ion binding//actin binding//GTP binding//ATPase activity//GTPase activity	GO:0016021//GO:0009706//GO:0009570//GO:0005622	integral to membrane//chloroplast inner membrane//chloroplast stroma//intracellular	KOG1489	Predicted GTP-binding protein (ODN superfamily)
comp83124_c2	25.0608	1538.78	-5.9402	2.2906e-29	27.4072	1177	215768638	BAH00867.1	1101	9.31e-148	unnamed protein product [Oryza sativa Japonica Group] >gi|222636386|gb|EEE66518.1| hypothetical protein OsJ_22993 [Oryza sativa Japonica Group]	116013754	AK240803.1	1000	0	Oryza sativa Japonica Group cDNA, clone: J065005A21, full insert sequence	--	--	--	--	Q9LYR5	702	1.69e-88	Peptidyl-prolyl cis-trans isomerase FKBP19, chloroplastic OS=Arabidopsis thaliana GN=FKBP19 PE=1 SV=1	PF00254	FKBP-type peptidyl-prolyl cis-trans isomerase	GO:0000413//GO:0006457	protein peptidyl-prolyl isomerization//protein folding	GO:0003755	peptidyl-prolyl cis-trans isomerase activity	GO:0031977//GO:0009535	thylakoid lumen//chloroplast thylakoid membrane	KOG0549	FKBP-type peptidyl-prolyl cis-trans isomerase
comp46406_c0	59.3071	2665.35	-5.49	2.4904e-29	49.333	2134	218188446	EEC70873.1	1689	0	hypothetical protein OsI_02395 [Oryza sativa Indica Group]	115437501	NM_001049846.1	1172	0	Oryza sativa Japonica Group Os01g0552300 (Os01g0552300) mRNA, complete cds	--	--	--	--	Q5JKN1	1675	0	Probable protein phosphatase 2C 5 OS=Oryza sativa subsp. japonica GN=Os01g0552300 PE=2 SV=1	PF00481//PF00729	Protein phosphatase 2C//Viral coat protein (S domain)	GO:0009767//GO:0080005//GO:0006470	photosynthetic electron transport chain//photosystem stoichiometry adjustment//protein dephosphorylation	GO:0004722//GO:0046872//GO:0003824//GO:0005198	protein serine/threonine phosphatase activity//metal ion binding//catalytic activity//structural molecule activity	GO:0019028//GO:0009579//GO:0008287//GO:0005739//GO:0005730//GO:0009570	viral capsid//thylakoid//protein serine/threonine phosphatase complex//mitochondrion//nucleolus//chloroplast stroma	KOG0698	Serine/threonine protein phosphatase
comp73878_c1	698.261	0.467442	10.545	2.7176e-29	587.611	663	115453789	NP_001050495.1	506	3.06e-59	Os03g0563600 [Oryza sativa Japonica Group] >gi|55700965|tpe|CAH69291.1| TPA: class III peroxidase 49 precursor [Oryza sativa Japonica Group] >gi|62733491|gb|AAX95608.1| Peroxidase, putative [Oryza sativa Japonica Group] >gi|108709335|gb|ABF97130.1| Peroxidase 27 precursor, putative, expressed [Oryza sativa Japonica Group] >gi|113548966|dbj|BAF12409.1| Os03g0563600 [Oryza sativa Japonica Group] >g…	115453788	NM_001057030.1	503	0	Oryza sativa Japonica Group Os03g0563600 (Os03g0563600) mRNA, complete cds	--	--	--	--	O23044	312	2.39e-32	Peroxidase 3 OS=Arabidopsis thaliana GN=PER3 PE=2 SV=1	PF00141	Peroxidase	GO:0006979//GO:0055114//GO:0006804	response to oxidative stress//oxidation-reduction process//peroxidase reaction	GO:0046872//GO:0004601//GO:0020037	metal ion binding//peroxidase activity//heme binding	GO:0005739//GO:0009505	mitochondrion//plant-type cell wall	--	--
comp75174_c0	69.1721	3032.14	-5.454	2.7986e-29	58.1033	3754	115475946	NP_001061569.1	1300	7.71e-162	Os08g0332700 [Oryza sativa Japonica Group] >gi|38424025|dbj|BAD01685.1| unknown protein [Oryza sativa Japonica Group] >gi|38637623|dbj|BAD03903.1| unknown protein [Oryza sativa Japonica Group] >gi|113623538|dbj|BAF23483.1| Os08g0332700 [Oryza sativa Japonica Group] >gi|215695043|dbj|BAG90234.1| unnamed protein product [Oryza sativa Japonica Group]	38637622	AP005925.3	1523	0	Oryza sativa Japonica Group genomic DNA, chromosome 8, BAC clone:OSJNBa0030G18	--	--	--	--	--	--	--	--	PF00700//PF08656//PF06667//PF12919	Bacterial flagellin C-terminal helical region//DASH complex subunit Dad3//Phage shock protein B//TcdA/TcdB catalytic glycosyltransferase domain	GO:0001539//GO:0009271//GO:0006355//GO:0008608	ciliary or bacterial-type flagellar motility//phage shock//regulation of transcription, DNA-dependent//attachment of spindle microtubules to kinetochore	GO:0016757//GO:0005198	transferase activity, transferring glycosyl groups//structural molecule activity	GO:0009288//GO:0042729//GO:0009536//GO:0072686	bacterial-type flagellum//DASH complex//plastid//mitotic spindle	--	--
comp74228_c0	258.547	9233.56	-5.1584	2.9402e-29	185.273	3040	218196638	EEC79065.1	2707	0	hypothetical protein OsI_19638 [Oryza sativa Indica Group]	115463418	NM_001061844.1	2119	0	Oryza sativa Japonica Group Os05g0361200 (Os05g0361200) mRNA, complete cds	K01772	hemH, FECH	ferrochelatase	http://www.genome.jp/dbget-bin/www_bget?ko:K01772	A2Y3Q5	2692	0	Ferrochelatase-2, chloroplastic OS=Oryza sativa subsp. indica GN=HEMH PE=2 SV=2	PF00762//PF02416	Ferrochelatase//mttA/Hcf106 family	GO:0015031//GO:0006783//GO:0015994	protein transport//heme biosynthetic process//chlorophyll metabolic process	GO:0008565//GO:0004325//GO:0046872	protein transporter activity//ferrochelatase activity//metal ion binding	GO:0009507	chloroplast	KOG1321	Protoheme ferro-lyase (ferrochelatase)
comp60562_c0	236.824	8375.71	-5.1443	3.2653e-29	194.043	2079	115484239	NP_001065781.1	2472	0	Os11g0153700 [Oryza sativa Japonica Group] >gi|62701662|gb|AAX92735.1| signal recognition particle protein, putative [Oryza sativa Japonica Group] >gi|108864005|gb|ABG22368.1| Signal recognition particle 54 kDa protein, chloroplast precursor, putative, expressed [Oryza sativa Japonica Group] >gi|113644485|dbj|BAF27626.1| Os11g0153700 [Oryza sativa Japonica Group] >gi|215765043|dbj|BAG86740.1| unn…	115484238	NM_001072313.1	1738	0	Oryza sativa Japonica Group Os11g0153700 (Os11g0153700) mRNA, complete cds	K03106	SRP54, ffh	signal recognition particle subunit SRP54	http://www.genome.jp/dbget-bin/www_bget?ko:K03106	P37107	1761	0	Signal recognition particle 54 kDa protein, chloroplastic OS=Arabidopsis thaliana GN=FFC PE=1 SV=1	PF01926//PF00004//PF06414//PF05970//PF03029//PF00910//PF03266//PF02978//PF03127//PF01583//PF04851//PF02881//PF01591//PF00448	50S ribosome-binding GTPase//ATPase family associated with various cellular activities (AAA)//Zeta toxin//PIF1-like helicase//Conserved hypothetical ATP binding protein//RNA helicase//NTPase//Signal peptide binding domain//GAT domain//Adenylylsulphate kinase//Type III restriction enzyme, res subunit//SRP54-type protein, helical bundle domain//6-phosphofructo-2-kinase//SRP54-type protein, GTPase d…	GO:0006144//GO:0006886//GO:0006281//GO:0006013//GO:0000103//GO:0006184//GO:0006000//GO:0006614//GO:0045038//GO:0000723	purine nucleobase metabolic process//intracellular protein transport//DNA repair//mannose metabolic process//sulfate assimilation//GTP catabolic process//fructose metabolic process//SRP-dependent cotranslational protein targeting to membrane//protein import into chloroplast thylakoid membrane//telomere maintenance	GO:0005048//GO:0003873//GO:0016787//GO:0003677//GO:0005524//GO:0000166//GO:0008312//GO:0003924//GO:0003723//GO:0003724//GO:0005525//GO:0003678//GO:0016301//GO:0004020	signal sequence binding//6-phosphofructo-2-kinase activity//hydrolase activity//DNA binding//ATP binding//nucleotide binding//7S RNA binding//GTPase activity//RNA binding//RNA helicase activity//GTP binding//DNA helicase activity//kinase activity//adenylylsulfate kinase activity	GO:0048500//GO:0005622//GO:0080085//GO:0009570//GO:0005657	signal recognition particle//intracellular//signal recognition particle, chloroplast targeting//chloroplast stroma//replication fork	KOG0780	Signal recognition particle, subunit Srp54
comp80424_c1	136.54	5475.92	-5.3257	3.3158e-29	150.192	2653	115456135	NP_001051668.1	1686	0	Os03g0811100 [Oryza sativa Japonica Group] >gi|75119877|sp|Q6ATS0.1|CHLD_ORYSJ RecName: Full=Magnesium-chelatase subunit ChlD, chloroplastic; Short=Mg-chelatase subunit D; AltName: Full=Mg-protoporphyrin IX chelatase subunit ChlD; AltName: Full=Protein CHLORINA 1; Flags: Precursor >gi|403399750|sp|B8AMB8.1|CHLD_ORYSI RecName: Full=Magnesium-chelatase subunit ChlD, chloroplastic; Short=Mg-chelatas…	117956055	EF065605.1	1385	0	Oryza sativa (japonica cultivar-group) magnesium chelatase subunit D mRNA, complete cds	K03404	chlD, bchD	magnesium chelatase subunit D	http://www.genome.jp/dbget-bin/www_bget?ko:K03404	Q6ATS0	1686	0	Magnesium-chelatase subunit ChlD, chloroplastic OS=Oryza sativa subsp. japonica GN=CHLD PE=1 SV=1	PF02724//PF07724//PF07728//PF01213//PF01078//PF04546//PF00158//PF00493	CDC45-like protein//AAA domain (Cdc48 subfamily)//AAA domain (dynein-related subfamily)//Adenylate cyclase associated (CAP) N terminal//Magnesium chelatase, subunit ChlI//Sigma-70, non-essential region//Sigma-54 interaction domain//MCM2/3/5 family	GO:0015994//GO:0006270//GO:0006352//GO:0015979//GO:0015995//GO:0006355//GO:0007010//GO:0006260	chlorophyll metabolic process//DNA replication initiation//DNA-dependent transcription, initiation//photosynthesis//chlorophyll biosynthetic process//regulation of transcription, DNA-dependent//cytoskeleton organization//DNA replication	GO:0003700//GO:0016887//GO:0003779//GO:0003677//GO:0008134//GO:0005524//GO:0017111//GO:0016987//GO:0016851	sequence-specific DNA binding transcription factor activity//ATPase activity//actin binding//DNA binding//transcription factor binding//ATP binding//nucleoside-triphosphatase activity//sigma factor activity//magnesium chelatase activity	GO:0010007//GO:0005667//GO:0009507	magnesium chelatase complex//transcription factor complex//chloroplast	--	--
comp33111_c0	4.67767	727.581	-7.2812	4.0279e-29	3.28887	1291	297720701	NP_001172712.1	361	6.98e-39	Os01g0922700 [Oryza sativa Japonica Group] >gi|57900209|dbj|BAD88315.1| hypothetical protein [Oryza sativa Japonica Group] >gi|125528908|gb|EAY77022.1| hypothetical protein OsI_04978 [Oryza sativa Indica Group] >gi|125573148|gb|EAZ14663.1| hypothetical protein OsJ_04585 [Oryza sativa Japonica Group] >gi|255674010|dbj|BAH91442.1| Os01g0922700 [Oryza sativa Japonica Group]	57900206	AP006167.3	1274	0	Oryza sativa Japonica Group genomic DNA, chromosome 1, BAC clone:B1455F06	--	--	--	--	--	--	--	--	PF03823	Neurokinin B	GO:0007217	tachykinin receptor signaling pathway	--	--	--	--	--	--
comp68125_c0	3.71731	685.939	-7.5277	4.1457e-29	1.09629	1086	115473389	NP_001060293.1	721	4.88e-92	Os07g0619400 [Oryza sativa Japonica Group] >gi|22296349|dbj|BAC10119.1| unknown protein [Oryza sativa Japonica Group] >gi|113611829|dbj|BAF22207.1| Os07g0619400 [Oryza sativa Japonica Group] >gi|125559194|gb|EAZ04730.1| hypothetical protein OsI_26892 [Oryza sativa Indica Group] >gi|215693003|dbj|BAG88423.1| unnamed protein product [Oryza sativa Japonica Group]	22296342	AP004309.3	1084	0	Oryza sativa Japonica Group genomic DNA, chromosome 7, PAC clone:P0560B08	--	--	--	--	--	--	--	--	PF13405//PF13499//PF13202//PF00036	EF-hand domain//EF-hand domain pair//EF hand//EF hand	--	--	GO:0005509	calcium ion binding	--	--	--	--
comp32965_c0	63.2136	9299.09	-7.2007	4.1743e-29	63.5848	1135	115456167	NP_001051684.1	1007	4.14e-134	Os03g0815400 [Oryza sativa Japonica Group] >gi|37718878|gb|AAR01749.1| ribosomal protein L17-like protein [Oryza sativa Japonica Group] >gi|108711744|gb|ABF99539.1| 50S ribosomal protein L17, putative, expressed [Oryza sativa Japonica Group] >gi|113550155|dbj|BAF13598.1| Os03g0815400 [Oryza sativa Japonica Group] >gi|125546192|gb|EAY92331.1| hypothetical protein OsI_14055 [Oryza sativa Indica Gro…	115456166	NM_001058219.1	930	0	Oryza sativa Japonica Group Os03g0815400 (Os03g0815400) mRNA, complete cds	K02879	RP-L17, rplQ	large subunit ribosomal protein L17	http://www.genome.jp/dbget-bin/www_bget?ko:K02879	Q9M385	661	3.42e-83	50S ribosomal protein L17, chloroplastic OS=Arabidopsis thaliana GN=RPL17 PE=2 SV=1	PF01196//PF12011	Ribosomal protein L17//Domain of unknown function (DUF3503)	GO:0042254//GO:0006412	ribosome biogenesis//translation	GO:0003735//GO:0017111	structural constituent of ribosome//nucleoside-triphosphatase activity	GO:0005622//GO:0009507//GO:0005840	intracellular//chloroplast//ribosome	KOG3280	Mitochondrial/chloroplast ribosomal protein L17
comp86545_c0	3.05097	664.111	-7.766	4.2881e-29	0	627	108706521	ABF94316.1	993	6.79e-132	fiddlehead, putative, expressed [Oryza sativa Japonica Group]	116640803	CT830168.1	627	0	Oryza sativa (indica cultivar-group) cDNA clone:OSIGCSN080M12, full insert sequence	K15397	KCS	3-ketoacyl-CoA synthase	http://www.genome.jp/dbget-bin/www_bget?ko:K15397	Q570B4	713	3.06e-89	3-ketoacyl-CoA synthase 10 OS=Arabidopsis thaliana GN=FDH PE=1 SV=2	PF02797//PF08392//PF08545	Chalcone and stilbene synthases, C-terminal domain//FAE1/Type III polyketide synthase-like protein//3-Oxoacyl-[acyl-carrier-protein (ACP)] synthase III	GO:0042967//GO:0006633//GO:0009416//GO:0000038//GO:0042335//GO:0080167//GO:0009913//GO:0009409	acyl-carrier-protein biosynthetic process//fatty acid biosynthetic process//response to light stimulus//very long-chain fatty acid metabolic process//cuticle development//response to karrikin//epidermal cell differentiation//response to cold	GO:0016747//GO:0016746//GO:0004315	transferase activity, transferring acyl groups other than amino-acyl groups//transferase activity, transferring acyl groups//3-oxoacyl-[acyl-carrier-protein] synthase activity	GO:0016020//GO:0005783//GO:0005835	membrane//endoplasmic reticulum//fatty acid synthase complex	--	--
comp32464_c0	6.05615	786.865	-7.0216	4.6566e-29	5.48145	1033	115472871	NP_001060034.1	558	1.2e-67	Os07g0568900 [Oryza sativa Japonica Group] >gi|33146768|dbj|BAC79686.1| unknown protein [Oryza sativa Japonica Group] >gi|113611570|dbj|BAF21948.1| Os07g0568900 [Oryza sativa Japonica Group] >gi|215692982|dbj|BAG88402.1| unnamed protein product [Oryza sativa Japonica Group]	33146764	AP003981.3	711	0	Oryza sativa Japonica Group genomic DNA, chromosome 7, BAC clone:OJ1019_E02	--	--	--	--	--	--	--	--	--	--	--	--	--	--	--	--	--	--
comp51558_c0	66.8333	2893.44	-5.4361	4.6722e-29	43.8516	1676	222636850	EEE66982.1	1856	0	hypothetical protein OsJ_23874 [Oryza sativa Japonica Group]	115471574	NM_001065921.1	660	0	Oryza sativa Japonica Group Os07g0287100 (Os07g0287100) mRNA, partial cds	--	--	--	--	--	--	--	--	PF13174//PF13176//PF13181//PF00515	Tetratricopeptide repeat//Tetratricopeptide repeat//Tetratricopeptide repeat//Tetratricopeptide repeat	--	--	GO:0005515	protein binding	--	--	--	--
comp78398_c0	100.831	3948.07	-5.2911	4.7078e-29	66.8737	3733	116310121	CAH67138.1	3400	0	OSIGBa0130P02.2 [Oryza sativa Indica Group]	297602872	NM_001059555.2	1802	0	Oryza sativa Japonica Group Os04g0464800 (Os04g0464800) mRNA, complete cds	--	--	--	--	Q6YYA3	795	2.35e-89	Chloroplastic group IIA intron splicing facilitator CRS1, chloroplastic OS=Oryza sativa subsp. japonica GN=Os08g0360100 PE=2 SV=1	PF01985	CRS1 / YhbY (CRM) domain	--	--	GO:0003723	RNA binding	GO:0009536	plastid	--	--
comp80449_c0	556.105	0.934884	9.2164	4.7941e-29	559.108	2953	125545357	EAY91496.1	1885	0	hypothetical protein OsI_13130 [Oryza sativa Indica Group]	48958697	AC146937.2	341	1.63e-176	Oryza sativa Japonica Group chromosome 11 clone OSJNBa0004O15 map near R3342S, complete sequence	--	--	--	--	Q39191	604	9.41e-65	Wall-associated receptor kinase 1 OS=Arabidopsis thaliana GN=WAK1 PE=1 SV=2	PF01985//PF07714//PF00008//PF00069//PF13947	CRS1 / YhbY (CRM) domain//Protein tyrosine kinase//EGF-like domain//Protein kinase domain//Wall-associated receptor kinase galacturonan-binding	GO:0009069//GO:0016310//GO:0006468	serine family amino acid metabolic process//phosphorylation//protein phosphorylation	GO:0005515//GO:0030247//GO:0003723//GO:0004674//GO:0004672//GO:0005524//GO:0005509	protein binding//polysaccharide binding//RNA binding//protein serine/threonine kinase activity//protein kinase activity//ATP binding//calcium ion binding	GO:0016023	cytoplasmic membrane-bounded vesicle	--	--
comp33747_c0	19.3903	2532.85	-7.0293	4.9975e-29	13.1555	1540	115439009	NP_001043784.1	1589	0	Os01g0662700 [Oryza sativa Japonica Group] >gi|20521224|dbj|BAB91741.1| putative naphthoate synthase menB [Oryza sativa Japonica Group] >gi|113533315|dbj|BAF05698.1| Os01g0662700 [Oryza sativa Japonica Group] >gi|125571472|gb|EAZ12987.1| hypothetical protein OsJ_02907 [Oryza sativa Japonica Group]	115439008	NM_001050319.1	1461	0	Oryza sativa Japonica Group Os01g0662700 (Os01g0662700) mRNA, complete cds	K01661	menB	naphthoate synthase	http://www.genome.jp/dbget-bin/www_bget?ko:K01661	Q8GYN9	1254	1.16e-168	1,4-Dihydroxy-2-naphthoyl-CoA synthase, peroxisomal OS=Arabidopsis thaliana GN=MENB PE=1 SV=2	PF01972//PF01343//PF01039//PF00378	Serine dehydrogenase proteinase//Peptidase family S49//Carboxyl transferase domain//Enoyl-CoA hydratase/isomerase family	GO:0008152//GO:0006744//GO:0009234//GO:0006508	metabolic process//ubiquinone biosynthetic process//menaquinone biosynthetic process//proteolysis	GO:0003824//GO:0008935//GO:0016874//GO:0008233	catalytic activity//1,4-dihydroxy-2-naphthoyl-CoA synthase activity//ligase activity//peptidase activity	GO:0005739//GO:0005777//GO:0016021	mitochondrion//peroxisome//integral to membrane	KOG1680	Enoyl-CoA hydratase
comp47220_c0	467.833	15500.3	-5.0502	6.2783e-29	351.909	3504	222612461	EEE50593.1	4385	0	hypothetical protein OsJ_30772 [Oryza sativa Japonica Group]	115465592	NM_001062931.1	2080	0	Oryza sativa Japonica Group Os05g0575300 (Os05g0575300) mRNA, partial cds	K02519	infB, MTIF2	translation initiation factor IF-2	http://www.genome.jp/dbget-bin/www_bget?ko:K02519	Q9SHI1	2357	0	Translation initiation factor IF-2, chloroplastic OS=Arabidopsis thaliana GN=At1g17220 PE=2 SV=2	PF10662//PF01926//PF03144//PF04760//PF08477//PF00071//PF00025//PF02421//PF00009	Ethanolamine utilisation - propanediol utilisation//50S ribosome-binding GTPase//Elongation factor Tu domain 2//Translation initiation factor IF-2, N-terminal region//Miro-like protein//Ras family//ADP-ribosylation factor family//Ferrous iron transport protein B//Elongation factor Tu GTP binding domain	GO:0006184//GO:0007264//GO:0006446//GO:0006576//GO:0006413//GO:0015684	GTP catabolic process//small GTPase mediated signal transduction//regulation of translational initiation//cellular biogenic amine metabolic process//translational initiation//ferrous iron transport	GO:0005525//GO:0005524//GO:0003743//GO:0015093//GO:0003924	GTP binding//ATP binding//translation initiation factor activity//ferrous iron transmembrane transporter activity//GTPase activity	GO:0016021//GO:0005840//GO:0005622	integral to membrane//ribosome//intracellular	KOG1145	Mitochondrial translation initiation factor 2 (IF-2; GTPase)
comp71196_c0	1.37848	551.763	-8.6448	6.3083e-29	1.09629	564	115485381	NP_001067834.1	382	2.55e-44	Os11g0449600 [Oryza sativa Japonica Group] >gi|62734055|gb|AAX96164.1| expressed protein [Oryza sativa Japonica Group] >gi|77550626|gb|ABA93423.1| expressed protein [Oryza sativa Japonica Group] >gi|113645056|dbj|BAF28197.1| Os11g0449600 [Oryza sativa Japonica Group] >gi|215704541|dbj|BAG94174.1| unnamed protein product [Oryza sativa Japonica Group] >gi|218187229|gb|EEC69656.1| hypothetical prote…	45430070	AC147925.2	421	0	Oryza sativa Japonica Group chromosome 11 clone OSJNBa0032N11 map near 50283S, complete sequence	--	--	--	--	--	--	--	--	PF03444	Winged helix-turn-helix transcription repressor, HrcA DNA-binding	GO:0006355	regulation of transcription, DNA-dependent	GO:0003677	DNA binding	GO:0016023	cytoplasmic membrane-bounded vesicle	--	--
comp77996_c1	480.518	0	Inf	6.5144e-29	491.138	1932	125540282	EAY86677.1	2104	0	hypothetical protein OsI_08060 [Oryza sativa Indica Group]	115447288	NM_001053959.1	1288	0	Oryza sativa Japonica Group Os02g0614300 (Os02g0614300) mRNA, complete cds	K09285	OVM, ANT	AP2-like factor, ANT lineage	http://www.genome.jp/dbget-bin/www_bget?ko:K09285	Q5YGP7	978	4.26e-122	AP2-like ethylene-responsive transcription factor PLT2 OS=Arabidopsis thaliana GN=PLT2 PE=2 SV=1	PF00847	AP2 domain	GO:0006355	regulation of transcription, DNA-dependent	GO:0003700//GO:0003677	sequence-specific DNA binding transcription factor activity//DNA binding	GO:0005634//GO:0005667	nucleus//transcription factor complex	--	--
comp84774_c0	1434.02	25.4695	5.8152	1.0144e-28	1243.19	3013	125554204	EAY99809.1	4799	0	hypothetical protein OsI_21800 [Oryza sativa Indica Group]	115466599	NM_001063434.1	2674	0	Oryza sativa Japonica Group Os06g0163900 (Os06g0163900) mRNA, complete cds	--	--	--	--	Q9STE5	627	4.42e-67	Putative disease resistance RPP13-like protein 2 OS=Arabidopsis thaliana GN=RPP13L2 PE=2 SV=1	PF01637//PF00931//PF14993//PF02562//PF05496//PF00004	Archaeal ATPase//NB-ARC domain//Neuropeptide S precursor protein//PhoH-like protein//Holliday junction DNA helicase ruvB N-terminus//ATPase family associated with various cellular activities (AAA)	GO:0006281//GO:0007218//GO:0006310//GO:0006952	DNA repair//neuropeptide signaling pathway//DNA recombination//defense response	GO:0043531//GO:0009378//GO:0005524	ADP binding//four-way junction helicase activity//ATP binding	GO:0005576//GO:0009379//GO:0005657	extracellular region//Holliday junction helicase complex//replication fork	--	--
comp85248_c0	118.398	7401.1	-5.966	1.0184e-28	115.11	881	115467898	NP_001057548.1	539	6.87e-66	Os06g0332800 [Oryza sativa Japonica Group] >gi|50725425|dbj|BAD32898.1| putative bundle sheath defective protein [Oryza sativa Japonica Group] >gi|50725497|dbj|BAD32967.1| putative bundle sheath defective protein [Oryza sativa Japonica Group] >gi|113595588|dbj|BAF19462.1| Os06g0332800 [Oryza sativa Japonica Group] >gi|125555175|gb|EAZ00781.1| hypothetical protein OsI_22808 [Oryza sativa Indica Gr…	115467897	NM_001064083.1	766	0	Oryza sativa Japonica Group Os06g0332800 (Os06g0332800) mRNA, complete cds	--	--	--	--	--	--	--	--	PF00684	DnaJ central domain	--	--	GO:0031072//GO:0051082	heat shock protein binding//unfolded protein binding	GO:0009507	chloroplast	--	--
comp81489_c1	140.892	4987.34	-5.1456	1.2665e-28	166.636	2432	30089729	AAP20833.1	2714	0	expressed protein [Oryza sativa Japonica Group] >gi|108708908|gb|ABF96703.1| expressed protein [Oryza sativa Japonica Group] >gi|108708909|gb|ABF96704.1| expressed protein [Oryza sativa Japonica Group] >gi|108708910|gb|ABF96705.1| expressed protein [Oryza sativa Japonica Group] >gi|125586723|gb|EAZ27387.1| hypothetical protein OsJ_11335 [Oryza sativa Japonica Group]	32974876	AK064858.1	2292	0	Oryza sativa Japonica Group cDNA clone:J013000H13, full insert sequence	--	--	--	--	--	--	--	--	PF03286//PF03999	Pox virus Ag35 surface protein//Microtubule associated protein (MAP65/ASE1 family)	GO:0000226//GO:0000910	microtubule cytoskeleton organization//cytokinesis	GO:0008017	microtubule binding	GO:0045298//GO:0019031	tubulin complex//viral envelope	--	--
comp69341_c0	160.641	5543.56	-5.1089	1.3159e-28	122.784	1776	54290425	BAD61295.1	1132	2.24e-148	unknown protein [Oryza sativa Japonica Group] >gi|215766621|dbj|BAG98683.1| unnamed protein product [Oryza sativa Japonica Group] >gi|222618862|gb|EEE54994.1| hypothetical protein OsJ_02623 [Oryza sativa Japonica Group]	115438611	NM_001050121.1	1207	0	Oryza sativa Japonica Group Os01g0617900 (Os01g0617900) mRNA, partial cds	--	--	--	--	P82715	773	6.18e-96	PsbP domain-containing protein 5, chloroplastic OS=Arabidopsis thaliana GN=PPD5 PE=1 SV=3	PF01789	PsbP	GO:0015979	photosynthesis	GO:0005509	calcium ion binding	GO:0009523//GO:0009535//GO:0019898//GO:0031977//GO:0009654	photosystem II//chloroplast thylakoid membrane//extrinsic to membrane//thylakoid lumen//oxygen evolving complex	--	--
comp85201_c0	8.68899	7802.69	-9.8106	1.3159e-28	4.38516	1148	46390716	BAD16216.1	886	5.79e-115	putative fasciclin-like arabinogalactan-protein [Oryza sativa Japonica Group] >gi|215678982|dbj|BAG96412.1| unnamed protein product [Oryza sativa Japonica Group] >gi|215686347|dbj|BAG87608.1| unnamed protein product [Oryza sativa Japonica Group] >gi|215737632|dbj|BAG96762.1| unnamed protein product [Oryza sativa Japonica Group]	46390703	AP005476.3	1136	0	Oryza sativa Japonica Group genomic DNA, chromosome 2, BAC clone:OSJNBb0026D20	--	--	--	--	Q8LEJ6	376	1.71e-40	Fasciclin-like arabinogalactan protein 11 OS=Arabidopsis thaliana GN=FLA11 PE=2 SV=2	--	--	--	--	--	--	GO:0016023	cytoplasmic membrane-bounded vesicle	--	--
comp77939_c3	618.992	2.77039	7.8037	1.7559e-28	605.152	1076	125554519	EAZ00125.1	1174	1.09e-154	hypothetical protein OsI_22129 [Oryza sativa Indica Group]	115467045	NM_001063657.1	769	0	Oryza sativa Japonica Group Os06g0212100 (Os06g0212100) mRNA, complete cds	K13681	FUT	xyloglucan fucosyltransferase	http://www.genome.jp/dbget-bin/www_bget?ko:K13681	Q9SWH5	438	3.97e-47	Galactoside 2-alpha-L-fucosyltransferase OS=Arabidopsis thaliana GN=FUT1 PE=1 SV=2	PF03254	Xyloglucan fucosyltransferase	GO:0042546//GO:0001575//GO:0005975//GO:0009247	cell wall biogenesis//globoside metabolic process//carbohydrate metabolic process//glycolipid biosynthetic process	GO:0008107	galactoside 2-alpha-L-fucosyltransferase activity	GO:0005739//GO:0016020	mitochondrion//membrane	--	--
comp82715_c0	727.212	21947.9	-4.9156	2.4567e-28	649.003	5675	115488938	NP_001066956.1	4515	0	Os12g0541500 [Oryza sativa Japonica Group] >gi|77556660|gb|ABA99456.1| Elongation factor TS family protein, expressed [Oryza sativa Japonica Group] >gi|113649463|dbj|BAF29975.1| Os12g0541500 [Oryza sativa Japonica Group] >gi|125536917|gb|EAY83405.1| hypothetical protein OsI_38621 [Oryza sativa Indica Group] >gi|125579622|gb|EAZ20768.1| hypothetical protein OsJ_36392 [Oryza sativa Japonica Group]	115488937	NM_001073488.1	2049	0	Oryza sativa Japonica Group Os12g0541500 (Os12g0541500) mRNA, complete cds	K02357	tsf, TSFM	elongation factor Ts	http://www.genome.jp/dbget-bin/www_bget?ko:K02357	Q2QP53	1315	1.03e-164	5'-adenylylsulfate reductase-like 6 OS=Oryza sativa subsp. japonica GN=APRL6 PE=2 SV=1	PF00889//PF00085//PF00627//PF00575//PF14862//PF06214	Elongation factor TS//Thioredoxin//UBA/TS-N domain//S1 RNA binding domain//Big defensin//Signaling lymphocytic activation molecule (SLAM) protein	GO:0046649//GO:0007165//GO:0046686//GO:0050829//GO:0050830//GO:0045454//GO:0006448//GO:0006414	lymphocyte activation//signal transduction//response to cadmium ion//defense response to Gram-negative bacterium//defense response to Gram-positive bacterium//cell redox homeostasis//regulation of translational elongation//translational elongation	GO:0003723//GO:0005515//GO:0004872//GO:0003746	RNA binding//protein binding//receptor activity//translation elongation factor activity	GO:0005840//GO:0005622//GO:0009570//GO:0009986//GO:0016021//GO:0009941	ribosome//intracellular//chloroplast stroma//cell surface//integral to membrane//chloroplast envelope	KOG1071	Mitochondrial translation elongation factor EF-Tsmt, catalyzes nucleotide exchange on EF-Tumt
comp72400_c0	866.693	9.24605	6.5505	2.4811e-28	828.795	2521	47497096	BAD19147.1	3396	0	putative phragmoplast-associated kinesin [Oryza sativa Japonica Group] >gi|47847808|dbj|BAD21583.1| putative phragmoplast-associated kinesin [Oryza sativa Japonica Group]	47847807	AP004081.3	1435	0	Oryza sativa Japonica Group genomic DNA, chromosome 2, BAC clone:OJ1116_E04	--	--	--	--	Q6RZZ9	279	8.05e-24	Kinesin-related protein 13 OS=Dictyostelium discoideum GN=kif13 PE=1 SV=1	PF04111//PF00225	Autophagy protein Apg6//Kinesin motor domain	GO:0007017//GO:0006914//GO:0007018	microtubule-based process//autophagy//microtubule-based movement	GO:0008017//GO:0005524//GO:0003777	microtubule binding//ATP binding//microtubule motor activity	GO:0009536//GO:0005875//GO:0005874//GO:0009524//GO:0045298	plastid//microtubule associated complex//microtubule//phragmoplast//tubulin complex	KOG0243	Kinesin-like protein
comp68078_c0	31.9074	2254.92	-6.143	2.6952e-28	17.5406	1813	115467972	NP_001057585.1	1840	0	Os06g0351500 [Oryza sativa Japonica Group] >gi|50726426|dbj|BAD34036.1| putative family II extracellular lipase 1 [Oryza sativa Japonica Group] >gi|113595625|dbj|BAF19499.1| Os06g0351500 [Oryza sativa Japonica Group] >gi|215692363|dbj|BAG87783.1| unnamed protein product [Oryza sativa Japonica Group] >gi|215695471|dbj|BAG90646.1| unnamed protein product [Oryza sativa Japonica Group] >gi|215704473|…	115467971	NM_001064120.1	1253	0	Oryza sativa Japonica Group Os06g0351500 (Os06g0351500) mRNA, complete cds	--	--	--	--	Q94CH8	765	1.48e-93	GDSL esterase/lipase EXL1 OS=Arabidopsis thaliana GN=EXL1 PE=2 SV=1	PF00657	GDSL-like Lipase/Acylhydrolase	GO:0006629	lipid metabolic process	GO:0016788	hydrolase activity, acting on ester bonds	GO:0005739//GO:0005576	mitochondrion//extracellular region	--	--
comp71504_c0	8378.21	167.451	5.6448	2.8051e-28	6163.34	1094	297597682	NP_001044379.2	423	1.95e-47	Os01g0770700 [Oryza sativa Japonica Group] >gi|75165403|sp|Q94EE4.1|COPT1_ORYSJ RecName: Full=Copper transporter 1; Short=OsCOPT1 >gi|14209576|dbj|BAB56072.1| putative copper transporter protein [Oryza sativa Japonica Group] >gi|218189126|gb|EEC71553.1| hypothetical protein OsI_03900 [Oryza sativa Indica Group] >gi|255673722|dbj|BAF06293.2| Os01g0770700 [Oryza sativa Japonica Group]	12313696	AP003106.1	1053	0	Oryza sativa Japonica Group genomic DNA, chromosome 1, PAC clone:P0665A11	--	--	--	--	Q94EE4	423	1.32e-48	Copper transporter 1 OS=Oryza sativa subsp. japonica GN=COPT1 PE=2 SV=1	PF04145	Ctr copper transporter family	GO:0006952//GO:0008643//GO:0035434//GO:0006825	defense response//carbohydrate transport//copper ion transmembrane transport//copper ion transport	GO:0005375//GO:0051119//GO:0043621	copper ion transmembrane transporter activity//sugar transmembrane transporter activity//protein self-association	GO:0005887//GO:0016021	integral to plasma membrane//integral to membrane	--	--
comp62003_c0	8.93721	865.239	-6.5971	2.8066e-28	7.67403	1526	297721787	NP_001173257.1	822	6.05e-103	Os03g0139000 [Oryza sativa Japonica Group] >gi|108706088|gb|ABF93883.1| expressed protein [Oryza sativa Japonica Group] >gi|125584852|gb|EAZ25516.1| hypothetical protein OsJ_09340 [Oryza sativa Japonica Group] >gi|215686388|dbj|BAG87649.1| unnamed protein product [Oryza sativa Japonica Group] >gi|215737359|dbj|BAG96288.1| unnamed protein product [Oryza sativa Japonica Group] >gi|255674188|dbj|BAH…	57164409	AC118132.3	1455	0	Oryza sativa Japonica Group chromosome 3 clone OSJNBa0003A09, complete sequence	--	--	--	--	--	--	--	--	--	--	--	--	--	--	GO:0009536	plastid	--	--
comp55192_c0	18.5408	1178.34	-5.9899	5.0049e-28	16.4443	912	49328038	AAT58739.1	737	1.73e-94	unknown protein [Oryza sativa Japonica Group] >gi|215693131|dbj|BAG88513.1| unnamed protein product [Oryza sativa Japonica Group]	32973015	AK062997.1	589	0	Oryza sativa Japonica Group cDNA clone:001-109-G11, full insert sequence	--	--	--	--	--	--	--	--	PF00111	2Fe-2S iron-sulfur cluster binding domain	GO:0006118	electron transport	GO:0009055//GO:0051536//GO:0046872	electron carrier activity//iron-sulfur cluster binding//metal ion binding	GO:0009536	plastid	--	--
comp73744_c0	73.7124	2826.8	-5.2611	5.008e-28	59.1996	2421	115445203	NP_001046381.1	2835	0	Os02g0234500 [Oryza sativa Japonica Group] >gi|50251220|dbj|BAD27664.1| putative UOS1 [Oryza sativa Japonica Group] >gi|113535912|dbj|BAF08295.1| Os02g0234500 [Oryza sativa Japonica Group] >gi|215695513|dbj|BAG90704.1| unnamed protein product [Oryza sativa Japonica Group] >gi|222622490|gb|EEE56622.1| hypothetical protein OsJ_06005 [Oryza sativa Japonica Group]	115445202	NM_001052916.1	1879	0	Oryza sativa Japonica Group Os02g0234500 (Os02g0234500) mRNA, complete cds	--	--	--	--	Q9LQI7	133	3.13e-07	Probable complex I intermediate-associated protein 30 OS=Arabidopsis thaliana GN=At1g17350 PE=1 SV=2	PF02719//PF01073//PF03425//PF01370//PF02254//PF00106	Polysaccharide biosynthesis protein//3-beta hydroxysteroid dehydrogenase/isomerase family//Carbohydrate binding domain (family 11)//NAD dependent epimerase/dehydratase family//TrkA-N domain//short chain dehydrogenase	GO:0005982//GO:0006694//GO:0006813//GO:0009058//GO:0030245//GO:0008210//GO:0008152//GO:0055114//GO:0008209//GO:0044237//GO:0005985//GO:0008207	starch metabolic process//steroid biosynthetic process//potassium ion transport//biosynthetic process//cellulose catabolic process//estrogen metabolic process//metabolic process//oxidation-reduction process//androgen metabolic process//cellular metabolic process//sucrose metabolic process//C21-steroid hormone metabolic process	GO:0016491//GO:0003854//GO:0008810//GO:0050662//GO:0016616//GO:0003824//GO:0000166	oxidoreductase activity//3-beta-hydroxy-delta5-steroid dehydrogenase activity//cellulase activity//coenzyme binding//oxidoreductase activity, acting on the CH-OH group of donors, NAD or NADP as acceptor//catalytic activity//nucleotide binding	GO:0005773//GO:0009507	vacuole//chloroplast	--	--
comp79239_c0	10.1916	896.291	-6.4585	5.4164e-28	12.0592	1606	115458460	NP_001052830.1	2178	0	Os04g0432400 [Oryza sativa Japonica Group] >gi|68611227|emb|CAE03041.3| OSJNBa0084A10.16 [Oryza sativa Japonica Group] >gi|113564401|dbj|BAF14744.1| Os04g0432400 [Oryza sativa Japonica Group] >gi|125590444|gb|EAZ30794.1| hypothetical protein OsJ_14860 [Oryza sativa Japonica Group] >gi|215694571|dbj|BAG89564.1| unnamed protein product [Oryza sativa Japonica Group] >gi|218194872|gb|EEC77299.1| hypo…	115458459	NM_001059365.1	1462	0	Oryza sativa Japonica Group Os04g0432400 (Os04g0432400) mRNA, complete cds	--	--	--	--	--	--	--	--	PF12899//PF06202	Alkaline and neutral invertase//Amylo-alpha-1,6-glucosidase	GO:0006520//GO:0005975//GO:0005985//GO:0048364//GO:0005980//GO:0005982	cellular amino acid metabolic process//carbohydrate metabolic process//sucrose metabolic process//root development//glycogen catabolic process//starch metabolic process	GO:0004575//GO:0004134//GO:0004135//GO:0033926	sucrose alpha-glucosidase activity//4-alpha-glucanotransferase activity//amylo-alpha-1,6-glucosidase activity//glycopeptide alpha-N-acetylgalactosaminidase activity	GO:0005829//GO:0005634//GO:0017177//GO:0005886	cytosol//nucleus//glucosidase II complex//plasma membrane	--	--
comp45980_c0	8.02265	15983.7	-10.96	5.6788e-28	4.38516	920	116309336	CAH66420.1	729	2.73e-94	H0622F05.3 [Oryza sativa Indica Group] >gi|116309401|emb|CAH66478.1| OSIGBa0137L20.7 [Oryza sativa Indica Group] >gi|125548233|gb|EAY94055.1| hypothetical protein OsI_15832 [Oryza sativa Indica Group]	32970008	AK059990.1	654	0	Oryza sativa Japonica Group cDNA clone:006-301-A12, full insert sequence	K14332	psaO	photosystem I subunit PsaO	http://www.genome.jp/dbget-bin/www_bget?ko:K14332	--	--	--	--	--	--	--	--	--	--	GO:0009507//GO:0009522	chloroplast//photosystem I	--	--
comp61379_c0	74.6595	10600	-7.1495	5.8113e-28	76.7403	2759	115451609	NP_001049405.1	989	7.93e-124	Os03g0219900 [Oryza sativa Japonica Group] >gi|108706890|gb|ABF94685.1| 50S ribosomal protein L15, chloroplast precursor, putative, expressed [Oryza sativa Japonica Group] >gi|113547876|dbj|BAF11319.1| Os03g0219900 [Oryza sativa Japonica Group] >gi|125542930|gb|EAY89069.1| hypothetical protein OsI_10555 [Oryza sativa Indica Group] >gi|125585428|gb|EAZ26092.1| hypothetical protein OsJ_09949 [Oryza…	28416057	AC140006.1	2102	0	Oryza sativa Japonica Group chromosome 3 clone OSJNAa0090D11, complete sequence	K02876	RP-L15, rplO	large subunit ribosomal protein L15	http://www.genome.jp/dbget-bin/www_bget?ko:K02876	P31165	686	4.6e-81	50S ribosomal protein L15, chloroplastic (Fragment) OS=Pisum sativum GN=RPL15 PE=2 SV=1	--	--	GO:0042254//GO:0006412	ribosome biogenesis//translation	GO:0003735	structural constituent of ribosome	GO:0015934//GO:0009570//GO:0005840	large ribosomal subunit//chloroplast stroma//ribosome	--	--
comp75924_c0	741.653	6.04248	6.9395	5.8113e-28	623.789	1629	115435548	NP_001042532.1	407	1.03e-43	Os01g0237000 [Oryza sativa Japonica Group] >gi|75174374|sp|Q9LI17.1|CSPLB_ORYSJ RecName: Full=CASP-like protein Os01g0237000 >gi|341958539|sp|A2WMK7.1|CSPL7_ORYSI RecName: Full=CASP-like protein OsI_01075 >gi|7339717|dbj|BAA92922.1| unknown protein [Oryza sativa Japonica Group] >gi|113532063|dbj|BAF04446.1| Os01g0237000 [Oryza sativa Japonica Group] >gi|125525089|gb|EAY73203.1| hypothetical prote…	7339690	AP001539.1	1241	0	Oryza sativa Japonica Group genomic DNA, chromosome 1, clone:P0708G02	--	--	--	--	Q9LI17	407	6.95e-45	CASP-like protein Os01g0237000 OS=Oryza sativa subsp. japonica GN=Os01g0237000 PE=2 SV=1	--	--	--	--	--	--	GO:0016021//GO:0005886//GO:0016023	integral to membrane//plasma membrane//cytoplasmic membrane-bounded vesicle	--	--
comp86465_c0	51.3302	2181.2	-5.4092	5.8508e-28	60.2959	1589	115441775	NP_001045167.1	774	2.61e-97	Os01g0913000 [Oryza sativa Japonica Group] >gi|75330816|sp|Q8S091.1|TRXF_ORYSJ RecName: Full=Thioredoxin F, chloroplastic; Short=OsTrxf; AltName: Full=OsTrx03; Flags: Precursor >gi|20161376|dbj|BAB90300.1| putative thioredoxin F [Oryza sativa Japonica Group] >gi|113534698|dbj|BAF07081.1| Os01g0913000 [Oryza sativa Japonica Group] >gi|125528816|gb|EAY76930.1| hypothetical protein OsI_04888 [Oryza …	16197551	AP003436.2	1055	0	Oryza sativa Japonica Group genomic DNA, chromosome 1, PAC clone:P0470A12	--	--	--	--	Q8S091	774	1.76e-98	Thioredoxin F, chloroplastic OS=Oryza sativa subsp. japonica GN=Os01g0913000 PE=2 SV=1	PF00578//PF08534//PF00085	AhpC/TSA family//Redoxin//Thioredoxin	GO:0055114//GO:0043085//GO:0006118//GO:0022900//GO:0045454//GO:0006662	oxidation-reduction process//positive regulation of catalytic activity//electron transport//electron transport chain//cell redox homeostasis//glycerol ether metabolic process	GO:0016209//GO:0016491//GO:0008047//GO:0015035//GO:0009055	antioxidant activity//oxidoreductase activity//enzyme activator activity//protein disulfide oxidoreductase activity//electron carrier activity	GO:0009570	chloroplast stroma	KOG0907	Thioredoxin
comp68882_c1	3.71731	1670.32	-8.8116	6.1922e-28	0	724	125569348	EAZ10863.1	448	7.91e-52	hypothetical protein OsJ_00702 [Oryza sativa Japonica Group]	9049451	AP002743.1	721	0	Oryza sativa Japonica Group genomic DNA, chromosome 1, PAC clone:P0710E05	--	--	--	--	--	--	--	--	PF03767	HAD superfamily, subfamily IIIB (Acid phosphatase)	GO:0006771//GO:0019497	riboflavin metabolic process//hexachlorocyclohexane metabolic process	GO:0003993	acid phosphatase activity	GO:0016023	cytoplasmic membrane-bounded vesicle	--	--
comp67596_c1	612.866	3.12954	7.6135	7.0563e-28	459.345	1207	218197815	EEC80242.1	1153	2.72e-154	hypothetical protein OsI_22189 [Oryza sativa Indica Group]	51535357	AP003488.3	1045	0	Oryza sativa Japonica Group genomic DNA, chromosome 6, PAC clone:P0436F11	--	--	--	--	--	--	--	--	--	--	--	--	--	--	GO:0016023	cytoplasmic membrane-bounded vesicle	--	--
comp32529_c0	79.5396	2894.47	-5.1855	7.3414e-28	83.318	1666	115453893	NP_001050547.1	1467	0	Os03g0579000 [Oryza sativa Japonica Group] >gi|29837756|gb|AAP05792.1| unknown protein [Oryza sativa Japonica Group] >gi|50399958|gb|AAT76346.1| putative sterol-regulatory element binding protein (SREBP) site 2 protease [Oryza sativa Japonica Group] >gi|108709486|gb|ABF97281.1| membrane-associated zinc metalloprotease family protein, expressed [Oryza sativa Japonica Group] >gi|113549018|dbj|BAF12…	41237094	AC147962.1	1641	0	Oryza sativa chromosome 3 BAC OSJNBa0083K01 genomic sequence, complete sequence	--	--	--	--	Q8YQ64	471	1.6e-51	Putative zinc metalloprotease all3971 OS=Nostoc sp. (strain PCC 7120 / UTEX 2576) GN=all3971 PE=3 SV=1	PF00595//PF13180//PF02163	PDZ domain (Also known as DHR or GLGF)//PDZ domain//Peptidase family M50	GO:0009658//GO:0006508	chloroplast organization//proteolysis	GO:0005515//GO:0004222	protein binding//metalloendopeptidase activity	GO:0009706	chloroplast inner membrane	--	--
comp63151_c0	7.06229	785.753	-6.7978	7.4527e-28	4.38516	789	115470575	NP_001058886.1	600	1.49e-75	Os07g0147500 [Oryza sativa Japonica Group] >gi|22831113|dbj|BAC15975.1| putative photosystem II 10 kD polypeptide [Oryza sativa Japonica Group] >gi|50509251|dbj|BAD30534.1| putative photosystem II 10 kD polypeptide [Oryza sativa Japonica Group] >gi|113610422|dbj|BAF20800.1| Os07g0147500 [Oryza sativa Japonica Group] >gi|215692793|dbj|BAG88237.1| unnamed protein product [Oryza sativa Japonica Grou…	115470574	NM_001065421.1	775	0	Oryza sativa Japonica Group Os07g0147500 (Os07g0147500) mRNA, complete cds	K03541	psbR	photosystem II 10kDa protein	http://www.genome.jp/dbget-bin/www_bget?ko:K03541	Q40070	497	3.45e-61	Photosystem II 10 kDa polypeptide, chloroplastic OS=Hordeum vulgare GN=PSBR PE=3 SV=1	PF04725	Photosystem II 10 kDa polypeptide PsbR	GO:0015979//GO:0010270	photosynthesis//photosystem II oxygen evolving complex assembly	--	--	GO:0009654//GO:0042651//GO:0009535//GO:0009523	oxygen evolving complex//thylakoid membrane//chloroplast thylakoid membrane//photosystem II	--	--
comp76606_c1	93.7691	3440.18	-5.1972	8.0929e-28	87.7032	688	215687350	BAG91915.1	544	5.9e-67	unnamed protein product [Oryza sativa Japonica Group] >gi|215692659|dbj|BAG88079.1| unnamed protein product [Oryza sativa Japonica Group] >gi|215737686|dbj|BAG96816.1| unnamed protein product [Oryza sativa Japonica Group]	32989802	AK104593.1	651	0	Oryza sativa Japonica Group cDNA clone:006-308-B08, full insert sequence	--	--	--	--	Q8H112	426	8.8e-49	PGR5-like protein 1A, chloroplastic OS=Arabidopsis thaliana GN=PGRL1A PE=1 SV=1	PF01096//PF01667	Transcription factor S-II (TFIIS)//Ribosomal protein S27	GO:0006351//GO:0006412//GO:0042254//GO:0009773	transcription, DNA-dependent//translation//ribosome biogenesis//photosynthetic electron transport in photosystem I	GO:0003735//GO:0003676//GO:0008270	structural constituent of ribosome//nucleic acid binding//zinc ion binding	GO:0005622//GO:0009535//GO:0005840	intracellular//chloroplast thylakoid membrane//ribosome	--	--
comp81179_c0	6398.53	67.3049	6.5709	9.089e-28	6711.48	1693	115483166	NP_001065176.1	1881	0	Os10g0537800 [Oryza sativa Japonica Group] >gi|21717159|gb|AAM76352.1|AC074196_10 putative nucleoid DNA binding protein [Oryza sativa Japonica Group] >gi|31433285|gb|AAP54823.1| Eukaryotic aspartyl protease family protein, expressed [Oryza sativa Japonica Group] >gi|113639785|dbj|BAF27090.1| Os10g0537800 [Oryza sativa Japonica Group] >gi|215692411|dbj|BAG87831.1| unnamed protein product [Oryza sa…	21717149	AC074196.14	1620	0	Oryza sativa chromosome 10 BAC OSJNBa0040D23 genomic sequence, complete sequence	--	--	--	--	Q766C3	453	2.58e-48	Aspartic proteinase nepenthesin-1 OS=Nepenthes gracilis GN=nep1 PE=1 SV=1	PF00026	Eukaryotic aspartyl protease	GO:0006508	proteolysis	GO:0004190	aspartic-type endopeptidase activity	GO:0016023	cytoplasmic membrane-bounded vesicle	KOG1339	Aspartyl protease
comp78763_c0	3083.23	85.3583	5.1748	1.0328e-27	2810.89	5016	41052970	BAD07880.1	6728	0	putative DNA topoisomerase II [Oryza sativa Japonica Group]	115448106	NM_001054368.1	2948	0	Oryza sativa Japonica Group Os02g0699700 (Os02g0699700) mRNA, partial cds	K03164	TOP2	DNA topoisomerase II	http://www.genome.jp/dbget-bin/www_bget?ko:K03164	P30182	4157	0	DNA topoisomerase 2 OS=Arabidopsis thaliana GN=TOP2 PE=2 SV=2	PF00521//PF00204//PF02518	DNA gyrase/topoisomerase IV, subunit A//DNA gyrase B//Histidine kinase-, DNA gyrase B-, and HSP90-like ATPase	GO:0006265	DNA topological change	GO:0003918//GO:0003677//GO:0005524	DNA topoisomerase type II (ATP-hydrolyzing) activity//DNA binding//ATP binding	GO:0005694	chromosome	KOG0355	DNA topoisomerase type II
comp46177_c0	11219.2	391.055	4.8425	1.1956e-27	9672.56	1058	115452513	NP_001049857.1	847	4.01e-111	Os03g0300400 [Oryza sativa Japonica Group] >gi|16589076|gb|AAL27005.1|AF416604_1 pathogen-related protein [Oryza sativa] >gi|18539471|gb|AAL74406.1|AF395880_1 JIOsPR10 [Oryza sativa] >gi|108707683|gb|ABF95478.1| Pathogenesis-related protein 1, putative, expressed [Oryza sativa Japonica Group] >gi|113548328|dbj|BAF11771.1| Os03g0300400 [Oryza sativa Japonica Group] >gi|125543517|gb|EAY89656.1| hyp…	115452512	NM_001056392.1	867	0	Oryza sativa Japonica Group Os03g0300400 (Os03g0300400) mRNA, complete cds	--	--	--	--	Q05736	457	1.02e-53	Pathogenesis-related protein 1 OS=Asparagus officinalis GN=PR1 PE=2 SV=1	PF00407	Pathogenesis-related protein Bet v I family	GO:0009607//GO:0006952	response to biotic stimulus//defense response	--	--	--	--	--	--
comp71423_c1	93.8148	7210.46	-6.2641	1.205e-27	73.4514	1342	55296824	BAD68168.1	479	9.94e-55	putative plastid ribosomal protein L34 precursor [Oryza sativa Japonica Group] >gi|125528074|gb|EAY76188.1| hypothetical protein OsI_04121 [Oryza sativa Indica Group] >gi|125572355|gb|EAZ13870.1| hypothetical protein OsJ_03794 [Oryza sativa Japonica Group]	20804545	AP003232.3	1012	0	Oryza sativa Japonica Group genomic DNA, chromosome 1, PAC clone:P0034E02	--	--	--	--	P82244	251	6.42e-24	50S ribosomal protein L34, chloroplastic OS=Spinacia oleracea GN=RPL34 PE=1 SV=1	PF00468	Ribosomal protein L34	GO:0006412//GO:0042254	translation//ribosome biogenesis	GO:0003735	structural constituent of ribosome	GO:0005840//GO:0005622//GO:0009536	ribosome//intracellular//plastid	--	--
comp63563_c0	582.519	2.66209	7.7736	1.3937e-27	522.93	2630	297719977	NP_001172350.1	1869	0	Os01g0383100 [Oryza sativa Japonica Group] >gi|255673251|dbj|BAH91080.1| Os01g0383100, partial [Oryza sativa Japonica Group]	297719976	NM_001185421.1	2552	0	Oryza sativa Japonica Group Os01g0383100 (Os01g0383100) mRNA, partial cds	--	--	--	--	--	--	--	--	PF03081	Exo70 exocyst complex subunit	GO:0006887	exocytosis	--	--	GO:0000145	exocyst	--	--
comp61099_c0	0.418123	871.869	-11.026	1.4727e-27	0	1368	218202214	EEC84641.1	283	4.84e-26	hypothetical protein OsI_31519 [Oryza sativa Indica Group]	51091389	AP005570.3	715	0	Oryza sativa Japonica Group genomic DNA, chromosome 9, BAC clone:OJ1344_B01	K08908	LHCA2	light-harvesting complex I chlorophyll a/b binding protein 2	http://www.genome.jp/dbget-bin/www_bget?ko:K08908	P13869	208	5.2e-17	Chlorophyll a-b binding protein, chloroplastic OS=Petunia hybrida PE=2 SV=1	--	--	GO:0009637//GO:0010218//GO:0010114//GO:0009765	response to blue light//response to far red light//response to red light//photosynthesis, light harvesting	--	--	GO:0009507//GO:0016020	chloroplast//membrane	--	--
comp84163_c0	730.028	6.90884	6.7234	1.5232e-27	709.299	1837	125547406	EAY93228.1	2370	0	hypothetical protein OsI_15037 [Oryza sativa Indica Group]	115457143	NM_001058707.1	1749	0	Oryza sativa Japonica Group Os04g0178400 (Os04g0178400) mRNA, complete cds	K16085	CYP99A3	cytochrome P450, family 99, subfamily A, polypeptide 3 (9beta-pimara-7,15-diene oxidase)	http://www.genome.jp/dbget-bin/www_bget?ko:K16085	Q0JF01	2357	0	9-beta-pimara-7,15-diene oxidase OS=Oryza sativa subsp. japonica GN=CYP99A3 PE=1 SV=1	PF00067	Cytochrome P450	GO:0006118//GO:0055114	electron transport//oxidation-reduction process	GO:0020037//GO:0009055//GO:0004497//GO:0016705//GO:0005506	heme binding//electron carrier activity//monooxygenase activity//oxidoreductase activity, acting on paired donors, with incorporation or reduction of molecular oxygen//iron ion binding	--	--	KOG0156	Cytochrome P450 CYP2 subfamily
comp77938_c0	21.4218	1206.19	-5.8152	1.7335e-27	8.77032	2645	53792453	BAD53361.1	3884	0	putative receptor-like protein kinase ARK1 [Oryza sativa Japonica Group] >gi|222619373|gb|EEE55505.1| hypothetical protein OsJ_03704 [Oryza sativa Japonica Group]	115440366	NM_001050998.1	1608	0	Oryza sativa Japonica Group Os01g0784700 (Os01g0784700) mRNA, complete cds	--	--	--	--	O81905	1921	0	Receptor-like serine/threonine-protein kinase SD1-8 OS=Arabidopsis thaliana GN=SD18 PE=1 SV=1	PF00069//PF07714//PF11883//PF00954	Protein kinase domain//Protein tyrosine kinase//Domain of unknown function (DUF3403)//S-locus glycoprotein family	GO:0006468//GO:0009069//GO:0016310//GO:0048544	protein phosphorylation//serine family amino acid metabolic process//phosphorylation//recognition of pollen	GO:0005524//GO:0004674//GO:0004672	ATP binding//protein serine/threonine kinase activity//protein kinase activity	GO:0016023	cytoplasmic membrane-bounded vesicle	--	--
comp88917_c0	1468.43	29.6764	5.6288	2.0605e-27	1472.32	2435	115451537	NP_001049369.1	3245	0	Os03g0214100 [Oryza sativa Japonica Group] >gi|108706832|gb|ABF94627.1| replication factor-a protein 1 containing protein, expressed [Oryza sativa Japonica Group] >gi|113547840|dbj|BAF11283.1| Os03g0214100 [Oryza sativa Japonica Group] >gi|125585388|gb|EAZ26052.1| hypothetical protein OsJ_09906 [Oryza sativa Japonica Group]	115451536	NM_001055904.1	2260	0	Oryza sativa Japonica Group Os03g0214100 (Os03g0214100) mRNA, complete cds	K07466	RFA1, RPA1, rpa	replication factor A1	http://www.genome.jp/dbget-bin/www_bget?ko:K07466	P27694	785	1.34e-91	Replication protein A 70 kDa DNA-binding subunit OS=Homo sapiens GN=RPA1 PE=1 SV=2	PF01336//PF04057	OB-fold nucleic acid binding domain//Replication factor-A protein 1, N-terminal domain	GO:0010224//GO:0006260	response to UV-B//DNA replication	GO:0003676//GO:0003677	nucleic acid binding//DNA binding	GO:0005634	nucleus	KOG0851	Single-stranded DNA-binding replication protein A (RPA), large (70 kD) subunit and related ssDNA-binding proteins
comp66441_c0	3.29919	592.965	-7.4897	2.2619e-27	2.19258	1808	115485127	NP_001067707.1	2588	0	Os11g0289700 [Oryza sativa Japonica Group] >gi|77550029|gb|ABA92826.1| Cytochrome P450 family protein, expressed [Oryza sativa Japonica Group] >gi|113644929|dbj|BAF28070.1| Os11g0289700 [Oryza sativa Japonica Group] >gi|125576888|gb|EAZ18110.1| hypothetical protein OsJ_33657 [Oryza sativa Japonica Group]	115485126	NM_001074239.1	1783	0	Oryza sativa Japonica Group Os11g0289700 (Os11g0289700) mRNA, complete cds	--	--	--	--	Q7XU38	1188	8.09e-155	Cytochrome P450 87A3 OS=Oryza sativa subsp. japonica GN=CYP87A3 PE=2 SV=3	PF00067	Cytochrome P450	GO:0055114//GO:0006118	oxidation-reduction process//electron transport	GO:0005506//GO:0016705//GO:0004497//GO:0009055//GO:0020037	iron ion binding//oxidoreductase activity, acting on paired donors, with incorporation or reduction of molecular oxygen//monooxygenase activity//electron carrier activity//heme binding	GO:0016023	cytoplasmic membrane-bounded vesicle	KOG0157	Cytochrome P450 CYP4/CYP19/CYP26 subfamilies
comp92726_c0	0	420.874	#NAME?	2.406e-27	0	708	--	--	--	--	--	42408124	AP004190.3	708	0	Oryza sativa Japonica Group genomic DNA, chromosome 8, BAC clone:OJ1506_F01	--	--	--	--	--	--	--	--	--	--	--	--	--	--	--	--	--	--
comp78998_c0	33.8414	1631.66	-5.5914	2.4296e-27	25.2147	3053	218190628	EEC73055.1	1341	1.1e-171	hypothetical protein OsI_07010 [Oryza sativa Indica Group]	115445856	NM_001053243.1	1046	0	Oryza sativa Japonica Group Os02g0326700 (Os02g0326700) mRNA, complete cds	--	--	--	--	--	--	--	--	PF01694//PF00926//PF05038//PF01252	Rhomboid family//3,4-dihydroxy-2-butanone 4-phosphate synthase//Cytochrome Cytochrome b558 alpha-subunit//Signal peptidase (SPase) II	GO:0009231//GO:0006508	riboflavin biosynthetic process//proteolysis	GO:0008686//GO:0004190//GO:0020037//GO:0004252	3,4-dihydroxy-2-butanone-4-phosphate synthase activity//aspartic-type endopeptidase activity//heme binding//serine-type endopeptidase activity	GO:0016023//GO:0016021//GO:0016020	cytoplasmic membrane-bounded vesicle//integral to membrane//membrane	--	--
comp49949_c0	465.447	0.467442	9.9596	2.8529e-27	332.176	752	38346783	CAE02202.2	618	1.09e-78	OSJNBa0095H06.8 [Oryza sativa Japonica Group]	347446997	BT129185.1	717	0	Oryza sativa clone RRlibA00364 mRNA sequence	--	--	--	--	--	--	--	--	PF01920//PF06009//PF08656//PF01025//PF02403//PF01544//PF08653//PF01576//PF07195//PF09177//PF04799//PF01496//PF07926//PF09726//PF03938//PF10186//PF12761//PF06657//PF00804//PF04977//PF00038//PF05531//PF06160//PF07544//PF13851//PF06005//PF06419//PF00517//PF04111//PF02388//PF06810//PF08702//PF05478//PF03148//PF05557//PF02996//PF00170//PF10473	Prefoldin subunit//Laminin Domain II//DASH complex subunit Dad3//GrpE//Seryl-tRNA synthetase N-terminal domain//CorA-like Mg2+ transporter protein//DASH complex subunit Dam1//Myosin tail//Flagellar hook-associated protein 2 C-terminus//Syntaxin 6, N-terminal//fzo-like conserved region//V-type ATPase 116kDa subunit family//TPR/MLP1/MLP2-like protein//Transmembrane protein//Outer membrane protein (…	GO:0006544//GO:0006563//GO:0000921//GO:0048870//GO:0006184//GO:0006355//GO:0006897//GO:0030168//GO:0055085//GO:0007049//GO:0006457//GO:0008053//GO:0000917//GO:0015992//GO:0008608//GO:0006434//GO:0007155//GO:0043093//GO:0010508//GO:0007015//GO:0006914//GO:0007165//GO:0030001//GO:0051258//GO:0006606//GO:0000226//GO:0015991//GO:0006891//GO:0007094//GO:0006357//GO:0048193//GO:0006566	glycine metabolic process//L-serine metabolic process//septin ring assembly//cell motility//GTP catabolic process//regulation of transcription, DNA-dependent//endocytosis//platelet activation//transmembrane transport//cell cycle//protein folding//mitochondrial fusion//barrier septum assembly//proton transport//attachment of spindle microtubules to kinetochore//seryl-tRNA aminoacylation//cell adhe…	GO:0046873//GO:0001104//GO:0045502//GO:0003774//GO:0051082//GO:0008134//GO:0005524//GO:0030674//GO:0043565//GO:0003700//GO:0005198//GO:0008017//GO:0015078//GO:0042803//GO:0000166//GO:0003924//GO:0051087//GO:0016755//GO:0004828//GO:0005102//GO:0000774	metal ion transmembrane transporter activity//RNA polymerase II transcription cofactor activity//dynein binding//motor activity//unfolded protein binding//transcription factor binding//ATP binding//protein binding, bridging//sequence-specific DNA binding//sequence-specific DNA binding transcription factor activity//structural molecule activity//microtubule binding//hydrogen ion transmembrane tran…	GO:0042729//GO:0005741//GO:0005604//GO:0005577//GO:0005643//GO:0005737//GO:0005882//GO:0072686//GO:0005667//GO:0016592//GO:0005940//GO:0016021//GO:0017119//GO:0045298//GO:0016272//GO:0019031//GO:0016459//GO:0009288//GO:0030286//GO:0016020//GO:0031514//GO:0019028//GO:0033179//GO:0005874	DASH complex//mitochondrial outer membrane//basement membrane//fibrinogen complex//nuclear pore//cytoplasm//intermediate filament//mitotic spindle//transcription factor complex//mediator complex//septin ring//integral to membrane//Golgi transport complex//tubulin complex//prefoldin complex//viral envelope//myosin complex//bacterial-type flagellum//dynein complex//membrane//motile cilium//viral ca…	--	--
comp79415_c3	33.7823	1545.58	-5.5157	2.8529e-27	24.1184	1585	2780746	BAA24364.1	1959	0	plastid RNA polymerase sigma factor [Oryza sativa Japonica Group]	297608011	NM_001067600.2	1566	0	Oryza sativa Japonica Group Os08g0163400 (Os08g0163400) mRNA, complete cds	K03086	SIG1, rpoD	RNA polymerase primary sigma factor	http://www.genome.jp/dbget-bin/www_bget?ko:K03086	O24629	1070	2.75e-138	RNA polymerase sigma factor sigA OS=Arabidopsis thaliana GN=SIGA PE=1 SV=1	PF04545//PF04542//PF08281//PF00140//PF04539//PF13404//PF00196	Sigma-70, region 4//Sigma-70 region 2//Sigma-70, region 4//Sigma-70 factor, region 1.2//Sigma-70 region 3//AsnC-type helix-turn-helix domain//Bacterial regulatory proteins, luxR family	GO:0006352//GO:0006144//GO:0009416//GO:0006355//GO:0006206//GO:0006351	DNA-dependent transcription, initiation//purine nucleobase metabolic process//response to light stimulus//regulation of transcription, DNA-dependent//pyrimidine nucleobase metabolic process//transcription, DNA-dependent	GO:0016987//GO:0003700//GO:0003677//GO:0003899//GO:0043565	sigma factor activity//sequence-specific DNA binding transcription factor activity//DNA binding//DNA-directed RNA polymerase activity//sequence-specific DNA binding	GO:0009507//GO:0005667//GO:0005730	chloroplast//transcription factor complex//nucleolus	--	--
comp69505_c0	72.0207	3309.65	-5.5221	3.0971e-27	51.5256	3218	34394610	BAC83912.1	1877	0	hypothetical protein [Oryza sativa Japonica Group] >gi|50508942|dbj|BAD31846.1| hypothetical protein [Oryza sativa Japonica Group]	50509449	AP005179.4	1800	0	Oryza sativa Japonica Group genomic DNA, chromosome 7, BAC clone:OSJNBb0084L07	--	--	--	--	Q9SR70	687	5.49e-81	Peptidyl-prolyl cis-trans isomerase FKBP16-4, chloroplastic OS=Arabidopsis thaliana GN=FKBP16-4 PE=1 SV=1	PF10399//PF00254//PF01496//PF04607//PF00170//PF05531	Ubiquitinol-cytochrome C reductase Fe-S subunit TAT signal//FKBP-type peptidyl-prolyl cis-trans isomerase//V-type ATPase 116kDa subunit family//Region found in RelA / SpoT proteins//bZIP transcription factor//Nucleopolyhedrovirus P10 protein	GO:0006457//GO:0015992//GO:0006118//GO:0015969//GO:0006119//GO:0006355//GO:0055114//GO:0015991	protein folding//proton transport//electron transport//guanosine tetraphosphate metabolic process//oxidative phosphorylation//regulation of transcription, DNA-dependent//oxidation-reduction process//ATP hydrolysis coupled proton transport	GO:0043565//GO:0003700//GO:0008121//GO:0015078	sequence-specific DNA binding//sequence-specific DNA binding transcription factor activity//ubiquinol-cytochrome-c reductase activity//hydrogen ion transmembrane transporter activity	GO:0033179//GO:0005667//GO:0019028//GO:0016023	proton-transporting V-type ATPase, V0 domain//transcription factor complex//viral capsid//cytoplasmic membrane-bounded vesicle	KOG0552	FKBP-type peptidyl-prolyl cis-trans isomerase
comp47236_c0	102.21	7244.1	-6.1472	3.3319e-27	88.7994	1489	75252730	Q5Z5A8.1	1742	0	RecName: Full=Photosystem II stability/assembly factor HCF136, chloroplastic; Flags: Precursor >gi|54291349|dbj|BAD62115.1| putative photosystem II stability/assembly factor HCF136, chloroplast [Oryza sativa Japonica Group]	242381989	FP096975.1	722	0	Phyllostachys edulis cDNA clone: bphylf034d24, full insert sequence	--	--	--	--	Q5Z5A8	1742	0	Photosystem II stability/assembly factor HCF136, chloroplastic OS=Oryza sativa subsp. japonica GN=HCF136 PE=3 SV=1	PF06858	Nucleolar GTP-binding protein 1 (NOG1)	GO:0015979	photosynthesis	GO:0005525	GTP binding	GO:0009523//GO:0009535	photosystem II//chloroplast thylakoid membrane	--	--
comp85302_c0	70.165	7652.45	-6.769	3.7192e-27	72.3551	1839	115450395	NP_001048798.1	868	6.11e-110	Os03g0122200 [Oryza sativa Japonica Group] >gi|12583659|dbj|BAB21483.1| plastid ribosomal protein L11 [Oryza sativa Japonica Group] >gi|108705910|gb|ABF93705.1| 50S ribosomal protein L11, chloroplast precursor, putative, expressed [Oryza sativa Japonica Group] >gi|113547269|dbj|BAF10712.1| Os03g0122200 [Oryza sativa Japonica Group] >gi|215694339|dbj|BAG89332.1| unnamed protein product [Oryza sati…	156764892	AK288277.1	984	0	Oryza sativa Japonica Group cDNA, clone: J090017K16, full insert sequence	K02867	RP-L11, rplK	large subunit ribosomal protein L11	http://www.genome.jp/dbget-bin/www_bget?ko:K02867	Q9MAP3	654	3.58e-79	50S ribosomal protein L11, chloroplastic OS=Arabidopsis thaliana GN=RPL11 PE=1 SV=1	PF00298	Ribosomal protein L11, RNA binding domain	GO:0006412//GO:0042254	translation//ribosome biogenesis	GO:0003735	structural constituent of ribosome	GO:0016020//GO:0009941//GO:0009570//GO:0022626//GO:0005840	membrane//chloroplast envelope//chloroplast stroma//cytosolic ribosome//ribosome	KOG3257	Mitochondrial/chloroplast ribosomal protein L11
comp63643_c0	4.80178	643.186	-7.0655	3.8423e-27	5.48145	2125	115470991	NP_001059094.1	2334	0	Os07g0191500 [Oryza sativa Japonica Group] >gi|34394559|dbj|BAC83863.1| putative pentatricopeptide (PPR) repeat-containing protein [Oryza sativa Japonica Group] >gi|50510108|dbj|BAD30876.1| putative pentatricopeptide (PPR) repeat-containing protein [Oryza sativa Japonica Group] >gi|113610630|dbj|BAF21008.1| Os07g0191500 [Oryza sativa Japonica Group]	50510106	AP005124.5	2013	0	Oryza sativa Japonica Group genomic DNA, chromosome 7, BAC clone:OSJNBa0049I08	--	--	--	--	Q0WQW5	1367	2.27e-178	Pentatricopeptide repeat-containing protein At1g59720, mitochondrial OS=Arabidopsis thaliana GN=PCMP-H51 PE=2 SV=2	--	--	--	--	--	--	GO:0009536	plastid	--	--
comp83173_c0	63.939	2410.1	-5.2363	4.0765e-27	65.7774	2761	115473507	NP_001060352.1	2613	0	Os07g0628700 [Oryza sativa Japonica Group] >gi|113611888|dbj|BAF22266.1| Os07g0628700 [Oryza sativa Japonica Group]	115473506	NM_001066887.1	1358	0	Oryza sativa Japonica Group Os07g0628700 (Os07g0628700) mRNA, complete cds	--	--	--	--	Q8GYA4	1194	1.81e-149	Cysteine-rich receptor-like protein kinase 10 OS=Arabidopsis thaliana GN=CRK10 PE=1 SV=3	PF00069//PF07714	Protein kinase domain//Protein tyrosine kinase	GO:0016310//GO:0009069//GO:0006468	phosphorylation//serine family amino acid metabolic process//protein phosphorylation	GO:0004672//GO:0004674//GO:0005524	protein kinase activity//protein serine/threonine kinase activity//ATP binding	GO:0005886//GO:0016023	plasma membrane//cytoplasmic membrane-bounded vesicle	--	--
comp73905_c0	537.553	2.30295	7.8668	4.1015e-27	415.494	1856	29027854	BAC65970.1	2063	0	lipase (class 3)-like protein [Oryza sativa Japonica Group] >gi|125600155|gb|EAZ39731.1| hypothetical protein OsJ_24169 [Oryza sativa Japonica Group]	50510216	AP005448.5	1629	0	Oryza sativa Japonica Group genomic DNA, chromosome 7, PAC clone:P0404G11	--	--	--	--	Q680C0	405	2.56e-42	GDSL esterase/lipase At4g10955 OS=Arabidopsis thaliana GN=At4g10955 PE=2 SV=1	PF00975//PF01764	Thioesterase domain//Lipase (class 3)	GO:0009058//GO:0016042//GO:0046486//GO:0006629	biosynthetic process//lipid catabolic process//glycerolipid metabolic process//lipid metabolic process	GO:0004806//GO:0016788	triglyceride lipase activity//hydrolase activity, acting on ester bonds	--	--	--	--
comp77568_c0	348.061	9928.5	-4.8342	4.1516e-27	344.235	3432	52075758	BAD44978.1	4763	0	putative SecA [Oryza sativa Japonica Group]	242057232	XM_002457717.1	1883	0	Sorghum bicolor hypothetical protein, mRNA	K03070	secA	preprotein translocase subunit SecA	http://www.genome.jp/dbget-bin/www_bget?ko:K03070	Q9SYI0	4123	0	Protein translocase subunit SECA1, chloroplastic OS=Arabidopsis thaliana GN=SECA1 PE=1 SV=2	PF00270//PF01043//PF07517//PF07516	DEAD/DEAH box helicase//SecA preprotein cross-linking domain//SecA DEAD-like domain//SecA Wing and Scaffold domain	GO:0010109//GO:0010090//GO:0009646//GO:0009658//GO:0006605//GO:0017038	regulation of photosynthesis//trichome morphogenesis//response to absence of light//chloroplast organization//protein targeting//protein import	GO:0008026//GO:0005524//GO:0003676	ATP-dependent helicase activity//ATP binding//nucleic acid binding	GO:0009570//GO:0009941//GO:0016020//GO:0005886	chloroplast stroma//chloroplast envelope//membrane//plasma membrane	--	--
comp32612_c0	4052.12	80.3137	5.6569	4.3178e-27	2740.72	819	125526847	EAY74961.1	338	4.52e-37	hypothetical protein OsI_02858 [Oryza sativa Indica Group]	116637493	CT834825.1	443	0	Oryza sativa (indica cultivar-group) cDNA clone:OSIGCPI002A01, full insert sequence	--	--	--	--	P01053	160	1.11e-12	Subtilisin-chymotrypsin inhibitor-2A OS=Hordeum vulgare PE=1 SV=2	PF00280//PF01529	Potato inhibitor I family//DHHC palmitoyltransferase	GO:0009611	response to wounding	GO:0008270//GO:0004867	zinc ion binding//serine-type endopeptidase inhibitor activity	--	--	--	--
comp83236_c2	56.6802	2106.55	-5.2159	4.3483e-27	71.2588	2742	49387890	BAD24993.1	1998	0	putative flavonoid glucosyl-transferase [Oryza sativa Japonica Group]	31414616	AP005917.2	1215	0	Oryza sativa Japonica Group genomic DNA, chromosome 2, PAC clone:P0235A04	--	--	--	--	Q9SCP6	785	5.86e-92	UDP-glycosyltransferase 73D1 OS=Arabidopsis thaliana GN=UGT73D1 PE=3 SV=1	PF03033//PF00201	Glycosyltransferase family 28 N-terminal domain//UDP-glucoronosyl and UDP-glucosyl transferase	GO:0008152//GO:0030259//GO:0005975	metabolic process//lipid glycosylation//carbohydrate metabolic process	GO:0016758	transferase activity, transferring hexosyl groups	--	--	KOG1192	UDP-glucuronosyl and UDP-glucosyl transferase
comp49660_c0	61.182	2309.57	-5.2384	4.9367e-27	55.9108	2824	222613119	EEE51251.1	3070	0	hypothetical protein OsJ_32115 [Oryza sativa Japonica Group]	115482867	NM_001071562.1	1906	0	Oryza sativa Japonica Group Os10g0509000 (Os10g0509000) mRNA, complete cds	--	--	--	--	A3DE67	653	7.94e-71	MutS2 protein OS=Clostridium thermocellum (strain ATCC 27405 / DSM 1237) GN=mutS2 PE=3 SV=1	PF00488//PF00458	MutS domain V//WHEP-TRS domain	GO:0006281//GO:0006418//GO:0006298//GO:0045005	DNA repair//tRNA aminoacylation for protein translation//mismatch repair//maintenance of fidelity involved in DNA-dependent DNA replication	GO:0003684//GO:0030983//GO:0005524//GO:0004812	damaged DNA binding//mismatched DNA binding//ATP binding//aminoacyl-tRNA ligase activity	--	--	KOG0218	Mismatch repair MSH3
comp51768_c0	0.542233	440.775	-9.6669	5.252e-27	1.09629	395	115470553	NP_001058875.1	684	4.73e-87	Os07g0143000 [Oryza sativa Japonica Group] >gi|113610411|dbj|BAF20789.1| Os07g0143000 [Oryza sativa Japonica Group] >gi|215695457|dbj|BAG90660.1| unnamed protein product [Oryza sativa Japonica Group]	116636257	CT834590.1	395	0	Oryza sativa (indica cultivar-group) cDNA clone:OSIGCSA060L15, full insert sequence	--	--	--	--	Q94A68	512	1.53e-62	Uncharacterized oxidoreductase At1g06690, chloroplastic OS=Arabidopsis thaliana GN=At1g06690 PE=1 SV=1	--	--	GO:0055114	oxidation-reduction process	GO:0016491	oxidoreductase activity	GO:0009535//GO:0010287//GO:0009941	chloroplast thylakoid membrane//plastoglobule//chloroplast envelope	KOG1575	Voltage-gated shaker-like K+ channel, subunit beta/KCNAB
comp83303_c0	908.532	13.1679	6.1084	5.8717e-27	765.21	2783	115457142	NP_001052171.1	4075	0	Os04g0178300 [Oryza sativa Japonica Group] >gi|122228496|sp|Q0JF02.1|CPS4_ORYSJ RecName: Full=Syn-copalyl diphosphate synthase; Short=OsCPSsyn; Short=Syn-CPP synthase; AltName: Full=OsCPS4; AltName: Full=OsCyc1 >gi|113563742|dbj|BAF14085.1| Os04g0178300 [Oryza sativa Japonica Group]	115457141	NM_001058706.1	2551	0	Oryza sativa Japonica Group Os04g0178300 (Os04g0178300) mRNA, complete cds	K14043	CPS4	syn-copalyl-diphosphate synthase	http://www.genome.jp/dbget-bin/www_bget?ko:K14043	Q0JF02	4075	0	Syn-copalyl diphosphate synthase OS=Oryza sativa subsp. japonica GN=CPS4 PE=2 SV=1	PF00432//PF03936//PF01397	Prenyltransferase and squalene oxidase repeat//Terpene synthase family, metal binding domain//Terpene synthase, N-terminal domain	GO:0009685//GO:0006952//GO:0051504//GO:0008152	gibberellin metabolic process//defense response//diterpene phytoalexin precursor biosynthetic process pathway//metabolic process	GO:0010333//GO:0000287//GO:0051498//GO:0003824//GO:0016829	terpene synthase activity//magnesium ion binding//syn-copalyl diphosphate synthase activity//catalytic activity//lyase activity	--	--	--	--
comp44877_c0	96.4212	3176.46	-5.0419	6.483e-27	86.6069	1609	297601519	NP_001050975.2	1172	6.55e-154	Os03g0695500 [Oryza sativa Japonica Group] >gi|27552542|gb|AAO19365.1| unknown protein [Oryza sativa Japonica Group] >gi|108710546|gb|ABF98341.1| expressed protein [Oryza sativa Japonica Group] >gi|125545358|gb|EAY91497.1| hypothetical protein OsI_13131 [Oryza sativa Indica Group] >gi|255674808|dbj|BAF12889.2| Os03g0695500 [Oryza sativa Japonica Group]	156764379	AK287764.1	1421	0	Oryza sativa Japonica Group cDNA, clone: J065163E14, full insert sequence	--	--	--	--	--	--	--	--	--	--	--	--	--	--	GO:0009507	chloroplast	--	--
comp84313_c4	728.841	7.41055	6.6199	6.9428e-27	631.463	5212	115443753	NP_001045656.1	4053	0	Os02g0111800 [Oryza sativa Japonica Group] >gi|41052937|dbj|BAD07848.1| putative CLAVATA1 receptor kinase [Oryza sativa Japonica Group] >gi|113535187|dbj|BAF07570.1| Os02g0111800 [Oryza sativa Japonica Group]	41052917	AP004752.3	5173	0	Oryza sativa Japonica Group genomic DNA, chromosome 2, PAC clone:P0501G04	--	--	--	--	Q9M0G7	2345	0	Leucine-rich repeat receptor-like protein kinase PXL2 OS=Arabidopsis thaliana GN=PXL2 PE=2 SV=1	PF00069//PF00560//PF07714	Protein kinase domain//Leucine Rich Repeat//Protein tyrosine kinase	GO:0006468//GO:0009069//GO:0016310	protein phosphorylation//serine family amino acid metabolic process//phosphorylation	GO:0005524//GO:0005515//GO:0004672//GO:0004674	ATP binding//protein binding//protein kinase activity//protein serine/threonine kinase activity	GO:0016023	cytoplasmic membrane-bounded vesicle	--	--
comp82357_c0	36.1212	1579.4	-5.4504	6.9713e-27	35.0813	2901	205688239	Q6ZK57.2	1782	0	RecName: Full=Zinc finger CCCH domain-containing protein 54; Short=OsC3H54	115474604	NM_001067434.1	1413	0	Oryza sativa Japonica Group Os08g0126700 (Os08g0126700) mRNA, complete cds	--	--	--	--	Q6ZK57	1782	0	Zinc finger CCCH domain-containing protein 54 OS=Oryza sativa subsp. japonica GN=Os08g0126700 PE=2 SV=2	PF00076//PF00658//PF11593//PF00642	RNA recognition motif. (a.k.a. RRM, RBD, or RNP domain)//Poly-adenylate binding protein, unique domain//Mediator complex subunit 3 fungal//Zinc finger C-x8-C-x5-C-x3-H type (and similar)	GO:0006357	regulation of transcription from RNA polymerase II promoter	GO:0003723//GO:0008270//GO:0046872//GO:0003676//GO:0001104//GO:0003677//GO:0000166	RNA binding//zinc ion binding//metal ion binding//nucleic acid binding//RNA polymerase II transcription cofactor activity//DNA binding//nucleotide binding	GO:0016592	mediator complex	--	--
comp34017_c0	1086.6	17.66	5.9432	6.9849e-27	1009.68	3053	226088548	BAH37019.1	4115	0	chromomethylase OsMET2a [Oryza sativa Japonica Group]	37988725	AK112062.1	1470	0	Oryza sativa Japonica Group cDNA clone:001-114-D06, full insert sequence	K00558	E2.1.1.37, DNMT, dcm	DNA (cytosine-5-)-methyltransferase	http://www.genome.jp/dbget-bin/www_bget?ko:K00558	Q9AXT8	3180	0	DNA (cytosine-5)-methyltransferase 1 OS=Zea mays GN=MET2A PE=1 SV=1	PF01426//PF00145	BAH domain//C-5 cytosine-specific DNA methylase	GO:0006555//GO:0006342//GO:0010069//GO:0010425//GO:0009294//GO:0006306//GO:0090116//GO:0051567	methionine metabolic process//chromatin silencing//zygote asymmetric cytokinesis in embryo sac//DNA methylation on cytosine within a CNG sequence//DNA mediated transformation//DNA methylation//C-5 methylation of cytosine//histone H3-K9 methylation	GO:0008168//GO:0003886//GO:0003682//GO:0003677	methyltransferase activity//DNA (cytosine-5-)-methyltransferase activity//chromatin binding//DNA binding	GO:0009536//GO:0000785//GO:0005634	plastid//chromatin//nucleus	--	--
comp62349_c0	419.598	0	Inf	7.1007e-27	383.701	923	115487896	NP_001066435.1	816	3.46e-107	Os12g0227500 [Oryza sativa Japonica Group] >gi|77554027|gb|ABA96823.1| expressed protein [Oryza sativa Japonica Group] >gi|113648942|dbj|BAF29454.1| Os12g0227500 [Oryza sativa Japonica Group] >gi|125536158|gb|EAY82646.1| hypothetical protein OsI_37865 [Oryza sativa Indica Group] >gi|125578878|gb|EAZ20024.1| hypothetical protein OsJ_35621 [Oryza sativa Japonica Group]	116638795	CT835530.1	879	0	Oryza sativa (indica cultivar-group) cDNA clone:OSIGCEA055H10, full insert sequence	--	--	--	--	--	--	--	--	--	--	--	--	--	--	--	--	--	--
comp81216_c1	491.991	13660.1	-4.7952	7.2107e-27	374.931	2150	218187535	EEC69962.1	1735	0	hypothetical protein OsI_00422 [Oryza sativa Indica Group]	115434559	NM_001048573.1	1867	0	Oryza sativa Japonica Group Os01g0151200 (Os01g0151200) mRNA, complete cds	K03217	yidC, spoIIIJ, OXA1	preprotein translocase subunit YidC	http://www.genome.jp/dbget-bin/www_bget?ko:K03217	Q8LBP4	1380	0	Inner membrane protein ALBINO3, chloroplastic OS=Arabidopsis thaliana GN=ALB3 PE=1 SV=2	PF02096//PF01213	60Kd inner membrane protein//Adenylate cyclase associated (CAP) N terminal	GO:0051205//GO:0010027//GO:0090342//GO:0045038//GO:0015031//GO:0007010	protein insertion into membrane//thylakoid membrane organization//regulation of cell aging//protein import into chloroplast thylakoid membrane//protein transport//cytoskeleton organization	GO:0015450//GO:0003779	P-P-bond-hydrolysis-driven protein transmembrane transporter activity//actin binding	GO:0009535//GO:0016021//GO:0009941	chloroplast thylakoid membrane//integral to membrane//chloroplast envelope	--	--
comp72281_c0	3.71731	599.081	-7.3323	7.7081e-27	3.28887	1729	326518903	BAJ92612.1	1050	1.53e-135	predicted protein [Hordeum vulgare subsp. vulgare]	46390054	AP004000.3	475	0	Oryza sativa Japonica Group genomic DNA, chromosome 2, BAC clone:OJ1115_B01	--	--	--	--	--	--	--	--	--	--	--	--	--	--	--	--	--	--
comp81813_c0	76.3453	2682.69	-5.135	8.0495e-27	77.8365	2018	222619424	EEE55556.1	2381	0	hypothetical protein OsJ_03820 [Oryza sativa Japonica Group]	115440602	NM_001051116.1	1901	0	Oryza sativa Japonica Group Os01g0810100 (Os01g0810100) mRNA, complete cds	--	--	--	--	Q5L0Q3	131	5.67e-07	Ribonuclease 3 OS=Geobacillus kaustophilus (strain HTA426) GN=rnc PE=3 SV=1	PF14622//PF00636	Ribonuclease-III-like//Ribonuclease III domain	GO:0006396//GO:0016075//GO:0051252	RNA processing//rRNA catabolic process//regulation of RNA metabolic process	GO:0004525//GO:0003723	ribonuclease III activity//RNA binding	--	--	--	--
comp66934_c0	1415.66	31.1185	5.5076	1.0016e-26	1365.98	2831	115464471	NP_001055835.1	4021	0	Os05g0476200 [Oryza sativa Japonica Group] >gi|113579386|dbj|BAF17749.1| Os05g0476200 [Oryza sativa Japonica Group] >gi|215693316|dbj|BAG88698.1| unnamed protein product [Oryza sativa Japonica Group] >gi|215708822|dbj|BAG94091.1| unnamed protein product [Oryza sativa Japonica Group] >gi|218196972|gb|EEC79399.1| hypothetical protein OsI_20328 [Oryza sativa Indica Group]	115464470	NM_001062370.1	2653	0	Oryza sativa Japonica Group Os05g0476200 (Os05g0476200) mRNA, complete cds	K02541	MCM3	minichromosome maintenance protein 3	http://www.genome.jp/dbget-bin/www_bget?ko:K02541	Q43704	3835	0	DNA replication licensing factor MCM3 homolog 1 OS=Zea mays GN=ROA1 PE=2 SV=2	PF07728//PF00158//PF00493//PF00004//PF07726//PF01078//PF12125	AAA domain (dynein-related subfamily)//Sigma-54 interaction domain//MCM2/3/5 family//ATPase family associated with various cellular activities (AAA)//ATPase family associated with various cellular activities (AAA)//Magnesium chelatase, subunit ChlI//D domain of beta-TrCP	GO:0006270//GO:0015994//GO:0015979//GO:0006355//GO:0015995//GO:0006260	DNA replication initiation//chlorophyll metabolic process//photosynthesis//regulation of transcription, DNA-dependent//chlorophyll biosynthetic process//DNA replication	GO:0016887//GO:0046983//GO:0017111//GO:0005524//GO:0008134//GO:0003677//GO:0016851	ATPase activity//protein dimerization activity//nucleoside-triphosphatase activity//ATP binding//transcription factor binding//DNA binding//magnesium chelatase activity	GO:0010007//GO:0005667//GO:0005634	magnesium chelatase complex//transcription factor complex//nucleus	KOG0479	DNA replication licensing factor, MCM3 component
comp85679_c0	65.4548	2397.34	-5.1948	1.0713e-26	59.1996	674	115466256	NP_001056727.1	930	1.22e-121	Os06g0136600 [Oryza sativa Japonica Group] >gi|55296986|dbj|BAD68461.1| putative enolase [Oryza sativa Japonica Group] >gi|55297212|dbj|BAD68886.1| putative enolase [Oryza sativa Japonica Group] >gi|113594767|dbj|BAF18641.1| Os06g0136600 [Oryza sativa Japonica Group] >gi|218197519|gb|EEC79946.1| hypothetical protein OsI_21538 [Oryza sativa Indica Group]	115466255	NM_001063262.1	602	0	Oryza sativa Japonica Group Os06g0136600 (Os06g0136600) mRNA, complete cds	K01689	ENO, eno	enolase	http://www.genome.jp/dbget-bin/www_bget?ko:K01689	P26301	893	3.83e-117	Enolase 1 OS=Zea mays GN=ENO1 PE=2 SV=1	PF03952//PF00113	Enolase, N-terminal domain//Enolase, C-terminal TIM barrel domain	GO:0006571//GO:0000162//GO:0006094//GO:0006096//GO:0009094	tyrosine biosynthetic process//tryptophan biosynthetic process//gluconeogenesis//glycolysis//L-phenylalanine biosynthetic process	GO:0000287//GO:0004634	magnesium ion binding//phosphopyruvate hydratase activity	GO:0009986//GO:0005576//GO:0000015	cell surface//extracellular region//phosphopyruvate hydratase complex	KOG2670	Enolase
comp32822_c0	102.909	5352.74	-5.7008	1.1281e-26	82.2217	1166	52076607	BAD45509.1	1213	2.07e-164	unknown protein [Oryza sativa Japonica Group]	115433983	NM_001048285.1	1124	0	Oryza sativa Japonica Group Os01g0102600 (Os01g0102600) mRNA, complete cds	--	--	--	--	Q9LW20	418	3.36e-46	Probable inactive shikimate kinase like 1, chloroplastic OS=Arabidopsis thaliana GN=SKL1 PE=2 SV=1	--	--	GO:0000162//GO:0009094//GO:0006571	tryptophan biosynthetic process//L-phenylalanine biosynthetic process//tyrosine biosynthetic process	GO:0004765//GO:0005524	shikimate kinase activity//ATP binding	GO:0009536	plastid	--	--
comp74243_c0	11911.9	441.676	4.7533	1.4349e-26	11247.9	2437	115438086	NP_001043454.1	2387	0	Os01g0591300 [Oryza sativa Japonica Group] >gi|14164409|dbj|BAB55808.1| putative cytosolic aldehyde dehydrogenase RF2D [Oryza sativa Japonica Group] >gi|113532985|dbj|BAF05368.1| Os01g0591300 [Oryza sativa Japonica Group]	115438085	NM_001049989.1	1942	0	Oryza sativa Japonica Group Os01g0591300 (Os01g0591300) mRNA, complete cds	K12355	REF1	coniferyl-aldehyde dehydrogenase	http://www.genome.jp/dbget-bin/www_bget?ko:K12355	Q56YU0	1677	0	Aldehyde dehydrogenase family 2 member C4 OS=Arabidopsis thaliana GN=ALDH2C4 PE=1 SV=2	PF00171	Aldehyde dehydrogenase family	GO:0055114//GO:0009699//GO:0008152	oxidation-reduction process//phenylpropanoid biosynthetic process//metabolic process	GO:0016491//GO:0050269	oxidoreductase activity//coniferyl-aldehyde dehydrogenase activity	--	--	KOG2450	Aldehyde dehydrogenase
comp50010_c0	0.542233	431.055	-9.6347	1.7434e-26	2.19258	589	17027264	AAL34118.1	167	2.33e-12	hypothetical protein [Oryza sativa Japonica Group] >gi|108711226|gb|ABF99021.1| expressed protein [Oryza sativa Japonica Group]	16756244	AC090713.6	527	0	Oryza sativa chromosome 3 BAC OSJNBa0002J24 genomic sequence, complete sequence	--	--	--	--	--	--	--	--	--	--	--	--	--	--	--	--	--	--
comp79819_c0	2.75696	536.588	-7.6046	2.1967e-26	4.38516	2782	115435428	NP_001042472.1	1009	1.87e-122	Os01g0227500 [Oryza sativa Japonica Group] >gi|56784370|dbj|BAD82409.1| putative Cytochrome P450 71A1 [Oryza sativa Japonica Group] >gi|113532003|dbj|BAF04386.1| Os01g0227500 [Oryza sativa Japonica Group] >gi|222618024|gb|EEE54156.1| hypothetical protein OsJ_00963 [Oryza sativa Japonica Group]	17385724	AP003434.2	2633	0	Oryza sativa Japonica Group genomic DNA, chromosome 1, PAC clone:P0452F10	--	--	--	--	P37119	421	2.75e-43	Cytochrome P450 71A3 (Fragment) OS=Solanum melongena GN=CYP71A3 PE=2 SV=1	PF00067//PF06754	Cytochrome P450//Phosphonate metabolism protein PhnG	GO:0055114//GO:0019634//GO:0015716//GO:0006118	oxidation-reduction process//organic phosphonate metabolic process//organic phosphonate transport//electron transport	GO:0005506//GO:0016705//GO:0009055//GO:0004497//GO:0020037	iron ion binding//oxidoreductase activity, acting on paired donors, with incorporation or reduction of molecular oxygen//electron carrier activity//monooxygenase activity//heme binding	GO:0016023	cytoplasmic membrane-bounded vesicle	KOG0156	Cytochrome P450 CYP2 subfamily
comp48889_c0	13.9547	2986.87	-7.7417	2.3194e-26	13.1555	1737	218190254	EEC72681.1	2160	0	hypothetical protein OsI_06239 [Oryza sativa Indica Group]	115444834	NM_001052732.1	1179	0	Oryza sativa Japonica Group Os02g0197200 (Os02g0197200) mRNA, complete cds	K08472	MLO	mlo protein	http://www.genome.jp/dbget-bin/www_bget?ko:K08472	O49621	1026	1.07e-130	MLO-like protein 1 OS=Arabidopsis thaliana GN=MLO1 PE=1 SV=1	PF03094//PF02535	Mlo family//ZIP Zinc transporter	GO:0055085//GO:0006952//GO:0008219//GO:0030001//GO:0009607	transmembrane transport//defense response//cell death//metal ion transport//response to biotic stimulus	GO:0005516//GO:0046873	calmodulin binding//metal ion transmembrane transporter activity	GO:0016021//GO:0016020	integral to membrane//membrane	--	--
comp79969_c0	15.4115	970.481	-5.9766	2.4106e-26	13.1555	3306	108708120	ABF95915.1	838	1.84e-98	Terpene synthase family, metal binding domain containing protein, expressed [Oryza sativa Japonica Group] >gi|215694370|dbj|BAG89363.1| unnamed protein product [Oryza sativa Japonica Group]	26665710	AC134231.2	1992	0	Oryza sativa Japonica Group chromosome 3 clone OSJNBa0006D11, complete sequence	--	--	--	--	Q8SA63	249	1.77e-20	Beta-caryophyllene synthase OS=Artemisia annua GN=QHS1 PE=1 SV=1	PF03936	Terpene synthase family, metal binding domain	GO:0008152	metabolic process	GO:0016829//GO:0010333//GO:0000287	lyase activity//terpene synthase activity//magnesium ion binding	--	--	--	--
comp49911_c0	885.059	13.8519	5.9976	2.5891e-26	783.847	1776	115470066	NP_001058632.1	2161	0	Os06g0726800 [Oryza sativa Japonica Group] >gi|122167800|sp|Q0D9C7.1|CCB22_ORYSJ RecName: Full=Cyclin-B2-2; AltName: Full=CycB2-Os2; AltName: Full=G2/mitotic-specific cyclin-B2-2; Short=CycB2;2 >gi|147743079|sp|A2YH60.2|CCB22_ORYSI RecName: Full=Cyclin-B2-2; AltName: Full=CycOs2; AltName: Full=G2/mitotic-specific cyclin-B2-2; Short=CycB2;2 >gi|54291135|dbj|BAD61808.1| cyclin [Oryza sativa Japonic…	115470065	NM_001065167.1	1698	0	Oryza sativa Japonica Group Os06g0726800 (Os06g0726800) mRNA, complete cds	--	--	--	--	Q0D9C7	2161	0	Cyclin-B2-2 OS=Oryza sativa subsp. japonica GN=CYCB2-2 PE=1 SV=1	PF00319//PF02984	SRF-type transcription factor (DNA-binding and dimerisation domain)//Cyclin, C-terminal domain	GO:0007067//GO:0000079//GO:0051301	mitosis//regulation of cyclin-dependent protein serine/threonine kinase activity//cell division	GO:0046983//GO:0003677//GO:0019901	protein dimerization activity//DNA binding//protein kinase binding	GO:0005634	nucleus	KOG0653	Cyclin B and related kinase-activating proteins
comp32434_c0	85.6548	2784.47	-5.0227	2.5931e-26	78.9328	1302	115456613	NP_001051907.1	1091	6.88e-145	Os03g0850600 [Oryza sativa Japonica Group] >gi|27573352|gb|AAO20070.1| unknown protein [Oryza sativa Japonica Group] >gi|108712125|gb|ABF99920.1| expressed protein [Oryza sativa Japonica Group] >gi|113550378|dbj|BAF13821.1| Os03g0850600 [Oryza sativa Japonica Group] >gi|215695115|dbj|BAG90306.1| unnamed protein product [Oryza sativa Japonica Group]	115456612	NM_001058442.1	1194	0	Oryza sativa Japonica Group Os03g0850600 (Os03g0850600) mRNA, complete cds	--	--	--	--	--	--	--	--	PF11045	Putative inner membrane protein of Enterobacteriaceae	--	--	--	--	GO:0009507//GO:0005739//GO:0016021//GO:0016020	chloroplast//mitochondrion//integral to membrane//membrane	--	--
comp82823_c6	10.3157	4042.94	-8.6144	2.6302e-26	12.0592	2435	308191634	B8AAM2.2	1202	1.5e-155	RecName: Full=GDT1-like protein 1, chloroplastic; Flags: Precursor	8096629	AP002094.1	643	0	Oryza sativa Japonica Group genomic DNA, chromosome 1, PAC clone:P0483F08	--	--	--	--	B8AAM2	1202	1.02e-156	GDT1-like protein 1, chloroplastic OS=Oryza sativa subsp. indica GN=OsI_00941 PE=3 SV=2	PF01213//PF01169//PF03417//PF03516	Adenylate cyclase associated (CAP) N terminal//Uncharacterized protein family UPF0016//Acyl-coenzyme A:6-aminopenicillanic acid acyl-transferase//Filaggrin	GO:0042318//GO:0007010	penicillin biosynthetic process//cytoskeleton organization	GO:0003779//GO:0005198	actin binding//structural molecule activity	GO:0031969//GO:0016020//GO:0016021	chloroplast membrane//membrane//integral to membrane	KOG2881	Predicted membrane protein
comp77889_c1	47.7828	1865.33	-5.2868	3.0197e-26	53.7182	2890	218200695	EEC83122.1	840	3.01e-134	hypothetical protein OsI_28281 [Oryza sativa Indica Group] >gi|222640122|gb|EEE68254.1| hypothetical protein OsJ_26461 [Oryza sativa Japonica Group]	297608178	NM_001067811.2	1184	0	Oryza sativa Japonica Group Os08g0224300 (Os08g0224300) mRNA, complete cds	--	--	--	--	B0CG09	218	7.43e-17	Proton extrusion protein PcxA OS=Acaryochloris marina (strain MBIC 11017) GN=pcxA PE=3 SV=1	PF03040	CemA family	--	--	--	--	GO:0016021	integral to membrane	--	--
comp74240_c2	85.7464	2830.05	-5.0446	3.1022e-26	69.0662	1642	77551765	ABA94562.1	2183	0	small GTP-binding protein domain containing protein, expressed [Oryza sativa Japonica Group] >gi|218194387|gb|EEC76814.1| hypothetical protein OsI_14944 [Oryza sativa Indica Group]	242385969	FP093820.1	1028	0	Phyllostachys edulis cDNA clone: bphylf061l14, full insert sequence	K03665	hflX	GTP-binding protein HflX	http://www.genome.jp/dbget-bin/www_bget?ko:K03665	D9R4W7	752	1.25e-91	GTPase HflX OS=Clostridium saccharolyticum (strain ATCC 35040 / DSM 2544 / NRCC 2533 / WM1) GN=hflX PE=3 SV=1	PF00350//PF00486//PF00005//PF00009//PF00025//PF02421//PF01297//PF00071//PF03193//PF01926//PF08477//PF10662	Dynamin family//Transcriptional regulatory protein, C terminal//ABC transporter//Elongation factor Tu GTP binding domain//ADP-ribosylation factor family//Ferrous iron transport protein B//Periplasmic solute binding protein family//Ras family//Protein of unknown function, DUF258//50S ribosome-binding GTPase//Miro-like protein//Ethanolamine utilisation - propanediol utilisation	GO:0007264//GO:0030001//GO:0006576//GO:0015684//GO:0000160//GO:0006355	small GTPase mediated signal transduction//metal ion transport//cellular biogenic amine metabolic process//ferrous iron transport//phosphorelay signal transduction system//regulation of transcription, DNA-dependent	GO:0016887//GO:0000156//GO:0005525//GO:0003924//GO:0003677//GO:0005524//GO:0015093//GO:0046872	ATPase activity//phosphorelay response regulator activity//GTP binding//GTPase activity//DNA binding//ATP binding//ferrous iron transmembrane transporter activity//metal ion binding	GO:0005622//GO:0016021//GO:0009507	intracellular//integral to membrane//chloroplast	KOG0410	Predicted GTP binding protein
comp66454_c1	0.960356	450.014	-8.8722	3.493e-26	1.09629	411	115464799	NP_001055999.1	132	3.46e-08	Os05g0508900 [Oryza sativa Japonica Group] >gi|48475195|gb|AAT44264.1| unknown protein [Oryza sativa Japonica Group] >gi|113579550|dbj|BAF17913.1| Os05g0508900 [Oryza sativa Japonica Group] >gi|218197073|gb|EEC79500.1| hypothetical protein OsI_20567 [Oryza sativa Indica Group] >gi|222632175|gb|EEE64307.1| hypothetical protein OsJ_19144 [Oryza sativa Japonica Group]	157888005	CT841795.1	307	1.68e-158	Oryza rufipogon (W1943) cDNA clone: ORW1943C103E05, full insert sequence	--	--	--	--	Q5ZBY9	116	3.74e-07	Photosystem II reaction center W protein, chloroplastic OS=Oryza sativa subsp. japonica GN=PSBW PE=2 SV=1	PF07123//PF04162	Photosystem II reaction centre W protein (PsbW)//Gyrovirus capsid protein (VP1)	GO:0015979	photosynthesis	--	--	GO:0009523//GO:0019028//GO:0009507	photosystem II//viral capsid//chloroplast	--	--
comp60486_c0	72.5039	2488.72	-5.1012	3.555e-26	90.992	1317	115477793	NP_001062492.1	1442	0	Os08g0558200 [Oryza sativa Japonica Group] >gi|42407953|dbj|BAD09092.1| putative auxin-regulated protein [Oryza sativa Japonica Group] >gi|45736096|dbj|BAD13127.1| putative auxin-regulated protein [Oryza sativa Japonica Group] >gi|113624461|dbj|BAF24406.1| Os08g0558200 [Oryza sativa Japonica Group] >gi|125562545|gb|EAZ07993.1| hypothetical protein OsI_30255 [Oryza sativa Indica Group] >gi|1256043…	115477792	NM_001069027.1	1235	0	Oryza sativa Japonica Group Os08g0558200 (Os08g0558200) mRNA, complete cds	--	--	--	--	--	--	--	--	PF13417//PF00462//PF02798//PF13409	Glutathione S-transferase, N-terminal domain//Glutaredoxin//Glutathione S-transferase, N-terminal domain//Glutathione S-transferase, N-terminal domain	GO:0045454//GO:0006118	cell redox homeostasis//electron transport	GO:0005515//GO:0009055//GO:0015035	protein binding//electron carrier activity//protein disulfide oxidoreductase activity	GO:0005739//GO:0009535	mitochondrion//chloroplast thylakoid membrane	--	--
comp77820_c0	98.0093	3582.39	-5.1919	3.9114e-26	44.9479	3144	50233994	YP_052772.1	532	1.63e-59	ribosomal protein S18 [Oryza nivara] >gi|109156610|ref|YP_654229.1| ribosomal protein S18 [Oryza sativa Indica Group] >gi|378758436|ref|YP_005296440.1| rps18 gene product (chloroplast) [Oryza meridionalis] >gi|386799192|ref|YP_006280781.1| rps18 gene product (chloroplast) [Oryza rufipogon] >gi|62287427|sp|Q6ENF1.1|RR18_ORYNI RecName: Full=30S ribosomal protein S18, chloroplastic >gi|148840848|sp|…	42795473	AY522329.1	3070	0	Oryza sativa (indica cultivar-group) isolate 93-11 chloroplast, complete genome	K02963	RP-S18, rpsR	small subunit ribosomal protein S18	http://www.genome.jp/dbget-bin/www_bget?ko:K02963	P0C477	532	1.1e-60	30S ribosomal protein S18, chloroplastic OS=Oryza sativa subsp. japonica GN=rps18 PE=3 SV=1	PF05115//PF01084//PF00471//PF01701//PF02529	Cytochrome B6-F complex subunit VI (PetL)//Ribosomal protein S18//Ribosomal protein L33//Photosystem I reaction centre subunit IX / PsaJ//Cytochrome B6-F complex subunit 5	GO:0015979//GO:0042254//GO:0006118//GO:0006412	photosynthesis//ribosome biogenesis//electron transport//translation	GO:0003735//GO:0009055//GO:0019843	structural constituent of ribosome//electron carrier activity//rRNA binding	GO:0005840//GO:0005622//GO:0009512//GO:0009570//GO:0009941//GO:0009522	ribosome//intracellular//cytochrome b6f complex//chloroplast stroma//chloroplast envelope//photosystem I	--	--
comp33487_c0	833.348	11.1501	6.2238	4.5877e-26	823.313	1741	115482396	NP_001064791.1	1436	0	Os10g0464000 [Oryza sativa Japonica Group] >gi|22758308|gb|AAN05512.1| putative hypersensitive-induced response protein [Oryza sativa Japonica Group] >gi|31432559|gb|AAP54174.1| hypersensitive-induced response protein, putative, expressed [Oryza sativa Japonica Group] >gi|113639400|dbj|BAF26705.1| Os10g0464000 [Oryza sativa Japonica Group] >gi|125532262|gb|EAY78827.1| hypothetical protein OsI_339…	32988684	AK103475.1	1287	0	Oryza sativa Japonica Group cDNA clone:J033130D18, full insert sequence	--	--	--	--	Q9FM19	1151	5.32e-153	Hypersensitive-induced response protein 1 OS=Arabidopsis thaliana GN=HIR1 PE=1 SV=1	PF05840	Bacteriophage replication gene A protein (GPA)	GO:0006260	DNA replication	--	--	GO:0005886//GO:0005739//GO:0005773	plasma membrane//mitochondrion//vacuole	KOG2620	Prohibitins and stomatins of the PID superfamily
comp82733_c0	2879.65	93.5612	4.9438	6.3048e-26	2175.04	2832	125564563	EAZ09943.1	2019	0	hypothetical protein OsI_32242 [Oryza sativa Indica Group]	115480468	NM_001070363.1	1321	0	Oryza sativa Japonica Group Os09g0543900 (Os09g0543900) mRNA, complete cds	--	--	--	--	A9ZPJ7	1087	1.22e-136	Agmatine coumaroyltransferase-2 OS=Hordeum vulgare GN=ACT-2 PE=1 SV=1	PF02458	Transferase family	--	--	GO:0016747	transferase activity, transferring acyl groups other than amino-acyl groups	--	--	--	--
comp78911_c0	1099.46	21.9068	5.6493	7.4503e-26	885.802	2235	297612084	NP_001068169.2	829	2.34e-101	Os11g0586800 [Oryza sativa Japonica Group] >gi|255680216|dbj|BAF28532.2| Os11g0586800 [Oryza sativa Japonica Group]	55296944	AP003491.3	2162	0	Oryza sativa Japonica Group genomic DNA, chromosome 6, PAC clone:P0662B01	--	--	--	--	--	--	--	--	PF06480	FtsH Extracellular	--	--	GO:0004222//GO:0008270//GO:0005524	metalloendopeptidase activity//zinc ion binding//ATP binding	GO:0016021	integral to membrane	--	--
comp81529_c1	78.7432	2586.76	-5.0378	7.899e-26	75.644	2679	218194139	EEC76566.1	3166	0	hypothetical protein OsI_14394 [Oryza sativa Indica Group]	34447243	AC128647.8	2646	0	Oryza sativa Japonica Group chromosome 3 clone OSJNBb0062G19, complete sequence	--	--	--	--	Q9LS25	1641	0	Pentatricopeptide repeat-containing protein At5g46580, chloroplastic OS=Arabidopsis thaliana GN=At5g46580 PE=2 SV=1	--	--	--	--	--	--	GO:0009507	chloroplast	--	--
comp80479_c0	0	381.479	#NAME?	8.2576e-26	0	1958	297596610	NP_001042825.2	2269	0	Os01g0301900 [Oryza sativa Japonica Group] >gi|11967909|dbj|BAB19764.1| P0035H10.3 [Oryza sativa Japonica Group] >gi|21104555|dbj|BAB93149.1| unknown protein [Oryza sativa Japonica Group] >gi|125525552|gb|EAY73666.1| hypothetical protein OsI_01550 [Oryza sativa Indica Group] >gi|125570064|gb|EAZ11579.1| hypothetical protein OsJ_01443 [Oryza sativa Japonica Group] >gi|255673147|dbj|BAF04739.2| Os0…	297596609	NM_001049360.2	1533	0	Oryza sativa Japonica Group Os01g0301900 (Os01g0301900) mRNA, complete cds	--	--	--	--	Q9SD53	224	6.43e-18	UPF0481 protein At3g47200 OS=Arabidopsis thaliana GN=At3g47200 PE=1 SV=1	PF13914	Phostensin PP1-binding and SH3-binding region	--	--	GO:0019902	phosphatase binding	--	--	--	--
comp83718_c3	132.628	3936.36	-4.8914	8.4521e-26	74.5477	3756	115480181	NP_001063684.1	1968	0	Os09g0518000 [Oryza sativa Japonica Group] >gi|50726637|dbj|BAD34356.1| putative UDP-glucose:salicylic acid glucosyltransferase [Oryza sativa Japonica Group] >gi|113631917|dbj|BAF25598.1| Os09g0518000 [Oryza sativa Japonica Group]	116310934	CR855229.1	1494	0	Oryza sativa genomic DNA, chromosome 4, BAC clone: OSIGBa0153E02-OSIGBa0093I20, complete sequence	K13691	SGT1	pathogen-inducible salicylic acid glucosyltransferase	http://www.genome.jp/dbget-bin/www_bget?ko:K13691	Q6X1C0	821	7.08e-96	Crocetin glucosyltransferase 2 OS=Crocus sativus GN=GLT2 PE=1 SV=1	PF00201//PF08094	UDP-glucoronosyl and UDP-glucosyl transferase//Conotoxin TVIIA/GS family	GO:0006810//GO:0018874//GO:0046482//GO:0009696//GO:0008152//GO:0009405	transport//benzoate metabolic process//para-aminobenzoic acid metabolic process//salicylic acid metabolic process//metabolic process//pathogenesis	GO:0080046//GO:0080044//GO:0019871//GO:0052641//GO:0052640//GO:0016758//GO:0080002	quercetin 4'-O-glucosyltransferase activity//quercetin 7-O-glucosyltransferase activity//sodium channel inhibitor activity//benzoic acid glucosyltransferase activity//salicylic acid glucosyltransferase (glucoside-forming) activity//transferase activity, transferring hexosyl groups//UDP-glucose:4-aminobenzoate acylglucosyltransferase activity	GO:0005576	extracellular region	KOG1192	UDP-glucuronosyl and UDP-glucosyl transferase
comp85122_c0	6171.43	12.0507	9.0003	9.1927e-26	4404.89	1088	78707895	ABB46870.1	421	8.07e-48	expressed protein [Oryza sativa Japonica Group]	15487391	AC090488.3	1060	0	Genomic sequence for Oryza sativa, Nipponbare strain, clone OSJNBb0081F12 from chromosome 10, complete sequence	--	--	--	--	--	--	--	--	--	--	--	--	--	--	GO:0016023	cytoplasmic membrane-bounded vesicle	--	--
comp83838_c0	1.08447	431.688	-8.6369	1.3174e-25	0	2484	115472513	NP_001059855.1	1915	0	Os07g0532500 [Oryza sativa Japonica Group] >gi|50508271|dbj|BAD32120.1| ankyrin repeat protein-like [Oryza sativa Japonica Group] >gi|113611391|dbj|BAF21769.1| Os07g0532500 [Oryza sativa Japonica Group]	115472512	NM_001066390.1	2277	0	Oryza sativa Japonica Group Os07g0532500 (Os07g0532500) mRNA, complete cds	--	--	--	--	Q12955	243	1.94e-19	Ankyrin-3 OS=Homo sapiens GN=ANK3 PE=1 SV=3	PF00023//PF13606//PF08402	Ankyrin repeat//Ankyrin repeat//TOBE domain	GO:0006810	transport	GO:0016820//GO:0005215//GO:0005515//GO:0005524	hydrolase activity, acting on acid anhydrides, catalyzing transmembrane movement of substances//transporter activity//protein binding//ATP binding	GO:0016020//GO:0043190	membrane//ATP-binding cassette (ABC) transporter complex	KOG0504	FOG: Ankyrin repeat
comp86589_c0	72.4581	2374.96	-5.0346	1.3306e-25	62.4885	1209	218188927	EEC71354.1	658	1.41e-81	hypothetical protein OsI_03437 [Oryza sativa Indica Group]	115439458	NM_001050544.1	1134	0	Oryza sativa Japonica Group Os01g0705300 (Os01g0705300) mRNA, complete cds	--	--	--	--	--	--	--	--	PF04568	Mitochondrial ATPase inhibitor, IATP	GO:0045980	negative regulation of nucleotide metabolic process	GO:0004857	enzyme inhibitor activity	GO:0005739//GO:0009508	mitochondrion//plastid chromosome	--	--
comp48671_c0	4.59935	606.816	-7.0437	1.3424e-25	1.09629	1231	297723671	NP_001174199.1	1144	8.16e-154	Os05g0129800 [Oryza sativa Japonica Group] >gi|255675987|dbj|BAH92927.1| Os05g0129800 [Oryza sativa Japonica Group]	47077922	AC130598.2	1229	0	Oryza sativa Japonica Group chromosome 5 clone OSJNBa0056I11, complete sequence	--	--	--	--	Q32SG4	169	1.12e-11	Protein WRKY1 OS=Zea mays PE=1 SV=1	PF04434	SWIM zinc finger	GO:0006355	regulation of transcription, DNA-dependent	GO:0008270//GO:0043565//GO:0003700	zinc ion binding//sequence-specific DNA binding//sequence-specific DNA binding transcription factor activity	GO:0005667	transcription factor complex	--	--
comp62180_c0	385.921	0	Inf	1.3712e-25	315.731	1043	125547611	EAY93433.1	751	3.25e-96	hypothetical protein OsI_15234 [Oryza sativa Indica Group]	32482953	AL731633.2	826	0	Oryza sativa genomic DNA, chromosome 4, BAC clone: OSJNBb0096E05, complete sequence	--	--	--	--	Q40374	259	4.01e-25	Pathogenesis-related protein PR-1 OS=Medicago truncatula GN=PR-1 PE=2 SV=1	--	--	--	--	--	--	GO:0016023	cytoplasmic membrane-bounded vesicle	KOG3017	Defense-related protein containing SCP domain
comp32708_c0	1585.59	42.7361	5.2134	1.4055e-25	1322.13	1052	115470193	NP_001058695.1	614	1.31e-75	Os07g0105000 [Oryza sativa Japonica Group] >gi|22324455|dbj|BAC10370.1| uclacyanin 3-like protein-like protein [Oryza sativa Japonica Group] >gi|50508984|dbj|BAD31933.1| uclacyanin 3-like protein-like protein [Oryza sativa Japonica Group] >gi|50510147|dbj|BAD31115.1| uclacyanin 3-like protein-like protein [Oryza sativa Japonica Group] >gi|113610231|dbj|BAF20609.1| Os07g0105000 [Oryza sativa Japon…	50510142	AP005187.5	720	0	Oryza sativa Japonica Group genomic DNA, chromosome 7, PAC clone:P0446F04	--	--	--	--	Q41001	221	7.39e-20	Blue copper protein OS=Pisum sativum PE=2 SV=1	PF02298//PF00127	Plastocyanin-like domain//Copper binding proteins, plastocyanin/azurin family	GO:0006118	electron transport	GO:0005507//GO:0009055	copper ion binding//electron carrier activity	GO:0016023	cytoplasmic membrane-bounded vesicle	--	--
comp32618_c1	453.988	29109.4	-6.0027	1.7491e-25	363.968	1584	149392465	ABR26035.1	917	1.12e-118	ferredoxin-nadp reductase, leaf isozyme [Oryza sativa Indica Group]	32975081	AK065063.1	771	0	Oryza sativa Japonica Group cDNA clone:J013001J18, full insert sequence	K02641	petH	ferredoxin--NADP+ reductase	http://www.genome.jp/dbget-bin/www_bget?ko:K02641	P41344	921	6.87e-118	Ferredoxin--NADP reductase, leaf isozyme, chloroplastic OS=Oryza sativa subsp. japonica GN=Os06g0107700 PE=2 SV=1	PF00175//PF08030	Oxidoreductase NAD-binding domain//Ferric reductase NAD binding domain	GO:0009817//GO:0009767//GO:0042742//GO:0019684//GO:0006118//GO:0055114	defense response to fungus, incompatible interaction//photosynthetic electron transport chain//defense response to bacterium//photosynthesis, light reaction//electron transport//oxidation-reduction process	GO:0045157//GO:0045156//GO:0016491//GO:0008266//GO:0003959	electron transporter, transferring electrons within the noncyclic electron transport pathway of photosynthesis activity//electron transporter, transferring electrons within the cyclic electron transport pathway of photosynthesis activity//oxidoreductase activity//poly(U) RNA binding//NADPH dehydrogenase activity	GO:0009570//GO:0009535//GO:0048046//GO:0031977//GO:0009941	chloroplast stroma//chloroplast thylakoid membrane//apoplast//thylakoid lumen//chloroplast envelope	KOG1158	NADP/FAD dependent oxidoreductase
comp81629_c5	3217.77	106.496	4.9172	1.9072e-25	3197.88	1636	115435302	NP_001042409.1	762	3.79e-94	Os01g0218100 [Oryza sativa Japonica Group] >gi|10800070|dbj|BAB16490.1| DNA binding protein-like [Oryza sativa Japonica Group] >gi|21327944|dbj|BAC00537.1| DNA binding protein-like [Oryza sativa Japonica Group] >gi|113531940|dbj|BAF04323.1| Os01g0218100 [Oryza sativa Japonica Group] >gi|125524925|gb|EAY73039.1| hypothetical protein OsI_00913 [Oryza sativa Indica Group]	115435301	NM_001048944.1	1563	0	Oryza sativa Japonica Group Os01g0218100 (Os01g0218100) mRNA, complete cds	--	--	--	--	Q9LS08	282	3.96e-26	Transcription factor AIG1 OS=Arabidopsis thaliana GN=BHLH32 PE=1 SV=1	PF00010	Helix-loop-helix DNA-binding domain	--	--	GO:0046983	protein dimerization activity	GO:0005634	nucleus	--	--
comp73400_c0	4958.21	182.204	4.7662	2.1528e-25	4096.83	4079	218191457	EEC73884.1	816	2.21e-94	hypothetical protein OsI_08674 [Oryza sativa Indica Group]	41052868	AP004165.3	3550	0	Oryza sativa Japonica Group genomic DNA, chromosome 2, BAC clone:OJ1479_B12	--	--	--	--	Q9S7C9	262	1.05e-22	Putative DNA-binding protein ESCAROLA OS=Arabidopsis thaliana GN=ESC PE=2 SV=1	PF00587	tRNA synthetase class II core domain (G, H, P, S and T)	GO:0006418	tRNA aminoacylation for protein translation	GO:0004812//GO:0000166//GO:0005524	aminoacyl-tRNA ligase activity//nucleotide binding//ATP binding	--	--	--	--
comp78373_c0	6.55259	627.23	-6.5808	2.1863e-25	6.57774	1866	125543119	EAY89258.1	2247	0	hypothetical protein OsI_10756 [Oryza sativa Indica Group]	115451906	NM_001056089.1	974	0	Oryza sativa Japonica Group Os03g0248200 (Os03g0248200) mRNA, complete cds	--	--	--	--	D1MI46	1058	2.37e-135	Geraniol 8-hydroxylase OS=Swertia mussotii GN=CYP76B10 PE=1 SV=1	PF00067	Cytochrome P450	GO:0006118//GO:0055114	electron transport//oxidation-reduction process	GO:0020037//GO:0009055//GO:0004497//GO:0016705//GO:0005506	heme binding//electron carrier activity//monooxygenase activity//oxidoreductase activity, acting on paired donors, with incorporation or reduction of molecular oxygen//iron ion binding	--	--	KOG0156	Cytochrome P450 CYP2 subfamily
comp85038_c0	11552.9	10.6086	10.089	2.3941e-25	7871.36	634	297602200	NP_001052198.2	365	1.64e-41	Os04g0188500 [Oryza sativa Japonica Group] >gi|215769287|dbj|BAH01516.1| unnamed protein product [Oryza sativa Japonica Group] >gi|222628440|gb|EEE60572.1| hypothetical protein OsJ_13938 [Oryza sativa Japonica Group] >gi|255675196|dbj|BAF14112.2| Os04g0188500 [Oryza sativa Japonica Group]	347447072	BT129260.1	612	0	Oryza sativa clone RRlibA00221 mRNA sequence	--	--	--	--	--	--	--	--	PF08704//PF10798	tRNA methyltransferase complex GCD14 subunit//Biofilm development protein YmgB/AriR	GO:0071229//GO:0008033//GO:0030488//GO:0009451//GO:0042710	cellular response to acid//tRNA processing//tRNA methylation//RNA modification//biofilm formation	GO:0016429	tRNA (adenine-N1-)-methyltransferase activity	GO:0031515//GO:0016023	tRNA (m1A) methyltransferase complex//cytoplasmic membrane-bounded vesicle	--	--
comp78635_c1	461.308	11686.8	-4.663	2.4494e-25	251.05	2977	125549645	EAY95467.1	1058	4.14e-134	hypothetical protein OsI_17312 [Oryza sativa Indica Group]	90399354	AL442007.3	1506	0	Oryza sativa genomic DNA, chromosome 4, BAC clone: H0212B02, complete sequence	K13051	iaaA, ASRGL1	beta-aspartyl-peptidase (threonine type)	http://www.genome.jp/dbget-bin/www_bget?ko:K13051	Q8GXG1	775	2.76e-92	Probable isoaspartyl peptidase/L-asparaginase 2 OS=Arabidopsis thaliana GN=At3g16150 PE=2 SV=2	PF01112	Asparaginase	--	--	GO:0016787	hydrolase activity	--	--	KOG1592	Asparaginase
comp32694_c0	869.365	20304.1	-4.5457	2.6285e-25	826.602	2454	75114857	Q655S1.1	3130	0	RecName: Full=ATP-dependent zinc metalloprotease FTSH 2, chloroplastic; Short=OsFTSH2; Flags: Precursor >gi|52075838|dbj|BAD45446.1| putative FtsH-like protein Pftf precursor [Oryza sativa Japonica Group] >gi|125556417|gb|EAZ02023.1| hypothetical protein OsI_24055 [Oryza sativa Indica Group] >gi|125598182|gb|EAZ37962.1| hypothetical protein OsJ_22309 [Oryza sativa Japonica Group]	32970823	AK060805.1	2236	0	Oryza sativa Japonica Group cDNA clone:001-033-F12, full insert sequence	K03798	ftsH, hflB	cell division protease FtsH	http://www.genome.jp/dbget-bin/www_bget?ko:K03798	Q655S1	3130	0	ATP-dependent zinc metalloprotease FTSH 2, chloroplastic OS=Oryza sativa subsp. japonica GN=FTSH2 PE=3 SV=1	PF00158//PF06414//PF00004//PF01695//PF06068//PF01434//PF05496//PF07728//PF07724//PF00005//PF02562//PF06480//PF01078	Sigma-54 interaction domain//Zeta toxin//ATPase family associated with various cellular activities (AAA)//IstB-like ATP binding protein//TIP49 C-terminus//Peptidase family M41//Holliday junction DNA helicase ruvB N-terminus//AAA domain (dynein-related subfamily)//AAA domain (Cdc48 subfamily)//ABC transporter//PhoH-like protein//FtsH Extracellular//Magnesium chelatase, subunit ChlI	GO:0015995//GO:0006310//GO:0006355//GO:0010027//GO:0006281//GO:0015994//GO:0006508//GO:0010205//GO:0030163//GO:0015979	chlorophyll biosynthetic process//DNA recombination//regulation of transcription, DNA-dependent//thylakoid membrane organization//DNA repair//chlorophyll metabolic process//proteolysis//photoinhibition//protein catabolic process//photosynthesis	GO:0005524//GO:0008134//GO:0004222//GO:0009378//GO:0017111//GO:0046872//GO:0016851//GO:0003678//GO:0016887//GO:0016301//GO:0008270	ATP binding//transcription factor binding//metalloendopeptidase activity//four-way junction helicase activity//nucleoside-triphosphatase activity//metal ion binding//magnesium chelatase activity//DNA helicase activity//ATPase activity//kinase activity//zinc ion binding	GO:0009941//GO:0031977//GO:0009379//GO:0016021//GO:0010007//GO:0005667//GO:0005657//GO:0009535	chloroplast envelope//thylakoid lumen//Holliday junction helicase complex//integral to membrane//magnesium chelatase complex//transcription factor complex//replication fork//chloroplast thylakoid membrane	KOG0731	AAA+-type ATPase containing the peptidase M41 domain
comp72625_c0	996.635	18.9198	5.7191	3.8155e-25	917.594	3783	218188326	EEC70753.1	3052	0	hypothetical protein OsI_02166 [Oryza sativa Indica Group]	115436997	NM_001049721.1	3629	0	Oryza sativa Japonica Group Os01g0513900 (Os01g0513900) mRNA, complete cds	K11498	CENPE	centromeric protein E	http://www.genome.jp/dbget-bin/www_bget?ko:K11498	Q54NP8	736	4.88e-78	Kinesin-related protein 4 OS=Dictyostelium discoideum GN=kif4 PE=2 SV=1	PF00225//PF02403//PF05398//PF08702	Kinesin motor domain//Seryl-tRNA synthetase N-terminal domain//PufQ cytochrome subunit//Fibrinogen alpha/beta chain family	GO:0015979//GO:0030168//GO:0009558//GO:0007165//GO:0007018//GO:0051258//GO:0007017//GO:0009555//GO:0006566//GO:0006434//GO:0006544//GO:0010245//GO:0006563//GO:0030494//GO:0007112	photosynthesis//platelet activation//embryo sac cellularization//signal transduction//microtubule-based movement//protein polymerization//microtubule-based process//pollen development//threonine metabolic process//seryl-tRNA aminoacylation//glycine metabolic process//radial microtubular system formation//L-serine metabolic process//bacteriochlorophyll biosynthetic process//male meiosis cytokinesis	GO:0030674//GO:0005102//GO:0003777//GO:0008017//GO:0004828//GO:0005524//GO:0000166	protein binding, bridging//receptor binding//microtubule motor activity//microtubule binding//serine-tRNA ligase activity//ATP binding//nucleotide binding	GO:0005875//GO:0045298//GO:0005874//GO:0005577//GO:0005737	microtubule associated complex//tubulin complex//microtubule//fibrinogen complex//cytoplasm	KOG0242	Kinesin-like protein
comp63256_c0	27.9286	1181.26	-5.4024	5.4093e-25	33.985	1656	115453029	NP_001050115.1	1855	0	Os03g0351200 [Oryza sativa Japonica Group] >gi|108708137|gb|ABF95932.1| isoflavone reductase, putative, expressed [Oryza sativa Japonica Group] >gi|113548586|dbj|BAF12029.1| Os03g0351200 [Oryza sativa Japonica Group] >gi|125586249|gb|EAZ26913.1| hypothetical protein OsJ_10840 [Oryza sativa Japonica Group] >gi|293337754|gb|ADE43128.1| divinyl reductase [Oryza sativa Indica Group]	23683228	AC135257.1	1650	0	Genomic sequence for Oryza sativa, Nipponbare strain, clone OJ1113A07, from chromosome 3, complete sequence	--	--	--	--	--	--	--	--	PF04321//PF00106//PF02719//PF01073//PF01370	RmlD substrate binding domain//short chain dehydrogenase//Polysaccharide biosynthesis protein//3-beta hydroxysteroid dehydrogenase/isomerase family//NAD dependent epimerase/dehydratase family	GO:0045226//GO:0030639//GO:0008207//GO:0019872//GO:0008210//GO:0008152//GO:0008209//GO:0009117//GO:0055114//GO:0044237//GO:0006694//GO:0009225//GO:0009058	extracellular polysaccharide biosynthetic process//polyketide biosynthetic process//C21-steroid hormone metabolic process//streptomycin biosynthetic process//estrogen metabolic process//metabolic process//androgen metabolic process//nucleotide metabolic process//oxidation-reduction process//cellular metabolic process//steroid biosynthetic process//nucleotide-sugar metabolic process//biosynthetic …	GO:0000166//GO:0051744//GO:0003824//GO:0008831//GO:0016616//GO:0050662//GO:0016491//GO:0003854	nucleotide binding//3,8-divinyl protochlorophyllide a 8-vinyl reductase activity//catalytic activity//dTDP-4-dehydrorhamnose reductase activity//oxidoreductase activity, acting on the CH-OH group of donors, NAD or NADP as acceptor//coenzyme binding//oxidoreductase activity//3-beta-hydroxy-delta5-steroid dehydrogenase activity	GO:0009941//GO:0016020	chloroplast envelope//membrane	--	--
comp85472_c0	5.34401	1028.2	-7.588	5.4231e-25	8.77032	333	115452579	NP_001049890.1	158	5.61e-12	Os03g0306800 [Oryza sativa Japonica Group] >gi|108707737|gb|ABF95532.1| CP12, putative, expressed [Oryza sativa Japonica Group] >gi|113548361|dbj|BAF11804.1| Os03g0306800 [Oryza sativa Japonica Group] >gi|125585993|gb|EAZ26657.1| hypothetical protein OsJ_10560 [Oryza sativa Japonica Group] >gi|215737299|dbj|BAG96228.1| unnamed protein product [Oryza sativa Japonica Group]	23379120	AC134769.1	319	2.85e-165	Genomic sequence for Oryza sativa, Nipponbare strain, clone OJ1145F05, from chromosome 3, complete sequence	--	--	--	--	--	--	--	--	--	--	GO:0009416//GO:0080153//GO:0009744	response to light stimulus//negative regulation of reductive pentose-phosphate cycle//response to sucrose stimulus	--	--	GO:0009507	chloroplast	--	--
comp59960_c0	701.498	8.92117	6.2971	5.5837e-25	687.373	1878	115454547	NP_001050874.1	1932	0	Os03g0672400 [Oryza sativa Japonica Group] >gi|29788838|gb|AAP03384.1| hypothetical protein [Oryza sativa Japonica Group] >gi|108710336|gb|ABF98131.1| expressed protein [Oryza sativa Japonica Group] >gi|113549345|dbj|BAF12788.1| Os03g0672400 [Oryza sativa Japonica Group]	115454546	NM_001057409.1	1865	0	Oryza sativa Japonica Group Os03g0672400 (Os03g0672400) mRNA, complete cds	--	--	--	--	--	--	--	--	PF11837	Domain of unknown function (DUF3357)	GO:0005985//GO:0006012//GO:0005982	sucrose metabolic process//galactose metabolic process//starch metabolic process	GO:0004564//GO:0004575	beta-fructofuranosidase activity//sucrose alpha-glucosidase activity	GO:0009536//GO:0017177	plastid//glucosidase II complex	--	--
comp68882_c0	8.02265	5295.43	-9.3665	6.0639e-25	6.57774	760	149391423	ABR25729.1	828	2.7e-109	stem 28 kDa glycoprotein precursor [Oryza sativa Indica Group]	150172254	CU406671.1	760	0	Oryza rufipogon (W1943) cDNA clone: ORW1943C109H21, full insert sequence	--	--	--	--	P15490	330	4.01e-35	Stem 28 kDa glycoprotein OS=Glycine max GN=VSPA PE=2 SV=1	PF03767	HAD superfamily, subfamily IIIB (Acid phosphatase)	GO:0019497//GO:0006771	hexachlorocyclohexane metabolic process//riboflavin metabolic process	GO:0003993	acid phosphatase activity	--	--	--	--
comp77735_c0	41.9616	1506.28	-5.1658	6.765e-25	54.8145	1420	125539562	EAY85957.1	1543	0	hypothetical protein OsI_07321 [Oryza sativa Indica Group]	156764205	AK287590.1	423	0	Oryza sativa Japonica Group cDNA, clone: J065046D19, full insert sequence	--	--	--	--	P24465	627	2.98e-73	Cytochrome P450 71A1 OS=Persea americana GN=CYP71A1 PE=1 SV=2	PF00067	Cytochrome P450	GO:0006118//GO:0055114	electron transport//oxidation-reduction process	GO:0009055//GO:0004497//GO:0020037//GO:0005506//GO:0016705	electron carrier activity//monooxygenase activity//heme binding//iron ion binding//oxidoreductase activity, acting on paired donors, with incorporation or reduction of molecular oxygen	--	--	KOG0156	Cytochrome P450 CYP2 subfamily
comp70657_c0	44.4704	1594.24	-5.1639	6.8101e-25	47.1404	1856	115466026	NP_001056612.1	1745	0	Os06g0115400 [Oryza sativa Japonica Group] >gi|55295898|dbj|BAD67766.1| putative iron superoxide dismutase [Oryza sativa Japonica Group] >gi|55296188|dbj|BAD67906.1| putative iron superoxide dismutase [Oryza sativa Japonica Group] >gi|113594652|dbj|BAF18526.1| Os06g0115400 [Oryza sativa Japonica Group] >gi|215767126|dbj|BAG99354.1| unnamed protein product [Oryza sativa Japonica Group] >gi|2181974…	115466025	NM_001063147.1	1636	0	Oryza sativa Japonica Group Os06g0115400 (Os06g0115400) mRNA, complete cds	K04564	SOD2	superoxide dismutase, Fe-Mn family	http://www.genome.jp/dbget-bin/www_bget?ko:K04564	P22302	619	2.47e-74	Superoxide dismutase [Fe], chloroplastic (Fragment) OS=Nicotiana plumbaginifolia GN=SODB PE=2 SV=1	PF02777//PF00081	Iron/manganese superoxide dismutases, C-terminal domain//Iron/manganese superoxide dismutases, alpha-hairpin domain	GO:0006801//GO:0055114	superoxide metabolic process//oxidation-reduction process	GO:0004784//GO:0046872	superoxide dismutase activity//metal ion binding	GO:0009536	plastid	KOG0876	Manganese superoxide dismutase
comp70688_c1	59.7577	1957.01	-5.0334	7.3438e-25	43.8516	2545	297605027	NP_001056547.2	2047	0	Os06g0104000 [Oryza sativa Japonica Group] >gi|55296765|dbj|BAD67957.1| unknown protein [Oryza sativa Japonica Group] >gi|255676638|dbj|BAF18461.2| Os06g0104000 [Oryza sativa Japonica Group]	115465895	NM_001063082.1	1332	0	Oryza sativa Japonica Group Os06g0104000 (Os06g0104000) mRNA, complete cds	--	--	--	--	--	--	--	--	--	--	--	--	--	--	GO:0009536	plastid	--	--
comp34525_c0	52.0749	2678.6	-5.6847	8.0743e-25	49.333	1313	115471041	NP_001059119.1	749	8.03e-94	Os07g0196200 [Oryza sativa Japonica Group] >gi|34393889|dbj|BAC83583.1| unknown protein [Oryza sativa Japonica Group] >gi|50508383|dbj|BAD30383.1| unknown protein [Oryza sativa Japonica Group] >gi|113610655|dbj|BAF21033.1| Os07g0196200 [Oryza sativa Japonica Group] >gi|125599444|gb|EAZ39020.1| hypothetical protein OsJ_23441 [Oryza sativa Japonica Group]	50508484	AP004379.3	1274	0	Oryza sativa Japonica Group genomic DNA, chromosome 7, PAC clone:P0589E08	--	--	--	--	--	--	--	--	--	--	--	--	--	--	GO:0009535	chloroplast thylakoid membrane	--	--
comp34144_c0	12.8702	816.247	-5.9869	8.195e-25	4.38516	452	125598364	EAZ38144.1	323	3.41e-34	hypothetical protein OsJ_22495 [Oryza sativa Japonica Group]	53793215	AP005445.3	446	0	Oryza sativa Japonica Group genomic DNA, chromosome 6, PAC clone:P0028E05	K08235	E2.4.1.207	xyloglucan:xyloglucosyl transferase	http://www.genome.jp/dbget-bin/www_bget?ko:K08235	Q38907	250	9.25e-25	Probable xyloglucan endotransglucosylase/hydrolase protein 25 OS=Arabidopsis thaliana GN=XTH25 PE=2 SV=2	PF00722	Glycosyl hydrolases family 16	GO:0005975	carbohydrate metabolic process	GO:0004553	hydrolase activity, hydrolyzing O-glycosyl compounds	GO:0016023	cytoplasmic membrane-bounded vesicle	--	--
comp34187_c0	0.836245	406.915	-8.9266	8.2346e-25	0	590	218184443	EEC66870.1	205	2.18e-18	hypothetical protein OsI_33410 [Oryza sativa Indica Group]	12656792	AC079936.7	369	0	Oryza sativa Japonica Group chromosome X clone OSJNBb0061I18, complete sequence	--	--	--	--	--	--	--	--	--	--	--	--	--	--	--	--	--	--
comp47896_c0	400.756	0.575737	9.4431	8.3444e-25	360.679	321	115473629	NP_001060413.1	142	5.58e-09	Os07g0639000 [Oryza sativa Japonica Group] >gi|27261094|dbj|BAC45207.1| putative peroxidase [Oryza sativa Japonica Group] >gi|55701081|tpe|CAH69349.1| TPA: class III peroxidase 107 precursor [Oryza sativa Japonica Group] >gi|113611949|dbj|BAF22327.1| Os07g0639000 [Oryza sativa Japonica Group] >gi|125559323|gb|EAZ04859.1| hypothetical protein OsI_27038 [Oryza sativa Indica Group] >gi|125601245|gb|…	115473628	NM_001066948.1	302	7.73e-156	Oryza sativa Japonica Group Os07g0639000 (Os07g0639000) mRNA, complete cds	--	--	--	--	--	--	--	--	--	--	--	--	--	--	--	--	--	--
comp70011_c0	117.661	25951.4	-7.785	8.3843e-25	69.0662	1983	115448701	NP_001048130.1	869	4.34e-109	Os02g0750100 [Oryza sativa Japonica Group] >gi|46390205|dbj|BAD15636.1| putative H(+)-transporting ATP synthase [Oryza sativa Japonica Group] >gi|113537661|dbj|BAF10044.1| Os02g0750100 [Oryza sativa Japonica Group]	46390195	AP004774.3	1965	0	Oryza sativa Japonica Group genomic DNA, chromosome 2, PAC clone:P0431B06	K02113	ATPF1D, atpH	F-type H+-transporting ATPase subunit delta	http://www.genome.jp/dbget-bin/www_bget?ko:K02113	Q07300	683	1.21e-82	ATP synthase delta chain, chloroplastic OS=Sorghum bicolor GN=ATPD PE=2 SV=1	PF00213//PF12767	ATP synthase delta (OSCP) subunit//Transcriptional regulator of RNA polII, SAGA, subunit	GO:0009772//GO:0009773//GO:0042742//GO:0009409//GO:0015986	photosynthetic electron transport in photosystem II//photosynthetic electron transport in photosystem I//defense response to bacterium//response to cold//ATP synthesis coupled proton transport	GO:0046933	proton-transporting ATP synthase activity, rotational mechanism	GO:0009535//GO:0010319//GO:0070461//GO:0005739//GO:0010287//GO:0045259//GO:0009941	chloroplast thylakoid membrane//stromule//SAGA-type complex//mitochondrion//plastoglobule//proton-transporting ATP synthase complex//chloroplast envelope	KOG1662	Mitochondrial F1F0-ATP synthase, subunit OSCP/ATP5
comp71694_c0	699.958	9.06372	6.271	8.8357e-25	552.53	1228	215737007	BAG95936.1	1158	7.18e-152	unnamed protein product [Oryza sativa Japonica Group] >gi|222641820|gb|EEE69952.1| hypothetical protein OsJ_29832 [Oryza sativa Japonica Group]	115479880	NM_001070069.1	1056	0	Oryza sativa Japonica Group Os09g0489500 (Os09g0489500) mRNA, complete cds	K14431	TGA	transcription factor TGA	http://www.genome.jp/dbget-bin/www_bget?ko:K14431	O24160	667	1.61e-80	TGACG-sequence-specific DNA-binding protein TGA-2.1 OS=Nicotiana tabacum GN=TGA21 PE=1 SV=1	PF14144	Seed dormancy control	GO:0006351//GO:0006355	transcription, DNA-dependent//regulation of transcription, DNA-dependent	GO:0043565//GO:0003700	sequence-specific DNA binding//sequence-specific DNA binding transcription factor activity	GO:0005667	transcription factor complex	--	--
comp33263_c0	80.9181	2393.22	-4.8863	9.1247e-25	94.2809	1456	28273393	AAO38479.1	1032	2.39e-135	unknown protein [Oryza sativa Japonica Group]	116631503	CT831486.1	1196	0	Oryza sativa (indica cultivar-group) cDNA clone:OSIGCSA044H02, full insert sequence	--	--	--	--	--	--	--	--	--	--	--	--	--	--	GO:0009507	chloroplast	--	--
comp87383_c0	80.2915	2484.04	-4.9513	9.5916e-25	65.7774	1609	115483646	NP_001065493.1	1707	0	Os10g0577700 [Oryza sativa Japonica Group] >gi|78709051|gb|ABB48026.1| expressed protein [Oryza sativa Japonica Group] >gi|113640025|dbj|BAF27330.1| Os10g0577700 [Oryza sativa Japonica Group] >gi|215692645|dbj|BAG88065.1| unnamed protein product [Oryza sativa Japonica Group] >gi|215712379|dbj|BAG94506.1| unnamed protein product [Oryza sativa Japonica Group] >gi|218185074|gb|EEC67501.1| hypothetic…	115483645	NM_001072025.1	1546	0	Oryza sativa Japonica Group Os10g0577700 (Os10g0577700) mRNA, complete cds	--	--	--	--	O82290	911	5.66e-116	Probable inactive shikimate kinase like 2, chloroplastic OS=Arabidopsis thaliana GN=SKL2 PE=2 SV=2	--	--	GO:0006571//GO:0009094//GO:0000162	tyrosine biosynthetic process//L-phenylalanine biosynthetic process//tryptophan biosynthetic process	GO:0005524//GO:0004765	ATP binding//shikimate kinase activity	GO:0009507	chloroplast	--	--
comp78618_c6	1.37848	431.768	-8.291	9.7553e-25	0	1094	115489624	NP_001067299.1	1112	2.44e-150	Os12g0621100 [Oryza sativa Japonica Group] >gi|122248504|sp|Q2QM17.1|YAB6_ORYSJ RecName: Full=Protein YABBY 6; AltName: Full=OsYAB5; AltName: Full=OsYABBY6 >gi|77557107|gb|ABA99903.1| YABBY protein, expressed [Oryza sativa Japonica Group] >gi|113649806|dbj|BAF30318.1| Os12g0621100 [Oryza sativa Japonica Group] >gi|124271038|dbj|BAF45807.1| OsYABBY6 protein [Oryza sativa Japonica Group] >gi|215740…	32990127	AK104918.1	1025	0	Oryza sativa Japonica Group cDNA clone:001-047-F07, full insert sequence	--	--	--	--	Q2QM17	1112	1.65e-151	Protein YABBY 6 OS=Oryza sativa subsp. japonica GN=YAB6 PE=2 SV=1	--	--	--	--	GO:0046872	metal ion binding	GO:0005634	nucleus	--	--
comp74123_c1	132.248	3551.9	-4.7473	1.0551e-24	116.207	2057	115466388	NP_001056793.1	937	3.29e-119	Os06g0146300 [Oryza sativa Japonica Group] >gi|113594833|dbj|BAF18707.1| Os06g0146300, partial [Oryza sativa Japonica Group]	115466387	NM_001063328.1	850	0	Oryza sativa Japonica Group Os06g0146300 (Os06g0146300) mRNA, partial cds	--	--	--	--	--	--	--	--	--	--	--	--	--	--	GO:0009507	chloroplast	--	--
comp47950_c0	139.324	5521.95	-5.3087	1.154e-24	109.629	1357	115445869	NP_001046714.1	1407	0	Os02g0328300 [Oryza sativa Japonica Group] >gi|46389939|dbj|BAD15791.1| putative fruit protein [Oryza sativa Japonica Group] >gi|46390544|dbj|BAD16031.1| putative fruit protein [Oryza sativa Japonica Group] >gi|113536245|dbj|BAF08628.1| Os02g0328300 [Oryza sativa Japonica Group] >gi|215687163|dbj|BAG90933.1| unnamed protein product [Oryza sativa Japonica Group] >gi|215740793|dbj|BAG96949.1| unnam…	115445868	NM_001053249.1	1292	0	Oryza sativa Japonica Group Os02g0328300 (Os02g0328300) mRNA, complete cds	--	--	--	--	P43394	640	1.41e-77	Fruit protein pKIWI502 OS=Actinidia deliciosa GN=pKIWI502 PE=2 SV=1	PF08030//PF00175	Ferric reductase NAD binding domain//Oxidoreductase NAD-binding domain	GO:0055114	oxidation-reduction process	GO:0016491//GO:0005507	oxidoreductase activity//copper ion binding	GO:0009941//GO:0009570//GO:0009579	chloroplast envelope//chloroplast stroma//thylakoid	--	--
comp82679_c0	14.8367	40215.5	-11.404	1.184e-24	3.28887	1166	115481168	NP_001064177.1	613	1.73e-74	Os10g0150800 [Oryza sativa Japonica Group] >gi|14488316|gb|AAK63897.1|AC084884_12 Putative proline-rich protein [Oryza sativa] >gi|31430190|gb|AAP52136.1| proline-rich protein, putative, expressed [Oryza sativa Japonica Group] >gi|113638786|dbj|BAF26091.1| Os10g0150800 [Oryza sativa Japonica Group] >gi|125574042|gb|EAZ15326.1| hypothetical protein OsJ_30745 [Oryza sativa Japonica Group] >gi|21569…	115481165	NM_001070711.1	787	0	Oryza sativa Japonica Group Os10g0150700 (Os10g0150700) mRNA, complete cds	--	--	--	--	Q9T0I5	136	1.46e-07	Proline-rich protein 4 OS=Arabidopsis thaliana GN=PRP4 PE=2 SV=1	--	--	--	--	--	--	GO:0016023	cytoplasmic membrane-bounded vesicle	--	--
comp70226_c0	4945.77	109515	-4.4688	1.4287e-24	4124.24	5514	115470235	NP_001058716.1	2468	0	Os07g0108300 [Oryza sativa Japonica Group] >gi|50510015|dbj|BAD30627.1| putative alanine aminotransferase [Oryza sativa Japonica Group] >gi|113610252|dbj|BAF20630.1| Os07g0108300 [Oryza sativa Japonica Group] >gi|125556971|gb|EAZ02507.1| hypothetical protein OsI_24612 [Oryza sativa Indica Group] >gi|125598862|gb|EAZ38438.1| hypothetical protein OsJ_22816 [Oryza sativa Japonica Group] >gi|21569537…	115470234	NM_001065251.1	1955	0	Oryza sativa Japonica Group Os07g0108300 (Os07g0108300) mRNA, complete cds	K14272	GGAT	glutamate--glyoxylate aminotransferase	http://www.genome.jp/dbget-bin/www_bget?ko:K14272	Q9LR30	2157	0	Glutamate--glyoxylate aminotransferase 1 OS=Arabidopsis thaliana GN=GGAT1 PE=1 SV=1	PF00168//PF14993//PF00155	C2 domain//Neuropeptide S precursor protein//Aminotransferase class I and II	GO:0009853//GO:0006566//GO:0006522//GO:0009058//GO:0007218//GO:0015976//GO:0006531//GO:0006544//GO:0006563	photorespiration//threonine metabolic process//alanine metabolic process//biosynthetic process//neuropeptide signaling pathway//carbon utilization//aspartate metabolic process//glycine metabolic process//L-serine metabolic process	GO:0047958//GO:0030170//GO:0008453//GO:0004021//GO:0005515	glycine:2-oxoglutarate aminotransferase activity//pyridoxal phosphate binding//alanine-glyoxylate transaminase activity//L-alanine:2-oxoglutarate aminotransferase activity//protein binding	GO:0005576//GO:0005777//GO:0009570//GO:0048046//GO:0016020//GO:0005773	extracellular region//peroxisome//chloroplast stroma//apoplast//membrane//vacuole	KOG0258	Alanine aminotransferase
comp32647_c1	173.576	11938.9	-6.104	1.5494e-24	168.829	1633	115450427	NP_001048814.1	1213	9.33e-162	Os03g0125000 [Oryza sativa Japonica Group] >gi|109940143|sp|Q9ZST0.2|RK5_ORYSJ RecName: Full=50S ribosomal protein L5, chloroplastic; Flags: Precursor >gi|108705946|gb|ABF93741.1| 50S ribosomal protein L5, chloroplast precursor, putative, expressed [Oryza sativa Japonica Group] >gi|113547285|dbj|BAF10728.1| Os03g0125000 [Oryza sativa Japonica Group] >gi|125542204|gb|EAY88343.1| hypothetical prote…	32982164	AK072141.1	1096	0	Oryza sativa Japonica Group cDNA clone:J013122I07, full insert sequence	K02931	RP-L5, rplE	large subunit ribosomal protein L5	http://www.genome.jp/dbget-bin/www_bget?ko:K02931	Q9ZST0	1213	6.3e-163	50S ribosomal protein L5, chloroplastic OS=Oryza sativa subsp. japonica GN=RPL5 PE=2 SV=2	PF00673//PF00281	ribosomal L5P family C-terminus//Ribosomal protein L5	GO:0006412//GO:0042254	translation//ribosome biogenesis	GO:0019843//GO:0003735	rRNA binding//structural constituent of ribosome	GO:0022626//GO:0009570//GO:0009941//GO:0016020//GO:0005840	cytosolic ribosome//chloroplast stroma//chloroplast envelope//membrane//ribosome	KOG0398	Mitochondrial/chloroplast ribosomal protein L5/L7
comp46939_c0	50881.6	504.243	6.6569	1.6248e-24	37959	1723	115448657	NP_001048108.1	1495	0	Os02g0745100 [Oryza sativa Japonica Group] >gi|75294117|sp|Q6Z2T3.1|NIP21_ORYSJ RecName: Full=Aquaporin NIP2-1; AltName: Full=Low silicon protein 1; AltName: Full=NOD26-like intrinsic protein 2-1; AltName: Full=OsNIP2;1; AltName: Full=Silicon transporter LSI1 >gi|46390108|dbj|BAD15544.1| putative major intrinsic protein [Oryza sativa Japonica Group] >gi|46390645|dbj|BAD16128.1| putative major int…	116632815	CT832619.1	1413	0	Oryza sativa (indica cultivar-group) cDNA clone:OSIGCRA103A22, full insert sequence	K09874	NIP	aquaporin NIP	http://www.genome.jp/dbget-bin/www_bget?ko:K09874	Q6Z2T3	1495	0	Aquaporin NIP2-1 OS=Oryza sativa subsp. japonica GN=NIP2-1 PE=1 SV=1	PF00230//PF00424	Major intrinsic protein//REV protein (anti-repression trans-activator protein)	GO:0006810//GO:0006355//GO:0015708	transport//regulation of transcription, DNA-dependent//silicate transport	GO:0005215//GO:0015115//GO:0003700	transporter activity//silicate transmembrane transporter activity//sequence-specific DNA binding transcription factor activity	GO:0016021//GO:0016020//GO:0042025//GO:0005667//GO:0048226//GO:0005886	integral to membrane//membrane//host cell nucleus//transcription factor complex//Casparian strip//plasma membrane	KOG0223	Aquaporin (major intrinsic protein family)
comp77777_c0	9.81925	895.64	-6.5112	1.7778e-24	5.48145	1740	115454597	NP_001050899.1	2044	0	Os03g0679800 [Oryza sativa Japonica Group] >gi|113549370|dbj|BAF12813.1| Os03g0679800 [Oryza sativa Japonica Group]	32985142	AK099933.1	1687	0	Oryza sativa Japonica Group cDNA clone:J013119E02, full insert sequence	--	--	--	--	P16157	238	2.9e-19	Ankyrin-1 OS=Homo sapiens GN=ANK1 PE=1 SV=3	PF00515//PF13606//PF13181//PF00023//PF13176//PF00974	Tetratricopeptide repeat//Ankyrin repeat//Tetratricopeptide repeat//Ankyrin repeat//Tetratricopeptide repeat//Rhabdovirus spike glycoprotein	--	--	GO:0005515	protein binding	GO:0019031	viral envelope	KOG0504	FOG: Ankyrin repeat
comp82247_c1	4.72346	559.299	-6.8876	1.7778e-24	1.09629	562	46390476	BAD15937.1	702	7.13e-88	zinc finger protein-like [Oryza sativa Japonica Group] >gi|46390648|dbj|BAD16130.1| zinc finger protein-like [Oryza sativa Japonica Group]	46390646	AP005319.3	559	0	Oryza sativa Japonica Group genomic DNA, chromosome 2, PAC clone:P0643A10	--	--	--	--	Q8RWD0	141	3.24e-09	Zinc finger protein CONSTANS-LIKE 16 OS=Arabidopsis thaliana GN=COL16 PE=2 SV=2	PF02669	K+-transporting ATPase, c chain	GO:0006813	potassium ion transport	GO:0008556//GO:0008270	potassium-transporting ATPase activity//zinc ion binding	GO:0005622//GO:0016020	intracellular//membrane	--	--
comp81498_c0	455.773	1.97806	7.8481	1.8105e-24	377.124	5283	297610068	NP_001064101.2	3650	0	Os10g0131100 [Oryza sativa Japonica Group] >gi|255679192|dbj|BAF26015.2| Os10g0131100 [Oryza sativa Japonica Group]	115481007	NM_001070632.1	374	0	Oryza sativa Japonica Group Os10g0130600 (Os10g0130600) mRNA, complete cds	--	--	--	--	Q7XA39	1150	3.42e-133	Putative disease resistance protein RGA4 OS=Solanum bulbocastanum GN=RGA4 PE=2 SV=1	PF00931//PF00560	NB-ARC domain//Leucine Rich Repeat	--	--	GO:0043531//GO:0005515	ADP binding//protein binding	--	--	KOG0620	Glucose-repressible alcohol dehydrogenase transcriptional effector CCR4 and related proteins
comp46376_c0	7.51294	616.235	-6.358	1.821e-24	1.09629	2193	218200350	EEC82777.1	2444	0	hypothetical protein OsI_27517 [Oryza sativa Indica Group]	115474382	NM_001067323.1	2129	0	Oryza sativa Japonica Group Os08g0105800 (Os08g0105800) mRNA, complete cds	--	--	--	--	Q43257	1233	1.6e-159	indole-2-monooxygenase OS=Zea mays GN=CYP71C4 PE=1 SV=1	PF00067//PF02080	Cytochrome P450//TrkA-C domain	GO:0006813//GO:0055114//GO:0006812//GO:0006118	potassium ion transport//oxidation-reduction process//cation transport//electron transport	GO:0005506//GO:0008324//GO:0016705//GO:0004497//GO:0009055//GO:0020037	iron ion binding//cation transmembrane transporter activity//oxidoreductase activity, acting on paired donors, with incorporation or reduction of molecular oxygen//monooxygenase activity//electron carrier activity//heme binding	--	--	KOG0156	Cytochrome P450 CYP2 subfamily
[truncated: 7,340 more rows]
