# Supplementary material for: De novo Transcriptome Assembly of Common Wild Rice (Oryza rufipogon Griff.) and Discovery of Drought-Response Genes in Root Tissue Based on Transcriptomic Data
Source: PLoS One. 2015 Jul 2;10(7):e0131455. doi: 10.1371/journal.pone.0131455 (PMC4489613; doi:10.1371/journal.pone.0131455)
Supplement: S6 Table — (XLSX) [file pone.0131455.s008.xlsx]

## Sheet: Sheet1
Supplementary Table 6 Summary of annotation of differentially expressed genes(DRvsCR)
gene_id	DR_readcount	CR_readcount	log2FoldChange	pval(Adjusted)	Gene Length	CL_readcount	NR GI	NR ID	NR Score	NR Evalue	NR Description	NT GI	NT ID	NT Score	NT Evalue	NT Description	KO ID	KO Name	KO Description	Http Link	Swissprot ID	Swissprot Score	Swissprot Evalue	Swissprot Description	PFAM ID	PFAM description	Gene Ontology Biological Pathway	BP Description	Gene Ontology Molecular Function	MF Description	Gene Ontology Cellular Component	CC Description	KOG ID	KOG Description
comp1000028_c0	8.77032	0	Inf	0.010999	369	0	--	--	--	--	--	--	--	--	--	--	--	--	--	--	--	--	--	--	--	--	--	--	--	--	--	--	--	--
comp1001215_c0	6.57774	0.489676	3.7477	0.087176	393	0	--	--	--	--	--	--	--	--	--	--	--	--	--	--	--	--	--	--	PF14672	Late cornified envelope	GO:0008544	epidermis development	--	--	--	--	--	--
comp1004051_c0	6.57774	0.489676	3.7477	0.087176	600	0	342871863	EGU74302.1	595	1.22e-68	hypothetical protein FOXB_15185 [Fusarium oxysporum Fo5176]	302903833	XM_003048897.1	118	2.92e-53	Nectria haematococca mpVI 77-13-4 predicted protein, mRNA	--	--	--	--	Q52EB3	281	7.14e-27	Serine/threonine-protein kinase ATG1 OS=Magnaporthe oryzae (strain 70-15 / ATCC MYA-4617 / FGSC 8958) GN=ATG1 PE=1 SV=1	PF12063	Domain of unknown function (DUF3543)	GO:0006468//GO:0009069//GO:0016310	protein phosphorylation//serine family amino acid metabolic process//phosphorylation	GO:0005524//GO:0004674	ATP binding//protein serine/threonine kinase activity	--	--	--	--
comp1010870_c0	7.67403	0.908959	3.0777	0.096685	525	0	189203981	XP_001938326.1	696	5.1e-88	conserved hypothetical protein [Pyrenophora tritici-repentis Pt-1C-BFP] >gi|187985425|gb|EDU50913.1| conserved hypothetical protein [Pyrenophora tritici-repentis Pt-1C-BFP]	189203980	XM_001938291.1	216	8.43e-108	Pyrenophora tritici-repentis Pt-1C-BFP conserved hypothetical protein, mRNA	--	--	--	--	--	--	--	--	--	--	GO:0006355	regulation of transcription, DNA-dependent	GO:0003700//GO:0043565	sequence-specific DNA binding transcription factor activity//sequence-specific DNA binding	GO:0005667	transcription factor complex	--	--
comp10130_c0	8.77032	0.979352	3.1627	0.061684	579	0	290987971	XP_002676695.1	552	1e-67	predicted protein [Naegleria gruberi] >gi|284090299|gb|EFC43951.1| predicted protein [Naegleria gruberi]	290987970	XM_002676649.1	264	1.94e-134	Naegleria gruberi predicted protein, mRNA	K08815	TTBK	tau tubulin kinase	http://www.genome.jp/dbget-bin/www_bget?ko:K08815	Q54DF7	387	2.41e-42	Probable serine/threonine-protein kinase DDB_G0292354 OS=Dictyostelium discoideum GN=DDB_G0292354 PE=3 SV=1	PF00069//PF07714	Protein kinase domain//Protein tyrosine kinase	GO:0009069//GO:0006468//GO:0016310	serine family amino acid metabolic process//protein phosphorylation//phosphorylation	GO:0005524//GO:0004674//GO:0004672	ATP binding//protein serine/threonine kinase activity//protein kinase activity	--	--	KOG1164	Casein kinase (serine/threonine/tyrosine protein kinase)
comp1015105_c0	8.77032	1.46903	2.5778	0.098634	679	0	189209552	XP_001941108.1	950	5.61e-125	conserved hypothetical protein [Pyrenophora tritici-repentis Pt-1C-BFP] >gi|187977201|gb|EDU43827.1| conserved hypothetical protein [Pyrenophora tritici-repentis Pt-1C-BFP]	330924855	XM_003300760.1	214	1.43e-106	Pyrenophora teres f. teres 0-1 hypothetical protein, mRNA	--	--	--	--	Q9P3W1	195	6.85e-16	Transcription initiation factor IIE subunit alpha OS=Schizosaccharomyces pombe (strain 972 / ATCC 24843) GN=tfa1 PE=1 SV=3	--	--	--	--	GO:0043565	sequence-specific DNA binding	--	--	KOG2593	Transcription initiation factor IIE, alpha subunit
comp1021607_c0	8.77032	0.979352	3.1627	0.061684	784	0	--	--	--	--	--	--	--	--	--	--	--	--	--	--	--	--	--	--	PF00894//PF01547//PF10798//PF04288	Luteovirus coat protein//Bacterial extracellular solute-binding protein//Biofilm development protein YmgB/AriR//MukE-like family	GO:0071229//GO:0006810//GO:0007059//GO:0030261//GO:0042710	cellular response to acid//transport//chromosome segregation//chromosome condensation//biofilm formation	GO:0005215//GO:0005198	transporter activity//structural molecule activity	GO:0005737//GO:0019028	cytoplasm//viral capsid	--	--
comp1027478_c0	6.57774	0.419283	3.9716	0.08808	566	0	189203569	XP_001938120.1	930	2.12e-116	PH domain containing protein [Pyrenophora tritici-repentis Pt-1C-BFP] >gi|187985219|gb|EDU50707.1| PH domain containing protein [Pyrenophora tritici-repentis Pt-1C-BFP]	169603136	XM_001794938.1	205	1.19e-101	Phaeosphaeria nodorum SN15 hypothetical protein partial mRNA	K12609	CAF120	CCR4-NOT transcriptional complex subunit CAF120	http://www.genome.jp/dbget-bin/www_bget?ko:K12609	Q06315	351	1.88e-36	Protein SKG3 OS=Saccharomyces cerevisiae (strain ATCC 204508 / S288c) GN=SKG3 PE=1 SV=1	--	--	--	--	GO:0005543	phospholipid binding	--	--	--	--
comp1031731_c0	5.48145	0	Inf	0.064616	347	0	--	--	--	--	--	--	--	--	--	--	--	--	--	--	--	--	--	--	--	--	--	--	--	--	--	--	--	--
comp1042154_c0	8.77032	0.979352	3.1627	0.061684	527	0	169598102	XP_001792474.1	507	8.1e-60	hypothetical protein SNOG_01849 [Phaeosphaeria nodorum SN15] >gi|111068941|gb|EAT90061.1| hypothetical protein SNOG_01849 [Phaeosphaeria nodorum SN15]	--	--	--	--	--	--	--	--	--	P52320	252	3.58e-24	Streptogrisin-C OS=Streptomyces griseus GN=sprC PE=3 SV=1	PF02983	Alpha-lytic protease prodomain	GO:0006508	proteolysis	GO:0004252//GO:0008236	serine-type endopeptidase activity//serine-type peptidase activity	GO:0005576	extracellular region	--	--
comp105605_c0	0	71.2782	#NAME?	0.095148	1058	220.988	297720743	NP_001172733.1	560	2.31e-68	Os01g0937366 [Oryza sativa Japonica Group] >gi|255674046|dbj|BAH91463.1| Os01g0937366 [Oryza sativa Japonica Group]	16197547	AP003269.2	672	0	Oryza sativa Japonica Group genomic DNA, chromosome 1, PAC clone:P0504E02	--	--	--	--	--	--	--	--	PF00560	Leucine Rich Repeat	--	--	GO:0005515	protein binding	--	--	--	--
comp10684_c0	15.3481	3.42773	2.1627	0.048094	1047	0	342874498	EGU76501.1	1786	0	hypothetical protein FOXB_12952 [Fusarium oxysporum Fo5176]	46105265	XM_380437.1	480	0	Gibberella zeae PH-1 hypothetical protein partial mRNA	--	--	--	--	Q6NRB9	214	2.6e-17	ER membrane protein complex subunit 1 OS=Xenopus laevis GN=emc1 PE=2 SV=1	--	--	--	--	--	--	GO:0072546	ER membrane protein complex	KOG2103	Uncharacterized conserved protein
comp1068831_c0	10.9629	0.489676	4.4847	0.011804	605	0	396491205	XP_003843514.1	570	5.96e-71	similar to snare protein ykt6 [Leptosphaeria maculans JN3] >gi|312220093|emb|CBY00035.1| similar to snare protein ykt6 [Leptosphaeria maculans JN3]	--	--	--	--	--	K08516	YKT6	synaptobrevin homolog YKT6	http://www.genome.jp/dbget-bin/www_bget?ko:K08516	Q6C537	428	6.81e-51	Synaptobrevin homolog YKT6 OS=Yarrowia lipolytica (strain CLIB 122 / E 150) GN=YKT6 PE=3 SV=1	PF06331//PF05365//PF00957	Transcription factor TFIIH complex subunit Tfb5//Ubiquinol-cytochrome C reductase, UQCRX/QCR9 like//Synaptobrevin	GO:0006289//GO:0006810//GO:0006355//GO:0006122//GO:0016192	nucleotide-excision repair//transport//regulation of transcription, DNA-dependent//mitochondrial electron transport, ubiquinol to cytochrome c//vesicle-mediated transport	--	--	GO:0005750//GO:0016021//GO:0000439//GO:0016020//GO:0005740	mitochondrial respiratory chain complex III//integral to membrane//core TFIIH complex//membrane//mitochondrial envelope	KOG0861	SNARE protein YKT6, synaptobrevin/VAMP syperfamily
comp106888_c0	44.9479	87.1743	-0.95565	0.072876	627	17.9109	--	--	--	--	--	38453655	AL844878.4	615	0	Oryza sativa chromosome 12, . BAC OSJNBb0036A19 of library OSJNBb from chromosome 12 of cultivar Nipponbare of ssp. japonica of Oryza sativa (rice), complete sequence	--	--	--	--	--	--	--	--	--	--	--	--	--	--	--	--	--	--
comp107776_c0	25.2147	53.7571	-1.0922	0.095866	414	0	--	--	--	--	--	49216671	AC109595.2	414	0	Oryza sativa Japonica Group chromosome 5 clone OJ1212_B02, complete sequence	--	--	--	--	--	--	--	--	--	--	--	--	--	--	--	--	--	--
comp10901_c0	6.57774	0.489676	3.7477	0.087176	419	0	342880690	EGU81716.1	562	1.53e-69	hypothetical protein FOXB_07766 [Fusarium oxysporum Fo5176]	156039758	XM_001586937.1	64	2.08e-23	Sclerotinia sclerotiorum 1980 hypothetical protein (SS1G_12016) partial mRNA	K15109	SLC25A20_29, CACT, CACL, CRC1	solute carrier family 25 (mitochondrial carnitine/acylcarnitine transporter), member 20/29	http://www.genome.jp/dbget-bin/www_bget?ko:K15109	P32331	291	1.45e-30	Carrier protein YMC1, mitochondrial OS=Saccharomyces cerevisiae (strain ATCC 204508 / S288c) GN=YMC1 PE=1 SV=2	--	--	GO:0055085	transmembrane transport	--	--	GO:0016021	integral to membrane	KOG0758	Mitochondrial carnitine-acylcarnitine carrier protein
comp11056_c0	8.77032	1.46903	2.5778	0.098634	526	0	--	--	--	--	--	--	--	--	--	--	--	--	--	--	--	--	--	--	--	--	--	--	--	--	--	--	--	--
comp11084_c0	9.8666	0.979352	3.3327	0.039528	548	0	291001323	XP_002683228.1	170	6.15e-12	predicted protein [Naegleria gruberi] >gi|284096857|gb|EFC50484.1| predicted protein [Naegleria gruberi]	--	--	--	--	--	--	--	--	--	--	--	--	--	--	--	--	--	--	--	--	--	--	--
comp11090_c0	7.67403	0	Inf	0.019689	378	0	--	--	--	--	--	--	--	--	--	--	--	--	--	--	--	--	--	--	--	--	--	--	--	--	--	--	--	--
comp1117040_c0	7.67403	0.979352	2.9701	0.09595	453	0	189193121	XP_001932899.1	779	3.48e-98	ATP-dependent RNA helicase HAS1 [Pyrenophora tritici-repentis Pt-1C-BFP] >gi|187978463|gb|EDU45089.1| ATP-dependent RNA helicase HAS1 [Pyrenophora tritici-repentis Pt-1C-BFP]	--	--	--	--	--	K13179	DDX18, HAS1	ATP-dependent RNA helicase DDX18/HAS1	http://www.genome.jp/dbget-bin/www_bget?ko:K13179	Q0UR48	729	6.98e-92	ATP-dependent RNA helicase HAS1 OS=Phaeosphaeria nodorum (strain SN15 / ATCC MYA-4574 / FGSC 10173) GN=HAS1 PE=3 SV=1	PF00270	DEAD/DEAH box helicase	--	--	GO:0005524//GO:0008026//GO:0003676//GO:0003723	ATP binding//ATP-dependent helicase activity//nucleic acid binding//RNA binding	--	--	KOG0342	ATP-dependent RNA helicase pitchoune
comp1118523_c0	12.0592	2.65649	2.1825	0.09487	1044	5.79163	--	--	--	--	--	46063453	AC135423.2	1017	0	Oryza sativa Japonica Group chromosome 5 clone P0015C02, complete sequence	--	--	--	--	--	--	--	--	--	--	--	--	--	--	--	--	--	--
comp1118812_c0	7.67403	0.979352	2.9701	0.09595	435	0	402761756	AFQ96955.1	605	4.9e-77	cytochrome c oxidase subunit 2 (mitochondrion) [Adineta vaga]	402761759	JX184011.1	258	3.1e-131	Macrotrachela quadricornifera isolate MQ cytochrome c oxidase subunit 2 (COX2) gene, complete cds; mitochondrial	K02261	COX2	cytochrome c oxidase subunit 2	http://www.genome.jp/dbget-bin/www_bget?ko:K02261	P50692	314	1.86e-34	Cytochrome c oxidase subunit 2 OS=Aedes aegypti GN=COII PE=3 SV=1	--	--	--	--	--	--	--	--	KOG4767	Cytochrome c oxidase, subunit II, and related proteins
comp1130588_c0	7.67403	0.489676	3.9701	0.052871	445	0	189203755	XP_001938213.1	617	9.1e-75	hypothetical protein PTRG_07881 [Pyrenophora tritici-repentis Pt-1C-BFP] >gi|187985312|gb|EDU50800.1| hypothetical protein PTRG_07881 [Pyrenophora tritici-repentis Pt-1C-BFP]	--	--	--	--	--	--	--	--	--	Q10072	119	1.33e-06	Uncharacterized transporter C3H1.06c OS=Schizosaccharomyces pombe (strain 972 / ATCC 24843) GN=SPAC3H1.06c PE=2 SV=1	PF07690	Major Facilitator Superfamily	GO:0055085	transmembrane transport	--	--	GO:0016021	integral to membrane	--	--
comp1142119_c0	12.0592	1.88831	2.675	0.046782	687	0	189206786	XP_001939727.1	986	6.44e-127	F-box/WD repeat containing protein pof1 [Pyrenophora tritici-repentis Pt-1C-BFP] >gi|187975820|gb|EDU42446.1| F-box/WD repeat containing protein pof1 [Pyrenophora tritici-repentis Pt-1C-BFP]	189206785	XM_001939692.1	242	3.95e-122	Pyrenophora tritici-repentis Pt-1C-BFP F-box/WD repeat containing protein pof1, mRNA	--	--	--	--	A1DHW6	150	5.41e-10	Probable E3 ubiquitin ligase complex SCF subunit sconB OS=Neosartorya fischeri (strain ATCC 1020 / DSM 3700 / FGSC A1164 / NRRL 181) GN=sconB PE=3 SV=1	PF00646//PF05843//PF02724	F-box domain//Suppressor of forked protein (Suf)//CDC45-like protein	GO:0006397//GO:0006270	mRNA processing//DNA replication initiation	GO:0005515	protein binding	GO:0005634	nucleus	KOG0274	Cdc4 and related F-box and WD-40 proteins
comp1147100_c0	5.48145	0	Inf	0.064616	316	0	290977200	XP_002671326.1	453	1.15e-51	predicted protein [Naegleria gruberi] >gi|284084894|gb|EFC38582.1| predicted protein [Naegleria gruberi]	290977199	XM_002671280.1	284	7.7e-146	Naegleria gruberi predicted protein, mRNA	K09500	CCT8	T-complex protein 1 subunit theta	http://www.genome.jp/dbget-bin/www_bget?ko:K09500	Q552J0	255	3.16e-25	T-complex protein 1 subunit theta OS=Dictyostelium discoideum GN=cct8 PE=3 SV=1	PF00118	TCP-1/cpn60 chaperonin family	GO:0044267//GO:0006457	cellular protein metabolic process//protein folding	GO:0005524//GO:0051082	ATP binding//unfolded protein binding	GO:0005737	cytoplasm	KOG0362	Chaperonin complex component, TCP-1 theta subunit (CCT8)
comp11654_c0	6.57774	0	Inf	0.035528	483	0	189195278	XP_001933977.1	753	3.41e-93	long-chain-fatty-acid-CoA ligase 1 [Pyrenophora tritici-repentis Pt-1C-BFP] >gi|187979856|gb|EDU46482.1| long-chain-fatty-acid-CoA ligase 1 [Pyrenophora tritici-repentis Pt-1C-BFP]	--	--	--	--	--	K01897	ACSL, fadD	long-chain acyl-CoA synthetase	http://www.genome.jp/dbget-bin/www_bget?ko:K01897	Q8LKS5	302	1.91e-30	Long chain acyl-CoA synthetase 7, peroxisomal OS=Arabidopsis thaliana GN=LACS7 PE=1 SV=2	PF00501	AMP-binding enzyme	GO:0008152	metabolic process	GO:0016874//GO:0003824	ligase activity//catalytic activity	--	--	KOG1256	Long-chain acyl-CoA synthetases (AMP-forming)
comp117987_c0	6.57774	20.2021	-1.6188	0.083509	361	0	--	--	--	--	--	115483081	NM_001071669.1	355	0	Oryza sativa Japonica Group Os10g0530200 (Os10g0530200) mRNA, complete cds	--	--	--	--	--	--	--	--	--	--	--	--	--	--	--	--	--	--
comp1180692_c0	5.48145	0	Inf	0.064616	257	0	--	--	--	--	--	--	--	--	--	--	--	--	--	--	--	--	--	--	--	--	--	--	--	--	--	--	--	--
comp11870_c0	6.57774	0.489676	3.7477	0.087176	369	0	325188130	CCA22672.1	322	5.04e-36	small nuclear ribonucleoprotein Sm D1 putative [Albugo laibachii Nc14]	302816440	XM_002989853.1	71	2.33e-27	Selaginella moellendorffii hypothetical protein, mRNA	K11087	SNRPD1, SMD1	small nuclear ribonucleoprotein D1	http://www.genome.jp/dbget-bin/www_bget?ko:K11087	P62315	299	8.1e-34	Small nuclear ribonucleoprotein Sm D1 OS=Mus musculus GN=Snrpd1 PE=2 SV=1	PF11095//PF02237	Gem-associated protein 7 (Gemin7)//Biotin protein ligase C terminal domain	GO:0006464	cellular protein modification process	GO:0003676	nucleic acid binding	GO:0032797//GO:0030529	SMN complex//ribonucleoprotein complex	KOG3428	Small nuclear ribonucleoprotein SMD1 and related snRNPs
comp1188942_c0	6.57774	0.489676	3.7477	0.087176	540	0	189189712	XP_001931195.1	381	6.02e-43	conserved hypothetical protein [Pyrenophora tritici-repentis Pt-1C-BFP] >gi|187972801|gb|EDU40300.1| conserved hypothetical protein [Pyrenophora tritici-repentis Pt-1C-BFP]	--	--	--	--	--	--	--	--	--	--	--	--	--	PF00033//PF00335	Cytochrome b(N-terminal)/b6/petB//Tetraspanin family	GO:0022904	respiratory electron transport chain	--	--	GO:0016021//GO:0016020	integral to membrane//membrane	--	--
comp1208425_c0	5.48145	0	Inf	0.064616	300	0	--	--	--	--	--	--	--	--	--	--	--	--	--	--	--	--	--	--	--	--	--	--	--	--	--	--	--	--
comp122523_c0	2.19258	16.1501	-2.8808	0.019402	310	11.5833	--	--	--	--	--	52839694	AC137752.4	310	2.65e-160	Oryza sativa Japonica Group chromosome 11 clone OSJNBa0041C22, complete sequence	--	--	--	--	--	--	--	--	--	--	--	--	--	--	--	--	--	--
comp122798_c0	7.67403	29.7079	-1.9528	0.07673	509	4.28101	115473907	NP_001060552.1	458	1.57e-53	Os07g0663700 [Oryza sativa Japonica Group] >gi|33354195|dbj|BAC81153.1| putative sex determination protein tasselseed 2 [Oryza sativa Japonica Group] >gi|50510238|dbj|BAD31436.1| putative sex determination protein tasselseed 2 [Oryza sativa Japonica Group] >gi|113612088|dbj|BAF22466.1| Os07g0663700 [Oryza sativa Japonica Group] >gi|215697851|dbj|BAG92044.1| unnamed protein product [Oryza sativa J…	115473906	NM_001067087.1	491	0	Oryza sativa Japonica Group Os07g0663700 (Os07g0663700) mRNA, complete cds	--	--	--	--	P50160	153	4.79e-11	Sex determination protein tasselseed-2 OS=Zea mays GN=TS2 PE=2 SV=1	--	--	GO:0055114	oxidation-reduction process	GO:0016491//GO:0000166	oxidoreductase activity//nucleotide binding	GO:0005739	mitochondrion	--	--
comp12398_c0	6.57774	0	Inf	0.035528	407	0	330935011	XP_003304796.1	581	1.91e-71	hypothetical protein PTT_17472 [Pyrenophora teres f. teres 0-1] >gi|311318452|gb|EFQ87115.1| hypothetical protein PTT_17472 [Pyrenophora teres f. teres 0-1]	330935010	XM_003304748.1	227	4.94e-114	Pyrenophora teres f. teres 0-1 hypothetical protein, mRNA	K03039	PSMD13, RPN9	26S proteasome regulatory subunit N9	http://www.genome.jp/dbget-bin/www_bget?ko:K03039	Q9US13	216	5.97e-20	Probable 26S proteasome regulatory subunit rpn9 OS=Schizosaccharomyces pombe (strain 972 / ATCC 24843) GN=rpn9 PE=2 SV=1	--	--	--	--	--	--	--	--	KOG2908	26S proteasome regulatory complex, subunit RPN9/PSMD13
comp12416_c0	8.77032	1.46903	2.5778	0.098634	911	0	330932222	XP_003303695.1	1380	0	hypothetical protein PTT_16017 [Pyrenophora teres f. teres 0-1] >gi|311320117|gb|EFQ88193.1| hypothetical protein PTT_16017 [Pyrenophora teres f. teres 0-1]	330932221	XM_003303647.1	353	0	Pyrenophora teres f. teres 0-1 hypothetical protein, mRNA	--	--	--	--	P40002	300	1.04e-28	Transcriptional regulator MIT1 OS=Saccharomyces cerevisiae (strain ATCC 204508 / S288c) GN=MIT1 PE=1 SV=1	--	--	--	--	--	--	--	--	KOG4476	Gluconate transport-inducing protein
comp12528_c0	10.9629	1.46903	2.8997	0.043987	643	0	189190232	XP_001931455.1	634	9.8e-76	5-aminolevulinate synthase, mitochondrial precursor [Pyrenophora tritici-repentis Pt-1C-BFP] >gi|187973061|gb|EDU40560.1| 5-aminolevulinate synthase, mitochondrial precursor [Pyrenophora tritici-repentis Pt-1C-BFP]	330931135	XM_003303231.1	162	1.09e-77	Pyrenophora teres f. teres 0-1 hypothetical protein, mRNA	K00643	E2.3.1.37, ALAS	5-aminolevulinate synthase	http://www.genome.jp/dbget-bin/www_bget?ko:K00643	Q7RVY5	376	3.11e-40	5-aminolevulinate synthase, mitochondrial OS=Neurospora crassa (strain ATCC 24698 / 74-OR23-1A / CBS 708.71 / DSM 1257 / FGSC 987) GN=hem-1 PE=3 SV=2	--	--	GO:0006563//GO:0006544//GO:0006783//GO:0033014//GO:0006566//GO:0042967	L-serine metabolic process//glycine metabolic process//heme biosynthetic process//tetrapyrrole biosynthetic process//threonine metabolic process//acyl-carrier-protein biosynthetic process	GO:0003870//GO:0030170	5-aminolevulinate synthase activity//pyridoxal phosphate binding	--	--	KOG1360	5-aminolevulinate synthase
comp127094_c0	64.6811	25.4632	1.3449	0.093256	470	0	14423905	Q9XGL4.1	428	1.67e-51	RecName: Full=60S ribosomal protein L31 >gi|5123727|emb|CAB45375.1| ribosomal protein L31 [Cyanophora paradoxa]	--	--	--	--	--	K02910	RP-L31e, RPL31	large subunit ribosomal protein L31e	http://www.genome.jp/dbget-bin/www_bget?ko:K02910	Q9XGL4	428	1.13e-52	60S ribosomal protein L31 OS=Cyanophora paradoxa GN=RPL31 PE=3 SV=1	PF01198	Ribosomal protein L31e	GO:0042254//GO:0006412	ribosome biogenesis//translation	GO:0003735	structural constituent of ribosome	GO:0005622//GO:0005840	intracellular//ribosome	KOG0893	60S ribosomal protein L31
comp1273001_c0	8.77032	0.908959	3.2703	0.062184	672	0	--	--	--	--	--	--	--	--	--	--	--	--	--	--	--	--	--	--	PF02601	Exonuclease VII, large subunit	GO:0006308	DNA catabolic process	GO:0008855	exodeoxyribonuclease VII activity	GO:0009318	exodeoxyribonuclease VII complex	--	--
comp12767_c0	5.48145	0	Inf	0.064616	397	0	342873558	EGU75722.1	488	7.27e-55	hypothetical protein FOXB_13741 [Fusarium oxysporum Fo5176]	--	--	--	--	--	--	--	--	--	--	--	--	--	--	--	GO:0006468//GO:0009069//GO:0016310	protein phosphorylation//serine family amino acid metabolic process//phosphorylation	GO:0005524//GO:0004674	ATP binding//protein serine/threonine kinase activity	--	--	--	--
comp1280_c0	6.57774	0	Inf	0.035528	464	0	145521925	XP_001446812.1	123	3.49e-06	hypothetical protein [Paramecium tetraurelia strain d4-2] >gi|124414301|emb|CAK79415.1| unnamed protein product [Paramecium tetraurelia]	--	--	--	--	--	--	--	--	--	--	--	--	--	--	--	--	--	--	--	--	--	--	--
comp1283268_c0	6.57774	0.489676	3.7477	0.087176	584	0	218194451	EEC76878.1	148	6.76e-20	hypothetical protein OsI_15082 [Oryza sativa Indica Group]	313496345	CP002290.1	581	0	Pseudomonas putida BIRD-1, complete genome	K02109	ATPF0B, atpF	F-type H+-transporting ATPase subunit b	http://www.genome.jp/dbget-bin/www_bget?ko:K02109	Q88BX0	482	1.15e-59	ATP synthase subunit b OS=Pseudomonas putida (strain KT2440) GN=atpF PE=3 SV=1	PF00137//PF06574//PF01442//PF00430	ATP synthase subunit C//FAD synthetase//Apolipoprotein A1/A4/E domain//ATP synthase B/B' CF(0)	GO:0006869//GO:0015992//GO:0015991//GO:0006771//GO:0009231//GO:0042157//GO:0015986	lipid transport//proton transport//ATP hydrolysis coupled proton transport//riboflavin metabolic process//riboflavin biosynthetic process//lipoprotein metabolic process//ATP synthesis coupled proton transport	GO:0046933//GO:0008289//GO:0003919//GO:0015078	proton-transporting ATP synthase activity, rotational mechanism//lipid binding//FMN adenylyltransferase activity//hydrogen ion transmembrane transporter activity	GO:0045263//GO:0033177//GO:0045259//GO:0005576	proton-transporting ATP synthase complex, coupling factor F(o)//proton-transporting two-sector ATPase complex, proton-transporting domain//proton-transporting ATP synthase complex//extracellular region	--	--
comp128506_c0	24.1184	7.83482	1.6222	0.04935	256	0	--	--	--	--	--	400173048	CP003737.1	242	1.35e-122	Enterobacter cloacae subsp. cloacae ENHKU01, complete genome	--	--	--	--	--	--	--	--	--	--	--	--	--	--	--	--	--	--
comp12895_c0	0	7.40939	#NAME?	0.029242	888	3.12954	77554129	ABA96925.1	144	1.67e-09	hypothetical protein LOC_Os12g14948 [Oryza sativa Japonica Group]	353685281	JN861112.1	888	0	Oryza sativa Indica Group mitochondrion, complete genome	--	--	--	--	--	--	--	--	--	--	--	--	--	--	--	--	--	--
comp1290959_c0	8.77032	0.489676	4.1627	0.032043	435	0	--	--	--	--	--	--	--	--	--	--	--	--	--	--	--	--	--	--	--	--	--	--	--	--	--	--	--	--
comp1291679_c0	5.48145	0	Inf	0.064616	406	0	342885818	EGU85770.1	242	1.66e-21	hypothetical protein FOXB_03618 [Fusarium oxysporum Fo5176]	--	--	--	--	--	--	--	--	--	--	--	--	--	--	--	GO:0051764//GO:0051017	actin crosslink formation//actin filament bundle assembly	GO:0005509//GO:0003779	calcium ion binding//actin binding	--	--	--	--
comp1292318_c0	6.57774	0	Inf	0.035528	367	0	342877141	EGU78648.1	332	8.81e-34	hypothetical protein FOXB_10834 [Fusarium oxysporum Fo5176]	--	--	--	--	--	--	--	--	--	Q875A7	128	7.02e-08	Autophagy-related protein 9 OS=Podospora anserina GN=ATG9 PE=3 SV=1	PF00558	Vpu protein	GO:0032801//GO:0006812//GO:0019076	receptor catabolic process//cation transport//viral release from host cell	GO:0005261	cation channel activity	GO:0033644	host cell membrane	--	--
comp1293274_c0	5.48145	0	Inf	0.064616	352	0	189193135	XP_001932906.1	230	4.15e-20	conserved hypothetical protein [Pyrenophora tritici-repentis Pt-1C-BFP] >gi|187978470|gb|EDU45096.1| conserved hypothetical protein [Pyrenophora tritici-repentis Pt-1C-BFP]	--	--	--	--	--	--	--	--	--	--	--	--	--	--	--	--	--	--	--	--	--	--	--
comp1295588_c0	8.77032	1.46903	2.5778	0.098634	733	0	299470777	CBN79823.1	532	4.89e-60	Acetyl-coenzyme A synthetase [Ectocarpus siliculosus]	--	--	--	--	--	K01895	ACSS, acs	acetyl-CoA synthetase	http://www.genome.jp/dbget-bin/www_bget?ko:K01895	Q9HV66	534	1.35e-61	Acetyl-coenzyme A synthetase 2 OS=Pseudomonas aeruginosa (strain ATCC 15692 / PAO1 / 1C / PRS 101 / LMG 12228) GN=acsA2 PE=3 SV=1	PF00501	AMP-binding enzyme	GO:0008152	metabolic process	GO:0016874//GO:0003824	ligase activity//catalytic activity	--	--	KOG1175	Acyl-CoA synthetase
comp1297760_c0	6.57774	0	Inf	0.035528	608	0	328865503	EGG13889.1	412	5.63e-45	oxysterol binding family protein [Dictyostelium fasciculatum]	--	--	--	--	--	--	--	--	--	Q54PS9	310	7.39e-32	Oxysterol-binding protein 9 OS=Dictyostelium discoideum GN=osbI PE=3 SV=1	--	--	--	--	--	--	--	--	KOG2210	Oxysterol-binding protein
comp12977_c0	6.57774	0.489676	3.7477	0.087176	490	0	330801948	XP_003288984.1	284	3.97e-27	hypothetical protein DICPUDRAFT_153287 [Dictyostelium purpureum] >gi|325080961|gb|EGC34495.1| hypothetical protein DICPUDRAFT_153287 [Dictyostelium purpureum]	--	--	--	--	--	--	--	--	--	--	--	--	--	--	--	--	--	--	--	--	--	--	--
comp1306831_c0	14.2518	3.42773	2.0558	0.066004	689	0	169622468	XP_001804643.1	724	2.3e-92	hypothetical protein SNOG_14458 [Phaeosphaeria nodorum SN15] >gi|160704781|gb|EAT78329.2| hypothetical protein SNOG_14458 [Phaeosphaeria nodorum SN15]	--	--	--	--	--	--	--	--	--	Q0CDX2	536	8.76e-66	Probable feruloyl esterase C OS=Aspergillus terreus (strain NIH 2624 / FGSC A1156) GN=faeC PE=3 SV=1	PF00326	Prolyl oligopeptidase family	GO:0006508	proteolysis	GO:0008236	serine-type peptidase activity	--	--	--	--
comp1307816_c0	6.57774	0.489676	3.7477	0.087176	302	0	--	--	--	--	--	297720088	NM_001185477.1	302	7.22e-156	Oryza sativa Japonica Group Os01g0546100 (Os01g0546100) mRNA, complete cds	--	--	--	--	--	--	--	--	--	--	--	--	--	--	--	--	--	--
comp1309816_c0	6.57774	0.489676	3.7477	0.087176	414	0	342882931	EGU83495.1	483	5.99e-54	hypothetical protein FOXB_05905 [Fusarium oxysporum Fo5176]	302899201	XM_003047956.1	168	3.16e-81	Nectria haematococca mpVI 77-13-4 predicted protein, mRNA	--	--	--	--	--	--	--	--	--	--	GO:0006886//GO:0006888	intracellular protein transport//ER to Golgi vesicle-mediated transport	GO:0008270	zinc ion binding	GO:0030127	COPII vesicle coat	--	--
comp1336544_c0	5.48145	0	Inf	0.064616	354	0	--	--	--	--	--	313496345	CP002290.1	354	0	Pseudomonas putida BIRD-1, complete genome	--	--	--	--	--	--	--	--	PF00497	Bacterial extracellular solute-binding proteins, family 3	GO:0006810	transport	GO:0005215	transporter activity	--	--	--	--
comp1344840_c0	5.48145	0	Inf	0.064616	338	0	342887827	EGU87256.1	599	1.23e-69	hypothetical protein FOXB_02238 [Fusarium oxysporum Fo5176]	46126182	XM_387645.1	191	4.14e-94	Gibberella zeae PH-1 hypothetical protein partial mRNA	K10357	MYO5	myosin V	http://www.genome.jp/dbget-bin/www_bget?ko:K10357	Q875X3	473	8.37e-54	Myosin-2A OS=Naumovozyma castellii (strain ATCC 76901 / CBS 4309 / NBRC 1992 / NRRL Y-12630) GN=MYO2A PE=3 SV=2	PF00447//PF00063	HSF-type DNA-binding//Myosin head (motor domain)	GO:0006355	regulation of transcription, DNA-dependent	GO:0003774//GO:0003700//GO:0005524//GO:0043565//GO:0051015	motor activity//sequence-specific DNA binding transcription factor activity//ATP binding//sequence-specific DNA binding//actin filament binding	GO:0005634//GO:0005667//GO:0016459	nucleus//transcription factor complex//myosin complex	KOG0160	Myosin class V heavy chain
comp135260_c0	44.9479	15.6696	1.5203	0.041785	1089	45.2103	32455222	AAP83325.1	437	1.05e-48	transcription factor [Oryza sativa Japonica Group]	38605939	AL606640.4	1089	0	Oryza sativa genomic DNA, chromosome 4, BAC clone: OSJNBa0019K04, complete sequence	--	--	--	--	Q8H273	436	8.84e-50	Dehydration-responsive element-binding protein 1E OS=Oryza sativa subsp. japonica GN=DREB1E PE=2 SV=1	--	--	--	--	--	--	--	--	--	--
comp135316_c0	0	5.94343	#NAME?	0.065748	456	5.32419	--	--	--	--	--	48716977	AP005879.3	456	0	Oryza sativa Japonica Group genomic DNA, chromosome 9, BAC clone:OSJNBb0024J13	--	--	--	--	--	--	--	--	--	--	--	--	--	--	--	--	--	--
comp136001_c0	85.5106	29.8702	1.5174	0.040211	577	0	224066487	XP_002302108.1	603	8.63e-77	predicted protein [Populus trichocarpa] >gi|118481417|gb|ABK92651.1| unknown [Populus trichocarpa] >gi|222843834|gb|EEE81381.1| predicted protein [Populus trichocarpa]	170056799	XM_001864159.1	163	2.71e-78	Culex quinquefasciatus 30S ribosomal protein S13P, mRNA	K02964	RP-S18e, RPS18	small subunit ribosomal protein S18e	http://www.genome.jp/dbget-bin/www_bget?ko:K02964	P34788	589	6.85e-76	40S ribosomal protein S18 OS=Arabidopsis thaliana GN=RPS18A PE=1 SV=1	PF00416	Ribosomal protein S13/S18	GO:0042254//GO:0006412	ribosome biogenesis//translation	GO:0003723//GO:0003735	RNA binding//structural constituent of ribosome	GO:0005773//GO:0005840//GO:0005622//GO:0005886//GO:0005730//GO:0005618//GO:0022627	vacuole//ribosome//intracellular//plasma membrane//nucleolus//cell wall//cytosolic small ribosomal subunit	KOG3311	Ribosomal protein S18
comp136886_c0	2.19258	12.7224	-2.5367	0.054146	281	2.91295	--	--	--	--	--	31880067	AC093921.2	248	6.95e-126	Oryza sativa Japonica Group chromosome 5 clone OSJNBb0041A22, complete sequence	--	--	--	--	--	--	--	--	--	--	--	--	--	--	--	--	--	--
comp1371829_c0	5.48145	0	Inf	0.064616	321	0	--	--	--	--	--	313496345	CP002290.1	321	2.12e-166	Pseudomonas putida BIRD-1, complete genome	--	--	--	--	Q8KG93	141	6.39e-11	Cytochrome c-555 OS=Chlorobium tepidum (strain ATCC 49652 / DSM 12025 / TLS) GN=CT0075 PE=3 SV=1	PF13442//PF00034	Cytochrome C oxidase, cbb3-type, subunit III//Cytochrome c	GO:0006118	electron transport	GO:0005506//GO:0020037//GO:0009055	iron ion binding//heme binding//electron carrier activity	--	--	--	--
comp1379360_c0	5.48145	0	Inf	0.064616	368	0	189204660	XP_001938665.1	520	2.24e-61	hypothetical protein PTRG_08333 [Pyrenophora tritici-repentis Pt-1C-BFP] >gi|187985764|gb|EDU51252.1| hypothetical protein PTRG_08333 [Pyrenophora tritici-repentis Pt-1C-BFP]	116201708	XM_001226665.1	41	1.1e-10	Chaetomium globosum CBS 148.51 hypothetical protein (CHGG_08739) partial mRNA	--	--	--	--	Q10478	193	1.33e-16	SAM50-like protein SPAC17C9.06 OS=Schizosaccharomyces pombe (strain 972 / ATCC 24843) GN=SPAC17C9.06 PE=2 SV=1	PF01103	Surface antigen	--	--	--	--	GO:0019867	outer membrane	KOG2602	Predicted cell surface protein homologous to bacterial outer membrane proteins
comp13918_c0	6.57774	0.489676	3.7477	0.087176	286	1.04318	--	--	--	--	--	27596976	AC135205.4	279	4.15e-143	Oryza sativa Japonica Group chromosome 3 clone OJ1012B02, complete sequence	--	--	--	--	--	--	--	--	--	--	--	--	--	--	--	--	--	--
comp140161_c0	92.0883	33.7876	1.4465	0.057935	742	0	255965449	ACU45029.1	664	1.02e-84	ribosomal protein S9 [Pfiesteria piscicida]	389646246	XM_003720707.1	154	3.55e-73	Magnaporthe oryzae 70-15 40S ribosomal protein S9 (MGG_02952) mRNA, complete cds	K02997	RP-S9e, RPS9	small subunit ribosomal protein S9e	http://www.genome.jp/dbget-bin/www_bget?ko:K02997	Q9LXG1	654	3.2e-84	40S ribosomal protein S9-1 OS=Arabidopsis thaliana GN=RPS9B PE=1 SV=1	PF00163//PF01479	Ribosomal protein S4/S9 N-terminal domain//S4 domain	GO:0006412//GO:0042254	translation//ribosome biogenesis	GO:0019843//GO:0003735//GO:0003723	rRNA binding//structural constituent of ribosome//RNA binding	GO:0015935//GO:0005622//GO:0005840	small ribosomal subunit//intracellular//ribosome	KOG3301	Ribosomal protein S4
comp141104_c0	19.7332	6.2954	1.6483	0.070479	355	9.92457	222632418	EEE64550.1	297	3.77e-32	hypothetical protein OsJ_19402 [Oryza sativa Japonica Group]	115465190	NM_001062730.1	347	0	Oryza sativa Japonica Group Os05g0542500 (Os05g0542500) mRNA, complete cds	--	--	--	--	A2Y720	300	4.41e-33	Late embryogenesis abundant protein, group 3 OS=Oryza sativa subsp. indica GN=LEA3 PE=1 SV=1	--	--	--	--	--	--	--	--	--	--
comp1418453_c0	1.09629	8.45913	-2.9479	0.094286	1005	0	--	--	--	--	--	--	--	--	--	--	--	--	--	--	--	--	--	--	PF06482	Collagenase NC10 and Endostatin	GO:0007155	cell adhesion	GO:0005198	structural molecule activity	GO:0031012	extracellular matrix	--	--
comp143144_c0	4.38516	18.5954	-2.0842	0.044198	341	4.85675	--	--	--	--	--	50250924	BX072548.4	341	1.73e-177	Oryza sativa chromosome 11, . BAC OSJNBa0029D01 of library OSJNBa from chromosome 11 of cultivar Nipponbare of ssp. japonica of Oryza sativa (rice), complete sequence	--	--	--	--	--	--	--	--	--	--	--	--	--	--	--	--	--	--
comp14668_c0	15.3481	3.42773	2.1627	0.048094	719	0	342874034	EGU76109.1	865	3.33e-112	hypothetical protein FOXB_13355 [Fusarium oxysporum Fo5176]	46128550	XM_388829.1	290	8.59e-149	Gibberella zeae PH-1 hypothetical protein partial mRNA	--	--	--	--	Q92357	454	1.52e-50	Cell fusion protein cfr1 OS=Schizosaccharomyces pombe (strain 972 / ATCC 24843) GN=cfr1 PE=2 SV=1	PF00041	Fibronectin type III domain	--	--	GO:0005515	protein binding	--	--	--	--
comp1478215_c0	6.57774	0.419283	3.9716	0.08808	585	1.04318	--	--	--	--	--	21644607	AP003264.3	582	0	Oryza sativa Japonica Group genomic DNA, chromosome 1, PAC clone:P0485G01	--	--	--	--	--	--	--	--	--	--	--	--	--	--	--	--	--	--
comp150413_c0	0	7.339	#NAME?	0.057928	206	0	--	--	--	--	--	--	--	--	--	--	--	--	--	--	--	--	--	--	--	--	--	--	--	--	--	--	--	--
comp1512729_c0	7.67403	0.419283	4.194	0.053439	514	0	145514001	XP_001442911.1	368	1.63e-38	hypothetical protein [Paramecium tetraurelia strain d4-2] >gi|124410272|emb|CAK75514.1| unnamed protein product [Paramecium tetraurelia]	--	--	--	--	--	K00649	GNPAT	glyceronephosphate O-acyltransferase	http://www.genome.jp/dbget-bin/www_bget?ko:K00649	O15228	241	3.44e-22	Dihydroxyacetone phosphate acyltransferase OS=Homo sapiens GN=GNPAT PE=1 SV=1	PF01553	Acyltransferase	GO:0008152	metabolic process	GO:0003824//GO:0016746	catalytic activity//transferase activity, transferring acyl groups	--	--	KOG3730	Acyl-CoA:dihydroxyactetone-phosphate acyltransferase DHAPAT
comp1515754_c0	7.67403	0	Inf	0.019689	344	0	159463558	XP_001690009.1	442	6.01e-50	T-complex protein, eta subunit [Chlamydomonas reinhardtii] >gi|158283997|gb|EDP09747.1| T-complex protein, eta subunit [Chlamydomonas reinhardtii]	--	--	--	--	--	K09499	CCT7	T-complex protein 1 subunit eta	http://www.genome.jp/dbget-bin/www_bget?ko:K09499	P54410	404	5.94e-47	T-complex protein 1 subunit eta (Fragment) OS=Tetrahymena thermophila PE=3 SV=1	PF00118	TCP-1/cpn60 chaperonin family	GO:0044267//GO:0006457//GO:0046686	cellular protein metabolic process//protein folding//response to cadmium ion	GO:0051082//GO:0005524	unfolded protein binding//ATP binding	GO:0005737	cytoplasm	KOG0361	Chaperonin complex component, TCP-1 eta subunit (CCT7)
comp1522502_c0	5.48145	0	Inf	0.064616	393	0	342889546	EGU88584.1	247	5e-22	hypothetical protein FOXB_00833 [Fusarium oxysporum Fo5176]	46116683	XM_384360.1	140	1.1e-65	Gibberella zeae PH-1 hypothetical protein partial mRNA	--	--	--	--	--	--	--	--	--	--	--	--	--	--	--	--	--	--
comp1538085_c0	7.67403	0.489676	3.9701	0.052871	565	0	342880171	EGU81353.1	784	2.39e-101	hypothetical protein FOXB_08155 [Fusarium oxysporum Fo5176]	--	--	--	--	--	--	--	--	--	--	--	--	--	PF09589	HrpA pilus formation protein	GO:0009405	pathogenesis	--	--	GO:0005615	extracellular space	--	--
comp1553556_c0	0	7.69096	#NAME?	0.027118	747	1.51062	--	--	--	--	--	45860989	AC133004.4	747	0	Oryza sativa Japonica Group chromosome 11 clone OSJNBa0046F10, complete sequence	--	--	--	--	--	--	--	--	--	--	--	--	--	--	--	--	--	--
comp15571_c0	17.5406	4.33669	2.016	0.046953	1402	0	189209634	XP_001941149.1	1747	0	conserved hypothetical protein [Pyrenophora tritici-repentis Pt-1C-BFP] >gi|187977242|gb|EDU43868.1| conserved hypothetical protein [Pyrenophora tritici-repentis Pt-1C-BFP]	--	--	--	--	--	--	--	--	--	--	--	--	--	--	--	--	--	--	--	--	--	--	--
comp1559113_c0	8.77032	0.489676	4.1627	0.032043	644	0	146416539	XP_001484239.1	388	8.72e-41	hypothetical protein PGUG_03620 [Meyerozyma guilliermondii ATCC 6260]	300072131	CP002039.1	161	3.93e-77	Herbaspirillum seropedicae SmR1, complete genome	K01649	leuA	2-isopropylmalate synthase	http://www.genome.jp/dbget-bin/www_bget?ko:K01649	B2AHM5	573	3.07e-68	2-isopropylmalate synthase OS=Cupriavidus taiwanensis (strain R1 / LMG 19424) GN=leuA PE=3 SV=1	PF05693//PF08502	Glycogen synthase//LeuA allosteric (dimerisation) domain	GO:0005982//GO:0005978//GO:0009098//GO:0006090//GO:0009097//GO:0005985//GO:0009099	starch metabolic process//glycogen biosynthetic process//leucine biosynthetic process//pyruvate metabolic process//isoleucine biosynthetic process//sucrose metabolic process//valine biosynthetic process	GO:0004373//GO:0003852	glycogen (starch) synthase activity//2-isopropylmalate synthase activity	--	--	--	--
comp1573597_c0	6.57774	0.489676	3.7477	0.087176	394	0	--	--	--	--	--	--	--	--	--	--	--	--	--	--	--	--	--	--	--	--	--	--	--	--	--	--	--	--
comp15905_c0	8.77032	0.979352	3.1627	0.061684	749	0	189205665	XP_001939167.1	1101	2.27e-146	mannan polymerase II complex ANP1 subunit [Pyrenophora tritici-repentis Pt-1C-BFP] >gi|187975260|gb|EDU41886.1| mannan polymerase II complex ANP1 subunit [Pyrenophora tritici-repentis Pt-1C-BFP]	330930197	XM_003302887.1	434	0	Pyrenophora teres f. teres 0-1 hypothetical protein, mRNA	K05533	ANP1	mannan polymerase II complex ANP1 subunit	http://www.genome.jp/dbget-bin/www_bget?ko:K05533	O74745	869	2.51e-113	Mannan polymerase II complex anp1 subunit OS=Schizosaccharomyces pombe (strain 972 / ATCC 24843) GN=anp1 PE=2 SV=1	PF08658	Rad54 N terminal	--	--	GO:0016817	hydrolase activity, acting on acid anhydrides	--	--	--	--
comp1613255_c0	6.57774	0.489676	3.7477	0.087176	451	0	384501082	EIE91573.1	577	1.26e-67	hypothetical protein RO3G_16284 [Rhizopus delemar RA 99-880]	367049177	XM_003654920.1	53	2.94e-17	Thielavia terrestris NRRL 8126 hypothetical protein (THITE_2118216) mRNA, complete cds	K01887	RARS, argS	arginyl-tRNA synthetase	http://www.genome.jp/dbget-bin/www_bget?ko:K01887	Q558Z0	550	7.35e-66	Probable arginine--tRNA ligase, cytoplasmic OS=Dictyostelium discoideum GN=argS1 PE=3 SV=1	PF00750	tRNA synthetases class I (R)	GO:0006525//GO:0006420//GO:0006560	arginine metabolic process//arginyl-tRNA aminoacylation//proline metabolic process	GO:0004814//GO:0000166//GO:0005524	arginine-tRNA ligase activity//nucleotide binding//ATP binding	GO:0005737	cytoplasm	KOG1195	Arginyl-tRNA synthetase
comp16562_c0	9.8666	0.979352	3.3327	0.039528	591	0	189193167	XP_001932922.1	857	3.14e-110	fatty aldehyde dehydrogenase [Pyrenophora tritici-repentis Pt-1C-BFP] >gi|187978486|gb|EDU45112.1| fatty aldehyde dehydrogenase [Pyrenophora tritici-repentis Pt-1C-BFP]	--	--	--	--	--	K00128	E1.2.1.3	aldehyde dehydrogenase (NAD+)	http://www.genome.jp/dbget-bin/www_bget?ko:K00128	F6IBC7	545	1.04e-64	Beta-apo-4'-carotenal oxygenase OS=Gibberella fujikuroi GN=carD PE=1 SV=1	PF00171	Aldehyde dehydrogenase family	GO:0006558//GO:0006570//GO:0055114//GO:0008152//GO:0006094//GO:0006096//GO:0006547//GO:0006081	L-phenylalanine metabolic process//tyrosine metabolic process//oxidation-reduction process//metabolic process//gluconeogenesis//glycolysis//histidine metabolic process//cellular aldehyde metabolic process	GO:0016491//GO:0004030	oxidoreductase activity//aldehyde dehydrogenase [NAD(P)+] activity	--	--	KOG2456	Aldehyde dehydrogenase
comp1677337_c0	9.8666	1.88831	2.3855	0.098763	844	0	343426419	CBQ69949.1	228	4.36e-18	related to CDC39-transcriptional regulator protein [Sporisorium reilianum SRZ2]	--	--	--	--	--	--	--	--	--	A1A5H6	198	1.19e-15	CCR4-NOT transcription complex subunit 1 OS=Danio rerio GN=cnot1 PE=2 SV=1	--	--	--	--	--	--	--	--	KOG1831	Negative regulator of transcription
comp16973_c0	15.3481	0.489676	4.9701	0.0016542	648	0	--	--	--	--	--	--	--	--	--	--	--	--	--	--	--	--	--	--	--	--	--	--	--	--	--	--	--	--
comp17125_c0	10.9629	2.37799	2.2048	0.096717	704	0	328870305	EGG18680.1	712	4.62e-86	EF-hand domain-containing protein [Dictyostelium fasciculatum]	--	--	--	--	--	K15105	SLC25A12_13, AGC	solute carrier family 25 (mitochondrial aspartate/glutamate transporter), member 12/13	http://www.genome.jp/dbget-bin/www_bget?ko:K15105	Q54RB9	697	1.77e-84	Calcium-binding mitochondrial carrier protein OS=Dictyostelium discoideum GN=mcfO PE=3 SV=1	--	--	GO:0055085	transmembrane transport	GO:0005509	calcium ion binding	GO:0016021	integral to membrane	KOG0751	Mitochondrial aspartate/glutamate carrier protein Aralar/Citrin (contains EF-hand Ca2+-binding domains)
comp17189_c0	14.2518	2.93806	2.2782	0.048224	714	0	408397061	EKJ76212.1	1089	7.4e-143	hypothetical protein FPSE_03687 [Fusarium pseudograminearum CS3096]	46137344	XM_390364.1	287	3.97e-147	Gibberella zeae PH-1 hypothetical protein partial mRNA	K01254	E3.3.2.6, LTA4H	leukotriene-A4 hydrolase	http://www.genome.jp/dbget-bin/www_bget?ko:K01254	Q7S785	706	4.99e-87	Leukotriene A-4 hydrolase homolog OS=Neurospora crassa (strain ATCC 24698 / 74-OR23-1A / CBS 708.71 / DSM 1257 / FGSC 987) GN=NCU06732 PE=3 SV=1	PF01433//PF01774//PF01298	Peptidase family M1//UreD urease accessory protein//Transferrin binding protein-like solute binding protein	GO:0006807	nitrogen compound metabolic process	GO:0016151//GO:0008237//GO:0008270	nickel cation binding//metallopeptidase activity//zinc ion binding	GO:0016020	membrane	KOG1047	Bifunctional leukotriene A4 hydrolase/aminopeptidase LTA4H
comp17297_c0	12.0592	2.44838	2.3002	0.067981	946	0	342876500	EGU78109.1	1038	5.11e-135	hypothetical protein FOXB_11380 [Fusarium oxysporum Fo5176]	--	--	--	--	--	--	--	--	--	Q05924	305	1.82e-29	Phosphatase DCR2 OS=Saccharomyces cerevisiae (strain ATCC 204508 / S288c) GN=DCR2 PE=1 SV=1	--	--	--	--	GO:0016787	hydrolase activity	--	--	KOG1432	Predicted DNA repair exonuclease SIA1
comp174326_c0	6.57774	0.419283	3.9716	0.08808	414	0.467442	--	--	--	--	--	116310451	CR855204.1	410	0	Oryza sativa genomic DNA, chromosome 4, BAC clone: OSIGBa0159I10, complete sequence	--	--	--	--	--	--	--	--	--	--	--	--	--	--	--	--	--	--
comp174616_c0	4.38516	20.1317	-2.1988	0.049257	447	1.61892	--	--	--	--	--	50510254	AP005462.5	424	0	Oryza sativa Japonica Group genomic DNA, chromosome 7, PAC clone:P0613B07	--	--	--	--	--	--	--	--	--	--	--	--	--	--	--	--	--	--
comp174877_c0	16.4443	2.93806	2.4847	0.024566	307	0	330913790	XP_003296383.1	405	1.11e-44	hypothetical protein PTT_06377 [Pyrenophora teres f. teres 0-1] >gi|311331522|gb|EFQ95525.1| hypothetical protein PTT_06377 [Pyrenophora teres f. teres 0-1]	330913789	XM_003296335.1	169	6.32e-82	Pyrenophora teres f. teres 0-1 hypothetical protein, mRNA	--	--	--	--	--	--	--	--	PF00096	Zinc finger, C2H2 type	--	--	GO:0008270//GO:0046872//GO:0003676	zinc ion binding//metal ion binding//nucleic acid binding	GO:0005622	intracellular	--	--
comp17608_c0	7.67403	0.979352	2.9701	0.09595	350	0	290998938	XP_002682037.1	577	2.22e-71	dihydrolipoamide succinyltransferase [Naegleria gruberi] >gi|284095663|gb|EFC49293.1| dihydrolipoamide succinyltransferase [Naegleria gruberi]	290998937	XM_002681991.1	335	3.85e-174	Naegleria gruberi dihydrolipoamide succinyltransferase, mRNA	K00658	DLST, sucB	2-oxoglutarate dehydrogenase E2 component (dihydrolipoamide succinyltransferase)	http://www.genome.jp/dbget-bin/www_bget?ko:K00658	Q9N0F1	444	5.15e-52	Dihydrolipoyllysine-residue succinyltransferase component of 2-oxoglutarate dehydrogenase complex, mitochondrial OS=Sus scrofa GN=DLST PE=1 SV=1	PF00198	2-oxoacid dehydrogenases acyltransferase (catalytic domain)	GO:0008152//GO:0006554//GO:0042967//GO:0006099	metabolic process//lysine catabolic process//acyl-carrier-protein biosynthetic process//tricarboxylic acid cycle	GO:0004149//GO:0016746	dihydrolipoyllysine-residue succinyltransferase activity//transferase activity, transferring acyl groups	GO:0045252	oxoglutarate dehydrogenase complex	KOG0559	Dihydrolipoamide succinyltransferase (2-oxoglutarate dehydrogenase, E2 subunit)
comp180759_c0	101.955	51.3302	0.99005	0.050963	2585	56.3549	--	--	--	--	--	50509233	AP004235.4	2581	0	Oryza sativa Japonica Group genomic DNA, chromosome 7, PAC clone:P0006G05	--	--	--	--	--	--	--	--	--	--	--	--	--	--	--	--	--	--
comp1841062_c0	5.48145	0	Inf	0.064616	411	0	408394860	EKJ74056.1	709	1.09e-91	hypothetical protein FPSE_05764 [Fusarium pseudograminearum CS3096]	--	--	--	--	--	--	--	--	--	Q08219	124	1.6e-07	Regulator of rDNA transcription protein 8 OS=Saccharomyces cerevisiae (strain ATCC 204508 / S288c) GN=RRT8 PE=1 SV=2	PF04206	Tetrahydromethanopterin S-methyltransferase, subunit E	GO:0006814//GO:0046656	sodium ion transport//folic acid biosynthetic process	GO:0030269	tetrahydromethanopterin S-methyltransferase activity	GO:0012506//GO:0005737	vesicle membrane//cytoplasm	--	--
comp190616_c0	64.6811	23.9237	1.4349	0.053925	847	0	342874339	EGU76357.1	833	9.6e-109	hypothetical protein FOXB_13134 [Fusarium oxysporum Fo5176]	--	--	--	--	--	K07734	paiB	transcriptional regulator	http://www.genome.jp/dbget-bin/www_bget?ko:K07734	P0C154	674	5.97e-86	Uncharacterized protein AN0679 OS=Emericella nidulans (strain FGSC A4 / ATCC 38163 / CBS 112.46 / NRRL 194 / M139) GN=AN10108 PE=3 SV=1	--	--	--	--	--	--	--	--	--	--
comp1913_c1	10.9629	1.9587	2.4847	0.067754	835	0	169616494	XP_001801662.1	1181	3.27e-160	hypothetical protein SNOG_11419 [Phaeosphaeria nodorum SN15] >gi|160703197|gb|EAT81127.2| hypothetical protein SNOG_11419 [Phaeosphaeria nodorum SN15]	--	--	--	--	--	K00344	E1.6.5.5, qor	NADPH2:quinone reductase	http://www.genome.jp/dbget-bin/www_bget?ko:K00344	A7RK30	331	4.73e-34	Quinone oxidoreductase-like protein 2 homolog OS=Nematostella vectensis GN=v1g238856 PE=3 SV=1	PF02254//PF00107	TrkA-N domain//Zinc-binding dehydrogenase	GO:0006813//GO:0055114	potassium ion transport//oxidation-reduction process	GO:0000166//GO:0008270//GO:0016491	nucleotide binding//zinc ion binding//oxidoreductase activity	--	--	KOG1198	Zinc-binding oxidoreductase
comp1922_c0	6.57774	0.489676	3.7477	0.087176	652	0	169606822	XP_001796831.1	297	1.25e-28	hypothetical protein SNOG_06461 [Phaeosphaeria nodorum SN15] >gi|160707089|gb|EAT86292.2| hypothetical protein SNOG_06461 [Phaeosphaeria nodorum SN15]	--	--	--	--	--	--	--	--	--	--	--	--	--	--	--	--	--	--	--	--	--	--	--
comp1950950_c0	5.48145	0	Inf	0.064616	287	0	189193079	XP_001932878.1	313	1e-32	conserved hypothetical protein [Pyrenophora tritici-repentis Pt-1C-BFP] >gi|187978442|gb|EDU45068.1| conserved hypothetical protein [Pyrenophora tritici-repentis Pt-1C-BFP]	--	--	--	--	--	--	--	--	--	--	--	--	--	--	--	--	--	--	--	--	--	--	--
comp1968_c0	13.1555	1.46903	3.1627	0.019395	590	0	342880971	EGU81982.1	786	1.24e-103	hypothetical protein FOXB_07506 [Fusarium oxysporum Fo5176]	--	--	--	--	--	--	--	--	--	--	--	--	--	--	--	--	--	--	--	--	--	--	--
comp1971_c0	10.9629	1.81792	2.5923	0.068481	539	0	125587308	EAZ27972.1	288	7.08e-28	hypothetical protein OsJ_11933 [Oryza sativa Japonica Group]	42408539	AP004632.3	488	0	Oryza sativa Japonica Group genomic DNA, chromosome 8, PAC clone:P0623F08	--	--	--	--	--	--	--	--	--	--	--	--	--	--	--	--	--	--
comp1982_c0	8.77032	0.489676	4.1627	0.032043	360	0	330928790	XP_003302397.1	214	7.2e-19	hypothetical protein PTT_14198 [Pyrenophora teres f. teres 0-1] >gi|311322266|gb|EFQ89503.1| hypothetical protein PTT_14198 [Pyrenophora teres f. teres 0-1]	--	--	--	--	--	--	--	--	--	--	--	--	--	--	--	--	--	--	--	--	--	--	--
comp1988_c0	24.1184	9.30385	1.3742	0.090296	1632	0	297719925	NP_001172324.1	497	6.33e-54	Os01g0347300 [Oryza sativa Japonica Group] >gi|255673203|dbj|BAH91054.1| Os01g0347300, partial [Oryza sativa Japonica Group]	--	--	--	--	--	--	--	--	--	--	--	--	--	--	--	--	--	--	--	--	--	--	--
comp200041_c0	2.19258	19.2228	-3.1321	0.024823	659	4.42357	--	--	--	--	--	32483324	AL731627.3	650	0	Oryza sativa genomic DNA, chromosome 4, BAC clone: OSJNBa0095E20, complete sequence	--	--	--	--	--	--	--	--	PF05399	Ectropic viral integration site 2A protein (EVI2A)	--	--	--	--	GO:0016021	integral to membrane	--	--
comp20034_c0	10.9629	1.9587	2.4847	0.067754	807	0	66810678	XP_639046.1	353	2.4e-37	translocon-associated protein TRAP alpha subunit [Dictyostelium discoideum AX4] >gi|74854643|sp|Q54R45.1|SSRA_DICDI RecName: Full=Translocon-associated protein subunit alpha; Short=TRAP-alpha; AltName: Full=Signal sequence receptor subunit alpha; Short=SSR-alpha; Flags: Precursor >gi|60467714|gb|EAL65733.1| translocon-associated protein TRAP alpha subunit [Dictyostelium discoideum AX4]	--	--	--	--	--	K13249	SSR1	translocon-associated protein subunit alpha	http://www.genome.jp/dbget-bin/www_bget?ko:K13249	Q54R45	353	1.62e-38	Translocon-associated protein subunit alpha OS=Dictyostelium discoideum GN=ssr1 PE=3 SV=1	PF03896	Translocon-associated protein (TRAP), alpha subunit	--	--	--	--	GO:0005783	endoplasmic reticulum	KOG1631	Translocon-associated complex TRAP, alpha subunit
comp20462_c0	14.2518	2.93806	2.2782	0.048224	861	0	66475990	XP_627811.1	169	7.01e-11	serine protease, subtilase family, signal peptide [Cryptosporidium parvum Iowa II] >gi|46229217|gb|EAK90066.1| serine protease, subtilase family, signal peptide [Cryptosporidium parvum Iowa II]	--	--	--	--	--	K13275	isp	major intracellular serine protease	http://www.genome.jp/dbget-bin/www_bget?ko:K13275	P11018	206	1.59e-17	Major intracellular serine protease OS=Bacillus subtilis (strain 168) GN=isp PE=1 SV=2	PF00082	Subtilase family	GO:0006508	proteolysis	GO:0004252	serine-type endopeptidase activity	--	--	KOG1153	Subtilisin-related protease/Vacuolar protease B
comp206519_c0	27.4072	10.2832	1.4143	0.074739	364	0	11991219	AAG42252.1	318	2.18e-33	alpha-L-arabinofuranosidase [Cochliobolus carbonum]	--	--	--	--	--	--	--	--	--	Q5AUX2	247	1.61e-24	Alpha-L-arabinofuranosidase axhA-2 OS=Emericella nidulans (strain FGSC A4 / ATCC 38163 / CBS 112.46 / NRRL 194 / M139) GN=axhA-2 PE=1 SV=1	PF03664//PF07945	Glycosyl hydrolase family 62//Janus-atracotoxin	GO:0005975//GO:0046373//GO:0009405//GO:0009117	carbohydrate metabolic process//L-arabinose metabolic process//pathogenesis//nucleotide metabolic process	GO:0046556	alpha-N-arabinofuranosidase activity	GO:0005576	extracellular region	--	--
comp21037_c0	0	6.92278	#NAME?	0.040973	520	0	145492194	XP_001432095.1	175	4.15e-13	hypothetical protein [Paramecium tetraurelia strain d4-2] >gi|124399204|emb|CAK64698.1| unnamed protein product [Paramecium tetraurelia]	--	--	--	--	--	K08811	TSSK, STK22	testis-specific serine kinase	http://www.genome.jp/dbget-bin/www_bget?ko:K08811	Q9STV4	160	8.33e-12	CBL-interacting serine/threonine-protein kinase 8 OS=Arabidopsis thaliana GN=CIPK8 PE=1 SV=1	PF07714//PF06293//PF00069	Protein tyrosine kinase//Lipopolysaccharide kinase (Kdo/WaaP) family//Protein kinase domain	GO:0009103//GO:0006468	lipopolysaccharide biosynthetic process//protein phosphorylation	GO:0005524//GO:0016773//GO:0004672	ATP binding//phosphotransferase activity, alcohol group as acceptor//protein kinase activity	GO:0016020	membrane	KOG0583	Serine/threonine protein kinase
comp2120_c0	7.67403	0.979352	2.9701	0.09595	501	0	413918186	AFW58118.1	383	6.7e-42	hypothetical protein ZEAMMB73_452653 [Zea mays]	--	--	--	--	--	--	--	--	--	Q8W4I9	375	5.34e-40	Protein MEI2-like 1 OS=Arabidopsis thaliana GN=ML1 PE=1 SV=1	--	--	--	--	--	--	--	--	--	--
comp212528_c0	1.09629	9.2977	-3.0842	0.068398	309	6.61822	--	--	--	--	--	47848397	AP005574.3	306	4.43e-158	Oryza sativa Japonica Group genomic DNA, chromosome 9, BAC clone:OJ1595_D08	--	--	--	--	--	--	--	--	--	--	--	--	--	--	--	--	--	--
comp214034_c0	2.19258	11.8134	-2.4297	0.071662	527	9.06372	--	--	--	--	--	45736049	AP005288.3	527	0	Oryza sativa Japonica Group genomic DNA, chromosome 2, BAC clone:OJ1008_C03	--	--	--	--	--	--	--	--	--	--	--	--	--	--	--	--	--	--
comp2143_c0	6.57774	0	Inf	0.035528	416	0	406861044	EKD14100.1	249	2.65e-23	2-nitropropane dioxygenase [Marssonina brunnea f. sp. 'multigermtubi' MB_m1]	--	--	--	--	--	--	--	--	--	--	--	--	--	PF03060	Nitronate monooxygenase	GO:0006807//GO:0055114	nitrogen compound metabolic process//oxidation-reduction process	GO:0018580	nitronate monooxygenase activity	--	--	--	--
comp2144_c0	10.9629	1.9587	2.4847	0.067754	624	0	189203969	XP_001938320.1	338	6.64e-34	conserved hypothetical protein [Pyrenophora tritici-repentis Pt-1C-BFP] >gi|187985419|gb|EDU50907.1| conserved hypothetical protein [Pyrenophora tritici-repentis Pt-1C-BFP]	--	--	--	--	--	--	--	--	--	--	--	--	--	--	--	--	--	--	--	--	--	--	--
comp214573_c0	18.6369	5.38644	1.7908	0.058688	527	0	--	--	--	--	--	--	--	--	--	--	--	--	--	--	--	--	--	--	--	--	--	--	--	--	--	--	--	--
comp215025_c0	2.19258	12.3031	-2.4883	0.062045	559	14.6045	--	--	--	--	--	52077305	AP005681.3	549	0	Oryza sativa Japonica Group genomic DNA, chromosome 9, BAC clone:OJ1439_F07	--	--	--	--	--	--	--	--	--	--	--	--	--	--	--	--	--	--
comp22122_c0	6.57774	0.489676	3.7477	0.087176	452	0	46126063	XP_387585.1	751	1.16e-95	hypothetical protein FG07409.1 [Gibberella zeae PH-1]	302908980	XM_003049926.1	257	1.16e-130	Nectria haematococca mpVI 77-13-4 predicted protein, mRNA	K08819	CDK12_13	cyclin-dependent kinase 12/13	http://www.genome.jp/dbget-bin/www_bget?ko:K08819	Q4I5U9	751	4.53e-96	Serine/threonine-protein kinase BUR1 OS=Gibberella zeae (strain PH-1 / ATCC MYA-4620 / FGSC 9075 / NRRL 31084) GN=BUR1 PE=3 SV=2	PF07714//PF00069	Protein tyrosine kinase//Protein kinase domain	GO:0007049//GO:0009069//GO:0016310//GO:0006468	cell cycle//serine family amino acid metabolic process//phosphorylation//protein phosphorylation	GO:0004672//GO:0005524//GO:0008353//GO:0004693	protein kinase activity//ATP binding//RNA polymerase II carboxy-terminal domain kinase activity//cyclin-dependent protein serine/threonine kinase activity	GO:0005634	nucleus	KOG0600	Cdc2-related protein kinase
comp22853_c0	9.8666	1.9587	2.3327	0.098276	590	0	342881329	EGU82244.1	388	2.36e-44	hypothetical protein FOXB_07245 [Fusarium oxysporum Fo5176]	--	--	--	--	--	--	--	--	--	--	--	--	--	PF01284	Membrane-associating domain	--	--	--	--	GO:0016020	membrane	--	--
comp2303676_c0	5.48145	0	Inf	0.064616	554	0	330922139	XP_003299714.1	657	3.85e-77	hypothetical protein PTT_10767 [Pyrenophora teres f. teres 0-1] >gi|311326495|gb|EFQ92185.1| hypothetical protein PTT_10767 [Pyrenophora teres f. teres 0-1]	--	--	--	--	--	--	--	--	--	--	--	--	--	--	--	--	--	--	--	--	--	--	--
comp23241_c0	12.0592	2.86766	2.0722	0.093838	610	0	290999064	XP_002682100.1	1074	7.38e-144	eukaryotic peptide chain release factor subunit 1 [Naegleria gruberi] >gi|284095726|gb|EFC49356.1| eukaryotic peptide chain release factor subunit 1 [Naegleria gruberi]	290999063	XM_002682054.1	553	0	Naegleria gruberi eukaryotic peptide chain release factor subunit 1, mRNA	K03265	ETF1, ERF1	peptide chain release factor subunit 1	http://www.genome.jp/dbget-bin/www_bget?ko:K03265	P35614	850	3.29e-111	Eukaryotic peptide chain release factor subunit 1-3 OS=Arabidopsis thaliana GN=ERF1-3 PE=2 SV=1	--	--	GO:0006415//GO:0006449	translational termination//regulation of translational termination	GO:0016149	translation release factor activity, codon specific	GO:0018444//GO:0005840//GO:0005737	translation release factor complex//ribosome//cytoplasm	KOG0688	Peptide chain release factor 1 (eRF1)
comp23475_c1	7.67403	0.489676	3.9701	0.052871	636	0	--	--	--	--	--	--	--	--	--	--	--	--	--	--	--	--	--	--	PF00428//PF09507	60s Acidic ribosomal protein//DNA polymerase subunit Cdc27	GO:0042254//GO:0006260//GO:0006414	ribosome biogenesis//DNA replication//translational elongation	GO:0003735	structural constituent of ribosome	GO:0005634//GO:0005622//GO:0005840	nucleus//intracellular//ribosome	--	--
comp235326_c0	1.09629	10.5555	-3.2673	0.042153	403	9.02946	--	--	--	--	--	54291183	AP004784.3	403	0	Oryza sativa Japonica Group genomic DNA, chromosome 6, BAC clone:OSJNBa0012F14	--	--	--	--	--	--	--	--	--	--	--	--	--	--	--	--	--	--
comp23927_c0	16.4443	1.9587	3.0696	0.010101	600	0	340371055	XP_003384061.1	510	2.42e-62	PREDICTED: actin-related protein 2/3 complex subunit 3-like [Amphimedon queenslandica]	--	--	--	--	--	K05756	ARPC3	actin related protein 2/3 complex, subunit 3	http://www.genome.jp/dbget-bin/www_bget?ko:K05756	O96624	482	2.41e-59	Actin-related protein 2/3 complex subunit 3 OS=Dictyostelium discoideum GN=arcC PE=1 SV=1	PF04062//PF00159	ARP2/3 complex ARPC3 (21 kDa) subunit//Pancreatic hormone peptide	GO:0007165//GO:0030833//GO:0034314	signal transduction//regulation of actin filament polymerization//Arp2/3 complex-mediated actin nucleation	GO:0005179	hormone activity	GO:0005856//GO:0005576//GO:0005885	cytoskeleton//extracellular region//Arp2/3 protein complex	KOG3155	Actin-related protein Arp2/3 complex, subunit ARPC3
comp242928_c0	0	11.3268	#NAME?	0.0047075	481	10.0726	--	--	--	--	--	116635683	CT834283.1	478	0	Oryza sativa (indica cultivar-group) cDNA clone:OSIGCRA105J13, full insert sequence	--	--	--	--	--	--	--	--	--	--	--	--	--	--	--	--	--	--
comp243423_c0	30.6961	7.62364	2.0095	0.012121	738	0	118354487	XP_001010506.1	608	8.79e-76	Superoxide dismutase , putative [Tetrahymena thermophila] >gi|89292273|gb|EAR90261.1| Superoxide dismutase , putative [Tetrahymena thermophila SB210]	--	--	--	--	--	K04564	SOD2	superoxide dismutase, Fe-Mn family	http://www.genome.jp/dbget-bin/www_bget?ko:K04564	Q55BJ9	593	1.36e-74	Superoxide dismutase [Mn], mitochondrial OS=Dictyostelium discoideum GN=sod2 PE=3 SV=1	PF00081//PF02777	Iron/manganese superoxide dismutases, alpha-hairpin domain//Iron/manganese superoxide dismutases, C-terminal domain	GO:0055114//GO:0006801	oxidation-reduction process//superoxide metabolic process	GO:0046872//GO:0004784	metal ion binding//superoxide dismutase activity	--	--	KOG0876	Manganese superoxide dismutase
comp2442492_c0	5.48145	0	Inf	0.064616	428	0	145507164	XP_001439537.1	423	2.64e-48	hypothetical protein [Paramecium tetraurelia strain d4-2] >gi|124406732|emb|CAK72140.1| unnamed protein product [Paramecium tetraurelia]	--	--	--	--	--	K05684	ABCG8	ATP-binding cassette, subfamily G (WHITE), member 8 (sterolin 2)	http://www.genome.jp/dbget-bin/www_bget?ko:K05684	Q9DBM0	360	5.81e-39	ATP-binding cassette sub-family G member 8 OS=Mus musculus GN=Abcg8 PE=2 SV=1	PF00005	ABC transporter	--	--	GO:0005524//GO:0000166//GO:0016887//GO:0017111	ATP binding//nucleotide binding//ATPase activity//nucleoside-triphosphatase activity	--	--	KOG0061	Transporter, ABC superfamily (Breast cancer resistance protein)
comp244263_c0	8.77032	26.5649	-1.5988	0.055518	1205	4.67442	222641859	EEE69991.1	406	2.36e-44	hypothetical protein OsJ_29899 [Oryza sativa Japonica Group]	54888748	AC099404.2	1205	0	Oryza sativa (japonica cultivar-group) chromosome 9 BAC clone OSJNBa0019D02, complete sequence	--	--	--	--	--	--	--	--	PF04625	DEC-1 protein, N-terminal region	GO:0007304	chorion-containing eggshell formation	GO:0005213	structural constituent of chorion	GO:0009536//GO:0042600//GO:0005576	plastid//chorion//extracellular region	--	--
comp2449_c0	7.67403	0.979352	2.9701	0.09595	383	0	189202546	XP_001937609.1	349	2.17e-38	6-phosphogluconolactonase [Pyrenophora tritici-repentis Pt-1C-BFP] >gi|187984708|gb|EDU50196.1| 6-phosphogluconolactonase [Pyrenophora tritici-repentis Pt-1C-BFP]	--	--	--	--	--	--	--	--	--	O74455	169	5.39e-14	Probable 6-phosphogluconolactonase OS=Schizosaccharomyces pombe (strain 972 / ATCC 24843) GN=SPCC16C4.10 PE=2 SV=1	PF01182	Glucosamine-6-phosphate isomerases/6-phosphogluconolactonase	GO:0005975//GO:0006098	carbohydrate metabolic process//pentose-phosphate shunt	GO:0017057	6-phosphogluconolactonase activity	--	--	KOG3147	6-phosphogluconolactonase - like protein
comp2462_c0	9.8666	1.9587	2.3327	0.098276	674	0.575737	342877469	EGU78925.1	711	5.99e-91	hypothetical protein FOXB_10583 [Fusarium oxysporum Fo5176]	--	--	--	--	--	--	--	--	--	E5A7T3	391	5.69e-43	Aspartic protease PEP1 OS=Leptosphaeria maculans (strain JN3 / isolate v23.1.3 / race Av1-4-5-6-7-8) GN=PEP1 PE=3 SV=2	PF00026	Eukaryotic aspartyl protease	GO:0006508	proteolysis	GO:0004190//GO:0008233	aspartic-type endopeptidase activity//peptidase activity	--	--	KOG1339	Aspartyl protease
comp25361_c0	6.57774	0.489676	3.7477	0.087176	265	0	342876741	EGU78300.1	387	1.06e-41	hypothetical protein FOXB_11212 [Fusarium oxysporum Fo5176]	302882324	XM_003040027.1	172	1.15e-83	Nectria haematococca mpVI 77-13-4 hypothetical protein, mRNA	--	--	--	--	--	--	--	--	PF06387//PF00152	D1 dopamine receptor-interacting protein (calcyon)//tRNA synthetases class II (D, K and N)	GO:0048268//GO:0006531//GO:0006522//GO:0006418//GO:0007212//GO:0006422	clathrin coat assembly//aspartate metabolic process//alanine metabolic process//tRNA aminoacylation for protein translation//dopamine receptor signaling pathway//aspartyl-tRNA aminoacylation	GO:0004812//GO:0005524//GO:0000166//GO:0032051//GO:0003676//GO:0004815	aminoacyl-tRNA ligase activity//ATP binding//nucleotide binding//clathrin light chain binding//nucleic acid binding//aspartate-tRNA ligase activity	GO:0005737//GO:0016021	cytoplasm//integral to membrane	KOG0556	Aspartyl-tRNA synthetase
comp25574_c0	8.77032	1.46903	2.5778	0.098634	553	0	402222036	EJU02103.1	487	1.62e-57	hypothetical protein DACRYDRAFT_66155 [Dacryopinax sp. DJM-731 SS1]	195479228	XM_002100778.1	33	4.78e-06	Drosophila yakuba GE15968 (Dyak\GE15968), mRNA	K03237	EIF2S1	translation initiation factor 2 subunit 1	http://www.genome.jp/dbget-bin/www_bget?ko:K03237	P56286	486	1.88e-58	Eukaryotic translation initiation factor 2 subunit alpha OS=Schizosaccharomyces pombe (strain 972 / ATCC 24843) GN=tif211 PE=1 SV=1	PF07541	Eukaryotic translation initiation factor 2 alpha subunit	GO:0006446	regulation of translational initiation	GO:0003723//GO:0003743	RNA binding//translation initiation factor activity	GO:0005840//GO:0005850	ribosome//eukaryotic translation initiation factor 2 complex	KOG2916	Translation initiation factor 2, alpha subunit (eIF-2alpha)
comp2589_c0	0	5.80265	#NAME?	0.068275	974	5.1076	--	--	--	--	--	51536177	AP005770.3	971	0	Oryza sativa Japonica Group genomic DNA, chromosome 2, BAC clone:OSJNBa0065F08	--	--	--	--	--	--	--	--	PF05493	ATP synthase subunit H	GO:0015991//GO:0015992	ATP hydrolysis coupled proton transport//proton transport	GO:0015078	hydrogen ion transmembrane transporter activity	GO:0033179	proton-transporting V-type ATPase, V0 domain	--	--
comp262675_c0	28.5035	9.30385	1.6152	0.035906	757	0	189194219	XP_001933448.1	493	2.2e-59	conserved hypothetical protein [Pyrenophora tritici-repentis Pt-1C-BFP] >gi|187979012|gb|EDU45638.1| conserved hypothetical protein [Pyrenophora tritici-repentis Pt-1C-BFP]	--	--	--	--	--	--	--	--	--	--	--	--	--	PF01284	Membrane-associating domain	--	--	--	--	GO:0016020	membrane	--	--
comp26480_c0	8.77032	1.46903	2.5778	0.098634	491	0	342882737	EGU83337.1	808	1.1e-100	hypothetical protein FOXB_06188 [Fusarium oxysporum Fo5176]	302907603	XM_003049637.1	231	3.61e-116	Nectria haematococca mpVI 77-13-4 predicted protein, mRNA	--	--	--	--	Q02725	294	3.65e-29	Vacuolar transporter chaperone 3 OS=Saccharomyces cerevisiae (strain ATCC 204508 / S288c) GN=VTC3 PE=1 SV=1	--	--	--	--	--	--	--	--	KOG1161	Protein involved in vacuolar polyphosphate accumulation, contains SPX domain
comp266291_c0	28.5035	8.81417	1.6932	0.029614	1083	0	419957534	ZP_14473600.1	502	2.43e-59	major curlin subunit [Enterobacter cloacae subsp. cloacae GS1] >gi|449473621|ref|XP_004153933.1| PREDICTED: major curlin subunit-like [Cucumis sativus] >gi|146217024|gb|ABQ10573.1| CsgA [Enterobacter cloacae] >gi|295096253|emb|CBK85343.1| Curlin associated repeat [Enterobacter cloacae subsp. cloacae NCTC 9394] >gi|388607692|gb|EIM36896.1| major curlin subunit [Enterobacter cloacae subsp. cloacae …	400173048	CP003737.1	1064	0	Enterobacter cloacae subsp. cloacae ENHKU01, complete genome	K04335	csgB	minor curlin subunit	http://www.genome.jp/dbget-bin/www_bget?ko:K04335	Q8Z7M3	583	1.44e-72	Minor curlin subunit OS=Salmonella typhi GN=csgB PE=3 SV=1	PF07012	Curlin associated repeat	GO:0007155	cell adhesion	--	--	GO:0009289	pilus	--	--
comp267932_c0	0	5.38336	#NAME?	0.085038	464	10.5401	--	--	--	--	--	49388108	AP004184.3	464	0	Oryza sativa Japonica Group genomic DNA, chromosome 2, BAC clone:OJ1225_F07	--	--	--	--	--	--	--	--	--	--	--	--	--	--	--	--	--	--
comp269147_c0	59.1996	20.5664	1.5253	0.039553	982	0	189202164	XP_001937418.1	509	2.47e-58	predicted protein [Pyrenophora tritici-repentis Pt-1C-BFP] >gi|187984517|gb|EDU50005.1| predicted protein [Pyrenophora tritici-repentis Pt-1C-BFP]	--	--	--	--	--	--	--	--	--	--	--	--	--	--	--	--	--	--	--	--	--	--	--
comp269225_c0	39.4664	11.9603	1.7224	0.014171	1626	0	330927770	XP_003301992.1	945	1.42e-119	hypothetical protein PTT_13661 [Pyrenophora teres f. teres 0-1] >gi|311322887|gb|EFQ89914.1| hypothetical protein PTT_13661 [Pyrenophora teres f. teres 0-1]	--	--	--	--	--	--	--	--	--	--	--	--	--	--	--	--	--	--	--	--	--	--	--
comp269247_c0	1.09629	8.38874	-2.9358	0.095318	341	2.19465	125601459	EAZ41035.1	440	9.68e-54	hypothetical protein OsJ_25519 [Oryza sativa Japonica Group]	50510072	AP004570.5	335	3.74e-174	Oryza sativa Japonica Group genomic DNA, chromosome 7, PAC clone:P0625E02	--	--	--	--	--	--	--	--	PF00168	C2 domain	--	--	GO:0005515	protein binding	--	--	--	--
comp271586_c0	17.5406	3.21655	2.4471	0.025636	350	0	312090885	XP_003146782.1	141	1.2e-09	transport to inner mitochondrial membrane family member [Loa loa] >gi|307758053|gb|EFO17287.1| transport to ibner membrane family protein [Loa loa]	--	--	--	--	--	--	--	--	--	Q6P321	135	4.5e-10	Mitochondrial import inner membrane translocase subunit Tim10 OS=Xenopus tropicalis GN=timm10 PE=3 SV=1	PF01155	Hydrogenase expression/synthesis hypA family	GO:0006810//GO:0006464	transport//cellular protein modification process	GO:0016151	nickel cation binding	--	--	KOG3480	Mitochondrial import inner membrane translocase, subunits TIM10/TIM12
comp27703_c0	7.67403	0.838567	3.194	0.09743	497	0	301105781	XP_002901974.1	269	3.11e-25	DnaJ subfamily C protein [Phytophthora infestans T30-4] >gi|262099312|gb|EEY57364.1| DnaJ subfamily C protein [Phytophthora infestans T30-4]	--	--	--	--	--	K09553	STIP1	stress-induced-phosphoprotein 1	http://www.genome.jp/dbget-bin/www_bget?ko:K09553	Q9QYI3	251	6.01e-24	DnaJ homolog subfamily C member 7 OS=Mus musculus GN=Dnajc7 PE=1 SV=2	PF00515//PF13181//PF13176//PF13174	Tetratricopeptide repeat//Tetratricopeptide repeat//Tetratricopeptide repeat//Tetratricopeptide repeat	--	--	GO:0005515	protein binding	--	--	KOG0550	Molecular chaperone (DnaJ superfamily)
comp27751_c0	6.57774	0.489676	3.7477	0.087176	476	0	66809133	XP_638289.1	604	3.59e-76	phosphoglycerate mutase [Dictyostelium discoideum AX4] >gi|74853894|sp|Q54NE6.1|PGAM_DICDI RecName: Full=Probable phosphoglycerate mutase; AltName: Full=BPG-dependent PGAM; Short=dPGM >gi|60466735|gb|EAL64785.1| phosphoglycerate mutase [Dictyostelium discoideum AX4]	343776783	CP002986.1	62	3.09e-22	Stenotrophomonas maltophilia JV3, complete genome	K01834	gpmA, PGAM	2,3-bisphosphoglycerate-dependent phosphoglycerate mutase	http://www.genome.jp/dbget-bin/www_bget?ko:K01834	Q39V40	610	2.46e-78	2,3-bisphosphoglycerate-dependent phosphoglycerate mutase OS=Geobacter metallireducens (strain GS-15 / ATCC 53774 / DSM 7210) GN=gpmA PE=3 SV=1	--	--	--	--	--	--	--	--	KOG0235	Phosphoglycerate mutase
comp2782_c1	7.67403	0.979352	2.9701	0.09595	440	0	15230729	NP_187298.1	190	2.03e-15	GNS1/SUR4 membrane-like protein [Arabidopsis thaliana] >gi|6437542|gb|AAF08569.1|AC011623_2 unknown protein [Arabidopsis thaliana] >gi|332640878|gb|AEE74399.1| GNS1/SUR4 membrane-like protein [Arabidopsis thaliana]	--	--	--	--	--	--	--	--	--	Q54TC9	165	3.68e-13	Elongation of fatty acids protein sre1 OS=Dictyostelium discoideum GN=sre1 PE=2 SV=1	PF01151	GNS1/SUR4 family	--	--	--	--	GO:0016021	integral to membrane	KOG3071	Fatty acyl-CoA elongase/Polyunsaturated fatty acid specific elongation enzyme
comp2789_c0	14.2518	3.35734	2.0857	0.066231	1185	0	189195314	XP_001933995.1	919	1.07e-115	MYB DNA-binding domain containing protein [Pyrenophora tritici-repentis Pt-1C-BFP] >gi|187979874|gb|EDU46500.1| MYB DNA-binding domain containing protein [Pyrenophora tritici-repentis Pt-1C-BFP]	189195313	XM_001933960.1	253	5.33e-128	Pyrenophora tritici-repentis Pt-1C-BFP MYB DNA-binding domain containing protein, mRNA	--	--	--	--	--	--	--	--	PF00249	Myb-like DNA-binding domain	--	--	GO:0003682//GO:0003677	chromatin binding//DNA binding	GO:0000785	chromatin	KOG0048	Transcription factor, Myb superfamily
comp282_c0	8.77032	0.489676	4.1627	0.032043	515	0	330922963	XP_003300044.1	773	3.1e-97	hypothetical protein PTT_11185 [Pyrenophora teres f. teres 0-1] >gi|311326005|gb|EFQ91859.1| hypothetical protein PTT_11185 [Pyrenophora teres f. teres 0-1]	--	--	--	--	--	K01835	pgm	phosphoglucomutase	http://www.genome.jp/dbget-bin/www_bget?ko:K01835	Q03262	299	4.41e-30	Phosphoglucomutase-3 OS=Saccharomyces cerevisiae (strain ATCC 204508 / S288c) GN=PGM3 PE=1 SV=1	PF00408	Phosphoglucomutase/phosphomannomutase, C-terminal domain	GO:0005975	carbohydrate metabolic process	GO:0016868//GO:0000287	intramolecular transferase activity, phosphotransferases//magnesium ion binding	--	--	KOG1220	Phosphoglucomutase/phosphomannomutase
comp28411_c0	48.2367	17.5579	1.458	0.046251	643	0	169620411	XP_001803617.1	304	4.54e-32	hypothetical protein SNOG_13405 [Phaeosphaeria nodorum SN15] >gi|111058169|gb|EAT79289.1| hypothetical protein SNOG_13405 [Phaeosphaeria nodorum SN15]	--	--	--	--	--	--	--	--	--	--	--	--	--	--	--	--	--	--	--	--	--	--	--
comp285650_c0	4.38516	16.7071	-1.9298	0.069649	759	8.48799	--	--	--	--	--	297607781	NM_001067111.2	759	0	Oryza sativa Japonica Group Os07g0668000 (Os07g0668000) mRNA, partial cds	--	--	--	--	--	--	--	--	--	--	--	--	--	--	--	--	--	--
comp28574_c0	52.6219	24.0584	1.1291	0.060343	491	0	--	--	--	--	--	--	--	--	--	--	--	--	--	--	--	--	--	--	--	--	--	--	--	--	--	--	--	--
comp28578_c0	73.4514	34.412	1.0939	0.086353	692	0.467442	125536422	EAY82910.1	395	1.69e-44	hypothetical protein OsI_38124 [Oryza sativa Indica Group]	--	--	--	--	--	--	--	--	--	Q9ZVN4	375	2.04e-42	Probable tyrosine-protein phosphatase At1g05000 OS=Arabidopsis thaliana GN=At1g05000 PE=1 SV=1	PF00102//PF00782	Protein-tyrosine phosphatase//Dual specificity phosphatase, catalytic domain	GO:0006470//GO:0006570	protein dephosphorylation//tyrosine metabolic process	GO:0008138//GO:0004725	protein tyrosine/serine/threonine phosphatase activity//protein tyrosine phosphatase activity	--	--	KOG1572	Predicted protein tyrosine phosphatase
comp28743_c0	5.48145	0	Inf	0.064616	234	0	330795031	XP_003285579.1	112	7.95e-06	cytosolic glycoprotein FP21 [Dictyostelium purpureum] >gi|325084492|gb|EGC37919.1| cytosolic glycoprotein FP21 [Dictyostelium purpureum]	242389515	FP100547.1	33	1.86e-06	Phyllostachys edulis cDNA clone: bphylf002a07, full insert sequence	--	--	--	--	Q557E4	111	5.47e-07	SCF ubiquitin ligase complex protein SKP1b OS=Dictyostelium discoideum GN=fpaB-1 PE=1 SV=1	--	--	--	--	--	--	--	--	KOG1724	SCF ubiquitin ligase, Skp1 component
comp2876_c0	6.57774	0	Inf	0.035528	310	0	342876722	EGU78281.1	534	3.13e-66	hypothetical protein FOXB_11193 [Fusarium oxysporum Fo5176]	46110149	XM_382133.1	175	2.95e-85	Gibberella zeae PH-1 hypothetical protein partial mRNA	--	--	--	--	Q9UTD3	201	1.02e-18	Protein YIP5 OS=Schizosaccharomyces pombe (strain 972 / ATCC 24843) GN=yip5 PE=2 SV=1	PF04893//PF03739	Yip1 domain//Predicted permease YjgP/YjgQ family	--	--	--	--	GO:0016021//GO:0016020	integral to membrane//membrane	KOG3114	Uncharacterized conserved protein
comp28869_c0	39.4664	15.5258	1.346	0.047636	829	9.89031	--	--	--	--	--	156765455	AK288840.1	823	0	Oryza sativa Japonica Group cDNA, clone: J090074H14, full insert sequence	--	--	--	--	--	--	--	--	--	--	--	--	--	--	--	--	--	--
comp2887_c0	0	6.22193	#NAME?	0.054878	562	0	222617550	EEE53682.1	638	6.89e-82	hypothetical protein OsJ_37026 [Oryza sativa Japonica Group]	37936267	BX664710.2	562	0	Oryza sativa chromosome 12, . PAC P0243A04 of chromosome 12 of cultivar Nipponbare of ssp. japonica of Oryza sativa (rice), complete sequence	--	--	--	--	Q9SIT5	255	1.1e-23	Cation/H(+) antiporter 15 OS=Arabidopsis thaliana GN=CHX15 PE=2 SV=1	--	--	--	--	--	--	--	--	--	--
comp29067_c0	86.6069	35.1159	1.3024	0.093173	987	0	330926005	XP_003301288.1	620	4.17e-76	hypothetical protein PTT_12746 [Pyrenophora teres f. teres 0-1] >gi|311324123|gb|EFQ90620.1| hypothetical protein PTT_12746 [Pyrenophora teres f. teres 0-1]	--	--	--	--	--	--	--	--	--	Q9P403	165	5.29e-12	Intracellular hyphae protein 1 OS=Colletotrichum lindemuthianum GN=CIH1 PE=1 SV=1	PF01476	LysM domain	GO:0016998	cell wall macromolecule catabolic process	--	--	--	--	--	--
comp29279_c0	73.4514	34.0631	1.1086	0.099842	784	0	125530912	EAY77477.1	896	1.55e-117	hypothetical protein OsI_32519 [Oryza sativa Indica Group]	8439785	AC037197.2	665	0	Oryza sativa Japonica Group chromosome 10 clone OSJNBa0065H03, complete sequence	--	--	--	--	P19135	425	1.37e-48	Peroxidase 2 (Fragment) OS=Cucumis sativus PE=2 SV=1	PF00141	Peroxidase	GO:0055114//GO:0045926//GO:0009651//GO:0006804//GO:0006979//GO:0042742//GO:0050832//GO:0010043//GO:0009416//GO:0009826	oxidation-reduction process//negative regulation of growth//response to salt stress//peroxidase reaction//response to oxidative stress//defense response to bacterium//defense response to fungus//response to zinc ion//response to light stimulus//unidimensional cell growth	GO:0004601//GO:0046872//GO:0020037	peroxidase activity//metal ion binding//heme binding	GO:0005773//GO:0005886//GO:0048046//GO:0016023//GO:0009505	vacuole//plasma membrane//apoplast//cytoplasmic membrane-bounded vesicle//plant-type cell wall	--	--
comp29310_c0	38.3701	16.8571	1.1866	0.090096	362	1.04318	56785018	BAD82600.1	179	1.68e-14	putative uricase [Oryza sativa Japonica Group] >gi|56785187|dbj|BAD81905.1| putative uricase [Oryza sativa Japonica Group]	86558935	DQ365943.1	359	0	Oryza sativa (japonica cultivar-group) urate oxidase gene, complete cds	--	--	--	--	--	--	--	--	--	--	GO:0055114//GO:0006144	oxidation-reduction process//purine nucleobase metabolic process	GO:0004846	urate oxidase activity	GO:0005739	mitochondrion	--	--
comp29328_c0	40.5627	15.8073	1.3596	0.040455	692	67.7326	--	--	--	--	--	32489748	AL662996.3	692	0	Oryza sativa genomic DNA, chromosome 4, BAC clone: OSJNBb0015N08, complete sequence	--	--	--	--	--	--	--	--	--	--	--	--	--	--	--	--	--	--
comp294783_c0	0	5.80265	#NAME?	0.068275	332	0	--	--	--	--	--	32480253	AL662945.3	329	7.85e-171	Oryza sativa genomic DNA, chromosome 4, BAC clone: OJ000126_13, complete sequence	--	--	--	--	--	--	--	--	--	--	--	--	--	--	--	--	--	--
comp29613_c0	43.8516	16.1593	1.4403	0.062838	406	0	384483290	EIE75470.1	319	8.65e-35	60S ribosomal protein L11 [Rhizopus delemar RA 99-880] >gi|384485752|gb|EIE77932.1| 60S ribosomal protein L11 [Rhizopus delemar RA 99-880]	336272657	XM_003351037.1	105	3.25e-46	Sordaria macrospora k-hell hypothetical protein (SMAC_05964), mRNA	K02868	RP-L11e, RPL11	large subunit ribosomal protein L11e	http://www.genome.jp/dbget-bin/www_bget?ko:K02868	P42794	316	2.69e-35	60S ribosomal protein L11-2 OS=Arabidopsis thaliana GN=RPL11B PE=2 SV=2	PF00673	ribosomal L5P family C-terminus	GO:0042254//GO:0006412	ribosome biogenesis//translation	GO:0003735	structural constituent of ribosome	GO:0005840	ribosome	KOG0397	60S ribosomal protein L11
comp29613_c1	41.659	14.2006	1.5527	0.03525	347	0	354543680	CCE40401.1	390	9.82e-46	hypothetical protein CPAR2_104370 [Candida parapsilosis]	398394516	XM_003850669.1	98	2.13e-42	Mycosphaerella graminicola IPO323 60S ribosomal protein L11 (MYCGRDRAFT_105216) mRNA, complete cds	K02868	RP-L11e, RPL11	large subunit ribosomal protein L11e	http://www.genome.jp/dbget-bin/www_bget?ko:K02868	Q3E757	385	4.12e-46	60S ribosomal protein L11-B OS=Saccharomyces cerevisiae (strain ATCC 204508 / S288c) GN=RPL11B PE=1 SV=3	PF00281//PF00673	Ribosomal protein L5//ribosomal L5P family C-terminus	GO:0042254//GO:0006412	ribosome biogenesis//translation	GO:0003735	structural constituent of ribosome	GO:0005840	ribosome	KOG0397	60S ribosomal protein L11
comp29925_c1	0	5.52415	#NAME?	0.081899	366	0.467442	--	--	--	--	--	26665711	AC125472.2	359	0	Oryza sativa Japonica Group chromosome 3 clone OSJNBa0050H14, complete sequence	--	--	--	--	--	--	--	--	--	--	--	--	--	--	--	--	--	--
comp30110_c0	24.1184	9.23345	1.3852	0.084005	450	2.66209	--	--	--	--	--	27596976	AC135205.4	419	0	Oryza sativa Japonica Group chromosome 3 clone OJ1012B02, complete sequence	--	--	--	--	--	--	--	--	--	--	--	--	--	--	--	--	--	--
comp30176_c0	4.38516	17.5487	-2.0007	0.060372	505	3.84783	--	--	--	--	--	50251991	AP004769.3	496	0	Oryza sativa Japonica Group genomic DNA, chromosome 2, PAC clone:P0017C12	--	--	--	--	--	--	--	--	--	--	--	--	--	--	--	--	--	--
comp30255_c0	25.2147	8.32449	1.5988	0.047666	674	0	189205601	XP_001939135.1	698	1.62e-90	conserved hypothetical protein [Pyrenophora tritici-repentis Pt-1C-BFP] >gi|187975228|gb|EDU41854.1| conserved hypothetical protein [Pyrenophora tritici-repentis Pt-1C-BFP]	--	--	--	--	--	--	--	--	--	--	--	--	--	PF04566	RNA polymerase Rpb2, domain 4	GO:0006144//GO:0006351//GO:0006206	purine nucleobase metabolic process//transcription, DNA-dependent//pyrimidine nucleobase metabolic process	GO:0003677//GO:0003899	DNA binding//DNA-directed RNA polymerase activity	GO:0009279//GO:0016021//GO:0005730	cell outer membrane//integral to membrane//nucleolus	--	--
comp30314_c0	40.5627	17.4141	1.2199	0.065601	821	17.0157	--	--	--	--	--	9558536	AP002819.1	815	0	Oryza sativa Japonica Group genomic DNA, chromosome 1, PAC clone:P0501G01	--	--	--	--	--	--	--	--	PF03059	Nicotianamine synthase protein	GO:0030418	nicotianamine biosynthetic process	GO:0030410	nicotianamine synthase activity	--	--	--	--
comp30327_c0	2.19258	13.9098	-2.6654	0.081057	1052	36.5853	--	--	--	--	--	8468045	AP002483.1	1052	0	Oryza sativa Japonica Group genomic DNA, chromosome 1, clone:P0019D06	--	--	--	--	--	--	--	--	--	--	--	--	--	--	--	--	--	--
comp3035_c0	6.57774	0.489676	3.7477	0.087176	342	0	145544204	XP_001457787.1	135	2.51e-08	hypothetical protein [Paramecium tetraurelia strain d4-2] >gi|124425605|emb|CAK90390.1| unnamed protein product [Paramecium tetraurelia]	--	--	--	--	--	--	--	--	--	--	--	--	--	--	--	--	--	--	--	--	--	--	--
comp30427_c0	18.6369	6.36579	1.5498	0.090076	792	0	125575006	EAZ16290.1	163	4.11e-11	hypothetical protein OsJ_31749 [Oryza sativa Japonica Group]	13184886	AC087549.2	787	0	Oryza sativa Japonica Group chromosome 10 clone nbeb0039C14, complete sequence	--	--	--	--	--	--	--	--	--	--	--	--	--	--	GO:0016023	cytoplasmic membrane-bounded vesicle	--	--
comp30579_c0	1.09629	8.80802	-3.0062	0.081218	480	1.61892	115434300	NP_001041908.1	560	2.9e-68	Os01g0128000 [Oryza sativa Japonica Group] >gi|113531439|dbj|BAF03822.1| Os01g0128000 [Oryza sativa Japonica Group] >gi|222617667|gb|EEE53799.1| hypothetical protein OsJ_00224 [Oryza sativa Japonica Group]	115434299	NM_001048443.1	480	0	Oryza sativa Japonica Group Os01g0128000 (Os01g0128000) mRNA, complete cds	K09422	MYBP	myb proto-oncogene protein, plant	http://www.genome.jp/dbget-bin/www_bget?ko:K09422	Q9LK95	407	4.93e-48	Transcription factor MYB21 OS=Arabidopsis thaliana GN=MYB21 PE=1 SV=1	PF00249	Myb-like DNA-binding domain	--	--	GO:0003682//GO:0003677	chromatin binding//DNA binding	GO:0000785	chromatin	KOG0048	Transcription factor, Myb superfamily
comp306828_c0	0	5.45376	#NAME?	0.083445	514	4.9993	--	--	--	--	--	50510050	AP004378.5	505	0	Oryza sativa Japonica Group genomic DNA, chromosome 7, PAC clone:P0496C02	--	--	--	--	--	--	--	--	--	--	--	--	--	--	--	--	--	--
comp30972_c0	4.38516	30.9658	-2.82	0.037569	995	18.3098	--	--	--	--	--	31126744	AC093713.6	995	0	Oryza sativa chromosome 3 BAC OSJNBa0094F01 genomic sequence, complete sequence	--	--	--	--	--	--	--	--	--	--	--	--	--	--	--	--	--	--
comp30975_c0	19.7332	6.36579	1.6322	0.070356	295	0	379994381	AFD22817.1	326	1.9e-36	ribosomal protein L21, partial [Collodictyon triciliatum]	--	--	--	--	--	K02889	RP-L21e, RPL21	large subunit ribosomal protein L21e	http://www.genome.jp/dbget-bin/www_bget?ko:K02889	O82574	315	4.08e-36	60S ribosomal protein L21 OS=Cyanophora paradoxa GN=RPL21 PE=2 SV=1	PF01157//PF08050	Ribosomal protein L21e//Tetracycline resistance leader peptide	GO:0046677//GO:0042254//GO:0006412	response to antibiotic//ribosome biogenesis//translation	GO:0003735	structural constituent of ribosome	GO:0005622//GO:0005840	intracellular//ribosome	KOG1732	60S ribosomal protein L21
comp31010_c1	8.77032	24.3277	-1.4719	0.084201	440	18.5264	53792669	BAD53682.1	169	1.3e-12	hypothetical protein [Oryza sativa Japonica Group]	53792645	AP003682.3	391	0	Oryza sativa Japonica Group genomic DNA, chromosome 6, PAC clone:P0427B07	--	--	--	--	--	--	--	--	PF00628//PF01591//PF12906//PF00130//PF13639	PHD-finger//6-phosphofructo-2-kinase//RING-variant domain//Phorbol esters/diacylglycerol binding domain (C1 domain)//Ring finger domain	GO:0006000//GO:0006013//GO:0035556	fructose metabolic process//mannose metabolic process//intracellular signal transduction	GO:0005515//GO:0046872//GO:0008270//GO:0003873//GO:0005524	protein binding//metal ion binding//zinc ion binding//6-phosphofructo-2-kinase activity//ATP binding	--	--	--	--
comp31248_c0	3.28887	14.2649	-2.1168	0.081222	518	2.66209	115478350	NP_001062770.1	286	1.05e-27	Os09g0281800 [Oryza sativa Japonica Group] >gi|50251644|dbj|BAD29647.1| unknown protein [Oryza sativa Japonica Group] >gi|113631003|dbj|BAF24684.1| Os09g0281800 [Oryza sativa Japonica Group] >gi|215740527|dbj|BAG97183.1| unnamed protein product [Oryza sativa Japonica Group]	50251631	AP006727.2	518	0	Oryza sativa Japonica Group genomic DNA, chromosome 9, PAC clone:P0645D04	--	--	--	--	--	--	--	--	--	--	--	--	--	--	--	--	--	--
comp31394_c0	38.3701	17.1294	1.1635	0.097923	1319	35.1775	--	--	--	--	--	51315481	AC136786.4	1315	0	Oryza sativa Japonica Group chromosome 11 clone OSJNBa0027P09, complete sequence	--	--	--	--	--	--	--	--	--	--	--	--	--	--	--	--	--	--
comp314496_c0	0	5.73225	#NAME?	0.069595	394	1.97806	297598607	NP_001045924.2	661	1.13e-78	Os02g0153100 [Oryza sativa Japonica Group] >gi|51873292|gb|AAU12606.1| putative leucine-rich repeat receptor-like kinase [Oryza sativa Japonica Group] >gi|222622189|gb|EEE56321.1| hypothetical protein OsJ_05413 [Oryza sativa Japonica Group] >gi|255670611|dbj|BAF07838.2| Os02g0153100 [Oryza sativa Japonica Group]	297598606	NM_001052459.2	394	0	Oryza sativa Japonica Group Os02g0153100 (Os02g0153100) mRNA, complete cds	--	--	--	--	Q9SHI3	279	9.48e-28	Receptor-like protein 2 OS=Arabidopsis thaliana GN=RLP2 PE=2 SV=1	PF00560	Leucine Rich Repeat	GO:0016310//GO:0009069//GO:0007165//GO:0006468//GO:0009611	phosphorylation//serine family amino acid metabolic process//signal transduction//protein phosphorylation//response to wounding	GO:0004674//GO:0005515//GO:0001653//GO:0004888//GO:0005524	protein serine/threonine kinase activity//protein binding//peptide receptor activity//transmembrane signaling receptor activity//ATP binding	--	--	KOG0619	FOG: Leucine rich repeat
comp31461_c0	2.19258	11.6757	-2.4128	0.0794	374	9.78202	38605889	CAE04781.3	377	1.69e-41	OSJNBb0020O11.1 [Oryza sativa Japonica Group] >gi|125549156|gb|EAY94978.1| hypothetical protein OsI_16785 [Oryza sativa Indica Group] >gi|125591113|gb|EAZ31463.1| hypothetical protein OsJ_15600 [Oryza sativa Japonica Group]	115459647	NM_001059959.1	374	0	Oryza sativa Japonica Group Os04g0536500 (Os04g0536500) mRNA, complete cds	--	--	--	--	Q9FWX2	254	2.19e-25	NAC domain-containing protein 7 OS=Arabidopsis thaliana GN=NAC007 PE=2 SV=2	PF02365	No apical meristem (NAM) protein	GO:0006355	regulation of transcription, DNA-dependent	GO:0003677	DNA binding	--	--	--	--
comp31495_c0	6.57774	30.6169	-2.2187	0.047676	793	1.72721	--	--	--	--	--	18201775	AC107314.1	790	0	Oryza sativa (japonica cultivar-group) cultivar Nipponbare clone OJ1208D02 from chromosome 10, complete sequence	--	--	--	--	--	--	--	--	--	--	--	--	--	--	--	--	--	--
comp31502_c1	1.09629	9.36809	-3.0951	0.067637	477	15.9726	--	--	--	--	--	58737189	AP008247.2	367	0	Oryza sativa Japonica Group genomic DNA, chromosome 1, PAC clone:P0784G04	--	--	--	--	--	--	--	--	--	--	--	--	--	--	--	--	--	--
comp315131_c0	18.6369	5.87611	1.6652	0.073411	583	0	342882945	EGU83509.1	352	1.3e-39	hypothetical protein FOXB_05919 [Fusarium oxysporum Fo5176]	--	--	--	--	--	--	--	--	--	--	--	--	--	--	--	--	--	--	--	--	--	--	--
comp31598_c0	49.333	19.0974	1.3692	0.085664	781	0	169623399	XP_001805107.1	934	6.57e-125	hypothetical protein SNOG_14938 [Phaeosphaeria nodorum SN15] >gi|160704974|gb|EAT77790.2| hypothetical protein SNOG_14938 [Phaeosphaeria nodorum SN15]	--	--	--	--	--	--	--	--	--	A2R5N0	233	6.27e-21	Probable endo-beta-1,4-glucanase D OS=Aspergillus niger (strain CBS 513.88 / FGSC A1513) GN=eglD PE=3 SV=1	--	--	--	--	--	--	--	--	--	--
comp31797_c0	0	7.55017	#NAME?	0.028152	333	9.85605	--	--	--	--	--	15408719	AP003250.3	333	4.71e-173	Oryza sativa Japonica Group genomic DNA, chromosome 1, PAC clone: P0443D08	--	--	--	--	--	--	--	--	--	--	--	--	--	--	--	--	--	--
comp320560_c0	0	6.9901	#NAME?	0.03626	449	4.74845	--	--	--	--	--	47497395	AP004257.3	449	0	Oryza sativa Japonica Group genomic DNA, chromosome 2, BAC clone:OJ1369_G08	--	--	--	--	--	--	--	--	--	--	--	--	--	--	--	--	--	--
comp32143_c0	1.09629	427.391	-8.6068	0.071226	1622	72.7937	297721915	NP_001173321.1	253	9.42e-23	Os03g0223301 [Oryza sativa Japonica Group] >gi|108706921|gb|ABF94716.1| hypothetical protein LOC_Os03g12280 [Oryza sativa Japonica Group] >gi|255674325|dbj|BAH92049.1| Os03g0223301 [Oryza sativa Japonica Group]	42761480	AC148339.1	1482	0	Oryza sativa Japonica Group chromosome 3 clone B1339A06, complete sequence	--	--	--	--	--	--	--	--	--	--	--	--	--	--	--	--	--	--
comp32290_c1	166.636	80.7077	1.0459	0.0401	429	0	--	--	--	--	--	21263270	AC087543.3	421	0	Oryza sativa (japonica cultivar-group) chromosome 10 clone nbxb0068N06, complete sequence	--	--	--	--	--	--	--	--	--	--	--	--	--	--	--	--	--	--
comp32294_c1	57.007	27.2688	1.0639	0.080554	524	116.791	115480585	NP_001063886.1	225	3.47e-20	Os09g0554200 [Oryza sativa Japonica Group] >gi|113632119|dbj|BAF25800.1| Os09g0554200 [Oryza sativa Japonica Group] >gi|125564648|gb|EAZ10028.1| hypothetical protein OsI_32332 [Oryza sativa Indica Group] >gi|215766157|dbj|BAG98385.1| unnamed protein product [Oryza sativa Japonica Group]	54261816	AC137593.2	524	0	Oryza sativa (Japonica cultiva-group) chromosome 9 BAC clone OSJNBa0043I04, complete sequence	--	--	--	--	--	--	--	--	--	--	--	--	GO:0046872//GO:0008270	metal ion binding//zinc ion binding	--	--	--	--
comp322957_c0	17.5406	5.66493	1.6306	0.095213	575	0	115441493	NP_001045026.1	567	3.74e-65	Os01g0885700 [Oryza sativa Japonica Group] >gi|113534557|dbj|BAF06940.1| Os01g0885700 [Oryza sativa Japonica Group]	115441492	NM_001051561.1	575	0	Oryza sativa Japonica Group Os01g0885700 (Os01g0885700) mRNA, complete cds	--	--	--	--	P17801	206	3.27e-17	Putative receptor protein kinase ZmPK1 OS=Zea mays GN=PK1 PE=2 SV=2	PF06112	Gammaherpesvirus capsid protein	GO:0009069//GO:0016310//GO:0048544//GO:0006468	serine family amino acid metabolic process//phosphorylation//recognition of pollen//protein phosphorylation	GO:0004713//GO:0004674//GO:0005524	protein tyrosine kinase activity//protein serine/threonine kinase activity//ATP binding	GO:0016023//GO:0019028//GO:0016020	cytoplasmic membrane-bounded vesicle//viral capsid//membrane	--	--
comp32382_c0	14.2518	34.3997	-1.2713	0.087336	211	20.6127	383156773	AFG60679.1	364	6.51e-43	Pinus taeda anonymous locus 2_4109_01 genomic sequence >gi|383156775|gb|AFG60680.1| Pinus taeda anonymous locus 2_4109_01 genomic sequence >gi|383156777|gb|AFG60681.1| Pinus taeda anonymous locus 2_4109_01 genomic sequence >gi|383156779|gb|AFG60682.1| Pinus taeda anonymous locus 2_4109_01 genomic sequence >gi|383156781|gb|AFG60683.1| Pinus taeda anonymous locus 2_4109_01 genomic sequence >gi|3831…	115455700	NM_001057986.1	211	1.86e-105	Oryza sativa Japonica Group Os03g0780600 (Os03g0780600) mRNA, complete cds	K07375	TUBB	tubulin beta	http://www.genome.jp/dbget-bin/www_bget?ko:K07375	P37832	373	1.17e-42	Tubulin beta-7 chain OS=Oryza sativa subsp. japonica GN=TUBB7 PE=2 SV=2	PF03953	Tubulin C-terminal domain	GO:0051258//GO:0006184//GO:0007018	protein polymerization//GTP catabolic process//microtubule-based movement	GO:0005198//GO:0005525//GO:0003924	structural molecule activity//GTP binding//GTPase activity	GO:0005874//GO:0043234	microtubule//protein complex	KOG1375	Beta tubulin
comp323946_c0	0	5.24258	#NAME?	0.088371	668	13.8862	62734421	AAX96530.1	529	2.85e-65	hypothetical protein LOC_Os11g20100 [Oryza sativa Japonica Group] >gi|77550225|gb|ABA93022.1| hypothetical protein LOC_Os11g20100 [Oryza sativa Japonica Group]	46359939	AC138195.2	650	0	Oryza sativa Japonica Group chromosome 11 clone OSJNBa0005P21, complete sequence	--	--	--	--	--	--	--	--	--	--	--	--	--	--	--	--	--	--
comp324578_c0	27.4072	8.81417	1.6367	0.036957	778	0	52076128	BAD46641.1	542	9.34e-64	putative cysteine proteinase [Oryza sativa Japonica Group] >gi|52076135|dbj|BAD46648.1| putative cysteine proteinase [Oryza sativa Japonica Group]	--	--	--	--	--	--	--	--	--	O65039	368	1.26e-39	Vignain OS=Ricinus communis GN=CYSEP PE=1 SV=1	PF03051//PF00112	Peptidase C1-like family//Papain family cysteine protease	GO:0006508	proteolysis	GO:0008234//GO:0004197//GO:0008233	cysteine-type peptidase activity//cysteine-type endopeptidase activity//peptidase activity	GO:0016023	cytoplasmic membrane-bounded vesicle	KOG1543	Cysteine proteinase Cathepsin L
comp32638_c0	3.28887	13.9802	-2.0877	0.077597	1228	25178.7	115474555	NP_001060874.1	313	1.22e-30	Os08g0119800 [Oryza sativa Japonica Group] >gi|113622843|dbj|BAF22788.1| Os08g0119800, partial [Oryza sativa Japonica Group]	42407893	AP003925.3	1192	0	Oryza sativa Japonica Group genomic DNA, chromosome 8, BAC clone:OJ1005_B05	K02723	psbY	photosystem II PsbY protein	http://www.genome.jp/dbget-bin/www_bget?ko:K02723	P80470	207	1.61e-17	Photosystem II core complex proteins psbY, chloroplastic OS=Spinacia oleracea GN=PSBY PE=1 SV=2	PF06298	Photosystem II protein Y (PsbY)	GO:0015979	photosynthesis	GO:0030145	manganese ion binding	GO:0016021//GO:0009533//GO:0009523//GO:0009535	integral to membrane//chloroplast stromal thylakoid//photosystem II//chloroplast thylakoid membrane	--	--
comp3284_c1	9.8666	1.9587	2.3327	0.098276	708	0	334121910	ZP_08495953.1	1202	2.79e-164	aspartate-ammonia ligase [Enterobacter hormaechei ATCC 49162] >gi|419959820|ref|ZP_14475869.1| asparagine synthetase AsnA [Enterobacter cloacae subsp. cloacae GS1] >gi|449473334|ref|XP_004153852.1| PREDICTED: aspartate--ammonia ligase-like [Cucumis sativus] >gi|295095370|emb|CBK84460.1| aspartate-ammonia ligase [Enterobacter cloacae subsp. cloacae NCTC 9394] >gi|333392492|gb|EGK63594.1| aspartate…	400173048	CP003737.1	705	0	Enterobacter cloacae subsp. cloacae ENHKU01, complete genome	K01914	asnA	aspartate--ammonia ligase	http://www.genome.jp/dbget-bin/www_bget?ko:K01914	A4WGE3	1167	4.34e-160	Aspartate--ammonia ligase OS=Enterobacter sp. (strain 638) GN=asnA PE=3 SV=1	PF00152//PF03590	tRNA synthetases class II (D, K and N)//Aspartate-ammonia ligase	GO:0006522//GO:0006531//GO:0006529//GO:0006418//GO:0070981	alanine metabolic process//aspartate metabolic process//asparagine biosynthetic process//tRNA aminoacylation for protein translation//L-asparagine biosynthetic process	GO:0005524//GO:0000166//GO:0004812//GO:0004071	ATP binding//nucleotide binding//aminoacyl-tRNA ligase activity//aspartate-ammonia ligase activity	GO:0005737	cytoplasm	--	--
comp3299_c0	8.77032	0	Inf	0.010999	459	0	--	--	--	--	--	--	--	--	--	--	--	--	--	--	--	--	--	--	--	--	--	--	--	--	--	--	--	--
comp33257_c0	1.09629	9.43849	-3.1059	0.066888	224	1.04318	218200651	EEC83078.1	390	1.23e-42	hypothetical protein OsI_28201 [Oryza sativa Indica Group]	115475256	NM_001067760.1	224	1.18e-112	Oryza sativa Japonica Group Os08g0203700 (Os08g0203700) mRNA, complete cds	--	--	--	--	C0LGH2	305	5.21e-32	Probable LRR receptor-like serine/threonine-protein kinase At1g56130 OS=Arabidopsis thaliana GN=At1g56130 PE=1 SV=2	PF00069//PF07714	Protein kinase domain//Protein tyrosine kinase	GO:0009069//GO:0016310//GO:0006468	serine family amino acid metabolic process//phosphorylation//protein phosphorylation	GO:0004672//GO:0004674//GO:0005524	protein kinase activity//protein serine/threonine kinase activity//ATP binding	GO:0016023//GO:0005886	cytoplasmic membrane-bounded vesicle//plasma membrane	--	--
comp332669_c0	52.6219	20.9857	1.3263	0.088857	1624	0	398390930	XP_003848925.1	1391	0	hypothetical protein MYCGRDRAFT_101466 [Zymoseptoria tritici IPO323] >gi|339468801|gb|EGP83901.1| hypothetical protein MYCGRDRAFT_101466 [Zymoseptoria tritici IPO323]	--	--	--	--	--	--	--	--	--	P38680	429	6.86e-45	N amino acid transport system protein OS=Neurospora crassa (strain ATCC 24698 / 74-OR23-1A / CBS 708.71 / DSM 1257 / FGSC 987) GN=mtr PE=3 SV=2	PF03845//PF03222//PF01530	Spore germination protein//Tryptophan/tyrosine permease family//Zinc finger, C2HC type	GO:0009847//GO:0006355//GO:0003333	spore germination//regulation of transcription, DNA-dependent//amino acid transmembrane transport	GO:0008270//GO:0003700	zinc ion binding//sequence-specific DNA binding transcription factor activity	GO:0016021//GO:0016020//GO:0005667//GO:0005634	integral to membrane//membrane//transcription factor complex//nucleus	--	--
comp33316_c0	14.2518	37.0531	-1.3785	0.056085	343	0.934884	125538807	EAY85202.1	153	6.2e-11	hypothetical protein OsI_06565 [Oryza sativa Indica Group]	47497714	AP005511.3	276	2.36e-141	Oryza sativa Japonica Group genomic DNA, chromosome 2, BAC clone:OSJNBa0011N12	--	--	--	--	--	--	--	--	PF02480	Alphaherpesvirus glycoprotein E	--	--	--	--	GO:0016020	membrane	--	--
comp33339_c0	24.1184	5.87611	2.0372	0.019795	422	176.36	222641531	EEE69663.1	292	4.48e-31	hypothetical protein OsJ_29286 [Oryza sativa Japonica Group]	115479046	NM_001069652.1	422	0	Oryza sativa Japonica Group Os09g0400600 (Os09g0400600) mRNA, complete cds	--	--	--	--	--	--	--	--	PF00229	TNF(Tumour Necrosis Factor) family	GO:0007165//GO:0006955	signal transduction//immune response	GO:0005164	tumor necrosis factor receptor binding	GO:0016020	membrane	--	--
comp33570_c0	13.1555	35.3729	-1.427	0.050998	532	3.23783	--	--	--	--	--	34393467	AP003800.3	520	0	Oryza sativa Japonica Group genomic DNA, chromosome 7, BAC clone:OJ1014_E09	--	--	--	--	--	--	--	--	--	--	--	--	--	--	--	--	--	--
comp33645_c0	8.77032	25.0254	-1.5127	0.077437	406	17.5915	--	--	--	--	--	50251838	AP004139.3	403	0	Oryza sativa Japonica Group genomic DNA, chromosome 2, BAC clone:OJ1486_E07	--	--	--	--	--	--	--	--	--	--	--	--	--	--	--	--	--	--
comp339395_c0	15.3481	3.91741	1.9701	0.064385	593	0.467442	255944129	XP_002562832.1	332	1.94e-34	Pc20g02780 [Penicillium chrysogenum Wisconsin 54-1255] >gi|211587567|emb|CAP85607.1| Pc20g02780 [Penicillium chrysogenum Wisconsin 54-1255]	--	--	--	--	--	--	--	--	--	Q99390	204	5.57e-18	Uncharacterized 31.7 kDa protein in traX-finO intergenic region OS=Escherichia coli PE=3 SV=1	PF00326//PF02129	Prolyl oligopeptidase family//X-Pro dipeptidyl-peptidase (S15 family)	GO:0006508	proteolysis	GO:0004177//GO:0008236	aminopeptidase activity//serine-type peptidase activity	--	--	--	--
comp34039_c0	112.918	56.2239	1.006	0.044459	607	24.6031	--	--	--	--	--	38257158	AC125782.2	601	0	Oryza sativa (japonica cultivar-group) chromosome 11 BAC clone OSJNBa0095P22, complete sequence	--	--	--	--	--	--	--	--	--	--	--	--	--	--	--	--	--	--
comp340762_c0	19.7332	6.71468	1.5552	0.086001	526	0	125561488	EAZ06936.1	277	2.9e-28	hypothetical protein OsI_29176 [Oryza sativa Indica Group]	--	--	--	--	--	K02899	RP-L27, rpmA	large subunit ribosomal protein L27	http://www.genome.jp/dbget-bin/www_bget?ko:K02899	Q8EVW5	244	3.42e-25	50S ribosomal protein L27 OS=Mycoplasma penetrans (strain HF-2) GN=rpmA PE=3 SV=1	PF01016	Ribosomal L27 protein	GO:0042254//GO:0006412	ribosome biogenesis//translation	GO:0003735	structural constituent of ribosome	GO:0005622//GO:0005840	intracellular//ribosome	KOG4600	Mitochondrial ribosomal protein MRP7 (L2)
comp34101_c0	4.38516	1940.87	-8.7899	0.060072	2283	10697.7	15290160	BAB63850.1	2331	0	P0660F12.15 [Oryza sativa Japonica Group]	32977870	AK067852.1	2199	0	Oryza sativa Japonica Group cDNA clone:J013122B13, full insert sequence	--	--	--	--	--	--	--	--	PF00075	RNase H	GO:0051252	regulation of RNA metabolic process	GO:0003676//GO:0004523	nucleic acid binding//ribonuclease H activity	GO:0005739	mitochondrion	--	--
comp34300_c0	75.644	33.6407	1.169	0.031683	1006	115.987	115487386	NP_001066180.1	569	7.11e-70	Os12g0153200 [Oryza sativa Japonica Group] >gi|77553043|gb|ABA95839.1| expressed protein [Oryza sativa Japonica Group] >gi|113648687|dbj|BAF29199.1| Os12g0153200 [Oryza sativa Japonica Group] >gi|125535806|gb|EAY82294.1| hypothetical protein OsI_37505 [Oryza sativa Indica Group] >gi|125578519|gb|EAZ19665.1| hypothetical protein OsJ_35241 [Oryza sativa Japonica Group] >gi|215766094|dbj|BAG98322.1|…	27848089	AL929350.3	1000	0	Oryza sativa chromosome 12, . BAC OSJNBb0104J15 of library OSJNBb from chromosome 12 of cultivar Nipponbare of ssp. japonica of Oryza sativa (rice), complete sequence	--	--	--	--	--	--	--	--	--	--	--	--	--	--	--	--	--	--
comp343320_c0	0	5.66186	#NAME?	0.070954	310	0.934884	--	--	--	--	--	42408539	AP004632.3	307	1.24e-158	Oryza sativa Japonica Group genomic DNA, chromosome 8, PAC clone:P0623F08	--	--	--	--	--	--	--	--	--	--	--	--	--	--	--	--	--	--
comp34520_c0	62.4885	115.147	-0.88182	0.082863	1353	127.587	115450537	NP_001048869.1	743	3.61e-92	Os03g0132300 [Oryza sativa Japonica Group] >gi|108706030|gb|ABF93825.1| HVA22-like protein i, putative, expressed [Oryza sativa Japonica Group] >gi|113547340|dbj|BAF10783.1| Os03g0132300 [Oryza sativa Japonica Group] >gi|125542266|gb|EAY88405.1| hypothetical protein OsI_09866 [Oryza sativa Indica Group] >gi|125584815|gb|EAZ25479.1| hypothetical protein OsJ_09302 [Oryza sativa Japonica Group] >gi|…	115450536	NM_001055404.1	1112	0	Oryza sativa Japonica Group Os03g0132300 (Os03g0132300) mRNA, complete cds	--	--	--	--	Q8LE10	386	5.89e-41	HVA22-like protein i OS=Arabidopsis thaliana GN=HVA22I PE=2 SV=2	PF02993	Minor capsid protein VI	--	--	--	--	GO:0019028	viral capsid	KOG1726	HVA22/DP1 gene product-related proteins
comp34607_c0	39.4664	17.6253	1.163	0.076072	355	0	348675417	EGZ15235.1	333	2.67e-37	hypothetical protein PHYSODRAFT_354758 [Phytophthora sojae]	--	--	--	--	--	K02955	RP-S14e, RPS14	small subunit ribosomal protein S14e	http://www.genome.jp/dbget-bin/www_bget?ko:K02955	P62264	328	8.28e-38	40S ribosomal protein S14 OS=Mus musculus GN=Rps14 PE=2 SV=3	PF00411	Ribosomal protein S11	GO:0006412//GO:0042254	translation//ribosome biogenesis	GO:0003735	structural constituent of ribosome	GO:0005840	ribosome	KOG0407	40S ribosomal protein S14
comp34638_c1	1.09629	11.4645	-3.3865	0.030137	316	3.02124	--	--	--	--	--	38146016	AC121365.2	316	1.25e-163	Oryza sativa Japonica Group chromosome 5 clone OSJNBa0053E05, complete sequence	--	--	--	--	--	--	--	--	--	--	--	--	--	--	--	--	--	--
comp3471_c0	10.9629	2.37799	2.2048	0.096717	880	0	330924405	XP_003300626.1	745	5.44e-87	hypothetical protein PTT_11923 [Pyrenophora teres f. teres 0-1] >gi|311325142|gb|EFQ91274.1| hypothetical protein PTT_11923 [Pyrenophora teres f. teres 0-1]	--	--	--	--	--	--	--	--	--	--	--	--	--	--	--	--	--	--	--	--	--	--	--
comp34794_c0	21.9258	6.85546	1.6773	0.052924	933	0	342877712	EGU79155.1	1467	0	hypothetical protein FOXB_10315 [Fusarium oxysporum Fo5176]	--	--	--	--	--	K10680	nemA	N-ethylmaleimide reductase	http://www.genome.jp/dbget-bin/www_bget?ko:K10680	O94467	692	2.51e-86	Putative NADPH dehydrogenase C23G7.10c OS=Schizosaccharomyces pombe (strain 972 / ATCC 24843) GN=SPBC23G7.10c PE=2 SV=1	PF00724	NADH:flavin oxidoreductase / NADH oxidase family	GO:0055114	oxidation-reduction process	GO:0010181//GO:0016491	FMN binding//oxidoreductase activity	--	--	KOG0134	NADH:flavin oxidoreductase/12-oxophytodienoate reductase
comp34854_c0	25.2147	9.23345	1.4493	0.068137	1007	0	189190248	XP_001931463.1	1104	2.17e-147	C-5 sterol desaturase desaturase) [Pyrenophora tritici-repentis Pt-1C-BFP] >gi|187973069|gb|EDU40568.1| C-5 sterol desaturase desaturase) [Pyrenophora tritici-repentis Pt-1C-BFP]	189190247	XM_001931428.1	339	7.04e-176	Pyrenophora tritici-repentis Pt-1C-BFP C-5 sterol desaturase desaturase), mRNA	K00227	SC5DL, ERG3	lathosterol oxidase	http://www.genome.jp/dbget-bin/www_bget?ko:K00227	Q8J207	1032	1.11e-137	C-5 sterol desaturase OS=Leptosphaeria maculans GN=ERG3 PE=3 SV=1	PF04116	Fatty acid hydroxylase superfamily	GO:0055114//GO:0006633	oxidation-reduction process//fatty acid biosynthetic process	GO:0016491//GO:0005506	oxidoreductase activity//iron ion binding	GO:0016021	integral to membrane	KOG0872	Sterol C5 desaturase
comp34886_c0	53.7182	23.8503	1.1714	0.051258	1805	0	397574100	EJK49032.1	284	2.4e-25	hypothetical protein THAOC_32128 [Thalassiosira oceanica]	--	--	--	--	--	K02996	RP-S9, rpsI	small subunit ribosomal protein S9	http://www.genome.jp/dbget-bin/www_bget?ko:K02996	Q2RSE4	252	2.52e-23	30S ribosomal protein S9 OS=Rhodospirillum rubrum (strain ATCC 11170 / NCIB 8255) GN=rpsI PE=3 SV=1	PF05887//PF00380	Procyclic acidic repetitive protein (PARP)//Ribosomal protein S9/S16	GO:0006412//GO:0042254	translation//ribosome biogenesis	GO:0003735	structural constituent of ribosome	GO:0016020//GO:0005840	membrane//ribosome	KOG1697	Mitochondrial/chloroplast ribosomal protein S9
comp35003_c0	0	9.08652	#NAME?	0.035801	681	11.9424	--	--	--	--	--	50198889	AC145388.2	678	0	Oryza sativa chromosome 3 BAC OSJNBb0036M02 genomic sequence, complete sequence	--	--	--	--	--	--	--	--	--	--	--	--	--	--	--	--	--	--
comp35086_c0	0	7.0605	#NAME?	0.035573	299	1.51062	--	--	--	--	--	51091253	AP004991.3	290	3.35e-149	Oryza sativa Japonica Group genomic DNA, chromosome 6, BAC clone:OSJNBa0016O19	--	--	--	--	--	--	--	--	--	--	--	--	--	--	--	--	--	--
comp350870_c0	26.3109	8.7407	1.5898	0.05559	810	0	--	--	--	--	--	--	--	--	--	--	--	--	--	--	--	--	--	--	PF09329	Primase zinc finger	GO:0006260	DNA replication	--	--	GO:0005634	nucleus	--	--
comp351481_c0	10.9629	2.44838	2.1627	0.096313	333	0	--	--	--	--	--	--	--	--	--	--	--	--	--	--	--	--	--	--	--	--	--	--	--	--	--	--	--	--
comp35187_c0	0	13.6986	#NAME?	0.066609	596	4.31527	218199321	EEC81748.1	683	2.36e-88	hypothetical protein OsI_25403 [Oryza sativa Indica Group]	50510084	AP004572.5	520	0	Oryza sativa Japonica Group genomic DNA, chromosome 7, PAC clone:P0668C05	--	--	--	--	Q9ZR02	190	1.55e-16	Calmodulin-like protein 6 OS=Arabidopsis thaliana GN=CML6 PE=2 SV=1	PF10591//PF13499//PF13405//PF13202//PF00036	Secreted protein acidic and rich in cysteine Ca binding region//EF-hand domain pair//EF-hand domain//EF hand//EF hand	GO:0007165	signal transduction	GO:0005509	calcium ion binding	GO:0005578//GO:0016023	proteinaceous extracellular matrix//cytoplasmic membrane-bounded vesicle	KOG0027	Calmodulin and related proteins (EF-Hand superfamily)
comp35473_c0	16.4443	3.42773	2.2623	0.034941	644	0	330919954	XP_003298829.1	298	2.36e-31	hypothetical protein PTT_09649 [Pyrenophora teres f. teres 0-1] >gi|311327800|gb|EFQ93075.1| hypothetical protein PTT_09649 [Pyrenophora teres f. teres 0-1]	--	--	--	--	--	--	--	--	--	--	--	--	--	PF01679	Proteolipid membrane potential modulator	--	--	--	--	GO:0016021	integral to membrane	KOG1773	Stress responsive protein
comp354763_c0	58.1033	19.7248	1.5586	0.0099076	2397	0	38326691	AAR17474.1	3377	0	catalase [Cochliobolus heterostrophus]	396500278	XM_003845635.1	386	0	Leptosphaeria maculans JN3 similar to catalase (LEMA_P009910.1) mRNA, complete cds	K03781	katE, CAT, catB, srpA	catalase	http://www.genome.jp/dbget-bin/www_bget?ko:K03781	Q877A8	2427	0	Catalase B OS=Aspergillus oryzae (strain ATCC 42149 / RIB 40) GN=catB PE=2 SV=1	PF00199	Catalase	GO:0006804//GO:0015947//GO:0006568//GO:0006979//GO:0055114//GO:0042744	peroxidase reaction//methane metabolic process//tryptophan metabolic process//response to oxidative stress//oxidation-reduction process//hydrogen peroxide catabolic process	GO:0020037//GO:0004096//GO:0046872	heme binding//catalase activity//metal ion binding	--	--	KOG0047	Catalase
comp35708_c0	3.28887	17.8242	-2.4382	0.089181	824	0.467442	--	--	--	--	--	21912485	AL606668.2	818	0	Oryza sativa genomic DNA, chromosome 4, BAC clone: OSJNBa0064G10, complete sequence	--	--	--	--	--	--	--	--	--	--	--	--	--	--	--	--	--	--
comp35770_c0	7.67403	0.979352	2.9701	0.09595	430	0	367055080	XP_003657918.1	357	2.15e-40	hypothetical protein THITE_2124134 [Thielavia terrestris NRRL 8126] >gi|347005184|gb|AEO71582.1| hypothetical protein THITE_2124134 [Thielavia terrestris NRRL 8126]	--	--	--	--	--	--	--	--	--	P06810	325	1.08e-36	Cytochrome c oxidase polypeptide 5, mitochondrial OS=Neurospora crassa (strain ATCC 24698 / 74-OR23-1A / CBS 708.71 / DSM 1257 / FGSC 987) GN=cya-4 PE=3 SV=2	PF02936	Cytochrome c oxidase subunit IV	GO:0006123//GO:0015992	mitochondrial electron transport, cytochrome c to oxygen//proton transport	GO:0004129	cytochrome-c oxidase activity	GO:0045277	respiratory chain complex IV	--	--
comp358277_c0	0	6.64121	#NAME?	0.044159	663	9.63946	--	--	--	--	--	46805838	AP004996.3	544	0	Oryza sativa Japonica Group genomic DNA, chromosome 2, PAC clone:P0027A02	--	--	--	--	--	--	--	--	PF01303	Egg lysin (Sperm-lysin)	GO:0007338	single fertilization	--	--	--	--	--	--
comp35939_c0	18.6369	6.36579	1.5498	0.090076	642	0	126275611	XP_001387106.1	248	4.33e-23	H/ACA small nucleolar RNP component GAR1 [Scheffersomyces stipitis CBS 6054] >gi|182647395|sp|A3GHP2.1|GAR1_PICST RecName: Full=H/ACA ribonucleoprotein complex subunit 1; AltName: Full=snoRNP protein GAR1 >gi|126212975|gb|EAZ63083.1| H/ACA small nucleolar RNP component GAR1 [Scheffersomyces stipitis CBS 6054]	--	--	--	--	--	K11128	GAR1, NOLA1	H/ACA ribonucleoprotein complex subunit 1	http://www.genome.jp/dbget-bin/www_bget?ko:K11128	A3GHP2	248	2.92e-24	H/ACA ribonucleoprotein complex subunit 1 OS=Scheffersomyces stipitis (strain ATCC 58785 / CBS 6054 / NBRC 10063 / NRRL Y-11545) GN=GAR1 PE=3 SV=1	PF04410	Gar1/Naf1 RNA binding region	GO:0001522//GO:0042254	pseudouridine synthesis//ribosome biogenesis	--	--	GO:0044424	intracellular part	KOG3262	H/ACA small nucleolar RNP component GAR1
comp35975_c0	25.2147	8.2541	1.6111	0.047732	1516	0	396476759	XP_003840113.1	1755	0	hypothetical protein LEMA_P108990.1 [Leptosphaeria maculans JN3] >gi|312216684|emb|CBX96634.1| hypothetical protein LEMA_P108990.1 [Leptosphaeria maculans JN3]	--	--	--	--	--	--	--	--	--	--	--	--	--	--	--	--	--	--	--	--	--	--	--
comp35983_c0	15.3481	3.35734	2.1927	0.048271	574	0	330934211	XP_003304459.1	327	1.28e-33	hypothetical protein PTT_17057 [Pyrenophora teres f. teres 0-1] >gi|311318903|gb|EFQ87440.1| hypothetical protein PTT_17057 [Pyrenophora teres f. teres 0-1]	--	--	--	--	--	--	--	--	--	--	--	--	--	PF01083	Cutinase	GO:0008152	metabolic process	GO:0016787	hydrolase activity	--	--	--	--
comp360487_c0	9.8666	0.979352	3.3327	0.039528	487	0	--	--	--	--	--	313496345	CP002290.1	484	0	Pseudomonas putida BIRD-1, complete genome	--	--	--	--	P95577	201	1.2e-18	Protein-export membrane protein SecG OS=Pseudomonas syringae pv. syringae (strain B728a) GN=secG PE=3 SV=1	PF03840	Preprotein translocase SecG subunit	GO:0009306//GO:0015031	protein secretion//protein transport	GO:0015450	P-P-bond-hydrolysis-driven protein transmembrane transporter activity	GO:0009941//GO:0016021	chloroplast envelope//integral to membrane	--	--
comp3608_c0	7.67403	0.489676	3.9701	0.052871	383	0	330922764	XP_003299971.1	565	1.18e-68	hypothetical protein PTT_11083 [Pyrenophora teres f. teres 0-1] >gi|311326133|gb|EFQ91934.1| hypothetical protein PTT_11083 [Pyrenophora teres f. teres 0-1]	--	--	--	--	--	--	--	--	--	P95134	131	2.1e-08	PGL/p-HBAD biosynthesis glycosyltransferase Rv2958c/MT3034 OS=Mycobacterium tuberculosis GN=Rv2958c PE=1 SV=1	PF04101//PF00201	Glycosyltransferase family 28 C-terminal domain//UDP-glucoronosyl and UDP-glucosyl transferase	GO:0005975//GO:0030259//GO:0008152	carbohydrate metabolic process//lipid glycosylation//metabolic process	GO:0030246//GO:0016758	carbohydrate binding//transferase activity, transferring hexosyl groups	--	--	KOG1192	UDP-glucuronosyl and UDP-glucosyl transferase
comp36099_c0	25.2147	10.1424	1.3139	0.093312	827	0	342890647	EGU89415.1	175	6.27e-12	hypothetical protein FOXB_00039 [Fusarium oxysporum Fo5176]	--	--	--	--	--	--	--	--	--	--	--	--	--	--	--	--	--	--	--	--	--	--	--
comp36183_c0	3.28887	19.0147	-2.5315	0.019354	996	33.5983	--	--	--	--	--	297596863	NM_001049679.2	996	0	Oryza sativa Japonica Group Os01g0505400 (Os01g0505400) mRNA, partial cds	--	--	--	--	--	--	--	--	--	--	--	--	--	--	--	--	--	--
comp36343_c0	7.67403	0.979352	2.9701	0.09595	406	0	--	--	--	--	--	--	--	--	--	--	--	--	--	--	--	--	--	--	--	--	--	--	--	--	--	--	--	--
comp36352_c0	48.2367	18.118	1.4127	0.070837	1430	0	189194071	XP_001933374.1	1882	0	ligninase H2 precursor [Pyrenophora tritici-repentis Pt-1C-BFP] >gi|187978938|gb|EDU45564.1| ligninase H2 precursor [Pyrenophora tritici-repentis Pt-1C-BFP]	--	--	--	--	--	--	--	--	--	P11543	335	2.6e-33	Ligninase LG5 OS=Phanerochaete chrysosporium GN=GLG5 PE=2 SV=1	PF00141	Peroxidase	GO:0006804//GO:0055114//GO:0006979	peroxidase reaction//oxidation-reduction process//response to oxidative stress	GO:0020037//GO:0004601	heme binding//peroxidase activity	--	--	--	--
comp3637_c1	8.77032	1.46903	2.5778	0.098634	508	0	328876219	EGG24582.1	599	6.8e-72	chaperonin containing TCP1 epsilon subunit [Dictyostelium fasciculatum]	167537815	XM_001750523.1	94	5.37e-40	Monosiga brevicollis MX1 predicted protein MONBRDRAFT_39210 mRNA, complete cds	K09497	CCT5	T-complex protein 1 subunit epsilon	http://www.genome.jp/dbget-bin/www_bget?ko:K09497	Q54TD3	572	3.25e-69	T-complex protein 1 subunit epsilon OS=Dictyostelium discoideum GN=cct5 PE=3 SV=1	PF00118//PF06437	TCP-1/cpn60 chaperonin family//IMP-specific 5'-nucleotidase	GO:0009117//GO:0006457//GO:0044267	nucleotide metabolic process//protein folding//cellular protein metabolic process	GO:0051082//GO:0005524//GO:0000287//GO:0016791	unfolded protein binding//ATP binding//magnesium ion binding//phosphatase activity	GO:0005737	cytoplasm	KOG0357	Chaperonin complex component, TCP-1 epsilon subunit (CCT5)
comp36573_c0	33.985	12.5204	1.4406	0.042839	941	0	66814024	XP_641191.1	926	1.18e-121	hypothetical protein DDB_G0280465 [Dictyostelium discoideum AX4] >gi|60469216|gb|EAL67211.1| hypothetical protein DDB_G0280465 [Dictyostelium discoideum AX4]	--	--	--	--	--	K00074	paaH, hbd, fadB, mmgB	3-hydroxybutyryl-CoA dehydrogenase	http://www.genome.jp/dbget-bin/www_bget?ko:K00074	P45856	755	4.22e-97	Probable 3-hydroxybutyryl-CoA dehydrogenase OS=Bacillus subtilis (strain 168) GN=mmgB PE=2 SV=1	PF03435//PF13292//PF06574//PF00070//PF02737//PF00725//PF01266//PF08241//PF02826//PF01210//PF01113//PF03446//PF02254	Saccharopine dehydrogenase//1-deoxy-D-xylulose-5-phosphate synthase//FAD synthetase//Pyridine nucleotide-disulphide oxidoreductase//3-hydroxyacyl-CoA dehydrogenase, NAD binding domain//3-hydroxyacyl-CoA dehydrogenase, C-terminal domain//FAD dependent oxidoreductase//Methyltransferase domain//D-isomer specific 2-hydroxyacid dehydrogenase, NAD binding domain//NAD-dependent glycerol-3-phosphate dehy…	GO:0008152//GO:0055114//GO:0006568//GO:0006552//GO:0006771//GO:0006633//GO:0009085//GO:0006098//GO:0006694//GO:0006574//GO:0006554//GO:0009231//GO:0006550//GO:0016114//GO:0019521//GO:0046168//GO:0006813//GO:0009089//GO:0006631//GO:0018874	metabolic process//oxidation-reduction process//tryptophan metabolic process//leucine catabolic process//riboflavin metabolic process//fatty acid biosynthetic process//lysine biosynthetic process//pentose-phosphate shunt//steroid biosynthetic process//valine catabolic process//lysine catabolic process//riboflavin biosynthetic process//isoleucine catabolic process//terpenoid biosynthetic process//…	GO:0008661//GO:0004616//GO:0051287//GO:0003857//GO:0016616//GO:0008168//GO:0008839//GO:0048037//GO:0050660//GO:0016491//GO:0003919	1-deoxy-D-xylulose-5-phosphate synthase activity//phosphogluconate dehydrogenase (decarboxylating) activity//NAD binding//3-hydroxyacyl-CoA dehydrogenase activity//oxidoreductase activity, acting on the CH-OH group of donors, NAD or NADP as acceptor//methyltransferase activity//4-hydroxy-tetrahydrodipicolinate reductase//cofactor binding//flavin adenine dinucleotide binding//oxidoreductase activi…	GO:0005737	cytoplasm	KOG2304	3-hydroxyacyl-CoA dehydrogenase
comp366440_c0	1.09629	9.71698	-3.1479	0.058223	446	2.77039	--	--	--	--	--	--	--	--	--	--	--	--	--	--	--	--	--	--	--	--	--	--	--	--	--	--	--	--
comp36885_c0	14.2518	3.42773	2.0558	0.066004	395	0	189198263	XP_001935469.1	250	1.02e-25	conserved hypothetical protein [Pyrenophora tritici-repentis Pt-1C-BFP] >gi|187981417|gb|EDU48043.1| conserved hypothetical protein [Pyrenophora tritici-repentis Pt-1C-BFP]	330906750	XM_003295537.1	131	1.11e-60	Pyrenophora teres f. teres 0-1 hypothetical protein, mRNA	--	--	--	--	--	--	--	--	PF05922	Peptidase inhibitor I9	GO:0043086	negative regulation of catalytic activity	GO:0004252//GO:0042802	serine-type endopeptidase activity//identical protein binding	--	--	--	--
comp368881_c0	0	10.9044	#NAME?	0.0081129	452	0	222631969	EEE64101.1	362	2.01e-39	hypothetical protein OsJ_18932 [Oryza sativa Japonica Group]	34365800	AC144737.2	449	0	Oryza sativa Japonica Group chromosome 5 clone OSJNBa0018K15, complete sequence	--	--	--	--	--	--	--	--	--	--	GO:0006355	regulation of transcription, DNA-dependent	GO:0043565//GO:0003700	sequence-specific DNA binding//sequence-specific DNA binding transcription factor activity	GO:0005667	transcription factor complex	--	--
comp369018_c0	14.2518	3.56545	1.999	0.088067	589	3.59698	--	--	--	--	--	51854413	AC132492.3	536	0	Oryza sativa Japonica Group chromosome 5 clone P0605G01, complete sequence	--	--	--	--	--	--	--	--	PF08037	Attractin family	GO:0019953//GO:0007165	sexual reproduction//signal transduction	GO:0000772	mating pheromone activity	GO:0005576	extracellular region	--	--
comp36980_c0	35.0813	14.0598	1.3191	0.069507	1474	0	189207449	XP_001940058.1	1618	0	reduced viability upon starvation protein 167 [Pyrenophora tritici-repentis Pt-1C-BFP] >gi|187976151|gb|EDU42777.1| reduced viability upon starvation protein 167 [Pyrenophora tritici-repentis Pt-1C-BFP]	46137064	XM_390224.1	155	2e-73	Gibberella zeae PH-1 hypothetical protein partial mRNA	--	--	--	--	O74352	761	3.26e-93	Protein hob1 OS=Schizosaccharomyces pombe (strain 972 / ATCC 24843) GN=hob1 PE=1 SV=1	PF07851//PF03114//PF00018	TMPIT-like protein//BAR domain//SH3 domain	--	--	GO:0019904//GO:0005515	protein domain specific binding//protein binding	GO:0016021//GO:0005737	integral to membrane//cytoplasm	KOG3771	Amphiphysin
comp37014_c0	2.19258	12.095	-2.4637	0.069323	695	8.37969	--	--	--	--	--	47716497	AP003609.2	695	0	Oryza sativa Japonica Group genomic DNA, chromosome 6, PAC clone:P0012B02	--	--	--	--	--	--	--	--	--	--	--	--	--	--	--	--	--	--
comp37079_c0	32.8887	9.79352	1.7477	0.018451	1183	0	342887425	EGU86923.1	1266	2.26e-166	hypothetical protein FOXB_02530 [Fusarium oxysporum Fo5176]	--	--	--	--	--	--	--	--	--	--	--	--	--	--	--	--	--	--	--	--	--	--	--
comp37124_c0	17.5406	4.89676	1.8408	0.060648	554	0	169626307	XP_001806554.1	226	1.05e-20	hypothetical protein SNOG_16438 [Phaeosphaeria nodorum SN15] >gi|111055016|gb|EAT76136.1| hypothetical protein SNOG_16438 [Phaeosphaeria nodorum SN15]	--	--	--	--	--	--	--	--	--	--	--	--	--	--	--	--	--	--	--	--	--	--	--
comp37129_c0	30.6961	81.5767	-1.4101	0.093359	1277	64.3522	115478028	NP_001062609.1	1113	5.12e-149	Os09g0126600 [Oryza sativa Japonica Group] >gi|47848514|dbj|BAD22367.1| unknown protein [Oryza sativa Japonica Group] >gi|47848598|dbj|BAD22448.1| unknown protein [Oryza sativa Japonica Group] >gi|113630842|dbj|BAF24523.1| Os09g0126600 [Oryza sativa Japonica Group] >gi|125562801|gb|EAZ08181.1| hypothetical protein OsI_30442 [Oryza sativa Indica Group] >gi|125604775|gb|EAZ43811.1| hypothetical pro…	50726684	AP005725.4	1228	0	Oryza sativa Japonica Group genomic DNA, chromosome 9, BAC clone:OSJNBa0025H18	--	--	--	--	--	--	--	--	--	--	--	--	--	--	--	--	--	--
comp37171_c0	115.11	36.7257	1.6482	0.017603	1856	0	330907139	XP_003295721.1	2206	0	hypothetical protein PTT_02477 [Pyrenophora teres f. teres 0-1] >gi|311332760|gb|EFQ96184.1| hypothetical protein PTT_02477 [Pyrenophora teres f. teres 0-1]	--	--	--	--	--	--	--	--	--	P07921	361	3.39e-35	Lactose permease OS=Kluyveromyces lactis (strain ATCC 8585 / CBS 2359 / DSM 70799 / NBRC 1267 / NRRL Y-1140 / WM37) GN=LAC12 PE=3 SV=1	PF06180//PF01306//PF07690//PF00083//PF00126	Cobalt chelatase (CbiK)//LacY proton/sugar symporter//Major Facilitator Superfamily//Sugar (and other) transporter//Bacterial regulatory helix-turn-helix protein, lysR family	GO:0006810//GO:0006783//GO:0055085//GO:0006355//GO:0019251	transport//heme biosynthetic process//transmembrane transport//regulation of transcription, DNA-dependent//anaerobic cobalamin biosynthetic process	GO:0003700//GO:0022891//GO:0022857//GO:0016852	sequence-specific DNA binding transcription factor activity//substrate-specific transmembrane transporter activity//transmembrane transporter activity//sirohydrochlorin cobaltochelatase activity	GO:0016021//GO:0016020//GO:0005667	integral to membrane//membrane//transcription factor complex	KOG0254	Predicted transporter (major facilitator superfamily)
comp37348_c0	28.5035	64.4565	-1.1772	0.046141	582	66.7855	--	--	--	--	--	297724446	NM_001187658.1	375	0	Oryza sativa Japonica Group Os06g0135000 (Os06g0135000) mRNA, partial cds	--	--	--	--	--	--	--	--	--	--	--	--	--	--	--	--	--	--
comp373585_c0	38.3701	10.7729	1.8326	0.0096782	957	0	320167546	EFW44445.1	363	3.52e-38	hypothetical protein CAOG_02470 [Capsaspora owczarzaki ATCC 30864]	--	--	--	--	--	K01166	E3.1.27.1	ribonuclease T2	http://www.genome.jp/dbget-bin/www_bget?ko:K01166	Q7M456	342	1.39e-36	Ribonuclease Oy OS=Crassostrea gigas PE=1 SV=1	PF00445	Ribonuclease T2 family	--	--	GO:0033897//GO:0003723	ribonuclease T2 activity//RNA binding	--	--	--	--
comp37363_c1	2.19258	11.6053	-2.4041	0.080045	338	8.59628	--	--	--	--	--	258644579	AP009088.1	338	7.95e-176	Oryza sativa Indica Group DNA, chromosome 8, BAC clone: K0116D04	--	--	--	--	--	--	--	--	PF01825	Latrophilin/CL-1-like GPS domain	GO:0007218	neuropeptide signaling pathway	--	--	GO:0016020	membrane	--	--
comp37423_c0	0	5.17219	#NAME?	0.094606	504	7.30225	--	--	--	--	--	46390646	AP005319.3	501	0	Oryza sativa Japonica Group genomic DNA, chromosome 2, PAC clone:P0643A10	--	--	--	--	--	--	--	--	--	--	--	--	--	--	--	--	--	--
comp374633_c0	0	9.22731	#NAME?	0.012046	676	5.1076	--	--	--	--	--	15004914	AP003282.2	676	0	Oryza sativa Japonica Group genomic DNA, chromosome 1, PAC clone:P0583G08	--	--	--	--	--	--	--	--	--	--	--	--	--	--	--	--	--	--
comp37475_c0	16.4443	4.89676	1.7477	0.079933	775	0	342875436	EGU77203.1	1188	1.98e-158	hypothetical protein FOXB_12280 [Fusarium oxysporum Fo5176]	302885317	XM_003041505.1	432	0	Nectria haematococca mpVI 77-13-4 hypothetical protein, mRNA	K08139	HXT	MFS transporter, SP family, sugar:H+ symporter	http://www.genome.jp/dbget-bin/www_bget?ko:K08139	P10870	448	7.69e-49	High-affinity glucose transporter SNF3 OS=Saccharomyces cerevisiae (strain ATCC 204508 / S288c) GN=SNF3 PE=1 SV=3	PF07690//PF00083	Major Facilitator Superfamily//Sugar (and other) transporter	GO:0055085	transmembrane transport	GO:0022857//GO:0022891	transmembrane transporter activity//substrate-specific transmembrane transporter activity	GO:0016021	integral to membrane	KOG0254	Predicted transporter (major facilitator superfamily)
comp3750_c0	7.67403	0.419283	4.194	0.053439	594	1.40233	125530974	EAY77539.1	905	8.43e-112	hypothetical protein OsI_32579 [Oryza sativa Indica Group]	19848323	AC116601.1	591	0	Oryza sativa Japonica Group chromosome 10 clone OSJNAa0079B05, complete sequence	--	--	--	--	Q8VZG8	274	5.88e-26	Probable LRR receptor-like serine/threonine-protein kinase At4g08850 OS=Arabidopsis thaliana GN=At4g08850 PE=1 SV=3	PF00560	Leucine Rich Repeat	GO:0006468	protein phosphorylation	GO:0004713//GO:0005524//GO:0005515	protein tyrosine kinase activity//ATP binding//protein binding	--	--	--	--
comp37526_c0	0	7.339	#NAME?	0.057928	583	0	--	--	--	--	--	15408667	AP003207.3	575	0	Oryza sativa Japonica Group genomic DNA, chromosome 1, BAC clone:B1157F09	--	--	--	--	--	--	--	--	--	--	--	--	--	--	--	--	--	--
comp37585_c0	15.3481	4.33669	1.8234	0.083567	934	0	189197051	XP_001934863.1	643	8.17e-77	conserved hypothetical protein [Pyrenophora tritici-repentis Pt-1C-BFP] >gi|187980811|gb|EDU47437.1| conserved hypothetical protein [Pyrenophora tritici-repentis Pt-1C-BFP]	330906612	XM_003295488.1	228	3.3e-114	Pyrenophora teres f. teres 0-1 hypothetical protein, mRNA	--	--	--	--	O42882	156	1.84e-10	Uncharacterized protein C8E11.05c OS=Schizosaccharomyces pombe (strain 972 / ATCC 24843) GN=SPAC8E11.05c PE=2 SV=1	PF02535	ZIP Zinc transporter	GO:0055085//GO:0030001	transmembrane transport//metal ion transport	GO:0046873	metal ion transmembrane transporter activity	GO:0016020	membrane	--	--
comp37588_c0	16.4443	1.9587	3.0696	0.010101	434	0	--	--	--	--	--	294831579	BR000838.1	434	0	TPA_exp: Oryza sativa Japonica Group OsPIN9 gene for auxin efflux carrier, complete cds	--	--	--	--	--	--	--	--	--	--	--	--	--	--	--	--	--	--
comp37613_c0	37.2738	16.9244	1.1391	0.092028	1619	0.575737	--	--	--	--	--	--	--	--	--	--	--	--	--	--	--	--	--	--	PF00515//PF00211//PF13181//PF13176	Tetratricopeptide repeat//Adenylate and Guanylate cyclase catalytic domain//Tetratricopeptide repeat//Tetratricopeptide repeat	GO:0035556//GO:0009190	intracellular signal transduction//cyclic nucleotide biosynthetic process	GO:0005515//GO:0016849	protein binding//phosphorus-oxygen lyase activity	--	--	--	--
comp37629_c0	73.4514	24.4838	1.585	0.027445	596	0	326524259	BAK00513.1	296	1.27e-30	predicted protein [Hordeum vulgare subsp. vulgare]	--	--	--	--	--	K02896	RP-L24e, RPL24	large subunit ribosomal protein L24e	http://www.genome.jp/dbget-bin/www_bget?ko:K02896	P83732	284	5.45e-30	60S ribosomal protein L24 OS=Rattus norvegicus GN=Rpl24 PE=1 SV=1	PF01499	Herpesvirus UL25 family	GO:0019072	viral genome packaging	--	--	GO:0042025	host cell nucleus	KOG1722	60s ribosomal protein L24
comp37742_c0	17.5406	5.87611	1.5778	0.094716	509	0	342880846	EGU81864.1	620	3.31e-80	hypothetical protein FOXB_07659 [Fusarium oxysporum Fo5176]	410982697	XM_003997636.1	54	9.27e-18	PREDICTED: Felis catus small nuclear ribonucleoprotein D2 polypeptide 16.5kDa, transcript variant 2 (SNRPD2), mRNA	K11096	SNRPD2, SMD2	small nuclear ribonucleoprotein D2	http://www.genome.jp/dbget-bin/www_bget?ko:K11096	O14036	429	1.3e-52	Small nuclear ribonucleoprotein Sm D2 OS=Schizosaccharomyces pombe (strain 972 / ATCC 24843) GN=smd2 PE=1 SV=1	--	--	--	--	--	--	--	--	KOG3459	Small nuclear ribonucleoprotein (snRNP) Sm core protein
comp37817_c1	27.4072	6.36579	2.1061	0.011773	839	0	408390878	EKJ70263.1	670	1.63e-83	hypothetical protein FPSE_09480 [Fusarium pseudograminearum CS3096]	--	--	--	--	--	--	--	--	--	C8ZI10	259	2.66e-24	Sphingoid long-chain base transporter RSB1 OS=Saccharomyces cerevisiae (strain Lalvin EC1118 / Prise de mousse) GN=RSB1 PE=3 SV=1	PF04923//PF04479	Ninjurin//RTA1 like protein	GO:0006950//GO:0007155//GO:0042246	response to stress//cell adhesion//tissue regeneration	--	--	GO:0016021	integral to membrane	--	--
comp37841_c0	17.5406	5.87611	1.5778	0.094716	415	0	290981438	XP_002673437.1	659	1.28e-86	predicted protein [Naegleria gruberi] >gi|284087021|gb|EFC40693.1| predicted protein [Naegleria gruberi]	290981437	XM_002673391.1	354	0	Naegleria gruberi predicted protein, mRNA	K12845	SNU13, NHP2L	U4/U6 small nuclear ribonucleoprotein SNU13	http://www.genome.jp/dbget-bin/www_bget?ko:K12845	Q5XH16	443	4.77e-55	NHP2-like protein 1 OS=Xenopus laevis GN=nhp2l1 PE=2 SV=1	PF12297	Ellis van Creveld protein 2 like protein	GO:0042254//GO:0007224	ribosome biogenesis//smoothened signaling pathway	GO:0003723	RNA binding	GO:0030529//GO:0005730	ribonucleoprotein complex//nucleolus	KOG3387	60S ribosomal protein 15.5kD/SNU13, NHP2/L7A family (includes ribonuclease P subunit p38), involved in splicing
comp378632_c0	1.09629	11.6757	-3.4128	0.029092	559	0	108707661	ABF95456.1	270	1.21e-24	Multicopper oxidase family protein, expressed [Oryza sativa Japonica Group]	32306548	AC137931.3	553	0	Oryza sativa Japonica Group chromosome 3 clone OSJNBa0039F10, complete sequence	--	--	--	--	--	--	--	--	--	--	--	--	--	--	--	--	--	--
comp37870_c0	15.3481	4.40708	1.8002	0.083356	437	0	--	--	--	--	--	--	--	--	--	--	--	--	--	--	--	--	--	--	PF06754	Phosphonate metabolism protein PhnG	GO:0015716//GO:0019634	organic phosphonate transport//organic phosphonate metabolic process	--	--	--	--	--	--
comp3803_c0	7.67403	0.489676	3.9701	0.052871	499	0	342875319	EGU77115.1	559	4.25e-64	hypothetical protein FOXB_12366 [Fusarium oxysporum Fo5176]	--	--	--	--	--	--	--	--	--	--	--	--	--	--	--	--	--	--	--	--	--	--	--
comp382070_c0	10.9629	2.44838	2.1627	0.096313	346	0	--	--	--	--	--	--	--	--	--	--	--	--	--	--	--	--	--	--	--	--	--	--	--	--	--	--	--	--
comp38215_c0	2.19258	14.3995	-2.7153	0.049325	908	2.91295	--	--	--	--	--	42409469	AP004666.4	899	0	Oryza sativa Japonica Group genomic DNA, chromosome 8, PAC clone:P0431A03	--	--	--	--	--	--	--	--	PF08046	IlvGEDA operon leader peptide	GO:0009082	branched-chain amino acid biosynthetic process	--	--	--	--	--	--
comp38289_c0	14.2518	2.79727	2.349	0.048629	500	0	395514850	XP_003761624.1	618	2.26e-79	PREDICTED: protein BUD31 homolog, partial [Sarcophilus harrisii]	16197745	AJ416503.1	42	4.26e-11	Pleurotus ostreatus partial mRNA for putative G10 protein homolog (pG10 gene)	K12873	BUD31, G10	bud site selection protein 31	http://www.genome.jp/dbget-bin/www_bget?ko:K12873	Q962X9	614	3.71e-80	Protein BUD31 homolog OS=Branchiostoma belcheri PE=2 SV=1	PF01125	G10 protein	--	--	--	--	GO:0005634	nucleus	KOG3404	G10 protein/predicted nuclear transcription regulator
comp38407_c0	26.3109	10.2128	1.3653	0.076454	1183	0	--	--	--	--	--	19033428	AC113335.1	1134	0	Genomic sequence for Oryza sativa (japonica cultivar-group) cultivar Nipponbare clone OJ1003C07, from chromosome 10, complete sequence	--	--	--	--	--	--	--	--	--	--	--	--	--	--	--	--	--	--
comp38435_c0	24.1184	7.62364	1.6616	0.04957	1085	0.467442	281207006	EFA81190.1	771	5.11e-91	WD-40 repeat-containing protein [Polysphondylium pallidum PN500]	--	--	--	--	--	--	--	--	--	Q55E54	720	1.14e-84	Coronin-B OS=Dictyostelium discoideum GN=corB PE=1 SV=1	PF00400	WD domain, G-beta repeat	--	--	GO:0005515	protein binding	--	--	KOG0303	Actin-binding protein Coronin, contains WD40 repeats
comp38476_c0	16.4443	4.89676	1.7477	0.079933	943	0	342872758	EGU75054.1	922	5.83e-121	hypothetical protein FOXB_14429 [Fusarium oxysporum Fo5176]	--	--	--	--	--	--	--	--	--	--	--	--	--	PF05669	SOH1	GO:0006355	regulation of transcription, DNA-dependent	GO:0001104	RNA polymerase II transcription cofactor activity	GO:0016592	mediator complex	--	--
comp38546_c0	3.28887	14.3995	-2.1304	0.084503	511	11.1158	--	--	--	--	--	57164410	AC134236.4	511	0	Oryza sativa Japonica Group chromosome 3 clone OSJNBa0056G13, complete sequence	--	--	--	--	--	--	--	--	--	--	--	--	--	--	--	--	--	--
comp38555_c0	29.5998	12.1011	1.2904	0.077221	1770	0	330905891	XP_003295276.1	1553	0	hypothetical protein PTT_00181 [Pyrenophora teres f. teres 0-1] >gi|311333560|gb|EFQ96626.1| hypothetical protein PTT_00181 [Pyrenophora teres f. teres 0-1]	--	--	--	--	--	--	--	--	--	--	--	--	--	PF08241//PF01728//PF02390//PF05175//PF01209//PF06325//PF02353	Methyltransferase domain//FtsJ-like methyltransferase//Putative methyltransferase//Methyltransferase small domain//ubiE/COQ5 methyltransferase family//Ribosomal protein L11 methyltransferase (PrmA)//Mycolic acid cyclopropane synthetase	GO:0008152//GO:0006400//GO:0006479//GO:0009451//GO:0032259//GO:0008610//GO:0008033	metabolic process//tRNA modification//protein methylation//RNA modification//methylation//lipid biosynthetic process//tRNA processing	GO:0008176//GO:0008276//GO:0008168	tRNA (guanine-N7-)-methyltransferase activity//protein methyltransferase activity//methyltransferase activity	GO:0005737	cytoplasm	--	--
comp38589_c0	17.5406	3.91741	2.1627	0.035068	837	0	330924320	XP_003300594.1	864	1.75e-105	hypothetical protein PTT_11878 [Pyrenophora teres f. teres 0-1] >gi|311325198|gb|EFQ91309.1| hypothetical protein PTT_11878 [Pyrenophora teres f. teres 0-1]	396490665	XM_003843342.1	124	1.91e-56	Leptosphaeria maculans JN3 similar to DUF221 domain-containing protein (LEMA_P075000.1) mRNA, complete cds	--	--	--	--	--	--	--	--	PF04135	Nucleolar RNA-binding protein, Nop10p family	GO:0001522//GO:0042254	pseudouridine synthesis//ribosome biogenesis	GO:0030515	snoRNA binding	GO:0072588	box H/ACA RNP complex	--	--
comp38820_c0	18.6369	5.31604	1.8097	0.05882	932	0	340371405	XP_003384236.1	1316	6.61e-179	PREDICTED: methionine aminopeptidase 2-like [Amphimedon queenslandica]	449677227	XM_002169821.2	152	5.82e-72	PREDICTED: Hydra magnipapillata methionine aminopeptidase 2-like (LOC100199352), partial mRNA	K01265	E3.4.11.18, map	methionyl aminopeptidase	http://www.genome.jp/dbget-bin/www_bget?ko:K01265	Q56Y85	1288	1.33e-175	Methionine aminopeptidase 2B OS=Arabidopsis thaliana GN=MAP2B PE=2 SV=2	--	--	--	--	--	--	--	--	KOG2775	Metallopeptidase
comp38920_c0	0	5.59454	#NAME?	0.080397	529	6.15078	--	--	--	--	--	51491515	AC119288.4	518	0	Oryza sativa Japonica Group chromosome 5 clone OSJNBa0017J22, complete sequence	--	--	--	--	--	--	--	--	PF00178	Ets-domain	GO:0006355	regulation of transcription, DNA-dependent	GO:0003700//GO:0043565	sequence-specific DNA binding transcription factor activity//sequence-specific DNA binding	GO:0005667	transcription factor complex	--	--
comp38929_c0	9.8666	1.39864	2.8185	0.066426	403	0	297723365	NP_001174046.1	210	6.39e-19	Os04g0564400 [Oryza sativa Japonica Group] >gi|255675692|dbj|BAH92774.1| Os04g0564400 [Oryza sativa Japonica Group]	32488577	AL606628.3	397	0	Oryza sativa genomic DNA, chromosome 4, BAC clone: OSJNBa0017B10, complete sequence	--	--	--	--	--	--	--	--	--	--	--	--	--	--	--	--	--	--
comp38988_c0	10.9629	2.44838	2.1627	0.096313	579	0	115403019	XP_001217586.1	764	4.12e-97	dihydrolipoyllysine-residue succinyltransferase component of 2-oxoglutarate dehydrogenase complex, mitochondrial precursor [Aspergillus terreus NIH2624] >gi|114189432|gb|EAU31132.1| dihydrolipoyllysine-residue succinyltransferase component of 2-oxoglutarate dehydrogenase complex, mitochondrial precursor [Aspergillus terreus NIH2624]	189194550	XM_001933579.1	251	3.27e-127	Pyrenophora tritici-repentis Pt-1C-BFP dihydrolipoamide succinyltransferase, mRNA	K00658	DLST, sucB	2-oxoglutarate dehydrogenase E2 component (dihydrolipoamide succinyltransferase)	http://www.genome.jp/dbget-bin/www_bget?ko:K00658	O94681	616	4.62e-76	Probable dihydrolipoyllysine-residue succinyltransferase component of 2-oxoglutarate dehydrogenase complex, mitochondrial OS=Schizosaccharomyces pombe (strain 972 / ATCC 24843) GN=kgd2 PE=2 SV=1	PF00198	2-oxoacid dehydrogenases acyltransferase (catalytic domain)	GO:0008152//GO:0000002//GO:0006099//GO:0006554//GO:0006103//GO:0042967	metabolic process//mitochondrial genome maintenance//tricarboxylic acid cycle//lysine catabolic process//2-oxoglutarate metabolic process//acyl-carrier-protein biosynthetic process	GO:0016746//GO:0004149	transferase activity, transferring acyl groups//dihydrolipoyllysine-residue succinyltransferase activity	GO:0009353//GO:0042645	mitochondrial oxoglutarate dehydrogenase complex//mitochondrial nucleoid	KOG0559	Dihydrolipoamide succinyltransferase (2-oxoglutarate dehydrogenase, E2 subunit)
comp3902_c1	6.57774	0.489676	3.7477	0.087176	340	0	--	--	--	--	--	--	--	--	--	--	--	--	--	--	--	--	--	--	--	--	--	--	--	--	--	--	--	--
comp39308_c0	5.48145	0	Inf	0.064616	305	0	342890410	EGU89228.1	279	6.85e-27	hypothetical protein FOXB_00181 [Fusarium oxysporum Fo5176]	46108731	XM_381424.1	125	1.81e-57	Gibberella zeae PH-1 hypothetical protein partial mRNA	--	--	--	--	--	--	--	--	--	--	GO:0006544//GO:0006435//GO:0006563//GO:0006566	glycine metabolic process//threonyl-tRNA aminoacylation//L-serine metabolic process//threonine metabolic process	GO:0005524//GO:0004829	ATP binding//threonine-tRNA ligase activity	GO:0005737	cytoplasm	--	--
comp393174_c0	0	5.87304	#NAME?	0.066994	487	5.79163	--	--	--	--	--	42409493	AP004707.4	472	0	Oryza sativa Japonica Group genomic DNA, chromosome 8, PAC clone:P0690E03	--	--	--	--	--	--	--	--	--	--	--	--	--	--	--	--	--	--
comp39369_c1	5.48145	19.2932	-1.8155	0.063418	2256	34.9951	38175525	BAC98525.2	2294	0	putative disease-resistant protein [Oryza sativa Japonica Group] >gi|215717081|dbj|BAG95444.1| unnamed protein product [Oryza sativa Japonica Group]	115476285	NM_001068274.1	1911	0	Oryza sativa Japonica Group Os08g0396700 (Os08g0396700) mRNA, partial cds	--	--	--	--	--	--	--	--	PF07649	C1-like domain	GO:0055114	oxidation-reduction process	GO:0008270//GO:0047134//GO:0043531	zinc ion binding//protein-disulfide reductase activity//ADP binding	--	--	--	--
comp39431_c0	0	5.31297	#NAME?	0.08668	353	0	--	--	--	--	--	51535506	AP003568.3	353	0	Oryza sativa Japonica Group genomic DNA, chromosome 6, PAC clone:P0017B12	--	--	--	--	--	--	--	--	--	--	--	--	--	--	--	--	--	--
comp39574_c0	15.3481	4.33669	1.8234	0.083567	1151	0	189196698	XP_001934687.1	720	4.63e-85	conserved hypothetical protein [Pyrenophora tritici-repentis Pt-1C-BFP] >gi|187980566|gb|EDU47192.1| conserved hypothetical protein [Pyrenophora tritici-repentis Pt-1C-BFP]	--	--	--	--	--	--	--	--	--	--	--	--	--	--	--	--	--	--	--	--	--	--	--
comp39722_c0	9.8666	1.46903	2.7477	0.065999	537	0	328867890	EGG16271.1	326	1.89e-35	actin binding protein [Dictyostelium fasciculatum]	--	--	--	--	--	--	--	--	--	P34121	268	4.75e-28	Coactosin OS=Dictyostelium discoideum GN=coaA PE=1 SV=1	PF00241	Cofilin/tropomyosin-type actin-binding protein	--	--	GO:0003779	actin binding	GO:0005622	intracellular	KOG3655	Drebrins and related actin binding proteins
comp39935_c0	0	5.38336	#NAME?	0.085038	660	6.72651	--	--	--	--	--	20521378	AP003413.3	660	0	Oryza sativa Japonica Group genomic DNA, chromosome 1, BAC clone:B1151A10	--	--	--	--	--	--	--	--	--	--	--	--	--	--	--	--	--	--
comp399483_c0	0	5.17219	#NAME?	0.094606	464	3.48868	--	--	--	--	--	41052843	AP004161.3	464	0	Oryza sativa Japonica Group genomic DNA, chromosome 2, BAC clone:OJ1311_H06	--	--	--	--	--	--	--	--	--	--	--	--	--	--	--	--	--	--
comp39983_c0	6.57774	0.489676	3.7477	0.087176	277	0	342881731	EGU82563.1	392	2.02e-44	hypothetical protein FOXB_06929 [Fusarium oxysporum Fo5176]	--	--	--	--	--	--	--	--	--	--	--	--	--	PF02037	SAP domain	--	--	GO:0003676	nucleic acid binding	--	--	--	--
comp40025_c0	7.67403	0.489676	3.9701	0.052871	271	5.57504	--	--	--	--	--	116309304	CR855094.1	268	5.08e-137	Oryza sativa genomic DNA, chromosome 4, BAC clone: B0222C05, complete sequence	--	--	--	--	--	--	--	--	--	--	--	--	--	--	--	--	--	--
comp40156_c0	18.6369	5.80572	1.6826	0.073551	1064	0	260806547	XP_002598145.1	788	4.82e-99	hypothetical protein BRAFLDRAFT_123289 [Branchiostoma floridae] >gi|229283417|gb|EEN54157.1| hypothetical protein BRAFLDRAFT_123289 [Branchiostoma floridae]	--	--	--	--	--	K05864	PPID, CYPD	peptidyl-prolyl isomerase D	http://www.genome.jp/dbget-bin/www_bget?ko:K05864	P26882	776	1.69e-98	Peptidyl-prolyl cis-trans isomerase D OS=Bos taurus GN=PPID PE=1 SV=6	PF00515//PF13174//PF13176//PF00160//PF13181	Tetratricopeptide repeat//Tetratricopeptide repeat//Tetratricopeptide repeat//Cyclophilin type peptidyl-prolyl cis-trans isomerase/CLD//Tetratricopeptide repeat	GO:0006457	protein folding	GO:0005515//GO:0003755	protein binding//peptidyl-prolyl cis-trans isomerase activity	--	--	KOG0546	HSP90 co-chaperone CPR7/Cyclophilin
comp40191_c0	35.0813	7.34514	2.2558	0.0035048	1340	0	189206824	XP_001939746.1	1752	0	beta-glucosidase 1 precursor [Pyrenophora tritici-repentis Pt-1C-BFP] >gi|187975839|gb|EDU42465.1| beta-glucosidase 1 precursor [Pyrenophora tritici-repentis Pt-1C-BFP]	--	--	--	--	--	--	--	--	--	Q4WGT3	1275	3.5e-167	Probable beta-glucosidase L OS=Neosartorya fumigata (strain ATCC MYA-4609 / Af293 / CBS 101355 / FGSC A1100) GN=bglL PE=3 SV=1	PF01915//PF06821//PF00933	Glycosyl hydrolase family 3 C-terminal domain//Serine hydrolase//Glycosyl hydrolase family 3 N terminal domain	GO:0005975	carbohydrate metabolic process	GO:0016787//GO:0004553	hydrolase activity//hydrolase activity, hydrolyzing O-glycosyl compounds	--	--	--	--
comp40282_c0	0	5.73225	#NAME?	0.069595	419	3.12954	--	--	--	--	--	51091389	AP005570.3	416	0	Oryza sativa Japonica Group genomic DNA, chromosome 9, BAC clone:OJ1344_B01	--	--	--	--	--	--	--	--	--	--	--	--	--	--	--	--	--	--
comp40329_c0	10.9629	2.37799	2.2048	0.096717	315	0	--	--	--	--	--	--	--	--	--	--	--	--	--	--	--	--	--	--	--	--	--	--	--	--	--	--	--	--
comp40374_c0	12.0592	1.9587	2.6222	0.046518	568	0	330916630	XP_003297500.1	354	1.39e-35	hypothetical protein PTT_07918 [Pyrenophora teres f. teres 0-1] >gi|311329833|gb|EFQ94442.1| hypothetical protein PTT_07918 [Pyrenophora teres f. teres 0-1]	--	--	--	--	--	K08257	E3.2.1.101	mannan endo-1,6-alpha-mannosidase	http://www.genome.jp/dbget-bin/www_bget?ko:K08257	Q75DG6	173	2.83e-13	Mannan endo-1,6-alpha-mannosidase DCW1 OS=Ashbya gossypii (strain ATCC 10895 / CBS 109.51 / FGSC 9923 / NRRL Y-1056) GN=DCW1 PE=3 SV=2	PF08088	Conotoxin I-superfamily	GO:0009405//GO:0008152	pathogenesis//metabolic process	GO:0016874	ligase activity	GO:0005576	extracellular region	--	--
comp404541_c0	6.57774	19.7859	-1.5888	0.097879	1884	28.6675	222622906	EEE57038.1	217	1.13e-16	hypothetical protein OsJ_06822 [Oryza sativa Japonica Group]	48716762	AP005630.3	1863	0	Oryza sativa Japonica Group genomic DNA, chromosome 2, BAC clone:OSJNBb0021C10	--	--	--	--	--	--	--	--	--	--	GO:0006355	regulation of transcription, DNA-dependent	GO:0003700//GO:0003677	sequence-specific DNA binding transcription factor activity//DNA binding	GO:0005634//GO:0005667	nucleus//transcription factor complex	--	--
comp40508_c0	18.6369	4.19591	2.1511	0.035265	491	1.15147	222637308	EEE67440.1	294	1.89e-28	hypothetical protein OsJ_24804 [Oryza sativa Japonica Group]	33146764	AP003981.3	467	0	Oryza sativa Japonica Group genomic DNA, chromosome 7, BAC clone:OJ1019_E02	--	--	--	--	Q9LXA5	142	2.39e-09	L-type lectin-domain containing receptor kinase IX.1 OS=Arabidopsis thaliana GN=LECRK91 PE=2 SV=1	--	--	GO:0006468//GO:0009069//GO:0016310	protein phosphorylation//serine family amino acid metabolic process//phosphorylation	GO:0005524//GO:0030246//GO:0004674	ATP binding//carbohydrate binding//protein serine/threonine kinase activity	--	--	--	--
comp40643_c1	0	6.22193	#NAME?	0.054878	741	4.89101	--	--	--	--	--	49387501	AP002485.2	729	0	Oryza sativa Japonica Group genomic DNA, chromosome 2, BAC clone:P0491E01	--	--	--	--	--	--	--	--	PF03999	Microtubule associated protein (MAP65/ASE1 family)	GO:0000226//GO:0000910	microtubule cytoskeleton organization//cytokinesis	GO:0008017	microtubule binding	GO:0045298	tubulin complex	--	--
comp40692_c0	7.67403	0.979352	2.9701	0.09595	306	0	297805750	XP_002870759.1	200	1.69e-18	hypothetical protein ARALYDRAFT_494010 [Arabidopsis lyrata subsp. lyrata] >gi|297316595|gb|EFH47018.1| hypothetical protein ARALYDRAFT_494010 [Arabidopsis lyrata subsp. lyrata]	--	--	--	--	--	--	--	--	--	Q6INF3	159	2.8e-13	39S ribosomal protein L41-B, mitochondrial OS=Xenopus laevis GN=mrpl41-b PE=2 SV=1	--	--	--	--	--	--	--	--	KOG4756	Mitochondrial ribosomal protein L27
comp40693_c0	27.4072	55.5812	-1.02	0.095858	1159	22.6936	38343986	CAD40452.2	1038	2.9e-124	OSJNBa0041M21.10 [Oryza sativa Japonica Group] >gi|38343994|emb|CAD40359.2| OSJNBa0093P23.5 [Oryza sativa Japonica Group]	20451727	AL731622.1	1001	0	Oryza sativa genomic DNA, chromosome 4, BAC clone: OSJNBa0093P23, complete sequence	--	--	--	--	--	--	--	--	--	--	GO:0006278	RNA-dependent DNA replication	GO:0003723//GO:0008270//GO:0003964	RNA binding//zinc ion binding//RNA-directed DNA polymerase activity	--	--	--	--
comp40759_c0	33.985	11.4003	1.5758	0.031317	1109	0	330913590	XP_003296309.1	1251	4.87e-170	hypothetical protein PTT_05978 [Pyrenophora teres f. teres 0-1] >gi|311331633|gb|EFQ95584.1| hypothetical protein PTT_05978 [Pyrenophora teres f. teres 0-1]	189198593	XM_001935599.1	218	1.43e-108	Pyrenophora tritici-repentis Pt-1C-BFP acetylxylan esterase 1 precursor, mRNA	--	--	--	--	A1DBP9	1074	2.55e-143	Probable acetylxylan esterase A OS=Neosartorya fischeri (strain ATCC 1020 / DSM 3700 / FGSC A1164 / NRRL 181) GN=axeA PE=3 SV=1	PF02230//PF07859//PF00326	Phospholipase/Carboxylesterase//alpha/beta hydrolase fold//Prolyl oligopeptidase family	GO:0008152//GO:0006508	metabolic process//proteolysis	GO:0008236//GO:0016787	serine-type peptidase activity//hydrolase activity	GO:0005576	extracellular region	--	--
comp408340_c0	0	5.94343	#NAME?	0.065748	511	8.45372	--	--	--	--	--	32487730	AL731582.2	511	0	Oryza sativa genomic DNA, chromosome 4, BAC clone: OSJNBa0022H21, complete sequence	--	--	--	--	--	--	--	--	--	--	--	--	--	--	--	--	--	--
comp40911_c0	42.7553	14.2006	1.5902	0.028218	1492	0	169610914	XP_001798875.1	389	3.46e-38	hypothetical protein SNOG_08565 [Phaeosphaeria nodorum SN15] >gi|111062613|gb|EAT83733.1| hypothetical protein SNOG_08565 [Phaeosphaeria nodorum SN15]	--	--	--	--	--	--	--	--	--	--	--	--	--	--	--	GO:0006357	regulation of transcription from RNA polymerase II promoter	GO:0000981//GO:0046872//GO:0003677//GO:0008270	sequence-specific DNA binding RNA polymerase II transcription factor activity//metal ion binding//DNA binding//zinc ion binding	GO:0005634	nucleus	--	--
comp41134_c1	9.8666	1.9587	2.3327	0.098276	397	0	--	--	--	--	--	--	--	--	--	--	--	--	--	--	--	--	--	--	--	--	--	--	--	--	--	--	--	--
comp41155_c0	24.1184	6.36579	1.9217	0.025569	949	0	342878979	EGU80256.1	710	7e-91	hypothetical protein FOXB_09183 [Fusarium oxysporum Fo5176]	--	--	--	--	--	--	--	--	--	--	--	--	--	--	--	--	--	--	--	--	--	--	--
comp41181_c0	13.1555	3.28695	2.0008	0.090831	992	0	396479747	XP_003840829.1	1069	5.77e-139	similar to flavin-binding monooxygenase [Leptosphaeria maculans JN3] >gi|312217402|emb|CBX97350.1| similar to flavin-binding monooxygenase [Leptosphaeria maculans JN3]	255940075	XM_002560761.1	55	5.19e-18	Penicillium chrysogenum Wisconsin 54-1255 hypothetical protein (Pc16g04560) mRNA, complete cds	--	--	--	--	P55487	311	7.05e-30	Uncharacterized monooxygenase y4iD OS=Rhizobium sp. (strain NGR234) GN=NGR_a03290 PE=3 SV=1	PF01266//PF00743	FAD dependent oxidoreductase//Flavin-binding monooxygenase-like	GO:0055114	oxidation-reduction process	GO:0016491//GO:0050661//GO:0050660//GO:0004499//GO:0004497	oxidoreductase activity//NADP binding//flavin adenine dinucleotide binding//N,N-dimethylaniline monooxygenase activity//monooxygenase activity	--	--	--	--
comp413873_c0	17.5406	4.19591	2.0636	0.04723	1010	10.1069	--	--	--	--	--	116632611	CT832415.1	1007	0	Oryza sativa (indica cultivar-group) cDNA clone:OSIGCPI230L08, full insert sequence	--	--	--	--	--	--	--	--	PF00486	Transcriptional regulatory protein, C terminal	GO:0000160//GO:0006355	phosphorelay signal transduction system//regulation of transcription, DNA-dependent	GO:0003677//GO:0000156	DNA binding//phosphorelay response regulator activity	--	--	--	--
comp41458_c0	35.0813	12.7316	1.4623	0.057912	1606	0	94467523	BAE93903.1	612	1.24e-108	response regulator-like protein [Neurospora crassa]	--	--	--	--	--	K15859	SKN7	osomolarity two-component system, response regulator SKN7	http://www.genome.jp/dbget-bin/www_bget?ko:K15859	P38889	198	1.11e-15	Transcription factor SKN7 OS=Saccharomyces cerevisiae (strain ATCC 204508 / S288c) GN=SKN7 PE=1 SV=1	PF00072	Response regulator receiver domain	GO:0035556//GO:0006355//GO:0000160//GO:0006950	intracellular signal transduction//regulation of transcription, DNA-dependent//phosphorelay signal transduction system//response to stress	GO:0003700//GO:0000156//GO:0043565	sequence-specific DNA binding transcription factor activity//phosphorelay response regulator activity//sequence-specific DNA binding	GO:0005667//GO:0005634	transcription factor complex//nucleus	KOG0519	Sensory transduction histidine kinase
comp41539_c0	25.2147	9.79352	1.3644	0.093453	1475	0	189197631	XP_001935153.1	676	1.31e-74	dual specificity mitogen-activated protein kinase kinase 1 [Pyrenophora tritici-repentis Pt-1C-BFP] >gi|187981101|gb|EDU47727.1| dual specificity mitogen-activated protein kinase kinase 1 [Pyrenophora tritici-repentis Pt-1C-BFP]	--	--	--	--	--	--	--	--	--	--	--	--	--	--	--	--	--	GO:0016772	transferase activity, transferring phosphorus-containing groups	--	--	--	--
comp4166_c0	24.1184	4.40708	2.4522	0.0078876	780	0	330922845	XP_003299995.1	930	3.28e-122	hypothetical protein PTT_11129 [Pyrenophora teres f. teres 0-1] >gi|311326075|gb|EFQ91909.1| hypothetical protein PTT_11129 [Pyrenophora teres f. teres 0-1]	--	--	--	--	--	--	--	--	--	--	--	--	--	PF00775	Dioxygenase	GO:0006725//GO:0055114	cellular aromatic compound metabolic process//oxidation-reduction process	GO:0008199//GO:0003824//GO:0016702	ferric iron binding//catalytic activity//oxidoreductase activity, acting on single donors with incorporation of molecular oxygen, incorporation of two atoms of oxygen	--	--	--	--
comp41728_c0	24.1184	8.18371	1.5593	0.059774	1255	0	330934154	XP_003304437.1	1403	0	hypothetical protein PTT_17028 [Pyrenophora teres f. teres 0-1] >gi|311318937|gb|EFQ87461.1| hypothetical protein PTT_17028 [Pyrenophora teres f. teres 0-1]	330934153	XM_003304389.1	534	0	Pyrenophora teres f. teres 0-1 hypothetical protein, mRNA	--	--	--	--	Q9P782	656	3.07e-80	Uncharacterized protein C1711.08 OS=Schizosaccharomyces pombe (strain 972 / ATCC 24843) GN=SPBC1711.08 PE=2 SV=1	PF08327//PF11365//PF09229	Activator of Hsp90 ATPase homolog 1-like protein//Protein of unknown function (DUF3166)//Activator of Hsp90 ATPase, N-terminal	GO:0006950//GO:0010506//GO:0032781	response to stress//regulation of autophagy//positive regulation of ATPase activity	GO:0051087//GO:0001671	chaperone binding//ATPase activator activity	GO:0005615	extracellular space	KOG2936	Uncharacterized conserved protein
comp41857_c0	0	7.83174	#NAME?	0.026138	754	8.59628	--	--	--	--	--	27596977	AC135206.3	748	0	Oryza sativa Japonica Group chromosome 3 clone OJ1041F02, complete sequence	--	--	--	--	--	--	--	--	--	--	--	--	--	--	--	--	--	--
comp41901_c0	107.436	39.5934	1.4402	0.054275	756	0	156377756	XP_001630812.1	694	5.77e-89	predicted protein [Nematostella vectensis] >gi|156217840|gb|EDO38749.1| predicted protein [Nematostella vectensis]	171692594	XM_001911187.1	135	1.32e-62	Podospora anserina S mat+ hypothetical protein (PODANSg8264) partial mRNA	K02872	RP-L13Ae, RPL13A	large subunit ribosomal protein L13Ae	http://www.genome.jp/dbget-bin/www_bget?ko:K02872	Q9P720	643	1.81e-82	60S ribosomal protein L16 OS=Neurospora crassa (strain ATCC 24698 / 74-OR23-1A / CBS 708.71 / DSM 1257 / FGSC 987) GN=rpl-16 PE=3 SV=1	PF00572	Ribosomal protein L13	GO:0042254//GO:0006412	ribosome biogenesis//translation	GO:0003735	structural constituent of ribosome	GO:0015934//GO:0005840	large ribosomal subunit//ribosome	KOG3204	60S ribosomal protein L13a
comp4192_c1	6.57774	0	Inf	0.035528	608	0	169596911	XP_001791879.1	503	2.18e-56	hypothetical protein SNOG_01229 [Phaeosphaeria nodorum SN15] >gi|111069758|gb|EAT90878.1| hypothetical protein SNOG_01229 [Phaeosphaeria nodorum SN15]	189195183	XM_001933895.1	143	3.75e-67	Pyrenophora tritici-repentis Pt-1C-BFP protein O-mannosyl-transferase 2, mRNA	K00728	POMT	dolichyl-phosphate-mannose-protein mannosyltransferase	http://www.genome.jp/dbget-bin/www_bget?ko:K00728	P31382	310	6.86e-31	Dolichyl-phosphate-mannose--protein mannosyltransferase 2 OS=Saccharomyces cerevisiae (strain ATCC 204508 / S288c) GN=PMT2 PE=1 SV=2	PF02366	Dolichyl-phosphate-mannose-protein mannosyltransferase	GO:0006493	protein O-linked glycosylation	GO:0000030	mannosyltransferase activity	GO:0016020//GO:0000136	membrane//alpha-1,6-mannosyltransferase complex	KOG3359	Dolichyl-phosphate-mannose:protein O-mannosyl transferase
comp419374_c0	14.2518	2.44838	2.5412	0.033491	381	0	396483376	XP_003841692.1	197	4.98e-17	similar to AN1-type zinc finger protein [Leptosphaeria maculans JN3] >gi|312218267|emb|CBX98213.1| similar to AN1-type zinc finger protein [Leptosphaeria maculans JN3]	189194536	XM_001933572.1	109	1.81e-48	Pyrenophora tritici-repentis Pt-1C-BFP AN1-type zinc finger protein, mRNA	--	--	--	--	--	--	--	--	PF00240	Ubiquitin family	--	--	GO:0008270//GO:0005515	zinc ion binding//protein binding	--	--	--	--
comp419771_c0	0	5.17219	#NAME?	0.094606	632	5.79163	--	--	--	--	--	37806161	AP005095.3	632	0	Oryza sativa Japonica Group genomic DNA, chromosome 8, BAC clone:B1063H10	--	--	--	--	--	--	--	--	--	--	--	--	--	--	--	--	--	--
comp420251_c0	1.09629	8.38874	-2.9358	0.095318	460	2.08636	--	--	--	--	--	49389217	AP006562.3	453	0	Oryza sativa Japonica Group genomic DNA, chromosome 9, BAC clone:B1175F05	--	--	--	--	--	--	--	--	--	--	--	--	--	--	--	--	--	--
comp420544_c0	7.67403	0.908959	3.0777	0.096685	372	1.40233	--	--	--	--	--	46275319	AL713909.5	365	0	Oryza sativa chromosome 12, . Partial sequence from BAC OSJNBa0073H17 of library OSJNBa from chromosome 12 of cultivar Nipponbare of ssp. japonica of Oryza sativa (rice), complete sequence	--	--	--	--	--	--	--	--	--	--	--	--	--	--	--	--	--	--
comp42075_c0	32.8887	13.4294	1.2922	0.067913	734	0	--	--	--	--	--	--	--	--	--	--	--	--	--	--	--	--	--	--	--	--	--	--	--	--	--	--	--	--
comp421071_c0	0	5.94343	#NAME?	0.065748	725	8.12884	222630719	EEE62851.1	485	1.57e-53	hypothetical protein OsJ_17654 [Oryza sativa Japonica Group]	37518477	AL731874.4	722	0	Oryza sativa chromosome 12, . BAC OSJNBb0077C18 of library OSJNBb from chromosome 12 of cultivar Nipponbare of ssp. japonica of Oryza sativa (rice), complete sequence	--	--	--	--	--	--	--	--	--	--	--	--	GO:0005509//GO:0030247	calcium ion binding//polysaccharide binding	--	--	--	--
comp42181_c0	127.17	44.5605	1.5129	0.0404	855	0	412992254	CCO19967.1	852	2.23e-111	predicted protein [Bathycoccus prasinos]	--	--	--	--	--	K02984	RP-S3Ae, RPS3A	small subunit ribosomal protein S3Ae	http://www.genome.jp/dbget-bin/www_bget?ko:K02984	A8HS48	847	8.14e-112	40S ribosomal protein S3a OS=Chlamydomonas reinhardtii GN=CHLREDRAFT_168484 PE=3 SV=1	PF04083//PF01015	Partial alpha/beta-hydrolase lipase region//Ribosomal S3Ae family	GO:0006412//GO:0042254//GO:0006629	translation//ribosome biogenesis//lipid metabolic process	GO:0003735	structural constituent of ribosome	GO:0005840//GO:0005622	ribosome//intracellular	KOG1628	40S ribosomal protein S3A
comp42283_c0	27.4072	8.88149	1.6257	0.044833	737	0	328868202	EGG16582.1	319	1.34e-31	hypothetical protein DFA_09129 [Dictyostelium fasciculatum]	--	--	--	--	--	--	--	--	--	--	--	--	--	PF05225//PF01381//PF02954	helix-turn-helix, Psq domain//Helix-turn-helix//Bacterial regulatory protein, Fis family	--	--	GO:0003677//GO:0043565	DNA binding//sequence-specific DNA binding	--	--	--	--
comp42430_c0	10.9629	1.9587	2.4847	0.067754	407	0	169623399	XP_001805107.1	542	1.16e-67	hypothetical protein SNOG_14938 [Phaeosphaeria nodorum SN15] >gi|160704974|gb|EAT77790.2| hypothetical protein SNOG_14938 [Phaeosphaeria nodorum SN15]	189198078	XM_001935342.1	138	1.47e-64	Pyrenophora tritici-repentis Pt-1C-BFP endoglucanase II, mRNA	--	--	--	--	Q2US83	185	1.45e-15	Probable endo-beta-1,4-glucanase D OS=Aspergillus oryzae (strain ATCC 42149 / RIB 40) GN=eglD PE=3 SV=1	--	--	--	--	--	--	--	--	--	--
comp4246_c1	8.77032	0.979352	3.1627	0.061684	375	0	1072114	AAB03851.1	285	4.22e-29	Alp1 [Cochliobolus carbonum]	189210244	XM_001941419.1	64	1.84e-23	Pyrenophora tritici-repentis Pt-1C-BFP trypsin precursor, mRNA	--	--	--	--	P35049	243	2.61e-24	Trypsin OS=Fusarium oxysporum PE=1 SV=1	PF00089	Trypsin	GO:0006508	proteolysis	GO:0004252	serine-type endopeptidase activity	--	--	KOG3627	Trypsin
comp42478_c0	0	5.24258	#NAME?	0.088371	766	8.37969	--	--	--	--	--	51535958	AP005412.3	397	0	Oryza sativa Japonica Group genomic DNA, chromosome 2, BAC clone:OSJNBa0050G13	--	--	--	--	--	--	--	--	--	--	--	--	--	--	--	--	--	--
comp42539_c0	2.19258	11.4645	-2.3865	0.08136	348	0	318087558	ADV40369.1	265	1.37e-27	putative ribosomal protein S24 [Latrodectus hesperus]	--	--	--	--	--	K02975	RP-S25e, RPS25	small subunit ribosomal protein S25e	http://www.genome.jp/dbget-bin/www_bget?ko:K02975	Q8ISN9	248	3.86e-26	40S ribosomal protein S25 OS=Branchiostoma belcheri GN=RPS25 PE=2 SV=1	PF13463//PF01325//PF00392	Winged helix DNA-binding domain//Iron dependent repressor, N-terminal DNA binding domain//Bacterial regulatory proteins, gntR family	GO:0006355	regulation of transcription, DNA-dependent	GO:0003700//GO:0003677	sequence-specific DNA binding transcription factor activity//DNA binding	GO:0005622//GO:0005667//GO:0005840	intracellular//transcription factor complex//ribosome	KOG1767	40S ribosomal protein S25
comp42549_c0	49.333	19.7951	1.3174	0.053403	1463	0	189200775	XP_001936724.1	1387	0	conserved hypothetical protein [Pyrenophora tritici-repentis Pt-1C-BFP] >gi|187983823|gb|EDU49311.1| conserved hypothetical protein [Pyrenophora tritici-repentis Pt-1C-BFP]	--	--	--	--	--	--	--	--	--	O93870	204	1.11e-15	Fluconazole resistance protein 1 OS=Candida albicans GN=FCR1 PE=4 SV=1	PF00172	Fungal Zn(2)-Cys(6) binuclear cluster domain	GO:0006357//GO:0006355	regulation of transcription from RNA polymerase II promoter//regulation of transcription, DNA-dependent	GO:0000981//GO:0008270	sequence-specific DNA binding RNA polymerase II transcription factor activity//zinc ion binding	GO:0005634	nucleus	--	--
comp425990_c0	0	9.64659	#NAME?	0.0097704	563	0.467442	328871822	EGG20192.1	466	1.77e-55	hypothetical protein DFA_07312 [Dictyostelium fasciculatum]	--	--	--	--	--	--	--	--	--	--	--	--	--	PF03171//PF13640	2OG-Fe(II) oxygenase superfamily//2OG-Fe(II) oxygenase superfamily	GO:0055114	oxidation-reduction process	GO:0016706//GO:0016491//GO:0043167//GO:0016705	oxidoreductase activity, acting on paired donors, with incorporation or reduction of molecular oxygen, 2-oxoglutarate as one donor, and incorporation of one atom each of oxygen into both donors//oxidoreductase activity//ion binding//oxidoreductase activity, acting on paired donors, with incorporation or reduction of molecular oxygen	--	--	--	--
comp426324_c0	26.3109	10.2128	1.3653	0.076454	1001	0	330927908	XP_003302054.1	214	1.42e-17	hypothetical protein PTT_13730 [Pyrenophora teres f. teres 0-1] >gi|311322826|gb|EFQ89867.1| hypothetical protein PTT_13730 [Pyrenophora teres f. teres 0-1]	--	--	--	--	--	--	--	--	--	--	--	--	--	--	--	--	--	--	--	--	--	--	--
comp4271_c1	12.0592	1.88831	2.675	0.046782	661	1.15147	218196787	EEC79214.1	745	4.94e-96	hypothetical protein OsI_19938 [Oryza sativa Indica Group]	51339056	AC137928.3	655	0	Oryza sativa Japonica Group chromosome 5 clone P0040B10, complete sequence	--	--	--	--	Q9VE61	132	1.02e-08	E3 ubiquitin-protein ligase RNF181 homolog OS=Drosophila melanogaster GN=CG7694 PE=2 SV=1	PF12861//PF04423//PF13639//PF14634//PF00097//PF12678//PF03823	Anaphase-promoting complex subunit 11 RING-H2 finger//Rad50 zinc hook motif//Ring finger domain//zinc-RING finger domain//Zinc finger, C3HC4 type (RING finger)//RING-H2 zinc finger//Neurokinin B	GO:0016567//GO:0007217//GO:0006281	protein ubiquitination//tachykinin receptor signaling pathway//DNA repair	GO:0004518//GO:0004842//GO:0005524//GO:0008270//GO:0005515//GO:0046872	nuclease activity//ubiquitin-protein ligase activity//ATP binding//zinc ion binding//protein binding//metal ion binding	GO:0005680//GO:0009536	anaphase-promoting complex//plastid	KOG0800	FOG: Predicted E3 ubiquitin ligase
comp42896_c0	0	5.94343	#NAME?	0.065748	378	2.08636	--	--	--	--	--	297602028	NM_001058528.2	352	0	Oryza sativa Japonica Group Os04g0101800 (Os04g0101800) mRNA, partial cds	--	--	--	--	--	--	--	--	--	--	--	--	--	--	--	--	--	--
comp42988_c0	8.77032	1.39864	2.6486	0.09923	310	0	--	--	--	--	--	54144478	AC144740.3	307	1.24e-158	Oryza sativa Japonica Group chromosome 5 clone OSJNBa0075A10, complete sequence	--	--	--	--	--	--	--	--	PF03307	Adenovirus 15.3kD protein in E3 region	GO:0019049	evasion or tolerance of host defenses by virus	--	--	--	--	--	--
comp43211_c0	28.5035	10.2128	1.4808	0.051105	665	0	189203233	XP_001937952.1	505	1e-61	conserved hypothetical protein [Pyrenophora tritici-repentis Pt-1C-BFP] >gi|187985051|gb|EDU50539.1| conserved hypothetical protein [Pyrenophora tritici-repentis Pt-1C-BFP]	--	--	--	--	--	--	--	--	--	--	--	--	--	--	--	--	--	--	--	--	--	--	--
comp4333_c0	6.57774	0.489676	3.7477	0.087176	405	0	--	--	--	--	--	--	--	--	--	--	--	--	--	--	--	--	--	--	--	--	--	--	--	--	--	--	--	--
comp43412_c0	47.1404	17.7661	1.4078	0.026325	1441	0	396500362	XP_003845700.1	1596	0	similar to stomatin family protein [Leptosphaeria maculans JN3] >gi|312222281|emb|CBY02221.1| similar to stomatin family protein [Leptosphaeria maculans JN3]	396500361	XM_003845652.1	407	0	Leptosphaeria maculans JN3 similar to stomatin family protein (LEMA_P010080.1) mRNA, complete cds	--	--	--	--	Q5UP73	552	1.95e-64	Putative band 7 family protein R614 OS=Acanthamoeba polyphaga mimivirus GN=MIMI_R614 PE=3 SV=1	PF13741	Mitochondrial ribosomal protein S25	GO:0042254	ribosome biogenesis	GO:0003735	structural constituent of ribosome	GO:0016020//GO:0005840//GO:0005763	membrane//ribosome//mitochondrial small ribosomal subunit	KOG2621	Prohibitins and stomatins of the PID superfamily
comp43553_c0	31.7924	9.23345	1.7837	0.018732	715	0	147902014	NP_001084875.1	653	1.01e-81	spermidine synthase [Xenopus laevis] >gi|47123853|gb|AAH70692.1| MGC83147 protein [Xenopus laevis]	343427318	FQ311442.1	92	9.98e-39	Sporisorium reilianum SRZ2 chromosome 20 complete DNA sequence	K00797	E2.5.1.16, SRM, speE	spermidine synthase	http://www.genome.jp/dbget-bin/www_bget?ko:K00797	P19623	612	1.17e-76	Spermidine synthase OS=Homo sapiens GN=SRM PE=1 SV=1	PF05430//PF05175//PF00891//PF01564//PF02390	S-adenosyl-L-methionine-dependent methyltransferase//Methyltransferase small domain//O-methyltransferase//Spermine/spermidine synthase//Putative methyltransferase	GO:0008033//GO:0009451//GO:0055114//GO:0006400	tRNA processing//RNA modification//oxidation-reduction process//tRNA modification	GO:0008171//GO:0016645//GO:0008168//GO:0008176//GO:0003824	O-methyltransferase activity//oxidoreductase activity, acting on the CH-NH group of donors//methyltransferase activity//tRNA (guanine-N7-)-methyltransferase activity//catalytic activity	--	--	KOG1562	Spermidine synthase
comp43675_c0	6.57774	20.6918	-1.6534	0.075837	643	2.33721	115446065	NP_001046812.1	868	3.22e-113	Os02g0466400 [Oryza sativa Japonica Group] >gi|113536343|dbj|BAF08726.1| Os02g0466400, partial [Oryza sativa Japonica Group]	115446064	NM_001053347.1	640	0	Oryza sativa Japonica Group Os02g0466400 (Os02g0466400) mRNA, partial cds	K00913	ITPK1	inositol-1,3,4-trisphosphate 5/6-kinase / inositol-tetrakisphosphate 1-kinase	http://www.genome.jp/dbget-bin/www_bget?ko:K00913	Q84Y01	408	3.9e-46	Inositol-tetrakisphosphate 1-kinase 1 OS=Zea mays GN=ITPK1 PE=2 SV=1	PF05770	Inositol 1, 3, 4-trisphosphate 5/6-kinase	GO:0032957	inositol trisphosphate metabolic process	GO:0005524//GO:0052725//GO:0047325//GO:0000287//GO:0052726	ATP binding//inositol-1,3,4-trisphosphate 6-kinase activity//inositol tetrakisphosphate 1-kinase activity//magnesium ion binding//inositol-1,3,4-trisphosphate 5-kinase activity	GO:0005622	intracellular	--	--
comp44002_c0	66.8737	34.5435	0.95302	0.092825	1339	0	145490309	XP_001431155.1	1106	3.68e-145	hypothetical protein [Paramecium tetraurelia strain d4-2] >gi|145545624|ref|XP_001458496.1| hypothetical protein [Paramecium tetraurelia strain d4-2] >gi|74830156|emb|CAI39016.1| telomerase, putative [Paramecium tetraurelia] >gi|74830167|emb|CAI39018.1| ribosomal protein L4, putative [Paramecium tetraurelia] >gi|124398258|emb|CAK63757.1| unnamed protein product [Paramecium tetraurelia] >gi|124426…	146170338	XM_001017488.2	182	1.78e-88	Tetrahymena thermophila ribosomal protein L4/L1 family protein, mRNA	K02930	RP-L4e, RPL4	large subunit ribosomal protein L4e	http://www.genome.jp/dbget-bin/www_bget?ko:K02930	P0DJ55	1026	3.08e-134	60S ribosomal protein L4 OS=Tetrahymena thermophila (strain SB210) GN=RPL4 PE=1 SV=1	PF00573	Ribosomal protein L4/L1 family	GO:0042254//GO:0006412	ribosome biogenesis//translation	GO:0003735	structural constituent of ribosome	GO:0005840	ribosome	KOG1475	Ribosomal protein RPL1/RPL2/RL4L4
comp44098_c0	24.1184	9.58234	1.3317	0.098242	878	10.3235	--	--	--	--	--	210142243	AB469053.1	875	0	Oryza rufipogon DNA, ADH1 region, complete sequence, strain: W1943	--	--	--	--	--	--	--	--	--	--	--	--	--	--	--	--	--	--
comp4417_c0	8.77032	1.46903	2.5778	0.098634	690	0	169618445	XP_001802636.1	867	7.4e-114	hypothetical protein SNOG_12413 [Phaeosphaeria nodorum SN15] >gi|111059106|gb|EAT80226.1| hypothetical protein SNOG_12413 [Phaeosphaeria nodorum SN15]	--	--	--	--	--	--	--	--	--	Q2UUZ1	444	4.38e-50	Probable glucan endo-1,3-beta-glucosidase eglC OS=Aspergillus oryzae (strain ATCC 42149 / RIB 40) GN=eglC PE=3 SV=1	PF05836	Chorion protein S16	GO:0007275//GO:0005975	multicellular organismal development//carbohydrate metabolic process	GO:0003824//GO:0043169	catalytic activity//cation binding	GO:0042600	chorion	--	--
comp443457_c0	26.3109	9.30385	1.4998	0.055093	1528	0	342876239	EGU77887.1	2041	0	hypothetical protein FOXB_11601 [Fusarium oxysporum Fo5176]	--	--	--	--	--	--	--	--	--	--	--	--	--	--	--	--	--	--	--	--	--	--	--
comp444327_c0	38.3701	17.0652	1.1689	0.079219	1439	0	340374878	XP_003385964.1	892	1.54e-111	PREDICTED: mitochondrial-processing peptidase subunit beta-like [Amphimedon queenslandica]	--	--	--	--	--	K01412	E3.4.24.64	mitochondrial processing peptidase	http://www.genome.jp/dbget-bin/www_bget?ko:K01412	Q4W6B5	856	1.65e-107	Mitochondrial-processing peptidase subunit beta OS=Dictyostelium discoideum GN=mppB PE=1 SV=1	--	--	--	--	--	--	--	--	KOG0960	Mitochondrial processing peptidase, beta subunit, and related enzymes (insulinase superfamily)
comp4444_c0	9.8666	1.9587	2.3327	0.098276	700	0	342884657	EGU84862.1	1148	1.1e-150	hypothetical protein FOXB_04643 [Fusarium oxysporum Fo5176]	--	--	--	--	--	--	--	--	--	Q8BZF2	262	4.19e-25	Magnesium transporter NIPA4 OS=Mus musculus GN=Nipal4 PE=1 SV=1	PF06027//PF00892//PF05653	Eukaryotic protein of unknown function (DUF914)//EamA-like transporter family//Magnesium transporter NIPA	GO:0006810//GO:0015693	transport//magnesium ion transport	GO:0015095	magnesium ion transmembrane transporter activity	GO:0016021//GO:0016020	integral to membrane//membrane	--	--
comp444684_c0	8.77032	1.46903	2.5778	0.098634	317	0	125540398	EAY86793.1	250	4.42e-24	hypothetical protein OsI_08173 [Oryza sativa Indica Group]	--	--	--	--	--	--	--	--	--	--	--	--	--	PF13947//PF06072	Wall-associated receptor kinase galacturonan-binding//Alphaherpesvirus tegument protein US9	--	--	GO:0030247	polysaccharide binding	GO:0019033	viral tegument	--	--
comp44486_c0	2.19258	14.8922	-2.7639	0.029398	613	0.934884	--	--	--	--	--	49328109	AC137611.3	610	0	Oryza sativa Japonica Group chromosome 5 clone OSJNBa0020H14, complete sequence	--	--	--	--	--	--	--	--	--	--	--	--	--	--	--	--	--	--
comp44531_c0	2.19258	16.9887	-2.9539	0.014699	1213	19.0281	62733579	AAX95696.1	194	2.49e-13	Myb-like DNA-binding domain, putative [Oryza sativa Japonica Group]	62198324	AC146936.4	1199	0	Oryza sativa Japonica Group chromosome 3 clone B1154F06 map near C10769, complete sequence	--	--	--	--	--	--	--	--	--	--	--	--	GO:0003677//GO:0003682//GO:0008270	DNA binding//chromatin binding//zinc ion binding	GO:0005634//GO:0009536//GO:0000785	nucleus//plastid//chromatin	--	--
comp44681_c0	10.9629	0.979352	3.4847	0.025283	478	0	342883235	EGU83767.1	436	2.09e-47	hypothetical protein FOXB_05712 [Fusarium oxysporum Fo5176]	--	--	--	--	--	--	--	--	--	--	--	--	--	--	--	--	--	--	--	--	--	--	--
comp44789_c1	3.28887	13.4936	-2.0366	0.094467	1097	1.40233	218190366	EEC72793.1	1599	0	hypothetical protein OsI_06477 [Oryza sativa Indica Group]	38488636	AP004030.2	1094	0	Oryza sativa Japonica Group genomic DNA, chromosome 2, BAC clone:OJ1145_E05	--	--	--	--	Q8RWZ5	823	1.85e-100	G-type lectin S-receptor-like serine/threonine-protein kinase SD2-5 OS=Arabidopsis thaliana GN=SD25 PE=1 SV=1	PF07714//PF00069	Protein tyrosine kinase//Protein kinase domain	GO:0006468//GO:0009069//GO:0016310	protein phosphorylation//serine family amino acid metabolic process//phosphorylation	GO:0005524//GO:0004672//GO:0004674	ATP binding//protein kinase activity//protein serine/threonine kinase activity	--	--	--	--
comp449271_c0	19.7332	6.43311	1.617	0.086515	832	2.91295	--	--	--	--	--	115481747	NM_001071002.1	829	0	Oryza sativa Japonica Group Os10g0373400 (Os10g0373400) mRNA, complete cds	--	--	--	--	--	--	--	--	--	--	--	--	--	--	--	--	--	--
comp449601_c0	2.19258	11.8165	-2.4301	0.078133	1049	4.17271	--	--	--	--	--	50508463	AP004315.3	1040	0	Oryza sativa Japonica Group genomic DNA, chromosome 7, PAC clone:P0571D04	--	--	--	--	--	--	--	--	--	--	--	--	--	--	--	--	--	--
comp44972_c0	1.09629	14.3291	-3.7082	0.045827	1018	17970.4	115467478	NP_001057338.1	544	9.26e-66	Os06g0264800 [Oryza sativa Japonica Group] >gi|53793168|dbj|BAD54375.1| unknown protein [Oryza sativa Japonica Group] >gi|113595378|dbj|BAF19252.1| Os06g0264800 [Oryza sativa Japonica Group] >gi|125554827|gb|EAZ00433.1| hypothetical protein OsI_22457 [Oryza sativa Indica Group] >gi|125596779|gb|EAZ36559.1| hypothetical protein OsJ_20897 [Oryza sativa Japonica Group] >gi|215694870|dbj|BAG90061.1| …	115467477	NM_001063873.1	905	0	Oryza sativa Japonica Group Os06g0264800 (Os06g0264800) mRNA, complete cds	--	--	--	--	O04616	310	2.04e-32	Uncharacterized protein At4g01150, chloroplastic OS=Arabidopsis thaliana GN=At4g01150 PE=1 SV=1	--	--	--	--	--	--	GO:0009536	plastid	--	--
comp44974_c1	7.67403	23.6972	-1.6267	0.069666	493	9.56543	297604391	NP_001055341.2	128	4.11e-07	Os05g0368000 [Oryza sativa Japonica Group] >gi|47777384|gb|AAT38018.1| unknown protein [Oryza sativa Japonica Group] >gi|255676305|dbj|BAF17255.2| Os05g0368000 [Oryza sativa Japonica Group]	115473466	NM_001066867.1	295	9.6e-152	Oryza sativa Japonica Group Os07g0625800 (Os07g0625800) mRNA, complete cds	--	--	--	--	--	--	--	--	--	--	--	--	--	--	--	--	--	--
comp45022_c1	8.77032	1.39864	2.6486	0.09923	398	0.934884	--	--	--	--	--	18844785	AP003291.3	390	0	Oryza sativa Japonica Group genomic DNA, chromosome 1, PAC clone:P0684E06	--	--	--	--	--	--	--	--	--	--	--	--	--	--	--	--	--	--
comp450531_c0	19.7332	6.36579	1.6322	0.070356	1217	0	328873732	EGG22099.1	893	2.01e-112	serine C-palmitoyltransferase subunit [Dictyostelium fasciculatum]	--	--	--	--	--	K00654	E2.3.1.50	serine palmitoyltransferase	http://www.genome.jp/dbget-bin/www_bget?ko:K00654	Q9M304	865	1.25e-109	Long chain base biosynthesis protein 2b OS=Arabidopsis thaliana GN=LCB2b PE=1 SV=1	PF00155	Aminotransferase class I and II	GO:0009058//GO:0008152	biosynthetic process//metabolic process	GO:0030170//GO:0003824	pyridoxal phosphate binding//catalytic activity	--	--	KOG1357	Serine palmitoyltransferase
comp4507_c0	7.67403	0.979352	2.9701	0.09595	442	0	--	--	--	--	--	--	--	--	--	--	--	--	--	--	--	--	--	--	--	--	--	--	--	--	--	--	--	--
comp45105_c0	24.1184	51.4557	-1.0932	0.082594	1604	11.3667	115479769	NP_001063478.1	2091	0	Os09g0479300 [Oryza sativa Japonica Group] >gi|52077287|dbj|BAD46329.1| unknown protein [Oryza sativa Japonica Group] >gi|113631711|dbj|BAF25392.1| Os09g0479300 [Oryza sativa Japonica Group] >gi|215734822|dbj|BAG95544.1| unnamed protein product [Oryza sativa Japonica Group]	115479768	NM_001070013.1	1445	0	Oryza sativa Japonica Group Os09g0479300 (Os09g0479300) mRNA, complete cds	--	--	--	--	P0C8L4	470	2.74e-53	Uncharacterized protein At4g26485 OS=Arabidopsis thaliana GN=At4g26485 PE=4 SV=1	PF05175//PF04406	Methyltransferase small domain//Type IIB DNA topoisomerase	GO:0006259	DNA metabolic process	GO:0003677//GO:0005524//GO:0003824//GO:0008168	DNA binding//ATP binding//catalytic activity//methyltransferase activity	GO:0005694	chromosome	KOG4174	Uncharacterized conserved protein
comp45138_c0	6.57774	0	Inf	0.035528	403	0	290990937	XP_002678092.1	623	2.15e-80	hypothetical protein NAEGRDRAFT_79456 [Naegleria gruberi] >gi|284091703|gb|EFC45348.1| hypothetical protein NAEGRDRAFT_79456 [Naegleria gruberi]	290990936	XM_002678046.1	358	0	Naegleria gruberi hypothetical protein, mRNA	K07944	ARL3	ADP-ribosylation factor-like 3	http://www.genome.jp/dbget-bin/www_bget?ko:K07944	Q8QHI3	372	8e-44	ADP-ribosylation factor-like protein 3 OS=Xenopus laevis GN=arl3 PE=2 SV=1	PF08477//PF01926//PF00503//PF02421//PF00025//PF04670//PF00071	Miro-like protein//50S ribosome-binding GTPase//G-protein alpha subunit//Ferrous iron transport protein B//ADP-ribosylation factor family//Gtr1/RagA G protein conserved region//Ras family	GO:0015684//GO:0007186//GO:0007264//GO:0007165	ferrous iron transport//G-protein coupled receptor signaling pathway//small GTPase mediated signal transduction//signal transduction	GO:0015093//GO:0031683//GO:0003924//GO:0019001//GO:0004871//GO:0005525	ferrous iron transmembrane transporter activity//G-protein beta/gamma-subunit complex binding//GTPase activity//guanyl nucleotide binding//signal transducer activity//GTP binding	GO:0005622//GO:0016021//GO:0005634//GO:0005737	intracellular//integral to membrane//nucleus//cytoplasm	KOG0074	GTP-binding ADP-ribosylation factor-like protein ARL3
comp45144_c0	0	13.209	#NAME?	0.09631	775	0	--	--	--	--	--	156764941	AK288326.1	754	0	Oryza sativa Japonica Group cDNA, clone: J090022H05, full insert sequence	--	--	--	--	--	--	--	--	PF00057	Low-density lipoprotein receptor domain class A	--	--	GO:0005515	protein binding	--	--	--	--
comp45264_c0	37.2738	13.7109	1.4428	0.063122	1477	0	330934799	XP_003304712.1	1182	1.08e-156	hypothetical protein PTT_17361 [Pyrenophora teres f. teres 0-1] >gi|311318594|gb|EFQ87213.1| hypothetical protein PTT_17361 [Pyrenophora teres f. teres 0-1]	--	--	--	--	--	--	--	--	--	--	--	--	--	--	--	--	--	--	--	--	--	--	--
comp45408_c0	60.2959	31.6116	0.93161	0.098066	601	56.052	116310228	CAH67237.1	626	1.09e-79	OSIGBa0140O07.5 [Oryza sativa Indica Group] >gi|125548461|gb|EAY94283.1| hypothetical protein OsI_16053 [Oryza sativa Indica Group]	116310223	CR855182.1	590	0	Oryza sativa genomic DNA, chromosome 4, BAC clone: OSIGBa0140O07, complete sequence	--	--	--	--	--	--	--	--	PF04043	Plant invertase/pectin methylesterase inhibitor	GO:0005985//GO:0005982//GO:0043086	sucrose metabolic process//starch metabolic process//negative regulation of catalytic activity	GO:0030599//GO:0004857	pectinesterase activity//enzyme inhibitor activity	GO:0016023	cytoplasmic membrane-bounded vesicle	--	--
comp45409_c1	10.9629	1.46903	2.8997	0.043987	708	0	189207238	XP_001939953.1	532	7.61e-63	conserved hypothetical protein [Pyrenophora tritici-repentis Pt-1C-BFP] >gi|187976046|gb|EDU42672.1| conserved hypothetical protein [Pyrenophora tritici-repentis Pt-1C-BFP]	--	--	--	--	--	--	--	--	--	--	--	--	--	--	--	--	--	--	--	--	--	--	--
comp4559_c0	13.1555	1.9587	2.7477	0.031839	756	0	23307499	BAC16636.1	222	3.78e-18	hypothetical protein [Fusarium fujikuroi]	23307498	AB092343.1	376	0	Gibberella fujikuroi mRNA for hypothetical protein, partial cds	--	--	--	--	--	--	--	--	--	--	--	--	--	--	--	--	--	--
comp45639_c0	2.19258	13.7048	-2.644	0.044096	528	5.32419	--	--	--	--	--	23094361	AL928743.1	466	0	Oryza sativa chromosome 12, . BAC OSJNBb0011N16 of library OSJNBb from chromosome 12 of cultivar Nipponbare of ssp. japonica of Oryza sativa (rice), complete sequence	--	--	--	--	--	--	--	--	--	--	--	--	--	--	--	--	--	--
comp45641_c0	47.1404	22.1701	1.0884	0.078556	999	0	34394194	BAC84646.1	1371	0	hypothetical protein [Oryza sativa Japonica Group] >gi|125601041|gb|EAZ40617.1| hypothetical protein OsJ_25081 [Oryza sativa Japonica Group]	50508956	AP005895.3	888	0	Oryza sativa Japonica Group genomic DNA, chromosome 7, BAC clone:OSJNBb0018L13	--	--	--	--	--	--	--	--	PF00130//PF07649//PF06524//PF00628	Phorbol esters/diacylglycerol binding domain (C1 domain)//C1-like domain//NOA36 protein//PHD-finger	GO:0055114//GO:0035556	oxidation-reduction process//intracellular signal transduction	GO:0047134//GO:0008270//GO:0005515	protein-disulfide reductase activity//zinc ion binding//protein binding	GO:0005634//GO:0009536	nucleus//plastid	--	--
comp45662_c0	8.77032	24.6765	-1.4924	0.077897	546	8013.37	222636449	EEE66581.1	177	6.69e-13	hypothetical protein OsJ_23125 [Oryza sativa Japonica Group]	50509779	AP006163.4	543	0	Oryza sativa Japonica Group genomic DNA, chromosome 7, BAC clone:B1364A02	K11517	HAO	(S)-2-hydroxy-acid oxidase	http://www.genome.jp/dbget-bin/www_bget?ko:K11517	Q6YT73	177	4.66e-14	Peroxisomal (S)-2-hydroxy-acid oxidase GLO5 OS=Oryza sativa subsp. japonica GN=GLO5 PE=2 SV=1	PF01070	FMN-dependent dehydrogenase	--	--	GO:0016491	oxidoreductase activity	--	--	--	--
comp45686_c0	2.19258	12.2358	-2.4804	0.068196	444	7.19396	--	--	--	--	--	6815077	AP001081.1	435	0	Oryza sativa Japonica Group genomic DNA, chromosome 1, clone:P0693B08	--	--	--	--	--	--	--	--	--	--	--	--	--	--	--	--	--	--
comp45790_c0	20.8295	7.55325	1.4635	0.098048	766	0	281205539	EFA79729.1	260	1.15e-22	hypothetical protein PPL_07420 [Polysphondylium pallidum PN500]	--	--	--	--	--	--	--	--	--	Q9ZVT9	208	5.03e-17	C2 and GRAM domain-containing protein At1g03370 OS=Arabidopsis thaliana GN=At1g03370 PE=2 SV=4	PF00168	C2 domain	--	--	GO:0005515	protein binding	--	--	KOG1028	Ca2+-dependent phospholipid-binding protein Synaptotagmin, required for synaptic vesicle and secretory granule exocytosis
comp45852_c1	5.48145	26.3537	-2.2654	0.021955	854	29611.6	115477831	NP_001062511.1	903	4.24e-120	Os08g0560900 [Oryza sativa Japonica Group] >gi|29367391|gb|AAO72568.1| chloroplast photosystem I reaction center subunit II precursor-like protein [Oryza sativa Japonica Group] >gi|45736168|dbj|BAD13214.1| putative photosystem I reaction center subunit II, chloroplast precursor (Photosystem I 20 kDa subunit) (PSI-D) [Oryza sativa Japonica Group] >gi|113624480|dbj|BAF24425.1| Os08g0560900 [Oryza s…	42409221	AP005544.3	811	0	Oryza sativa Japonica Group genomic DNA, chromosome 8, PAC clone:P0604E01	K02692	psaD	photosystem I subunit II	http://www.genome.jp/dbget-bin/www_bget?ko:K02692	P36213	775	9.92e-102	Photosystem I reaction center subunit II, chloroplastic OS=Hordeum vulgare GN=psaD PE=1 SV=1	PF02531//PF07174	PsaD//Fibronectin-attachment protein (FAP)	GO:0015979	photosynthesis	GO:0050840	extracellular matrix binding	GO:0009538//GO:0009535//GO:0009941//GO:0009522//GO:0010287//GO:0005576	photosystem I reaction center//chloroplast thylakoid membrane//chloroplast envelope//photosystem I//plastoglobule//extracellular region	--	--
comp45897_c0	17.5406	5.24565	1.7415	0.076928	278	0	--	--	--	--	--	50399608	AL772426.5	278	1.44e-142	Oryza sativa chromosome 12, . BAC OJ1310_C03 of library Monsanto from chromosome 12 of cultivar Nipponbare of ssp. japonica of Oryza sativa (rice), complete sequence	--	--	--	--	--	--	--	--	--	--	--	--	--	--	--	--	--	--
comp45906_c1	8.77032	0.908959	3.2703	0.062184	643	0	358417720	XP_003583726.1	627	2.94e-78	PREDICTED: methylcrotonoyl-CoA carboxylase beta chain, mitochondrial-like, partial [Bos taurus]	--	--	--	--	--	K01969	E6.4.1.4B	3-methylcrotonyl-CoA carboxylase beta subunit	http://www.genome.jp/dbget-bin/www_bget?ko:K01969	Q9HCC0	606	3.05e-73	Methylcrotonoyl-CoA carboxylase beta chain, mitochondrial OS=Homo sapiens GN=MCCC2 PE=1 SV=1	PF03255//PF01039	Acetyl co-enzyme A carboxylase carboxyltransferase alpha subunit//Carboxyl transferase domain	GO:0006633//GO:0006090	fatty acid biosynthetic process//pyruvate metabolic process	GO:0003989//GO:0016874	acetyl-CoA carboxylase activity//ligase activity	GO:0005739//GO:0009317	mitochondrion//acetyl-CoA carboxylase complex	KOG0540	3-Methylcrotonyl-CoA carboxylase, non-biotin containing subunit/Acetyl-CoA carboxylase carboxyl transferase, subunit beta
comp45926_c0	29.5998	10.9106	1.4399	0.057852	1643	0	--	--	--	--	--	--	--	--	--	--	--	--	--	--	--	--	--	--	--	--	--	--	--	--	--	--	--	--
comp45942_c0	12.0592	2.93806	2.0372	0.093499	505	0	342888051	EGU87468.1	662	2.18e-77	hypothetical protein FOXB_02053 [Fusarium oxysporum Fo5176]	--	--	--	--	--	--	--	--	--	--	--	--	--	--	--	GO:0006144//GO:0006351//GO:0006206	purine nucleobase metabolic process//transcription, DNA-dependent//pyrimidine nucleobase metabolic process	GO:0003677//GO:0003899	DNA binding//DNA-directed RNA polymerase activity	GO:0005730	nucleolus	--	--
comp4599_c0	10.9629	1.88831	2.5375	0.068116	530	0	328867594	EGG15976.1	229	4e-20	RNA-binding region RNP-1 domain-containing protein [Dictyostelium fasciculatum]	--	--	--	--	--	K14407	CSTF2, RNA15	cleavage stimulation factor subunit 2	http://www.genome.jp/dbget-bin/www_bget?ko:K14407	Q925G0	163	4.29e-13	Putative RNA-binding protein 3 OS=Rattus norvegicus GN=Rbm3 PE=1 SV=2	PF00076	RNA recognition motif. (a.k.a. RRM, RBD, or RNP domain)	--	--	GO:0003676	nucleic acid binding	--	--	KOG0108	mRNA cleavage and polyadenylation factor I complex, subunit RNA15
comp46027_c0	5.48145	0	Inf	0.064616	276	0	--	--	--	--	--	116639593	CT835933.1	276	1.85e-141	Oryza sativa (indica cultivar-group) cDNA clone:OSIGCFA015J05, full insert sequence	--	--	--	--	--	--	--	--	--	--	--	--	--	--	--	--	--	--
comp46061_c0	0	5.38336	#NAME?	0.085038	770	7.73543	--	--	--	--	--	19848323	AC116601.1	753	0	Oryza sativa Japonica Group chromosome 10 clone OSJNAa0079B05, complete sequence	--	--	--	--	--	--	--	--	--	--	--	--	--	--	--	--	--	--
comp46223_c1	5.48145	24.1869	-2.1416	0.021018	1127	27876.3	115450493	NP_001048847.1	1349	0	Os03g0129300 [Oryza sativa Japonica Group] >gi|6063542|dbj|BAA85402.1| unnamed protein product [Oryza sativa Japonica Group] >gi|23306126|gb|AAN17393.1| Putative glyceraldehyde-3-phosphate dehydrogenase [Oryza sativa Japonica Group] >gi|108705993|gb|ABF93788.1| Glyceraldehyde-3-phosphate dehydrogenase B, chloroplast precursor, putative, expressed [Oryza sativa Japonica Group] >gi|113547318|dbj|BA…	116637825	CT828782.1	912	0	Oryza sativa (indica cultivar-group) cDNA clone:OSIGCSN057N02, full insert sequence	K05298	GAPA	glyceraldehyde-3-phosphate dehydrogenase (NADP+) (phosphorylating)	http://www.genome.jp/dbget-bin/www_bget?ko:K05298	P12860	1047	7.42e-138	Glyceraldehyde-3-phosphate dehydrogenase B, chloroplastic OS=Spinacia oleracea GN=GAPB PE=1 SV=1	PF00208//PF00044//PF02800	Glutamate/Leucine/Phenylalanine/Valine dehydrogenase//Glyceraldehyde 3-phosphate dehydrogenase, NAD binding domain//Glyceraldehyde 3-phosphate dehydrogenase, C-terminal domain	GO:0006520//GO:0006094//GO:0055114//GO:0009744//GO:0006096//GO:0009416//GO:0046686//GO:0009409	cellular amino acid metabolic process//gluconeogenesis//oxidation-reduction process//response to sucrose stimulus//glycolysis//response to light stimulus//response to cadmium ion//response to cold	GO:0016620//GO:0050661//GO:0004365//GO:0016491//GO:0051287	oxidoreductase activity, acting on the aldehyde or oxo group of donors, NAD or NADP as acceptor//NADP binding//glyceraldehyde-3-phosphate dehydrogenase (NAD+) (phosphorylating) activity//oxidoreductase activity//NAD binding	GO:0048046//GO:0009941//GO:0010319//GO:0009570//GO:0009535	apoplast//chloroplast envelope//stromule//chloroplast stroma//chloroplast thylakoid membrane	KOG0657	Glyceraldehyde 3-phosphate dehydrogenase
comp46355_c0	9.8666	1.39864	2.8185	0.066426	442	0	342885862	EGU85814.1	549	2.86e-62	hypothetical protein FOXB_03662 [Fusarium oxysporum Fo5176]	--	--	--	--	--	--	--	--	--	--	--	--	--	--	--	--	--	--	--	--	--	--	--
comp4636_c0	12.0592	0.489676	4.6222	0.0071876	715	0	342876363	EGU77986.1	1122	2.45e-143	hypothetical protein FOXB_11504 [Fusarium oxysporum Fo5176]	--	--	--	--	--	--	--	--	--	Q02724	160	2.71e-11	Ubiquitin-like-specific protease 1 OS=Saccharomyces cerevisiae (strain ATCC 204508 / S288c) GN=ULP1 PE=1 SV=1	PF02902	Ulp1 protease family, C-terminal catalytic domain	GO:0006508	proteolysis	GO:0008234	cysteine-type peptidase activity	--	--	KOG0778	Protease, Ulp1 family
comp46562_c0	74.5477	34.4824	1.1123	0.089127	410	0.575737	--	--	--	--	--	--	--	--	--	--	--	--	--	--	--	--	--	--	--	--	--	--	--	--	--	--	--	--
comp46634_c1	27.4072	9.51195	1.5267	0.053238	952	0	330915147	XP_003296920.1	1546	0	hypothetical protein PTT_07155 [Pyrenophora teres f. teres 0-1] >gi|311330701|gb|EFQ94987.1| hypothetical protein PTT_07155 [Pyrenophora teres f. teres 0-1]	169606058	XM_001796398.1	550	0	Phaeosphaeria nodorum SN15 hypothetical protein partial mRNA	K09485	HSP110	heat shock protein 110kDa	http://www.genome.jp/dbget-bin/www_bget?ko:K09485	O74225	1146	2.64e-150	Heat shock protein Hsp88 OS=Neurospora crassa (strain ATCC 24698 / 74-OR23-1A / CBS 708.71 / DSM 1257 / FGSC 987) GN=hsp-88 PE=1 SV=1	PF06723	MreB/Mbl protein	GO:0000902	cell morphogenesis	GO:0005524	ATP binding	--	--	KOG0103	Molecular chaperones HSP105/HSP110/SSE1, HSP70 superfamily
comp46642_c0	4.38516	16.7071	-1.9298	0.069649	586	4.53186	--	--	--	--	--	21450416	AC074355.6	583	0	Oryza sativa (japonica cultivar-group) chromosome 10 clone OSJNBa0071I20, complete sequence	--	--	--	--	--	--	--	--	--	--	--	--	--	--	--	--	--	--
comp46645_c0	25.2147	10.2128	1.3039	0.093242	547	0	328866073	EGG14459.1	169	1.09e-12	transmembrane protein [Dictyostelium fasciculatum]	--	--	--	--	--	--	--	--	--	Q54T60	153	1.06e-11	Transmembrane protein 50 homolog OS=Dictyostelium discoideum GN=tmem50 PE=3 SV=1	--	--	--	--	--	--	--	--	KOG3393	Predicted membrane protein
comp4664_c0	9.8666	0.979352	3.3327	0.039528	653	0	330925378	XP_003301030.1	362	8.46e-37	hypothetical protein PTT_12429 [Pyrenophora teres f. teres 0-1] >gi|311324593|gb|EFQ90902.1| hypothetical protein PTT_12429 [Pyrenophora teres f. teres 0-1]	189188353	XM_001930481.1	126	1.14e-57	Pyrenophora tritici-repentis Pt-1C-BFP F-box/LRR repeat containing protein 2, mRNA	--	--	--	--	--	--	--	--	--	--	--	--	--	--	--	--	--	--
comp46655_c0	20.8295	7.76442	1.4237	0.097707	705	0	342875073	EGU76933.1	1177	5.68e-158	hypothetical protein FOXB_12555 [Fusarium oxysporum Fo5176]	--	--	--	--	--	K08286	E2.7.11.-	protein-serine/threonine kinase	http://www.genome.jp/dbget-bin/www_bget?ko:K08286	O14019	707	4.9e-87	Serine/threonine-protein kinase hal4 OS=Schizosaccharomyces pombe (strain 972 / ATCC 24843) GN=hal4 PE=1 SV=1	PF07714//PF04548//PF00069	Protein tyrosine kinase//AIG1 family//Protein kinase domain	GO:0016310//GO:0006468//GO:0009069	phosphorylation//protein phosphorylation//serine family amino acid metabolic process	GO:0004674//GO:0004672//GO:0005525//GO:0005524	protein serine/threonine kinase activity//protein kinase activity//GTP binding//ATP binding	--	--	KOG0590	Checkpoint kinase and related serine/threonine protein kinases
comp46664_c1	39.4664	16.5082	1.2574	0.097104	1826	0	189209111	XP_001940888.1	2011	0	SPRY domain containing protein [Pyrenophora tritici-repentis Pt-1C-BFP] >gi|187976981|gb|EDU43607.1| SPRY domain containing protein [Pyrenophora tritici-repentis Pt-1C-BFP]	169599293	XM_001793018.1	427	0	Phaeosphaeria nodorum SN15 hypothetical protein partial mRNA	--	--	--	--	Q4WRW0	1401	0	Protein ssh4 OS=Neosartorya fumigata (strain ATCC MYA-4609 / Af293 / CBS 101355 / FGSC A1100) GN=ssh4 PE=3 SV=2	PF00622	SPRY domain	--	--	GO:0005515	protein binding	--	--	KOG1477	SPRY domain-containing proteins
comp46678_c0	26.3109	9.79045	1.4262	0.076837	1567	0	260789635	XP_002589851.1	1398	0	hypothetical protein BRAFLDRAFT_115951 [Branchiostoma floridae] >gi|229275035|gb|EEN45862.1| hypothetical protein BRAFLDRAFT_115951 [Branchiostoma floridae]	--	--	--	--	--	K00500	phhA, PAH	phenylalanine-4-hydroxylase	http://www.genome.jp/dbget-bin/www_bget?ko:K00500	Q2KIH7	1330	2.44e-178	Phenylalanine-4-hydroxylase OS=Bos taurus GN=PAH PE=2 SV=1	PF02919//PF01842//PF00351	Eukaryotic DNA topoisomerase I, DNA binding fragment//ACT domain//Biopterin-dependent aromatic amino acid hydroxylase	GO:0055114//GO:0009072//GO:0006265//GO:0008152	oxidation-reduction process//aromatic amino acid family metabolic process//DNA topological change//metabolic process	GO:0043167//GO:0016597//GO:0003917//GO:0016714//GO:0003677	ion binding//amino acid binding//DNA topoisomerase type I activity//oxidoreductase activity, acting on paired donors, with incorporation or reduction of molecular oxygen, reduced pteridine as one donor, and incorporation of one atom of oxygen//DNA binding	GO:0005694	chromosome	--	--
comp46715_c0	23.0221	6.78507	1.7626	0.041511	916	0	66803074	XP_635380.1	598	4.61e-73	NADH dehydrogenase [Dictyostelium discoideum AX4] >gi|74851521|sp|Q54F10.1|NDUV2_DICDI RecName: Full=NADH dehydrogenase [ubiquinone] flavoprotein 2, mitochondrial; Flags: Precursor >gi|60463688|gb|EAL61870.1| NADH dehydrogenase [Dictyostelium discoideum AX4]	--	--	--	--	--	K03943	NDUFV2	NADH dehydrogenase (ubiquinone) flavoprotein 2	http://www.genome.jp/dbget-bin/www_bget?ko:K03943	Q54F10	598	3.11e-74	NADH dehydrogenase [ubiquinone] flavoprotein 2, mitochondrial OS=Dictyostelium discoideum GN=ndufv2 PE=3 SV=1	PF01257	Thioredoxin-like [2Fe-2S] ferredoxin	GO:0055114	oxidation-reduction process	GO:0016491	oxidoreductase activity	--	--	KOG3196	NADH:ubiquinone oxidoreductase, NDUFV2/24 kD subunit
comp46765_c0	20.8295	6.71468	1.6332	0.067668	789	0	389747919	EIM89097.1	150	1.45e-09	ribosomal protein S5 domain 2-like protein, partial [Stereum hirsutum FP-91666 SS1]	--	--	--	--	--	--	--	--	--	Q17ZC2	146	2.92e-10	30S ribosomal protein S5 OS=Helicobacter acinonychis (strain Sheeba) GN=rpsE PE=3 SV=1	PF03719//PF10391//PF00333//PF04098	Ribosomal protein S5, C-terminal domain//Fingers domain of DNA polymerase lambda//Ribosomal protein S5, N-terminal domain//Rad52/22 family double-strand break repair protein	GO:0042254//GO:0006281//GO:0006310//GO:0006412	ribosome biogenesis//DNA repair//DNA recombination//translation	GO:0003723//GO:0003735//GO:0016779	RNA binding//structural constituent of ribosome//nucleotidyltransferase activity	GO:0005840	ribosome	KOG2646	Ribosomal protein S5
comp469034_c0	12.0592	2.86766	2.0722	0.093838	676	0	189193877	XP_001933277.1	541	2.45e-67	putative mitochondrial 37S ribosomal protein SWS2 [Pyrenophora tritici-repentis Pt-1C-BFP] >gi|187978841|gb|EDU45467.1| 30S ribosomal protein S13 [Pyrenophora tritici-repentis Pt-1C-BFP]	--	--	--	--	--	K02952	RP-S13, rpsM	small subunit ribosomal protein S13	http://www.genome.jp/dbget-bin/www_bget?ko:K02952	O59772	193	8.35e-17	37S ribosomal protein subunit sws2, mitochondrial OS=Schizosaccharomyces pombe (strain 972 / ATCC 24843) GN=sws2 PE=2 SV=1	PF00416	Ribosomal protein S13/S18	GO:0006412//GO:0042254	translation//ribosome biogenesis	GO:0003723//GO:0003735	RNA binding//structural constituent of ribosome	GO:0005840//GO:0005622	ribosome//intracellular	KOG3311	Ribosomal protein S18
comp46930_c0	18.6369	4.82637	1.9492	0.046002	839	0	330912455	XP_003295954.1	298	8.29e-31	hypothetical protein PTT_04037 [Pyrenophora teres f. teres 0-1] >gi|311332290|gb|EFQ95950.1| hypothetical protein PTT_04037 [Pyrenophora teres f. teres 0-1]	--	--	--	--	--	--	--	--	--	--	--	--	--	--	--	--	--	--	--	--	--	--	--
comp46933_c0	12.0592	2.44838	2.3002	0.067981	752	0	342880534	EGU81622.1	1356	5.79e-180	hypothetical protein FOXB_07858 [Fusarium oxysporum Fo5176]	--	--	--	--	--	K12591	RRP6, EXOSC10	exosome complex exonuclease RRP6	http://www.genome.jp/dbget-bin/www_bget?ko:K12591	Q10146	542	3.64e-62	Exosome complex exonuclease rrp6 OS=Schizosaccharomyces pombe (strain 972 / ATCC 24843) GN=rrp6 PE=2 SV=2	PF00570//PF01612	HRDC domain//3'-5' exonuclease	GO:0006139//GO:0006396	nucleobase-containing compound metabolic process//RNA processing	GO:0008408//GO:0003676//GO:0000166	3'-5' exonuclease activity//nucleic acid binding//nucleotide binding	GO:0005622//GO:0000176	intracellular//nuclear exosome (RNase complex)	KOG2206	Exosome 3'-5' exoribonuclease complex, subunit PM/SCL-100 (Rrp6)
comp47116_c0	14.2518	2.93806	2.2782	0.048224	739	0	290991777	XP_002678511.1	1004	3.76e-136	proteasome subunit beta [Naegleria gruberi] >gi|284092124|gb|EFC45767.1| proteasome subunit beta [Naegleria gruberi]	290991776	XM_002678465.1	658	0	Naegleria gruberi proteasome subunit beta, mRNA	K02736	PSMB4	20S proteasome subunit beta 7	http://www.genome.jp/dbget-bin/www_bget?ko:K02736	Q3T108	645	6.38e-82	Proteasome subunit beta type-4 OS=Bos taurus GN=PSMB4 PE=1 SV=1	PF00227	Proteasome subunit	GO:0051603	proteolysis involved in cellular protein catabolic process	GO:0004298	threonine-type endopeptidase activity	GO:0005839	proteasome core complex	KOG0185	20S proteasome, regulatory subunit beta type PSMB4/PRE4
comp47137_c0	7.67403	0	Inf	0.019689	380	0	--	--	--	--	--	--	--	--	--	--	--	--	--	--	--	--	--	--	--	--	--	--	--	--	--	--	--	--
comp4719_c0	20.8295	6.225	1.7425	0.05501	1054	0	367043608	XP_003652184.1	319	3.33e-30	glycoside hydrolase family 17 protein [Thielavia terrestris NRRL 8126] >gi|346999446|gb|AEO65848.1| glycoside hydrolase family 17 protein [Thielavia terrestris NRRL 8126]	171687920	XM_001908866.1	163	5.08e-78	Podospora anserina S mat+ hypothetical protein (PODANSg5936) partial mRNA	--	--	--	--	Q5BD29	182	2.2e-13	Probable beta-glucosidase btgE OS=Emericella nidulans (strain FGSC A4 / ATCC 38163 / CBS 112.46 / NRRL 194 / M139) GN=btgE PE=1 SV=1	--	--	--	--	--	--	--	--	--	--
comp47238_c1	14.2518	3.42773	2.0558	0.066004	863	0	125564786	EAZ10166.1	1027	6.11e-136	hypothetical protein OsI_32485 [Oryza sativa Indica Group]	195566941	XM_002106998.1	51	7.52e-16	Drosophila simulans GD15784 (Dsim\GD15784), mRNA	K06185	ABCF2	ATP-binding cassette, subfamily F, member 2	http://www.genome.jp/dbget-bin/www_bget?ko:K06185	Q9FJH6	981	2.2e-127	ABC transporter F family member 1 OS=Arabidopsis thaliana GN=ABCF1 PE=1 SV=1	PF00005//PF01926//PF06414//PF03193//PF00350	ABC transporter//50S ribosome-binding GTPase//Zeta toxin//Protein of unknown function, DUF258//Dynamin family	GO:0006200	ATP catabolic process	GO:0003924//GO:0016301//GO:0016887//GO:0005525//GO:0005524	GTPase activity//kinase activity//ATPase activity//GTP binding//ATP binding	GO:0005886//GO:0005739	plasma membrane//mitochondrion	KOG0927	Predicted transporter (ABC superfamily)
comp47341_c0	15.3481	2.93806	2.3851	0.034461	702	0	330945941	XP_003306659.1	1098	8.76e-143	hypothetical protein PTT_19848 [Pyrenophora teres f. teres 0-1] >gi|311315760|gb|EFQ85254.1| hypothetical protein PTT_19848 [Pyrenophora teres f. teres 0-1]	330945940	XM_003306611.1	275	1.83e-140	Pyrenophora teres f. teres 0-1 hypothetical protein, mRNA	K01897	ACSL, fadD	long-chain acyl-CoA synthetase	http://www.genome.jp/dbget-bin/www_bget?ko:K01897	Q8LPS1	539	3.42e-62	Long chain acyl-CoA synthetase 6, peroxisomal OS=Arabidopsis thaliana GN=LACS6 PE=1 SV=1	PF00501	AMP-binding enzyme	GO:0008152	metabolic process	GO:0003824	catalytic activity	--	--	KOG1256	Long-chain acyl-CoA synthetases (AMP-forming)
comp47370_c0	6.57774	0.489676	3.7477	0.087176	479	0	78190679	ABB29661.1	586	2.73e-72	chaperonin complex component TCP-1 delta subunit [Suberites fuscus]	--	--	--	--	--	K09496	CCT4	T-complex protein 1 subunit delta	http://www.genome.jp/dbget-bin/www_bget?ko:K09496	P50999	546	1.46e-65	T-complex protein 1 subunit delta OS=Schizosaccharomyces pombe (strain 972 / ATCC 24843) GN=cct4 PE=2 SV=2	PF03431//PF00118	RNA replicase, beta-chain//TCP-1/cpn60 chaperonin family	GO:0006457//GO:0044267//GO:0019079//GO:0006144	protein folding//cellular protein metabolic process//viral genome replication//purine nucleobase metabolic process	GO:0051082//GO:0005524//GO:0003968	unfolded protein binding//ATP binding//RNA-directed RNA polymerase activity	GO:0005737//GO:0031379	cytoplasm//RNA-directed RNA polymerase complex	KOG0358	Chaperonin complex component, TCP-1 delta subunit (CCT4)
comp473952_c0	0	6.29232	#NAME?	0.053847	323	0.467442	115447889	NP_001047724.1	132	1.9e-07	Os02g0676400 [Oryza sativa Japonica Group] >gi|50253264|dbj|BAD29535.1| membrane protein-like [Oryza sativa Japonica Group] >gi|113537255|dbj|BAF09638.1| Os02g0676400 [Oryza sativa Japonica Group] >gi|125591289|gb|EAZ31639.1| hypothetical protein OsJ_15781 [Oryza sativa Japonica Group]	50253249	AP006060.3	320	7.67e-166	Oryza sativa Japonica Group genomic DNA, chromosome 2, PAC clone:P0135D07	--	--	--	--	--	--	--	--	--	--	--	--	--	--	--	--	--	--
comp474375_c0	12.0592	2.16681	2.4765	0.069231	973	8.12884	115442131	NP_001045345.1	1621	0	Os01g0939100 [Oryza sativa Japonica Group] >gi|75330630|sp|Q8RUN1.1|ACA3_ORYSJ RecName: Full=Calcium-transporting ATPase 3, plasma membrane-type; AltName: Full=Ca(2+)-ATPase isoform 3 >gi|20160784|dbj|BAB89725.1| putative type IIB calcium ATPase [Oryza sativa Japonica Group] >gi|20161324|dbj|BAB90248.1| putative type IIB calcium ATPase [Oryza sativa Japonica Group] >gi|113534876|dbj|BAF07259.1| O…	115442130	NM_001051880.1	973	0	Oryza sativa Japonica Group Os01g0939100 (Os01g0939100) mRNA, complete cds	--	--	--	--	Q8RUN1	1621	0	Calcium-transporting ATPase 3, plasma membrane-type OS=Oryza sativa subsp. japonica GN=Os01g0939100 PE=2 SV=1	--	--	GO:0006754//GO:0006816//GO:0070588	ATP biosynthetic process//calcium ion transport//calcium ion transmembrane transport	GO:0046872//GO:0005516//GO:0005388//GO:0005524	metal ion binding//calmodulin binding//calcium-transporting ATPase activity//ATP binding	GO:0016529//GO:0016021	sarcoplasmic reticulum//integral to membrane	KOG0204	Calcium transporting ATPase
comp47449_c0	20.8295	7.34514	1.5038	0.081707	867	0	342879786	EGU81022.1	1073	2.11e-145	hypothetical protein FOXB_08497 [Fusarium oxysporum Fo5176]	46117125	XM_384581.1	378	0	Gibberella zeae PH-1 hypothetical protein partial mRNA	K04794	PTH2	peptidyl-tRNA hydrolase, PTH2 family	http://www.genome.jp/dbget-bin/www_bget?ko:K04794	P34222	342	5.81e-37	Peptidyl-tRNA hydrolase 2 OS=Saccharomyces cerevisiae (strain ATCC 204508 / S288c) GN=PTH2 PE=1 SV=2	PF01981//PF05204	Peptidyl-tRNA hydrolase PTH2//Homing endonuclease	GO:0030908	protein splicing	GO:0004519//GO:0003677//GO:0004045	endonuclease activity//DNA binding//aminoacyl-tRNA hydrolase activity	--	--	KOG3282	Uncharacterized conserved protein
comp47472_c0	1.09629	10.4148	-3.2479	0.074141	387	0.467442	--	--	--	--	--	297605107	NM_001063213.2	365	0	Oryza sativa Japonica Group Os06g0129100 (Os06g0129100) mRNA, complete cds	--	--	--	--	--	--	--	--	--	--	--	--	--	--	--	--	--	--
comp47484_c0	31.7924	9.30385	1.7728	0.018704	1614	0	330930188	XP_003302930.1	1745	0	hypothetical protein PTT_14927 [Pyrenophora teres f. teres 0-1] >gi|311321397|gb|EFQ88966.1| hypothetical protein PTT_14927 [Pyrenophora teres f. teres 0-1]	169611227	XM_001798980.1	195	1.28e-95	Phaeosphaeria nodorum SN15 hypothetical protein partial mRNA	K07300	chaA, CAX	Ca2+:H+ antiporter	http://www.genome.jp/dbget-bin/www_bget?ko:K07300	Q99385	447	9.32e-48	Vacuolar calcium ion transporter OS=Saccharomyces cerevisiae (strain ATCC 204508 / S288c) GN=VCX1 PE=1 SV=1	PF01699//PF15360	Sodium/calcium exchanger protein//APJ endogenous ligand	GO:0007165//GO:0055085	signal transduction//transmembrane transport	GO:0031704//GO:0005179	apelin receptor binding//hormone activity	GO:0016021	integral to membrane	KOG1397	Ca2+/H+ antiporter VCX1 and related proteins
comp47492_c2	12.0592	2.86766	2.0722	0.093838	844	0	189189926	XP_001931302.1	1016	7.33e-131	magnesium transporter ALR1 [Pyrenophora tritici-repentis Pt-1C-BFP] >gi|187972908|gb|EDU40407.1| magnesium transporter ALR1 [Pyrenophora tritici-repentis Pt-1C-BFP]	189189925	XM_001931267.1	254	1.04e-128	Pyrenophora tritici-repentis Pt-1C-BFP magnesium transporter ALR1, mRNA	K16073	ALR, MNR	magnesium transporter	http://www.genome.jp/dbget-bin/www_bget?ko:K16073	O13779	199	5.6e-16	Putative metal ion transporter C17A12.14 OS=Schizosaccharomyces pombe (strain 972 / ATCC 24843) GN=SPAC17A2.14 PE=1 SV=4	--	--	GO:0030001//GO:0055085	metal ion transport//transmembrane transport	GO:0046873	metal ion transmembrane transporter activity	GO:0016020	membrane	--	--
comp475175_c0	13.1555	2.93806	2.1627	0.067278	745	0	189191652	XP_001932165.1	376	5.76e-40	predicted protein [Pyrenophora tritici-repentis Pt-1C-BFP] >gi|187973771|gb|EDU41270.1| predicted protein [Pyrenophora tritici-repentis Pt-1C-BFP]	--	--	--	--	--	--	--	--	--	--	--	--	--	--	--	--	--	--	--	--	--	--	--
comp4752_c0	10.9629	1.9587	2.4847	0.067754	737	0	168007574	XP_001756483.1	528	1.13e-60	predicted protein [Physcomitrella patens subsp. patens] >gi|162692522|gb|EDQ78879.1| predicted protein [Physcomitrella patens subsp. patens]	--	--	--	--	--	K09832	CYP710A	cytochrome P450, family 710, subfamily A	http://www.genome.jp/dbget-bin/www_bget?ko:K09832	Q55EK2	443	2.35e-49	Probable cytochrome P450 524A1 OS=Dictyostelium discoideum GN=cyp524A1 PE=3 SV=1	PF00067	Cytochrome P450	GO:0055114	oxidation-reduction process	GO:0020037//GO:0016705//GO:0005506	heme binding//oxidoreductase activity, acting on paired donors, with incorporation or reduction of molecular oxygen//iron ion binding	--	--	KOG0157	Cytochrome P450 CYP4/CYP19/CYP26 subfamilies
comp47597_c0	6.57774	0.489676	3.7477	0.087176	395	0	328873741	EGG22108.1	428	2.49e-47	protein kinase [Dictyostelium fasciculatum]	--	--	--	--	--	--	--	--	--	Q54H45	384	1.91e-42	Probable serine/threonine-protein kinase drkB OS=Dictyostelium discoideum GN=drkB PE=3 SV=1	PF01163//PF06293//PF07714//PF00069	RIO1 family//Lipopolysaccharide kinase (Kdo/WaaP) family//Protein tyrosine kinase//Protein kinase domain	GO:0016310//GO:0006468//GO:0009103	phosphorylation//protein phosphorylation//lipopolysaccharide biosynthetic process	GO:0003824//GO:0004672//GO:0005524//GO:0016773	catalytic activity//protein kinase activity//ATP binding//phosphotransferase activity, alcohol group as acceptor	GO:0016020	membrane	KOG0192	Tyrosine kinase specific for activated (GTP-bound) p21cdc42Hs
comp47646_c0	4.38516	16.6367	-1.9237	0.070046	640	4.89101	297729177	NP_001176952.1	296	7.29e-30	Os12g0478900 [Oryza sativa Japonica Group] >gi|77555446|gb|ABA98242.1| SAM domain family protein [Oryza sativa Japonica Group] >gi|125579324|gb|EAZ20470.1| hypothetical protein OsJ_36079 [Oryza sativa Japonica Group] >gi|255670303|dbj|BAH95680.1| Os12g0478900 [Oryza sativa Japonica Group]	38453646	AL935066.2	640	0	Oryza sativa chromosome 12, . BAC OSJNBa0005P03 of library OSJNBa from chromosome 12 of cultivar Nipponbare of ssp. japonica of Oryza sativa (rice), complete sequence	--	--	--	--	--	--	--	--	PF07647	SAM domain (Sterile alpha motif)	--	--	GO:0005515	protein binding	GO:0009536	plastid	KOG4374	RNA-binding protein Bicaudal-C
comp47816_c1	12.0592	2.37799	2.3423	0.068289	663	0	--	--	--	--	--	--	--	--	--	--	--	--	--	--	--	--	--	--	--	--	--	--	--	--	--	--	--	--
comp4781_c0	14.2518	2.93806	2.2782	0.048224	997	0	342877634	EGU79083.1	1671	0	hypothetical protein FOXB_10422 [Fusarium oxysporum Fo5176]	46124730	XM_386919.1	533	0	Gibberella zeae PH-1 hypothetical protein partial mRNA	K14802	DRS2, ATP8A	phospholipid-transporting ATPase	http://www.genome.jp/dbget-bin/www_bget?ko:K14802	P39524	978	9.04e-120	Probable phospholipid-transporting ATPase DRS2 OS=Saccharomyces cerevisiae (strain ATCC 204508 / S288c) GN=DRS2 PE=1 SV=2	PF00122	E1-E2 ATPase	GO:0006812//GO:0015917//GO:0015914	cation transport//aminophospholipid transport//phospholipid transport	GO:0005524//GO:0000166//GO:0015662//GO:0046872//GO:0004012//GO:0000287	ATP binding//nucleotide binding//ATPase activity, coupled to transmembrane movement of ions, phosphorylative mechanism//metal ion binding//phospholipid-translocating ATPase activity//magnesium ion binding	GO:0016021	integral to membrane	KOG0206	P-type ATPase
comp47898_c1	16.4443	3.21655	2.354	0.035351	866	0	328874380	EGG22745.1	234	5.07e-19	lysosomal integral membrane protein II [Dictyostelium fasciculatum]	--	--	--	--	--	--	--	--	--	Q9XYS8	194	3.76e-15	Lysosome membrane protein 2-A OS=Dictyostelium discoideum GN=lmpA PE=1 SV=1	PF01130	CD36 family	GO:0007155	cell adhesion	--	--	GO:0016020	membrane	KOG3776	Plasma membrane glycoprotein CD36 and related membrane receptors
comp47963_c0	2.19258	11.3237	-2.3686	0.08952	504	20.2878	222617854	EEE53986.1	211	2.43e-17	hypothetical protein OsJ_00615 [Oryza sativa Japonica Group]	13161438	AP003118.2	504	0	Oryza sativa Japonica Group genomic DNA, chromosome 1, BAC clone:OJ1174_D05	--	--	--	--	--	--	--	--	--	--	--	--	--	--	GO:0016020	membrane	--	--
comp48031_c0	44.9479	17.8334	1.3337	0.040471	1300	13.8122	53792431	BAD53269.1	1489	0	putative transcription factor 1 [Oryza sativa Japonica Group] >gi|56784273|dbj|BAD81955.1| putative transcription factor 1 [Oryza sativa Japonica Group]	115440406	NM_001051018.1	1205	0	Oryza sativa Japonica Group Os01g0788800 (Os01g0788800) mRNA, complete cds	--	--	--	--	Q5ZAY0	1491	0	Homeobox-leucine zipper protein TF1 OS=Oryza sativa subsp. japonica GN=TF1 PE=2 SV=1	--	--	--	--	--	--	--	--	--	--
comp48123_c0	9.8666	1.88831	2.3855	0.098763	794	4.06442	115477709	NP_001062450.1	796	1.31e-103	Os08g0551300 [Oryza sativa Japonica Group] >gi|42408945|dbj|BAD10201.1| hypothetical protein [Oryza sativa Japonica Group] >gi|113624419|dbj|BAF24364.1| Os08g0551300 [Oryza sativa Japonica Group] >gi|125562478|gb|EAZ07926.1| hypothetical protein OsI_30180 [Oryza sativa Indica Group] >gi|125604259|gb|EAZ43584.1| hypothetical protein OsJ_28206 [Oryza sativa Japonica Group]	42408937	AP005251.3	794	0	Oryza sativa Japonica Group genomic DNA, chromosome 8, BAC clone:OSJNBb0011H15	--	--	--	--	--	--	--	--	PF02600	Disulfide bond formation protein DsbB	GO:0006118	electron transport	GO:0015035	protein disulfide oxidoreductase activity	GO:0016020	membrane	--	--
comp48307_c0	21.9258	5.87611	1.8997	0.033634	743	0	189191550	XP_001932114.1	388	2.78e-44	conserved hypothetical protein [Pyrenophora tritici-repentis Pt-1C-BFP] >gi|187973720|gb|EDU41219.1| conserved hypothetical protein [Pyrenophora tritici-repentis Pt-1C-BFP]	--	--	--	--	--	--	--	--	--	--	--	--	--	--	--	--	--	--	--	--	--	--	--
comp48323_c0	12.0592	2.93806	2.0372	0.093499	792	0	328774084	EGF84121.1	636	1.23e-76	hypothetical protein BATDEDRAFT_8676, partial [Batrachochytrium dendrobatidis JAM81]	159469713	XM_001692956.1	114	6.54e-51	Chlamydomonas reinhardtii pyruvate kinase (PYK1) mRNA, complete cds	K00873	PK, pyk	pyruvate kinase	http://www.genome.jp/dbget-bin/www_bget?ko:K00873	Q54RF5	638	1.07e-77	Pyruvate kinase OS=Dictyostelium discoideum GN=pyk PE=1 SV=1	PF00224	Pyruvate kinase, barrel domain	GO:0015976//GO:0006094//GO:0006096//GO:0006144//GO:0044237	carbon utilization//gluconeogenesis//glycolysis//purine nucleobase metabolic process//cellular metabolic process	GO:0016301//GO:0030955//GO:0004743//GO:0046872//GO:0000287	kinase activity//potassium ion binding//pyruvate kinase activity//metal ion binding//magnesium ion binding	--	--	KOG2323	Pyruvate kinase
comp48349_c0	5.48145	0	Inf	0.064616	347	0	290972795	XP_002669136.1	535	6.13e-66	predicted protein [Naegleria gruberi] >gi|284082679|gb|EFC36392.1| predicted protein [Naegleria gruberi]	290972794	XM_002669090.1	230	8.91e-116	Naegleria gruberi predicted protein, mRNA	K08568	CTSZ	cathepsin X	http://www.genome.jp/dbget-bin/www_bget?ko:K08568	Q9UBR2	349	2.04e-39	Cathepsin Z OS=Homo sapiens GN=CTSZ PE=1 SV=1	PF00112//PF03051	Papain family cysteine protease//Peptidase C1-like family	GO:0006508	proteolysis	GO:0004197//GO:0008234	cysteine-type endopeptidase activity//cysteine-type peptidase activity	--	--	KOG1543	Cysteine proteinase Cathepsin L
comp48365_c0	18.6369	4.33669	2.1035	0.035047	1374	0	46109206	XP_381661.1	1394	0	hypothetical protein FG01485.1 [Gibberella zeae PH-1]	46109205	XM_381661.1	592	0	Gibberella zeae PH-1 hypothetical protein partial mRNA	K01792	E5.1.3.15	glucose-6-phosphate 1-epimerase	http://www.genome.jp/dbget-bin/www_bget?ko:K01792	Q03161	516	1.67e-59	Glucose-6-phosphate 1-epimerase OS=Saccharomyces cerevisiae (strain ATCC 204508 / S288c) GN=YMR099C PE=1 SV=1	PF01263	Aldose 1-epimerase	GO:0005975	carbohydrate metabolic process	GO:0016853//GO:0030246	isomerase activity//carbohydrate binding	--	--	--	--
comp48408_c0	13.1555	2.86766	2.1977	0.067542	726	0	330906975	XP_003295663.1	505	2.6e-60	hypothetical protein PTT_02197 [Pyrenophora teres f. teres 0-1] >gi|311332865|gb|EFQ96241.1| hypothetical protein PTT_02197 [Pyrenophora teres f. teres 0-1]	330906974	XM_003295615.1	163	3.45e-78	Pyrenophora teres f. teres 0-1 hypothetical protein, mRNA	--	--	--	--	Q9UTS6	132	1.05e-08	Dynein light chain Tctex-type OS=Schizosaccharomyces pombe (strain 972 / ATCC 24843) GN=dlc1 PE=1 SV=1	--	--	--	--	--	--	--	--	KOG4081	Dynein light chain
comp48447_c0	12.0592	2.93806	2.0372	0.093499	665	0	342879983	EGU81213.1	465	9.5e-50	hypothetical protein FOXB_08246 [Fusarium oxysporum Fo5176]	46110067	XM_382092.1	115	1.51e-51	Gibberella zeae PH-1 hypothetical protein partial mRNA	--	--	--	--	--	--	--	--	--	--	--	--	--	--	--	--	--	--
comp48458_c0	40.5627	15.6696	1.3722	0.085904	1145	0	281204856	EFA79051.1	1021	3.56e-133	calreticulin [Polysphondylium pallidum PN500]	389633876	XM_003714543.1	41	3.64e-10	Magnaporthe oryzae 70-15 calnexin (MGG_01607) mRNA, complete cds	K08057	CALR	calreticulin	http://www.genome.jp/dbget-bin/www_bget?ko:K08057	Q23858	1019	6.11e-134	Calreticulin OS=Dictyostelium discoideum GN=crtA PE=1 SV=3	PF00262	Calreticulin family	GO:0006457	protein folding	GO:0051082//GO:0005509//GO:0005488	unfolded protein binding//calcium ion binding//binding	GO:0005783	endoplasmic reticulum	KOG0674	Calreticulin
comp48464_c0	8.77032	0.979352	3.1627	0.061684	613	0.934884	218187789	EEC70216.1	1022	5.31e-131	hypothetical protein OsI_00975 [Oryza sativa Indica Group]	115435411	NM_001048999.1	610	0	Oryza sativa Japonica Group Os01g0226400 (Os01g0226400) mRNA, complete cds	--	--	--	--	--	--	--	--	--	--	--	--	GO:0005524//GO:0017111	ATP binding//nucleoside-triphosphatase activity	--	--	--	--
comp48527_c0	13.1555	2.93806	2.1627	0.067278	578	0	330916925	XP_003297610.1	519	3.19e-59	hypothetical protein PTT_08076 [Pyrenophora teres f. teres 0-1] >gi|311329603|gb|EFQ94287.1| hypothetical protein PTT_08076 [Pyrenophora teres f. teres 0-1]	330916924	XM_003297562.1	147	2.13e-69	Pyrenophora teres f. teres 0-1 hypothetical protein, mRNA	--	--	--	--	Q09744	156	4.91e-11	Uncharacterized FAD-binding protein C12C2.03c OS=Schizosaccharomyces pombe (strain 972 / ATCC 24843) GN=SPBC12C2.03c PE=2 SV=1	--	--	GO:0055114	oxidation-reduction process	GO:0016491	oxidoreductase activity	--	--	KOG1158	NADP/FAD dependent oxidoreductase
comp48589_c0	3.28887	23.6972	-2.8491	0.012346	1695	0	--	--	--	--	--	297612113	NM_001074730.2	1164	0	Oryza sativa Japonica Group Os11g0593000 (Os11g0593000) mRNA, partial cds	--	--	--	--	--	--	--	--	--	--	--	--	--	--	--	--	--	--
comp48793_c0	35.0813	12.7285	1.4626	0.041537	1479	0	320167917	EFW44816.1	1417	0	signal recognition particle containing protein [Capsaspora owczarzaki ATCC 30864]	68072788	XM_673216.1	86	4.58e-35	Plasmodium berghei strain ANKA signal recognition particle 54 kDa protein (PB001067.01.0) partial mRNA	K03106	SRP54, ffh	signal recognition particle subunit SRP54	http://www.genome.jp/dbget-bin/www_bget?ko:K03106	P49972	1388	0	Signal recognition particle 54 kDa protein 2 OS=Solanum lycopersicum PE=2 SV=1	PF06414//PF00004//PF02978//PF02514//PF03029//PF02881//PF00503//PF04851//PF01583//PF00448	Zeta toxin//ATPase family associated with various cellular activities (AAA)//Signal peptide binding domain//CobN/Magnesium Chelatase//Conserved hypothetical ATP binding protein//SRP54-type protein, helical bundle domain//G-protein alpha subunit//Type III restriction enzyme, res subunit//Adenylylsulphate kinase//SRP54-type protein, GTPase domain	GO:0007186//GO:0006144//GO:0000103//GO:0009987//GO:0009058//GO:0006614//GO:0007165	G-protein coupled receptor signaling pathway//purine nucleobase metabolic process//sulfate assimilation//cellular process//biosynthetic process//SRP-dependent cotranslational protein targeting to membrane//signal transduction	GO:0016787//GO:0003677//GO:0000166//GO:0005524//GO:0017111//GO:0008312//GO:0031683//GO:0003924//GO:0005525//GO:0019001//GO:0004871//GO:0016301//GO:0004020	hydrolase activity//DNA binding//nucleotide binding//ATP binding//nucleoside-triphosphatase activity//7S RNA binding//G-protein beta/gamma-subunit complex binding//GTPase activity//GTP binding//guanyl nucleotide binding//signal transducer activity//kinase activity//adenylylsulfate kinase activity	GO:0048500	signal recognition particle	KOG0780	Signal recognition particle, subunit Srp54
comp48992_c1	7.67403	0.908959	3.0777	0.096685	710	0	189202686	XP_001937679.1	663	1.18e-79	palmitoyltransferase erf2 [Pyrenophora tritici-repentis Pt-1C-BFP] >gi|187984778|gb|EDU50266.1| palmitoyltransferase erf2 [Pyrenophora tritici-repentis Pt-1C-BFP]	169595255	XM_001791000.1	63	1.31e-22	Phaeosphaeria nodorum SN15 hypothetical protein partial mRNA	--	--	--	--	Q4I2M7	142	5.87e-09	Palmitoyltransferase ERF2 OS=Gibberella zeae (strain PH-1 / ATCC MYA-4620 / FGSC 9075 / NRRL 31084) GN=ERF2 PE=3 SV=1	PF08917	Transforming growth factor beta receptor 2 ectodomain	GO:0006468//GO:0009069//GO:0007178//GO:0016310	protein phosphorylation//serine family amino acid metabolic process//transmembrane receptor protein serine/threonine kinase signaling pathway//phosphorylation	GO:0005524//GO:0005026//GO:0046872//GO:0008270//GO:0016740	ATP binding//transforming growth factor beta receptor activity, type II//metal ion binding//zinc ion binding//transferase activity	GO:0016020	membrane	--	--
comp49056_c0	0	6.9901	#NAME?	0.03626	647	3.70527	--	--	--	--	--	24080637	AC107224.2	475	0	Oryza sativa Japonica Group chromosome 3 clone OSJNBa0009C08, complete sequence	--	--	--	--	--	--	--	--	--	--	--	--	--	--	--	--	--	--
comp49101_c0	3.28887	15.7308	-2.2579	0.051122	958	0	--	--	--	--	--	--	--	--	--	--	--	--	--	--	--	--	--	--	--	--	--	--	--	--	--	--	--	--
comp49103_c0	23.0221	7.34514	1.6482	0.051104	491	0	53829570	AAU94664.1	851	2.33e-110	HSP70 [Acanthamoeba culbertsoni]	53829569	AY582837.1	341	2.56e-177	Acanthamoeba culbertsoni HSP70 gene, partial cds	K03283	HSPA1_8	heat shock 70kDa protein 1/8	http://www.genome.jp/dbget-bin/www_bget?ko:K03283	Q557E0	737	1.15e-92	Heat shock cognate 70 kDa protein 2 OS=Dictyostelium discoideum GN=hspE-1 PE=1 SV=1	PF01968//PF06723	Hydantoinase/oxoprolinase//MreB/Mbl protein	GO:0000902	cell morphogenesis	GO:0005524//GO:0016787	ATP binding//hydrolase activity	--	--	KOG0101	Molecular chaperones HSP70/HSC70, HSP70 superfamily
comp49145_c0	13.1555	0.979352	3.7477	0.010329	695	0	290990532	XP_002677890.1	466	3.08e-55	HMG box domain-containing protein [Naegleria gruberi] >gi|284091500|gb|EFC45146.1| HMG box domain-containing protein [Naegleria gruberi]	290990531	XM_002677844.1	471	0	Naegleria gruberi HMG box domain-containing protein, mRNA	--	--	--	--	Q24537	118	5.51e-06	High mobility group protein DSP1 OS=Drosophila melanogaster GN=Dsp1 PE=2 SV=1	PF02623	FliW protein	GO:0044780	bacterial-type flagellum assembly	--	--	--	--	KOG0381	HMG box-containing protein
comp49343_c0	12.0592	2.93806	2.0372	0.093499	542	0	290972984	XP_002669230.1	353	1.24e-36	predicted protein [Naegleria gruberi] >gi|284082774|gb|EFC36486.1| predicted protein [Naegleria gruberi]	--	--	--	--	--	--	--	--	--	--	--	--	--	--	--	--	--	--	--	--	--	--	--
comp49432_c0	2.19258	13.4232	-2.614	0.045626	1030	8.70458	--	--	--	--	--	18844754	AP003247.4	1030	0	Oryza sativa Japonica Group genomic DNA, chromosome 1, PAC clone:P0425G02	--	--	--	--	--	--	--	--	--	--	--	--	--	--	--	--	--	--
comp49455_c0	15.3481	4.40708	1.8002	0.083356	925	0	342881455	EGU82349.1	1308	7.11e-163	hypothetical protein FOXB_07178 [Fusarium oxysporum Fo5176]	--	--	--	--	--	--	--	--	--	--	--	--	--	--	--	--	--	--	--	--	--	--	--
comp49470_c0	20.8295	6.99318	1.5746	0.082271	1274	0	328865128	EGG13514.1	363	1.12e-36	hypothetical protein DFA_11275 [Dictyostelium fasciculatum]	--	--	--	--	--	--	--	--	--	--	--	--	--	PF01780//PF08123//PF08603	Ribosomal L37ae protein family//Histone methylation protein DOT1//Adenylate cyclase associated (CAP) C terminal	GO:0042254//GO:0006479//GO:0007010//GO:0006412//GO:0006554	ribosome biogenesis//protein methylation//cytoskeleton organization//translation//lysine catabolic process	GO:0003779//GO:0003735//GO:0018024	actin binding//structural constituent of ribosome//histone-lysine N-methyltransferase activity	GO:0005840//GO:0005622	ribosome//intracellular	--	--
comp49497_c0	5.48145	19.7155	-1.8467	0.061559	926	17.0157	--	--	--	--	--	50508420	AP004182.3	923	0	Oryza sativa Japonica Group genomic DNA, chromosome 7, BAC clone:OJ1199_H01	--	--	--	--	--	--	--	--	--	--	--	--	--	--	--	--	--	--
comp49639_c0	114.014	63.6302	0.84143	0.094179	2787	1182.08	222635778	EEE65910.1	1406	0	hypothetical protein OsJ_21757 [Oryza sativa Japonica Group]	54291232	AP005460.3	1044	0	Oryza sativa Japonica Group genomic DNA, chromosome 6, PAC clone:P0610D01	--	--	--	--	Q5HZ36	209	4.15e-16	GATA transcription factor 21 OS=Arabidopsis thaliana GN=GATA21 PE=1 SV=2	PF00320	GATA zinc finger	GO:0006355	regulation of transcription, DNA-dependent	GO:0003700//GO:0043565//GO:0008270	sequence-specific DNA binding transcription factor activity//sequence-specific DNA binding//zinc ion binding	GO:0005667	transcription factor complex	KOG1601	GATA-4/5/6 transcription factors
comp496546_c0	33.985	9.79352	1.795	0.014893	793	0	396479114	XP_003840679.1	850	1.84e-111	hypothetical protein LEMA_P103310.1 [Leptosphaeria maculans JN3] >gi|312217252|emb|CBX97200.1| hypothetical protein LEMA_P103310.1 [Leptosphaeria maculans JN3]	--	--	--	--	--	K01181	E3.2.1.8, xynA	endo-1,4-beta-xylanase	http://www.genome.jp/dbget-bin/www_bget?ko:K01181	Q9HFA4	457	6.14e-54	Endo-1,4-beta-xylanase A OS=Aspergillus oryzae (strain ATCC 42149 / RIB 40) GN=xlnA PE=1 SV=1	PF00457	Glycosyl hydrolases family 11	GO:0005975//GO:0045493	carbohydrate metabolic process//xylan catabolic process	GO:0004553//GO:0031176	hydrolase activity, hydrolyzing O-glycosyl compounds//endo-1,4-beta-xylanase activity	--	--	--	--
comp49757_c0	7.67403	0.979352	2.9701	0.09595	591	1.04318	125532726	EAY79291.1	634	3.47e-80	hypothetical protein OsI_34417 [Oryza sativa Indica Group]	357147116	XM_003574179.1	82	2.96e-33	PREDICTED: Brachypodium distachyon probable glutathione S-transferase GSTU6-like (LOC100840442), mRNA	K00799	GST, gst	glutathione S-transferase	http://www.genome.jp/dbget-bin/www_bget?ko:K00799	Q06398	393	2.41e-45	Probable glutathione S-transferase GSTU6 OS=Oryza sativa subsp. japonica GN=GSTU6 PE=2 SV=2	PF13417	Glutathione S-transferase, N-terminal domain	--	--	GO:0005515	protein binding	--	--	KOG0406	Glutathione S-transferase
comp49788_c0	7.67403	0.489676	3.9701	0.052871	334	0	342883463	EGU83957.1	366	1.17e-40	hypothetical protein FOXB_05540 [Fusarium oxysporum Fo5176]	--	--	--	--	--	K01923	purC	phosphoribosylaminoimidazole-succinocarboxamide synthase	http://www.genome.jp/dbget-bin/www_bget?ko:K01923	Q9UUB4	182	6.98e-16	Phosphoribosylaminoimidazole-succinocarboxamide synthase OS=Schizosaccharomyces pombe (strain 972 / ATCC 24843) GN=ade7 PE=2 SV=1	PF00424	REV protein (anti-repression trans-activator protein)	GO:0006355//GO:0006144//GO:0006164	regulation of transcription, DNA-dependent//purine nucleobase metabolic process//purine nucleotide biosynthetic process	GO:0005524//GO:0003700//GO:0004639	ATP binding//sequence-specific DNA binding transcription factor activity//phosphoribosylaminoimidazolesuccinocarboxamide synthase activity	GO:0005667//GO:0042025	transcription factor complex//host cell nucleus	KOG2835	Phosphoribosylamidoimidazole-succinocarboxamide synthase
comp49825_c1	0	6.15461	#NAME?	0.074395	424	0	66805697	XP_636570.1	229	7.33e-20	hypothetical protein DDB_G0288753 [Dictyostelium discoideum AX4] >gi|74996682|sp|Q54IH8.1|NDRB_DICDI RecName: Full=Probable serine/threonine-protein kinase ndrB; AltName: Full=Nuclear DBF2-related kinase B >gi|60464957|gb|EAL63069.1| hypothetical protein DDB_G0288753 [Dictyostelium discoideum AX4]	--	--	--	--	--	K16307	CDC42BP	serine/threonine-protein kinase MRCK	http://www.genome.jp/dbget-bin/www_bget?ko:K16307	Q54IH8	229	4.95e-21	Probable serine/threonine-protein kinase ndrB OS=Dictyostelium discoideum GN=ndrB PE=3 SV=1	PF00433	Protein kinase C terminal domain	GO:0016310//GO:0006468//GO:0009069	phosphorylation//protein phosphorylation//serine family amino acid metabolic process	GO:0004674//GO:0005524	protein serine/threonine kinase activity//ATP binding	--	--	KOG0612	Rho-associated, coiled-coil containing protein kinase
comp49830_c0	15.3481	2.93806	2.3851	0.034461	698	0	290992025	XP_002678635.1	1220	2.81e-163	asparaginyl-tRNA synthetase [Naegleria gruberi] >gi|284092248|gb|EFC45891.1| asparaginyl-tRNA synthetase [Naegleria gruberi]	290992024	XM_002678589.1	631	0	Naegleria gruberi asparaginyl-tRNA synthetase, mRNA	K01893	NARS, asnS	asparaginyl-tRNA synthetase	http://www.genome.jp/dbget-bin/www_bget?ko:K01893	Q8BP47	687	6.39e-85	Asparagine--tRNA ligase, cytoplasmic OS=Mus musculus GN=Nars PE=1 SV=2	PF00152	tRNA synthetases class II (D, K and N)	GO:0006421//GO:0006522//GO:0006531//GO:0006418	asparaginyl-tRNA aminoacylation//alanine metabolic process//aspartate metabolic process//tRNA aminoacylation for protein translation	GO:0003676//GO:0004816//GO:0004812//GO:0000166//GO:0005524	nucleic acid binding//asparagine-tRNA ligase activity//aminoacyl-tRNA ligase activity//nucleotide binding//ATP binding	GO:0005737	cytoplasm	KOG0555	Asparaginyl-tRNA synthetase
comp49956_c0	15.3481	2.93806	2.3851	0.034461	1008	0	342885346	EGU85387.1	1673	0	hypothetical protein FOXB_04098 [Fusarium oxysporum Fo5176]	46127128	XM_388118.1	423	0	Gibberella zeae PH-1 hypothetical protein partial mRNA	--	--	--	--	Q874W3	1079	1.76e-142	Protein SDS23 OS=Podospora anserina GN=SDS23 PE=3 SV=1	PF00571	CBS domain	--	--	GO:0030554	adenyl nucleotide binding	--	--	KOG1764	5'-AMP-activated protein kinase, gamma subunit
comp50009_c0	0	6.57389	#NAME?	0.049999	826	0	390368544	XP_003731471.1	293	2.45e-26	PREDICTED: uncharacterized protein LOC100890587 [Strongylocentrotus purpuratus]	--	--	--	--	--	--	--	--	--	P16157	198	1.24e-15	Ankyrin-1 OS=Homo sapiens GN=ANK1 PE=1 SV=3	PF13606//PF00023	Ankyrin repeat//Ankyrin repeat	--	--	GO:0005515	protein binding	--	--	KOG4177	Ankyrin
comp50067_c0	0	6.29232	#NAME?	0.053847	586	6.40163	297719931	NP_001172327.1	175	2.37e-13	Os01g0353600 [Oryza sativa Japonica Group] >gi|255673210|dbj|BAH91057.1| Os01g0353600 [Oryza sativa Japonica Group]	116311059	CR855236.1	329	1.45e-170	Oryza sativa genomic DNA, chromosome 4, BAC clone: OSIGBa0157K09-H0214G12, complete sequence	--	--	--	--	--	--	--	--	--	--	GO:0006810	transport	--	--	--	--	--	--
comp50095_c0	19.7332	6.08422	1.6975	0.070851	1152	0	91081719	XP_971628.1	189	7.86e-13	PREDICTED: similar to leucine-zipper-like transcriptional regulator 1 (LZTR-1) [Tribolium castaneum] >gi|270006256|gb|EFA02704.1| hypothetical protein TcasGA2_TC008426 [Tribolium castaneum]	--	--	--	--	--	--	--	--	--	Q9CQ33	145	1.49e-08	Leucine-zipper-like transcriptional regulator 1 OS=Mus musculus GN=Lztr1 PE=2 SV=2	PF00651	BTB/POZ domain	--	--	GO:0005515	protein binding	--	--	KOG4591	Uncharacterized conserved protein, contains BTB/POZ domain
comp50129_c0	77.8365	23.5045	1.7275	0.010198	1872	0	189190738	XP_001931708.1	846	2.58e-102	conserved hypothetical protein [Pyrenophora tritici-repentis Pt-1C-BFP] >gi|187973314|gb|EDU40813.1| conserved hypothetical protein [Pyrenophora tritici-repentis Pt-1C-BFP]	169597232	XM_001791988.1	108	3.43e-47	Phaeosphaeria nodorum SN15 hypothetical protein partial mRNA	--	--	--	--	--	--	--	--	--	--	--	--	--	--	--	--	--	--
comp50143_c1	24.1184	8.60299	1.4872	0.071373	2082	0	330931710	XP_003303509.1	1730	0	hypothetical protein PTT_15740 [Pyrenophora teres f. teres 0-1] >gi|311320464|gb|EFQ88400.1| hypothetical protein PTT_15740 [Pyrenophora teres f. teres 0-1]	330931709	XM_003303461.1	438	0	Pyrenophora teres f. teres 0-1 hypothetical protein, mRNA	--	--	--	--	Q2U492	1133	4.26e-143	Probable glucan endo-1,3-beta-glucosidase btgC OS=Aspergillus oryzae (strain ATCC 42149 / RIB 40) GN=btgC PE=3 SV=1	PF00332//PF05433//PF06072	Glycosyl hydrolases family 17//Glycine zipper 2TM domain//Alphaherpesvirus tegument protein US9	GO:0005975	carbohydrate metabolic process	GO:0004553//GO:0043169//GO:0003824	hydrolase activity, hydrolyzing O-glycosyl compounds//cation binding//catalytic activity	GO:0019867//GO:0019033	outer membrane//viral tegument	--	--
comp50195_c0	58.1033	20.0767	1.5331	0.037942	933	0	169599727	XP_001793286.1	735	5.48e-94	hypothetical protein SNOG_02687 [Phaeosphaeria nodorum SN15] >gi|111068298|gb|EAT89418.1| hypothetical protein SNOG_02687 [Phaeosphaeria nodorum SN15]	189192107	XM_001932358.1	254	1.16e-128	Pyrenophora tritici-repentis Pt-1C-BFP conserved hypothetical protein, mRNA	--	--	--	--	A1DBS6	207	2.49e-17	Probable endo-beta-1,4-glucanase D OS=Neosartorya fischeri (strain ATCC 1020 / DSM 3700 / FGSC A1164 / NRRL 181) GN=eglD PE=3 SV=1	--	--	--	--	--	--	--	--	--	--
comp50203_c0	16.4443	4.89676	1.7477	0.079933	847	0	384486104	EIE78284.1	723	2.54e-89	hypothetical protein RO3G_02988 [Rhizopus delemar RA 99-880]	--	--	--	--	--	K01267	E3.4.11.21, DNPEP	aspartyl aminopeptidase	http://www.genome.jp/dbget-bin/www_bget?ko:K01267	B9RAJ0	655	3.82e-80	Probable aspartyl aminopeptidase OS=Ricinus communis GN=RCOM_1506700 PE=2 SV=2	PF02127	Aminopeptidase I zinc metalloprotease (M18)	GO:0006508	proteolysis	GO:0043169//GO:0008270//GO:0004177//GO:0070011	cation binding//zinc ion binding//aminopeptidase activity//peptidase activity, acting on L-amino acid peptides	--	--	KOG2596	Aminopeptidase I zinc metalloprotease (M18)
comp50220_c0	16.4443	37.1908	-1.1774	0.092048	1072	22.4825	--	--	--	--	--	50509315	AP004670.4	1063	0	Oryza sativa Japonica Group genomic DNA, chromosome 7, PAC clone:P0496D04	--	--	--	--	--	--	--	--	--	--	--	--	--	--	--	--	--	--
comp5031_c0	9.8666	1.39864	2.8185	0.066426	813	0	342876095	EGU77757.1	1187	3.31e-159	hypothetical protein FOXB_11779 [Fusarium oxysporum Fo5176]	46128302	XM_388705.1	326	9.5e-169	Gibberella zeae PH-1 hypothetical protein partial mRNA	--	--	--	--	--	--	--	--	--	--	GO:0006566//GO:0006563//GO:0016311//GO:0006544//GO:0006564	threonine metabolic process//L-serine metabolic process//dephosphorylation//glycine metabolic process//L-serine biosynthetic process	GO:0004647	phosphoserine phosphatase activity	--	--	--	--
comp50354_c2	3.28887	14.1914	-2.1094	0.075388	1223	1.51062	125539208	EAY85603.1	2202	0	hypothetical protein OsI_06975 [Oryza sativa Indica Group]	--	--	--	--	--	--	--	--	--	--	--	--	--	--	--	--	--	--	--	GO:0016020	membrane	--	--
comp50358_c0	12.0592	2.93806	2.0372	0.093499	606	0	342885970	EGU85919.1	859	5.26e-108	hypothetical protein FOXB_03586 [Fusarium oxysporum Fo5176]	302898340	XM_003047783.1	276	4.35e-141	Nectria haematococca mpVI 77-13-4 predicted protein, mRNA	--	--	--	--	P21657	161	2.04e-11	Transcriptional activator protein DAL81 OS=Saccharomyces cerevisiae (strain ATCC 204508 / S288c) GN=DAL81 PE=1 SV=3	--	--	GO:0006357	regulation of transcription from RNA polymerase II promoter	GO:0008270//GO:0046872//GO:0003677//GO:0000981	zinc ion binding//metal ion binding//DNA binding//sequence-specific DNA binding RNA polymerase II transcription factor activity	GO:0005634	nucleus	--	--
comp503726_c0	0	5.73225	#NAME?	0.069595	671	4.42357	--	--	--	--	--	47775940	AL954364.5	671	0	Oryza sativa chromosome 12, . BAC OSJNBa0023M16 of library OSJNBa from chromosome 12 of cultivar Nipponbare of ssp. japonica of Oryza sativa (rice), complete sequence	--	--	--	--	--	--	--	--	--	--	--	--	--	--	--	--	--	--
comp50478_c0	13.1555	2.44838	2.4258	0.04779	557	0	330924908	XP_003300827.1	302	1.4e-31	hypothetical protein PTT_12188 [Pyrenophora teres f. teres 0-1] >gi|311324830|gb|EFQ91071.1| hypothetical protein PTT_12188 [Pyrenophora teres f. teres 0-1]	--	--	--	--	--	--	--	--	--	--	--	--	--	--	--	--	--	--	--	--	--	--	--
comp50514_c1	10.9629	0.489676	4.4847	0.011804	511	0	342888748	EGU87967.1	882	1.28e-111	hypothetical protein FOXB_01450 [Fusarium oxysporum Fo5176]	--	--	--	--	--	--	--	--	--	Q09860	196	3.51e-16	Probable cysteine--tRNA ligase OS=Schizosaccharomyces pombe (strain 972 / ATCC 24843) GN=SPAC29E6.06c PE=2 SV=1	PF09190	DALR domain	GO:0006423//GO:0006534	cysteinyl-tRNA aminoacylation//cysteine metabolic process	GO:0005524//GO:0000166//GO:0004817	ATP binding//nucleotide binding//cysteine-tRNA ligase activity	GO:0005737	cytoplasm	KOG2007	Cysteinyl-tRNA synthetase
comp50563_c0	69.0662	32.1044	1.1052	0.095162	1476	0	281208774	EFA82949.1	1382	0	succinate-CoA ligase [Polysphondylium pallidum PN500]	--	--	--	--	--	K01900	LSC2	succinyl-CoA synthetase beta subunit	http://www.genome.jp/dbget-bin/www_bget?ko:K01900	Q55AI5	1369	0	Succinyl-CoA ligase [ADP-forming] subunit beta, mitochondrial OS=Dictyostelium discoideum GN=scsC PE=3 SV=1	PF00549	CoA-ligase	GO:0008152	metabolic process	GO:0043167//GO:0003824	ion binding//catalytic activity	--	--	KOG2799	Succinyl-CoA synthetase, beta subunit
comp50588_c0	101.955	50.7028	1.0078	0.045709	440	29.6367	125539168	EAY85563.1	659	2.17e-81	hypothetical protein OsI_06935 [Oryza sativa Indica Group]	115445764	NM_001053197.1	437	0	Oryza sativa Japonica Group Os02g0314600 (Os02g0314600) mRNA, complete cds	--	--	--	--	Q9LS40	194	2.44e-16	Protein ASPARTIC PROTEASE IN GUARD CELL 1 OS=Arabidopsis thaliana GN=ASPG1 PE=1 SV=1	PF00026	Eukaryotic aspartyl protease	GO:0006508	proteolysis	GO:0004190	aspartic-type endopeptidase activity	GO:0016023	cytoplasmic membrane-bounded vesicle	--	--
comp50594_c0	1.09629	10.4178	-3.2484	0.047334	1072	4.53186	34393453	BAC82992.1	176	1.99e-13	hypothetical protein [Oryza sativa Japonica Group]	34393440	AP003750.3	1029	0	Oryza sativa Japonica Group genomic DNA, chromosome 7, BAC clone:OJ1174_G05	--	--	--	--	--	--	--	--	--	--	--	--	--	--	--	--	--	--
comp50595_c0	35.0813	13.8486	1.341	0.054943	794	0	169606103	XP_001796472.1	966	7.01e-130	hypothetical protein SNOG_06085 [Phaeosphaeria nodorum SN15] >gi|111066029|gb|EAT87149.1| hypothetical protein SNOG_06085 [Phaeosphaeria nodorum SN15]	--	--	--	--	--	K08051	PLEKHA8	pleckstrin homology domain containing, family A (phosphoinositide binding specific) member 8	http://www.genome.jp/dbget-bin/www_bget?ko:K08051	Q96JA3	293	1.15e-28	Pleckstrin homology domain-containing family A member 8 OS=Homo sapiens GN=PLEKHA8 PE=1 SV=3	PF02729//PF08718	Aspartate/ornithine carbamoyltransferase, carbamoyl-P binding domain//Glycolipid transfer protein (GLTP)	GO:0006520//GO:0046836	cellular amino acid metabolic process//glycolipid transport	GO:0017089//GO:0016743//GO:0051861	glycolipid transporter activity//carboxyl- or carbamoyltransferase activity//glycolipid binding	GO:0005737	cytoplasm	KOG3221	Glycolipid transfer protein
comp50659_c0	13.1555	2.30759	2.5112	0.048254	878	0	330922102	XP_003299697.1	850	2.76e-103	hypothetical protein PTT_10748 [Pyrenophora teres f. teres 0-1] >gi|311326522|gb|EFQ92209.1| hypothetical protein PTT_10748 [Pyrenophora teres f. teres 0-1]	--	--	--	--	--	--	--	--	--	--	--	--	--	PF00569	Zinc finger, ZZ type	--	--	GO:0008270	zinc ion binding	--	--	--	--
comp507340_c0	20.8295	3.91741	2.4107	0.013871	657	0	--	--	--	--	--	--	--	--	--	--	--	--	--	--	--	--	--	--	PF02724//PF02313	CDC45-like protein//Fumarate reductase subunit D	GO:0006270//GO:0006106	DNA replication initiation//fumarate metabolic process	--	--	GO:0016020	membrane	--	--
comp508513_c0	1.09629	9.78738	-3.1583	0.057565	816	4.31527	--	--	--	--	--	32483127	AL662968.3	816	0	Oryza sativa genomic DNA, chromosome 4, BAC clone: OSJNBa0035M09, complete sequence	--	--	--	--	--	--	--	--	--	--	--	--	--	--	--	--	--	--
comp50864_c0	7.67403	0.979352	2.9701	0.09595	429	0	--	--	--	--	--	--	--	--	--	--	--	--	--	--	--	--	--	--	--	--	--	--	--	--	--	--	--	--
comp50869_c0	13.1555	2.44838	2.4258	0.04779	592	0	342886033	EGU85976.1	791	4.94e-105	hypothetical protein FOXB_03485 [Fusarium oxysporum Fo5176]	302921655	XM_003053279.1	273	1.97e-139	Nectria haematococca mpVI 77-13-4 predicted protein, mRNA	--	--	--	--	Q7SH92	656	3.89e-86	Sorting nexin-3 OS=Neurospora crassa (strain ATCC 24698 / 74-OR23-1A / CBS 708.71 / DSM 1257 / FGSC 987) GN=snx-3 PE=3 SV=1	PF02113//PF00787	D-Ala-D-Ala carboxypeptidase 3 (S13) family//PX domain	GO:0006508//GO:0007154	proteolysis//cell communication	GO:0035091//GO:0004185	phosphatidylinositol binding//serine-type carboxypeptidase activity	--	--	KOG2527	Sorting nexin SNX11
comp50875_c0	8.77032	1.46903	2.5778	0.098634	366	0	342879425	EGU80673.1	402	5.81e-44	hypothetical protein FOXB_08814 [Fusarium oxysporum Fo5176]	--	--	--	--	--	--	--	--	--	--	--	--	--	PF06112//PF01049	Gammaherpesvirus capsid protein//Cadherin cytoplasmic region	GO:0007156	homophilic cell adhesion	GO:0005509	calcium ion binding	GO:0016020//GO:0019028	membrane//viral capsid	--	--
comp50926_c0	16.4443	4.82637	1.7686	0.080116	756	0	290984484	XP_002674957.1	1312	5.25e-180	predicted protein [Naegleria gruberi] >gi|284088550|gb|EFC42213.1| predicted protein [Naegleria gruberi]	290984483	XM_002674911.1	678	0	Naegleria gruberi predicted protein, mRNA	K00121	frmA, ADH5, adhC	S-(hydroxymethyl)glutathione dehydrogenase / alcohol dehydrogenase	http://www.genome.jp/dbget-bin/www_bget?ko:K00121	P79896	886	1.05e-116	Alcohol dehydrogenase class-3 OS=Sparus aurata PE=2 SV=1	PF02475//PF03721//PF02254//PF00107	Met-10+ like-protein//UDP-glucose/GDP-mannose dehydrogenase family, NAD binding domain//TrkA-N domain//Zinc-binding dehydrogenase	GO:0055114//GO:0006813//GO:0006069	oxidation-reduction process//potassium ion transport//ethanol oxidation	GO:0016491//GO:0016740//GO:0008270//GO:0046872//GO:0051287//GO:0016616//GO:0051903//GO:0000166	oxidoreductase activity//transferase activity//zinc ion binding//metal ion binding//NAD binding//oxidoreductase activity, acting on the CH-OH group of donors, NAD or NADP as acceptor//S-(hydroxymethyl)glutathione dehydrogenase activity//nucleotide binding	--	--	KOG0022	Alcohol dehydrogenase, class III
comp50931_c0	18.6369	4.40708	2.0803	0.034938	639	0	--	--	--	--	--	--	--	--	--	--	--	--	--	--	--	--	--	--	--	--	--	--	--	--	--	--	--	--
comp50937_c0	9.8666	1.39864	2.8185	0.066426	374	0	--	--	--	--	--	47497714	AP005511.3	200	4.6e-99	Oryza sativa Japonica Group genomic DNA, chromosome 2, BAC clone:OSJNBa0011N12	--	--	--	--	--	--	--	--	--	--	--	--	--	--	--	--	--	--
comp50976_c0	19.7332	5.73533	1.7827	0.056964	910	0	66808675	XP_638060.1	609	8.5e-69	leucyl-tRNA synthetase [Dictyostelium discoideum AX4] >gi|74996834|sp|Q54N83.1|SYLC_DICDI RecName: Full=Leucine--tRNA ligase, cytoplasmic; AltName: Full=Leucyl-tRNA synthetase; Short=LeuRS >gi|60466511|gb|EAL64563.1| leucyl-tRNA synthetase [Dictyostelium discoideum AX4]	--	--	--	--	--	K01869	LARS, leuS	leucyl-tRNA synthetase	http://www.genome.jp/dbget-bin/www_bget?ko:K01869	Q54N83	609	5.74e-70	Leucine--tRNA ligase, cytoplasmic OS=Dictyostelium discoideum GN=leuS PE=3 SV=1	PF00133//PF09334	tRNA synthetases class I (I, L, M and V)//tRNA synthetases class I (M)	GO:0006418	tRNA aminoacylation for protein translation	GO:0004812//GO:0005524//GO:0000166	aminoacyl-tRNA ligase activity//ATP binding//nucleotide binding	--	--	KOG0437	Leucyl-tRNA synthetase
comp51039_c0	28.5035	8.74378	1.7048	0.029656	1580	0	396501157	XP_003845913.1	1163	7.82e-153	hypothetical protein LEMA_P012210.1 [Leptosphaeria maculans JN3] >gi|312222494|emb|CBY02434.1| hypothetical protein LEMA_P012210.1 [Leptosphaeria maculans JN3]	189192361	XM_001932485.1	233	9.39e-117	Pyrenophora tritici-repentis Pt-1C-BFP conserved hypothetical protein, mRNA	--	--	--	--	Q03193	439	8.6e-48	Uncharacterized membrane protein YDR090C OS=Saccharomyces cerevisiae (strain ATCC 204508 / S288c) GN=YDR090C PE=1 SV=1	PF03083	Sugar efflux transporter for intercellular exchange	--	--	--	--	GO:0016021	integral to membrane	--	--
comp51084_c0	8.77032	0.908959	3.2703	0.062184	754	8.12884	--	--	--	--	--	45736608	AC148611.1	751	0	Oryza sativa Japonica Group chromosome 5 clone B1007D10, complete sequence	--	--	--	--	--	--	--	--	--	--	--	--	--	--	--	--	--	--
comp5110_c0	13.1555	2.30759	2.5112	0.048254	690	0	--	--	--	--	--	--	--	--	--	--	--	--	--	--	--	--	--	--	--	--	--	--	--	--	--	--	--	--
comp51251_c0	12.0592	2.93806	2.0372	0.093499	573	0	342872480	EGU74843.1	822	3.38e-101	hypothetical protein FOXB_14647 [Fusarium oxysporum Fo5176]	--	--	--	--	--	--	--	--	--	--	--	--	--	--	--	--	--	--	--	--	--	--	--
comp51260_c0	10.9629	1.9587	2.4847	0.067754	474	0	--	--	--	--	--	--	--	--	--	--	--	--	--	--	--	--	--	--	PF01959//PF00114//PF06574	3-dehydroquinate synthase (EC 4.6.1.3)//Pilin (bacterial filament)//FAD synthetase	GO:0006571//GO:0007155//GO:0006771//GO:0055114//GO:0009094//GO:0009231//GO:0009073//GO:0000162	tyrosine biosynthetic process//cell adhesion//riboflavin metabolic process//oxidation-reduction process//L-phenylalanine biosynthetic process//riboflavin biosynthetic process//aromatic amino acid family biosynthetic process//tryptophan biosynthetic process	GO:0003856//GO:0003919//GO:0016491	3-dehydroquinate synthase activity//FMN adenylyltransferase activity//oxidoreductase activity	GO:0009289	pilus	--	--
comp51321_c0	38.3701	72.7749	-0.92346	0.097078	979	114.961	9453920	BAB03305.1	723	1.25e-90	UMP synthase 2 [Oryza sativa Japonica Group]	32987677	AK102468.1	664	0	Oryza sativa Japonica Group cDNA clone:J033094F19, full insert sequence	K13421	UMPS	uridine monophosphate synthetase	http://www.genome.jp/dbget-bin/www_bget?ko:K13421	Q42586	633	2.59e-76	Uridine 5'-monophosphate synthase OS=Arabidopsis thaliana GN=PYRE-F PE=2 SV=2	PF00215	Orotidine 5'-phosphate decarboxylase / HUMPS family	GO:0006207//GO:0044205//GO:0006206	'de novo' pyrimidine nucleobase biosynthetic process//'de novo' UMP biosynthetic process//pyrimidine nucleobase metabolic process	GO:0004590	orotidine-5'-phosphate decarboxylase activity	--	--	KOG1377	Uridine 5'- monophosphate synthase/orotate phosphoribosyltransferase
comp51463_c0	14.2518	3.35734	2.0857	0.066231	898	0	330917142	XP_003297698.1	1368	5.75e-178	hypothetical protein PTT_08190 [Pyrenophora teres f. teres 0-1] >gi|311329495|gb|EFQ94220.1| hypothetical protein PTT_08190 [Pyrenophora teres f. teres 0-1]	--	--	--	--	--	K08852	ERN1	serine/threonine-protein kinase/endoribonuclease IRE1	http://www.genome.jp/dbget-bin/www_bget?ko:K08852	O94537	481	2.25e-52	Serine/threonine-protein kinase ppk4 OS=Schizosaccharomyces pombe (strain 972 / ATCC 24843) GN=ppk4 PE=2 SV=1	PF00212//PF00069//PF06479	Atrial natriuretic peptide//Protein kinase domain//Ribonuclease 2-5A	GO:0007165//GO:0051252//GO:0006468//GO:0016310//GO:0009069//GO:0006397	signal transduction//regulation of RNA metabolic process//protein phosphorylation//phosphorylation//serine family amino acid metabolic process//mRNA processing	GO:0004540//GO:0005524//GO:0004672//GO:0004674//GO:0005179//GO:0016891	ribonuclease activity//ATP binding//protein kinase activity//protein serine/threonine kinase activity//hormone activity//endoribonuclease activity, producing 5'-phosphomonoesters	GO:0005576	extracellular region	KOG1027	Serine/threonine protein kinase and endoribonuclease ERN1/IRE1, sensor of the unfolded protein response pathway
comp51572_c1	1.09629	12.095	-3.4637	0.024731	251	5.1076	125606723	EAZ45759.1	264	2.37e-25	hypothetical protein OsJ_30443 [Oryza sativa Japonica Group]	53793512	AP006450.4	250	4.72e-127	Oryza sativa Japonica Group genomic DNA, chromosome 9, BAC clone:B1130E07	--	--	--	--	Q9FNX5	192	9.6e-17	Dynamin-related protein 1E OS=Arabidopsis thaliana GN=DRP1E PE=1 SV=1	--	--	GO:0006184	GTP catabolic process	GO:0003924//GO:0005525	GTPase activity//GTP binding	--	--	--	--
comp5167_c0	7.67403	0.979352	2.9701	0.09595	439	0	189198541	XP_001935608.1	730	5.17e-89	KH domain containing protein [Pyrenophora tritici-repentis Pt-1C-BFP] >gi|187981556|gb|EDU48182.1| KH domain containing protein [Pyrenophora tritici-repentis Pt-1C-BFP]	--	--	--	--	--	--	--	--	--	--	--	--	--	--	--	--	--	GO:0003723	RNA binding	--	--	--	--
comp51748_c0	12.0592	2.86766	2.0722	0.093838	607	0	320166201	EFW43100.1	218	1.65e-18	Gpn2 protein [Capsaspora owczarzaki ATCC 30864]	--	--	--	--	--	K06883	K06883	--	http://www.genome.jp/dbget-bin/www_bget?ko:K06883	Q4R579	175	6.14e-14	GPN-loop GTPase 2 OS=Macaca fascicularis GN=GPN2 PE=2 SV=1	PF02296//PF03029	Alpha adaptin AP2, C-terminal domain//Conserved hypothetical ATP binding protein	GO:0006886//GO:0016192	intracellular protein transport//vesicle-mediated transport	GO:0000166	nucleotide binding	GO:0030131	clathrin adaptor complex	KOG1533	Predicted GTPase
comp519401_c0	4.38516	15.8012	-1.8493	0.093713	981	8.31117	--	--	--	--	--	48716638	AP005508.3	981	0	Oryza sativa Japonica Group genomic DNA, chromosome 9, PAC clone:P0711F01	--	--	--	--	--	--	--	--	--	--	--	--	--	--	--	--	--	--
comp51956_c0	9.8666	1.39864	2.8185	0.066426	591	0	189197921	XP_001935298.1	523	4.99e-58	UDP-N-acetylglucosaminyltransferase [Pyrenophora tritici-repentis Pt-1C-BFP] >gi|187981246|gb|EDU47872.1| UDP-N-acetylglucosaminyltransferase [Pyrenophora tritici-repentis Pt-1C-BFP]	--	--	--	--	--	--	--	--	--	P56558	127	2.4e-07	UDP-N-acetylglucosamine--peptide N-acetylglucosaminyltransferase 110 kDa subunit OS=Rattus norvegicus GN=Ogt PE=1 SV=1	--	--	--	--	GO:0016757	transferase activity, transferring glycosyl groups	--	--	KOG4626	O-linked N-acetylglucosamine transferase OGT
comp51964_c0	9.8666	1.46903	2.7477	0.065999	490	0	--	--	--	--	--	--	--	--	--	--	--	--	--	--	--	--	--	--	PF01080//PF02008//PF02724//PF06432//PF05793	Presenilin//CXXC zinc finger domain//CDC45-like protein//Phosphatidylinositol N-acetylglucosaminyltransferase//Transcription initiation factor IIF, alpha subunit (TFIIF-alpha)	GO:0045893//GO:0006270//GO:0006506	positive regulation of transcription, DNA-dependent//DNA replication initiation//GPI anchor biosynthetic process	GO:0004190//GO:0003677//GO:0017176//GO:0008270	aspartic-type endopeptidase activity//DNA binding//phosphatidylinositol N-acetylglucosaminyltransferase activity//zinc ion binding	GO:0005634//GO:0016021	nucleus//integral to membrane	--	--
comp52007_c0	0	5.45376	#NAME?	0.083445	719	0.467442	218191145	EEC73572.1	410	9.31e-46	hypothetical protein OsI_08023 [Oryza sativa Indica Group]	47497170	AP004063.3	350	0	Oryza sativa Japonica Group genomic DNA, chromosome 2, BAC clone:OJ1476_F05	--	--	--	--	C0LGP4	139	1.7e-08	Probable LRR receptor-like serine/threonine-protein kinase At3g47570 OS=Arabidopsis thaliana GN=At3g47570 PE=1 SV=1	PF09179	TilS substrate binding domain	GO:0008033	tRNA processing	GO:0000166//GO:0005524//GO:0016879	nucleotide binding//ATP binding//ligase activity, forming carbon-nitrogen bonds	GO:0005737	cytoplasm	--	--
comp52174_c0	12.0592	51.0975	-2.0831	0.064203	245	53.3502	222637252	EEE67384.1	204	1.21e-18	hypothetical protein OsJ_24690 [Oryza sativa Japonica Group]	150171308	CU405743.1	245	2.76e-124	Oryza rufipogon (W1943) cDNA clone: ORW1943S103K02, full insert sequence	--	--	--	--	--	--	--	--	--	--	--	--	--	--	GO:0005739	mitochondrion	--	--
comp52198_c1	9.8666	0.979352	3.3327	0.039528	582	0	189208961	XP_001940813.1	282	6.33e-26	conserved hypothetical protein [Pyrenophora tritici-repentis Pt-1C-BFP] >gi|187976906|gb|EDU43532.1| conserved hypothetical protein [Pyrenophora tritici-repentis Pt-1C-BFP]	--	--	--	--	--	--	--	--	--	--	--	--	--	--	--	--	--	--	--	--	--	--	--
comp52250_c0	16.4443	3.91741	2.0696	0.047583	783	0	342887782	EGU87214.1	888	1.75e-112	hypothetical protein FOXB_02293 [Fusarium oxysporum Fo5176]	--	--	--	--	--	--	--	--	--	Q4HY90	699	1.27e-85	SWR1-complex protein 4 OS=Gibberella zeae (strain PH-1 / ATCC MYA-4620 / FGSC 9075 / NRRL 31084) GN=SWC4 PE=3 SV=2	--	--	--	--	GO:0003682	chromatin binding	GO:0000785	chromatin	--	--
comp52537_c0	20.8295	7.34514	1.5038	0.081707	1073	0	328865459	EGG13845.1	884	8.23e-115	subunit of heterodimeric actin capping protein cap32/34 [Dictyostelium fasciculatum]	--	--	--	--	--	K10364	CAPZA	capping protein (actin filament) muscle Z-line, alpha	http://www.genome.jp/dbget-bin/www_bget?ko:K10364	P13022	872	3.02e-114	F-actin-capping protein subunit alpha OS=Dictyostelium discoideum GN=acpB PE=1 SV=1	PF01267	F-actin capping protein alpha subunit	GO:0030036	actin cytoskeleton organization	GO:0003779	actin binding	GO:0071203//GO:0008290	WASH complex//F-actin capping protein complex	KOG0836	F-actin capping protein, alpha subunit
comp52630_c0	17.5406	5.80572	1.5952	0.094881	1220	0	380254596	AFD36233.1	1768	0	protein kinase C4, partial [Acanthamoeba castellanii]	380254595	JQ253379.1	998	0	Acanthamoeba castellanii protein kinase C4 (PKC4) mRNA, partial cds; plastid	K08794	CAMK1	calcium/calmodulin-dependent protein kinase I	http://www.genome.jp/dbget-bin/www_bget?ko:K08794	Q869W6	768	7.88e-97	Probable myosin light chain kinase DDB_G0275057 OS=Dictyostelium discoideum GN=DDB_G0275057 PE=3 SV=1	PF00069//PF04648//PF06293//PF07714//PF01163	Protein kinase domain//Yeast mating factor alpha hormone//Lipopolysaccharide kinase (Kdo/WaaP) family//Protein tyrosine kinase//RIO1 family	GO:0007165//GO:0006468//GO:0019953//GO:0009103	signal transduction//protein phosphorylation//sexual reproduction//lipopolysaccharide biosynthetic process	GO:0000772//GO:0004672//GO:0003824//GO:0005524//GO:0016773	mating pheromone activity//protein kinase activity//catalytic activity//ATP binding//phosphotransferase activity, alcohol group as acceptor	GO:0009536//GO:0016020//GO:0005576	plastid//membrane//extracellular region	KOG0032	Ca2+/calmodulin-dependent protein kinase, EF-Hand protein superfamily
comp52775_c0	13.1555	3.14616	2.064	0.091415	648	0	281211054	EFA85220.1	159	4.41e-11	hypothetical protein PPL_02220 [Polysphondylium pallidum PN500]	--	--	--	--	--	--	--	--	--	Q67J28	141	1.19e-10	50S ribosomal protein L34 OS=Symbiobacterium thermophilum (strain T / IAM 14863) GN=rpmH PE=3 SV=1	PF15245//PF00468//PF02305	Transcription cofactor vestigial-like protein 4//Ribosomal protein L34//Capsid protein (F protein)	GO:0006412//GO:0006355//GO:0042254	translation//regulation of transcription, DNA-dependent//ribosome biogenesis	GO:0005198//GO:0003735	structural molecule activity//structural constituent of ribosome	GO:0005840//GO:0019028//GO:0005622	ribosome//viral capsid//intracellular	--	--
comp52793_c0	10.9629	1.9587	2.4847	0.067754	605	0	342879806	EGU81041.1	651	2.63e-82	hypothetical protein FOXB_08450 [Fusarium oxysporum Fo5176]	46105377	XM_380493.1	219	2.11e-109	Gibberella zeae PH-1 hypothetical protein partial mRNA	--	--	--	--	Q10235	273	1.2e-27	Cell polarity protein alp11 OS=Schizosaccharomyces pombe (strain 972 / ATCC 24843) GN=alp11 PE=1 SV=1	--	--	--	--	--	--	--	--	KOG3206	Alpha-tubulin folding cofactor B
comp52810_c1	8.77032	1.46903	2.5778	0.098634	558	0	61744137	AAX55652.1	879	2.99e-110	stalk rot protein [Gibberella moniliformis]	61744136	AY862192.1	528	0	Gibberella moniliformis stalk rot protein (FSR1) gene, complete cds	--	--	--	--	Q70M86	270	9.18e-26	Striatin Pro11 OS=Sordaria macrospora (strain ATCC MYA-333 / DSM 997 / K(L3346) / K-hell) GN=pro11 PE=3 SV=1	--	--	--	--	--	--	--	--	--	--
comp52818_c0	8.77032	0.489676	4.1627	0.032043	545	0	189211429	XP_001942045.1	483	6.58e-54	conserved hypothetical protein [Pyrenophora tritici-repentis Pt-1C-BFP] >gi|187978138|gb|EDU44764.1| conserved hypothetical protein [Pyrenophora tritici-repentis Pt-1C-BFP]	--	--	--	--	--	--	--	--	--	--	--	--	--	--	--	GO:0007165//GO:0007160//GO:0007229	signal transduction//cell-matrix adhesion//integrin-mediated signaling pathway	GO:0005102//GO:0004872	receptor binding//receptor activity	GO:0008305	integrin complex	--	--
comp52894_c0	9.8666	1.46903	2.7477	0.065999	593	0	290986944	XP_002676183.1	757	2.85e-95	hypothetical protein NAEGRDRAFT_58274 [Naegleria gruberi] >gi|284089784|gb|EFC43439.1| hypothetical protein NAEGRDRAFT_58274 [Naegleria gruberi]	290986943	XM_002676137.1	369	0	Naegleria gruberi hypothetical protein, mRNA	--	--	--	--	--	--	--	--	--	--	--	--	--	--	--	--	--	--
comp52930_c0	0	7.34207	#NAME?	0.033007	630	0	9757674	BAB08193.1	163	8.59e-37	unnamed protein product [Oryza sativa Japonica Group]	23589928	AP005813.1	630	0	Oryza sativa Japonica Group genomic DNA, chromosome 6, PAC clone:P0676F10	--	--	--	--	--	--	--	--	--	--	--	--	--	--	--	--	--	--
comp52944_c0	17.5406	5.38644	1.7033	0.076609	907	0	238492309	XP_002377391.1	389	4.32e-41	conserved hypothetical protein [Aspergillus flavus NRRL3357] >gi|220695885|gb|EED52227.1| conserved hypothetical protein [Aspergillus flavus NRRL3357]	--	--	--	--	--	--	--	--	--	--	--	--	--	PF07859	alpha/beta hydrolase fold	GO:0008152	metabolic process	GO:0016787	hydrolase activity	--	--	--	--
comp52975_c0	60.2959	24.8296	1.28	0.028113	431	0	189200761	XP_001936717.1	309	7.64e-34	conserved hypothetical protein [Pyrenophora tritici-repentis Pt-1C-BFP] >gi|187983816|gb|EDU49304.1| conserved hypothetical protein [Pyrenophora tritici-repentis Pt-1C-BFP]	189200760	XM_001936682.1	333	6.24e-173	Pyrenophora tritici-repentis Pt-1C-BFP conserved hypothetical protein, mRNA	K02905	RP-L29e, RPL29	large subunit ribosomal protein L29e	http://www.genome.jp/dbget-bin/www_bget?ko:K02905	P05747	160	1.43e-13	60S ribosomal protein L29 OS=Saccharomyces cerevisiae (strain ATCC 204508 / S288c) GN=RPL29 PE=1 SV=3	PF01779	Ribosomal L29e protein family	GO:0006412//GO:0042254	translation//ribosome biogenesis	GO:0003735	structural constituent of ribosome	GO:0005840//GO:0005622	ribosome//intracellular	KOG3504	60S ribosomal protein L29
comp529963_c0	0	6.29232	#NAME?	0.053847	707	3.12954	--	--	--	--	--	40253491	AP004690.3	490	0	Oryza sativa Japonica Group genomic DNA, chromosome 8, PAC clone:P0437G01	--	--	--	--	--	--	--	--	--	--	--	--	--	--	--	--	--	--
comp53075_c0	16.4443	4.89676	1.7477	0.079933	450	0	321472092	EFX83063.1	338	3.83e-38	hypothetical protein DAPPUDRAFT_230730 [Daphnia pulex]	242003953	XM_002436193.1	42	3.82e-11	Ixodes scapularis secreted salivary gland peptide, putative, mRNA	K03671	trxA	thioredoxin 1	http://www.genome.jp/dbget-bin/www_bget?ko:K03671	P22803	297	3.04e-33	Thioredoxin-2 OS=Saccharomyces cerevisiae (strain ATCC 204508 / S288c) GN=TRX2 PE=1 SV=3	PF00578//PF02966//PF08534//PF00085	AhpC/TSA family//Mitosis protein DIM1//Redoxin//Thioredoxin	GO:0055114//GO:0007067//GO:0045454	oxidation-reduction process//mitosis//cell redox homeostasis	GO:0016491//GO:0016209	oxidoreductase activity//antioxidant activity	GO:0005681	spliceosomal complex	KOG0907	Thioredoxin
comp530816_c0	17.5406	5.38644	1.7033	0.076609	676	0	328876066	EGG24430.1	312	1.4e-30	saposin A [Dictyostelium fasciculatum]	--	--	--	--	--	--	--	--	--	O13035	290	1.2e-28	Proactivator polypeptide OS=Gallus gallus GN=PSAP PE=1 SV=1	PF05184	Saposin-like type B, region 1	GO:0006629	lipid metabolic process	--	--	--	--	KOG1340	Prosaposin
comp531493_c0	0	5.66186	#NAME?	0.070954	363	0	--	--	--	--	--	47084429	AC134345.2	363	0	Oryza sativa (jpaonica cultivar-group) chromosome 5 PAC clone P0012A07, complete sequence	--	--	--	--	--	--	--	--	--	--	--	--	--	--	--	--	--	--
comp53169_c0	41.659	17.1356	1.2816	0.050223	1927	0.575737	330923409	XP_003300229.1	1519	0	hypothetical protein PTT_11410 [Pyrenophora teres f. teres 0-1] >gi|311325741|gb|EFQ91671.1| hypothetical protein PTT_11410 [Pyrenophora teres f. teres 0-1]	330923408	XM_003300181.1	459	0	Pyrenophora teres f. teres 0-1 hypothetical protein, mRNA	K09420	MYB	myb proto-oncogene protein	http://www.genome.jp/dbget-bin/www_bget?ko:K09420	O13493	364	6.42e-37	Myb-like DNA-binding protein myb-1 OS=Neurospora crassa (strain ATCC 24698 / 74-OR23-1A / CBS 708.71 / DSM 1257 / FGSC 987) GN=rca-1 PE=3 SV=2	PF00249//PF08281	Myb-like DNA-binding domain//Sigma-70, region 4	GO:0006352//GO:0006355	DNA-dependent transcription, initiation//regulation of transcription, DNA-dependent	GO:0016987//GO:0003682//GO:0003700//GO:0003677	sigma factor activity//chromatin binding//sequence-specific DNA binding transcription factor activity//DNA binding	GO:0000785//GO:0005667	chromatin//transcription factor complex	KOG0048	Transcription factor, Myb superfamily
comp53171_c1	9.8666	1.88831	2.3855	0.098763	574	0	330918182	XP_003298123.1	976	7.25e-131	hypothetical protein PTT_08729 [Pyrenophora teres f. teres 0-1] >gi|311328863|gb|EFQ93778.1| hypothetical protein PTT_08729 [Pyrenophora teres f. teres 0-1]	189207277	XM_001939938.1	379	0	Pyrenophora tritici-repentis Pt-1C-BFP NADPH-dependent D-xylose reductase II,III, mRNA	K00011	E1.1.1.21, AKR1	aldehyde reductase	http://www.genome.jp/dbget-bin/www_bget?ko:K00011	Q0CUL0	784	5.12e-103	Probable NAD(P)H-dependent D-xylose reductase xyl1 OS=Aspergillus terreus (strain NIH 2624 / FGSC A1156) GN=xyl1 PE=3 SV=1	--	--	GO:0055114	oxidation-reduction process	GO:0016491	oxidoreductase activity	--	--	KOG1577	Aldo/keto reductase family proteins
comp53371_c0	6.57774	0.419283	3.9716	0.08808	697	1.51062	115463675	NP_001055437.1	1235	8.23e-160	Os05g0389800 [Oryza sativa Japonica Group] >gi|48926654|gb|AAT47443.1| putative DEAD/DEAH RNA helicase [Oryza sativa Japonica Group] >gi|113578988|dbj|BAF17351.1| Os05g0389800 [Oryza sativa Japonica Group]	115463674	NM_001061972.1	688	0	Oryza sativa Japonica Group Os05g0389800 (Os05g0389800) mRNA, complete cds	K12813	DHX16	pre-mRNA-splicing factor ATP-dependent RNA helicase DHX16	http://www.genome.jp/dbget-bin/www_bget?ko:K12813	Q7YR39	799	2.1e-97	Putative pre-mRNA-splicing factor ATP-dependent RNA helicase DHX16 OS=Pan troglodytes GN=DHX16 PE=3 SV=1	PF04408	Helicase associated domain (HA2)	GO:0035194//GO:0009793	posttranscriptional gene silencing by RNA//embryo development ending in seed dormancy	GO:0005524//GO:0004386//GO:0003676//GO:0008026	ATP binding//helicase activity//nucleic acid binding//ATP-dependent helicase activity	GO:0005739	mitochondrion	KOG0923	mRNA splicing factor ATP-dependent RNA helicase
comp53392_c0	6.57774	0.489676	3.7477	0.087176	325	0	342886041	EGU85984.1	242	1.22e-21	hypothetical protein FOXB_03493 [Fusarium oxysporum Fo5176]	--	--	--	--	--	--	--	--	--	--	--	--	--	--	--	--	--	--	--	--	--	--	--
comp53439_c0	13.1555	2.93806	2.1627	0.067278	673	0	281205993	EFA80182.1	581	1.44e-66	ABC transporter A family protein [Polysphondylium pallidum PN500]	401872063	CP003763.1	34	1.64e-06	Bacillus thuringiensis HD-789, complete genome	--	--	--	--	Q84K47	473	1.74e-52	ABC transporter A family member 2 OS=Arabidopsis thaliana GN=ABCA2 PE=2 SV=1	PF00005//PF07728//PF01695//PF01078//PF03193	ABC transporter//AAA domain (dynein-related subfamily)//IstB-like ATP binding protein//Magnesium chelatase, subunit ChlI//Protein of unknown function, DUF258	GO:0015979//GO:0015994//GO:0015995	photosynthesis//chlorophyll metabolic process//chlorophyll biosynthetic process	GO:0003924//GO:0016851//GO:0005524//GO:0016887//GO:0005525	GTPase activity//magnesium chelatase activity//ATP binding//ATPase activity//GTP binding	GO:0010007	magnesium chelatase complex	KOG0059	Lipid exporter ABCA1 and related proteins, ABC superfamily
comp535112_c0	16.4443	4.89676	1.7477	0.079933	754	0	169603291	XP_001795067.1	568	2.5e-64	hypothetical protein SNOG_04654 [Phaeosphaeria nodorum SN15] >gi|160706367|gb|EAT88414.2| hypothetical protein SNOG_04654 [Phaeosphaeria nodorum SN15]	189203218	XM_001937910.1	272	9.16e-139	Pyrenophora tritici-repentis Pt-1C-BFP DNA topoisomerase 1, mRNA	K03163	TOP1	DNA topoisomerase I	http://www.genome.jp/dbget-bin/www_bget?ko:K03163	P04786	324	3.23e-32	DNA topoisomerase 1 OS=Saccharomyces cerevisiae (strain ATCC 204508 / S288c) GN=TOP1 PE=1 SV=2	PF07544//PF04514//PF00564	RNA polymerase II transcription mediator complex subunit 9//Bluetongue virus non-structural protein NS2//PB1 domain	GO:0006357//GO:0006265	regulation of transcription from RNA polymerase II promoter//DNA topological change	GO:0003917//GO:0003918//GO:0001104//GO:0005515//GO:0003723	DNA topoisomerase type I activity//DNA topoisomerase type II (ATP-hydrolyzing) activity//RNA polymerase II transcription cofactor activity//protein binding//RNA binding	GO:0005694//GO:0016592	chromosome//mediator complex	KOG0981	DNA topoisomerase I
comp53574_c0	27.4072	8.32449	1.7191	0.03031	1437	0	290977515	XP_002671483.1	2531	0	catalase [Naegleria gruberi] >gi|284085052|gb|EFC38739.1| catalase [Naegleria gruberi]	290977514	XM_002671437.1	1278	0	Naegleria gruberi catalase, mRNA	K03781	katE, CAT, catB, srpA	catalase	http://www.genome.jp/dbget-bin/www_bget?ko:K03781	O93662	1734	0	Catalase OS=Methanosarcina barkeri (strain Fusaro / DSM 804) GN=kat PE=3 SV=1	PF00199	Catalase	GO:0006804//GO:0015947//GO:0006568//GO:0006979//GO:0055114//GO:0042744	peroxidase reaction//methane metabolic process//tryptophan metabolic process//response to oxidative stress//oxidation-reduction process//hydrogen peroxide catabolic process	GO:0020037//GO:0004096//GO:0046872	heme binding//catalase activity//metal ion binding	--	--	KOG0047	Catalase
comp5359_c0	12.0592	0.979352	3.6222	0.016159	572	0	189205889	XP_001939279.1	860	1.67e-112	alcohol dehydrogenase 1 [Pyrenophora tritici-repentis Pt-1C-BFP] >gi|187975372|gb|EDU41998.1| alcohol dehydrogenase 1 [Pyrenophora tritici-repentis Pt-1C-BFP]	189205888	XM_001939244.1	259	1.15e-131	Pyrenophora tritici-repentis Pt-1C-BFP alcohol dehydrogenase 1, mRNA	K13953	adhP	alcohol dehydrogenase, propanol-preferring	http://www.genome.jp/dbget-bin/www_bget?ko:K13953	Q9P6C8	666	9.03e-85	Alcohol dehydrogenase 1 OS=Neurospora crassa (strain ATCC 24698 / 74-OR23-1A / CBS 708.71 / DSM 1257 / FGSC 987) GN=adh-1 PE=3 SV=1	PF08240//PF00899//PF00107	Alcohol dehydrogenase GroES-like domain//ThiF family//Zinc-binding dehydrogenase	GO:0055114	oxidation-reduction process	GO:0000166//GO:0003824//GO:0046872//GO:0016491//GO:0008270	nucleotide binding//catalytic activity//metal ion binding//oxidoreductase activity//zinc ion binding	--	--	KOG0023	Alcohol dehydrogenase, class V
comp53621_c0	17.5406	51.3179	-1.5488	0.019363	1220	10.2152	--	--	--	--	--	90399338	AL117265.3	1205	0	Oryza sativa genomic DNA, chromosome 4, BAC clone: H0811D08, complete sequence	--	--	--	--	--	--	--	--	PF13892	DNA-binding domain	--	--	GO:0016817	hydrolase activity, acting on acid anhydrides	--	--	--	--
comp53650_c0	18.6369	6.01383	1.6318	0.090804	823	7.91225	--	--	--	--	--	116310278	CR855188.1	820	0	Oryza sativa genomic DNA, chromosome 4, BAC clone: OSIGBa0102D10, complete sequence	--	--	--	--	--	--	--	--	--	--	--	--	--	--	--	--	--	--
comp53659_c1	6.57774	0.489676	3.7477	0.087176	432	0	342878707	EGU80013.1	738	1.87e-93	hypothetical protein FOXB_09476 [Fusarium oxysporum Fo5176]	--	--	--	--	--	--	--	--	--	--	--	--	--	PF08241//PF01209	Methyltransferase domain//ubiE/COQ5 methyltransferase family	GO:0008152	metabolic process	GO:0008168	methyltransferase activity	--	--	--	--
comp53702_c1	16.4443	4.89676	1.7477	0.079933	1145	0	189208911	XP_001940788.1	269	2.14e-23	predicted protein [Pyrenophora tritici-repentis Pt-1C-BFP] >gi|187976881|gb|EDU43507.1| predicted protein [Pyrenophora tritici-repentis Pt-1C-BFP]	--	--	--	--	--	--	--	--	--	--	--	--	--	--	--	--	--	--	--	--	--	--	--
comp53729_c0	6.57774	0.489676	3.7477	0.087176	492	0	342885804	EGU85756.1	498	2.6e-57	hypothetical protein FOXB_03604 [Fusarium oxysporum Fo5176]	--	--	--	--	--	--	--	--	--	--	--	--	--	--	--	GO:0006468//GO:0009069//GO:0016310	protein phosphorylation//serine family amino acid metabolic process//phosphorylation	GO:0005524//GO:0004674	ATP binding//protein serine/threonine kinase activity	--	--	--	--
comp53803_c0	7.67403	0.979352	2.9701	0.09595	550	0	342865977	EGU71978.1	966	1.31e-126	hypothetical protein FOXB_17539 [Fusarium oxysporum Fo5176]	302915884	XM_003051707.1	235	2.43e-118	Nectria haematococca mpVI 77-13-4 predicted protein, mRNA	K01408	IDE, ide	insulysin	http://www.genome.jp/dbget-bin/www_bget?ko:K01408	Q24K02	266	3.99e-25	Insulin-degrading enzyme OS=Bos taurus GN=IDE PE=2 SV=1	--	--	GO:0006508	proteolysis	GO:0004222//GO:0008270//GO:0046872	metalloendopeptidase activity//zinc ion binding//metal ion binding	--	--	KOG0959	N-arginine dibasic convertase NRD1 and related Zn2+-dependent endopeptidases, insulinase superfamily
comp53811_c1	9.8666	0.489676	4.3327	0.019432	415	0	127758	P05659.1	405	5.5e-43	RecName: Full=Myosin-2 heavy chain, non muscle; AltName: Full=Myosin II heavy chain, non muscle >gi|5586|emb|CAA68663.1| myosin heavy chain [Acanthamoeba castellanii]	5585	Y00624.1	364	0	Acanthamoeba castellanii nonmuscle myosin heavy chain gene	--	--	--	--	P05659	405	3.71e-44	Myosin-2 heavy chain, non muscle OS=Acanthamoeba castellanii PE=3 SV=1	PF01920//PF07716//PF03839//PF10186//PF05791//PF04977//PF04111	Prefoldin subunit//Basic region leucine zipper//Translocation protein Sec62//UV radiation resistance protein and autophagy-related subunit 14//Bacillus haemolytic enterotoxin (HBL)//Septum formation initiator//Autophagy protein Apg6	GO:0006355//GO:0007049//GO:0009405//GO:0015031//GO:0006914//GO:0006457//GO:0010508	regulation of transcription, DNA-dependent//cell cycle//pathogenesis//protein transport//autophagy//protein folding//positive regulation of autophagy	GO:0005524//GO:0051082//GO:0005516//GO:0003779//GO:0003774//GO:0003700//GO:0043565//GO:0008565	ATP binding//unfolded protein binding//calmodulin binding//actin binding//motor activity//sequence-specific DNA binding transcription factor activity//sequence-specific DNA binding//protein transporter activity	GO:0016459//GO:0016021//GO:0016020//GO:0005667//GO:0016272	myosin complex//integral to membrane//membrane//transcription factor complex//prefoldin complex	--	--
comp53838_c0	5.48145	21.3896	-1.9643	0.087767	350	0	297727799	NP_001176263.1	153	4.32e-11	Os10g0552200 [Oryza sativa Japonica Group] >gi|10140643|gb|AAG13479.1|AC026758_16 putative lipid transfer protein [Oryza sativa Japonica Group] >gi|31433431|gb|AAP54944.1| Cortical cell delineating protein precursor, putative [Oryza sativa Japonica Group] >gi|125532893|gb|EAY79458.1| hypothetical protein OsI_34589 [Oryza sativa Indica Group] >gi|125575631|gb|EAZ16915.1| hypothetical protein OsJ_3…	20143586	AC026758.8	347	0	Oryza sativa chromosome 10 BAC OSJNBa0015J15 genomic sequence, complete sequence	--	--	--	--	--	--	--	--	--	--	--	--	--	--	--	--	--	--
comp53947_c0	13.1555	41.2459	-1.6486	0.020438	999	62.6935	--	--	--	--	--	51536376	AP003712.4	996	0	Oryza sativa Japonica Group genomic DNA, chromosome 6, PAC clone:P0460H04	--	--	--	--	--	--	--	--	--	--	--	--	--	--	--	--	--	--
comp54003_c0	50.4293	22.3108	1.1765	0.053217	662	20.0712	--	--	--	--	--	297724424	NM_001187647.1	89	4.28e-37	Oryza sativa Japonica Group Os06g0122500 (Os06g0122500) mRNA, complete cds	--	--	--	--	--	--	--	--	--	--	--	--	--	--	--	--	--	--
comp54017_c0	1.09629	10.5555	-3.2673	0.042153	537	8.81287	--	--	--	--	--	42408792	AP004765.3	532	0	Oryza sativa Japonica Group genomic DNA, chromosome 8, PAC clone:P0711H09	--	--	--	--	--	--	--	--	--	--	--	--	--	--	--	--	--	--
comp54049_c1	5.48145	21.8793	-1.9969	0.062811	588	4.64016	--	--	--	--	--	20975281	AP003076.3	561	0	Oryza sativa Japonica Group genomic DNA, chromosome 1, PAC clone:P0481E12	--	--	--	--	--	--	--	--	--	--	--	--	--	--	--	--	--	--
comp54054_c0	69.0662	36.3615	0.92557	0.099163	1295	30.6058	297725943	NP_001175335.1	776	2.42e-99	Os07g0676600 [Oryza sativa Japonica Group] >gi|255678063|dbj|BAH94063.1| Os07g0676600 [Oryza sativa Japonica Group]	297725942	NM_001188406.1	1294	0	Oryza sativa Japonica Group Os07g0676600 (Os07g0676600) mRNA, complete cds	--	--	--	--	--	--	--	--	PF04508//PF00010//PF01842	Viral A-type inclusion protein repeat//Helix-loop-helix DNA-binding domain//ACT domain	GO:0008152//GO:0016032	metabolic process//viral process	GO:0016597//GO:0046983	amino acid binding//protein dimerization activity	--	--	--	--
comp54079_c1	0	7.41246	#NAME?	0.032408	457	0.934884	--	--	--	--	--	32489560	AL662973.3	352	0	Oryza sativa genomic DNA, chromosome 4, BAC clone: OSJNBa0064D20, complete sequence	--	--	--	--	--	--	--	--	--	--	--	--	--	--	--	--	--	--
comp54424_c0	10.9629	1.9587	2.4847	0.067754	938	0	342878993	EGU80270.1	1594	0	hypothetical protein FOXB_09197 [Fusarium oxysporum Fo5176]	--	--	--	--	--	--	--	--	--	Q4HYQ4	1541	0	Transcription elongation factor SPT6 OS=Gibberella zeae (strain PH-1 / ATCC MYA-4620 / FGSC 9075 / NRRL 31084) GN=SPT6 PE=3 SV=1	PF01017	STAT protein, all-alpha domain	GO:0007165//GO:0006355//GO:0006357//GO:0032784	signal transduction//regulation of transcription, DNA-dependent//regulation of transcription from RNA polymerase II promoter//regulation of DNA-dependent transcription, elongation	GO:0016788//GO:0003700//GO:0004871//GO:0003723	hydrolase activity, acting on ester bonds//sequence-specific DNA binding transcription factor activity//signal transducer activity//RNA binding	GO:0005634//GO:0005667	nucleus//transcription factor complex	KOG1856	Transcription elongation factor SPT6
comp54458_c0	6.57774	19.994	-1.6039	0.090403	380	16.6909	--	--	--	--	--	47497605	AP005286.3	374	0	Oryza sativa Japonica Group genomic DNA, chromosome 2, BAC clone:OJ1004_A05	--	--	--	--	--	--	--	--	--	--	--	--	--	--	--	--	--	--
comp544998_c0	0	5.45376	#NAME?	0.083445	529	6.04248	--	--	--	--	--	18464047	AC108884.1	526	0	Oryza sativa (japonica cultivar-group) cultivar Nipponbare clone OSJNBb0058B20 from chromosome 10, complete sequence	--	--	--	--	--	--	--	--	--	--	--	--	--	--	--	--	--	--
comp54504_c0	7.67403	0.489676	3.9701	0.052871	471	0	294461815	ADE76466.1	205	1.12e-17	unknown [Picea sitchensis]	--	--	--	--	--	--	--	--	--	Q9LE73	190	1.34e-16	Nudix hydrolase 4 OS=Arabidopsis thaliana GN=NUDT4 PE=1 SV=1	PF00293	NUDIX domain	--	--	GO:0016787	hydrolase activity	--	--	KOG2839	Diadenosine and diphosphoinositol polyphosphate phosphohydrolase
comp54522_c0	37.2738	12.7316	1.5498	0.036385	519	0	67037404	AAY63557.1	426	2.32e-49	alpha-expansin 25 [Oryza sativa Japonica Group]	16517059	AF394560.1	508	0	Oryza sativa alpha-expansin OsEXPA25 (EXPA25) gene, complete cds	--	--	--	--	Q4PR41	427	1.84e-50	Expansin-A25 OS=Oryza sativa subsp. japonica GN=EXPA25 PE=2 SV=2	--	--	--	--	--	--	--	--	--	--
comp54523_c0	8.77032	0.489676	4.1627	0.032043	424	0	--	--	--	--	--	--	--	--	--	--	--	--	--	--	--	--	--	--	PF06003	Survival motor neuron protein (SMN)	GO:0006397	mRNA processing	GO:0003723	RNA binding	GO:0005737//GO:0005634	cytoplasm//nucleus	--	--
comp54548_c1	9.8666	1.9587	2.3327	0.098276	634	0	330926682	XP_003301564.1	950	7.08e-117	hypothetical protein PTT_13096 [Pyrenophora teres f. teres 0-1] >gi|311323565|gb|EFQ90357.1| hypothetical protein PTT_13096 [Pyrenophora teres f. teres 0-1]	169618594	XM_001802659.1	170	3.84e-82	Phaeosphaeria nodorum SN15 hypothetical protein partial mRNA	--	--	--	--	--	--	--	--	PF13014	KH domain	--	--	GO:0003723	RNA binding	--	--	--	--
comp5457_c0	0	5.24258	#NAME?	0.088371	562	1.15147	--	--	--	--	--	21952878	AP004364.4	554	0	Oryza sativa Japonica Group genomic DNA, chromosome 1, PAC clone:P0445H04	--	--	--	--	--	--	--	--	--	--	--	--	--	--	--	--	--	--
comp54722_c0	6.57774	0	Inf	0.035528	414	0	342883015	EGU83579.1	301	2.38e-29	hypothetical protein FOXB_05989 [Fusarium oxysporum Fo5176]	46138420	XM_390901.1	119	5.47e-54	Gibberella zeae PH-1 hypothetical protein partial mRNA	--	--	--	--	--	--	--	--	PF07196	Flagellin hook IN motif	GO:0044781//GO:0006468//GO:0016310//GO:0006928//GO:0009069	bacterial-type flagellum organization//protein phosphorylation//phosphorylation//cellular component movement//serine family amino acid metabolic process	GO:0005524//GO:0004674	ATP binding//protein serine/threonine kinase activity	GO:0009288	bacterial-type flagellum	--	--
comp54724_c0	47.1404	19.3759	1.2827	0.076605	1972	0	189208943	XP_001940804.1	1886	0	sphingosine hydroxylase [Pyrenophora tritici-repentis Pt-1C-BFP] >gi|187976897|gb|EDU43523.1| sphingosine hydroxylase [Pyrenophora tritici-repentis Pt-1C-BFP]	396489569	XM_003843089.1	324	3.05e-167	Leptosphaeria maculans JN3 similar to sphinganine hydroxylase Sur2 (LEMA_P088970.1) mRNA, complete cds	K04713	SUR2	C4-hydroxylase	http://www.genome.jp/dbget-bin/www_bget?ko:K04713	O94298	525	2.73e-59	Sphingolipid C4-hydroxylase sur2 OS=Schizosaccharomyces pombe (strain 972 / ATCC 24843) GN=sur2 PE=2 SV=1	PF04116	Fatty acid hydroxylase superfamily	GO:0055114//GO:0006633	oxidation-reduction process//fatty acid biosynthetic process	GO:0016491//GO:0005506	oxidoreductase activity//iron ion binding	GO:0016021	integral to membrane	KOG0874	Sphingolipid hydroxylase
comp54872_c1	16.4443	2.93806	2.4847	0.024566	941	0	189198604	XP_001935639.1	1155	6.43e-149	bromodomain containing protein [Pyrenophora tritici-repentis Pt-1C-BFP] >gi|187982738|gb|EDU48226.1| bromodomain containing protein [Pyrenophora tritici-repentis Pt-1C-BFP]	189198603	XM_001935604.1	438	0	Pyrenophora tritici-repentis Pt-1C-BFP bromodomain containing protein, mRNA	K11684	BDF1	bromodomain-containing factor 1	http://www.genome.jp/dbget-bin/www_bget?ko:K11684	P35817	393	3.71e-41	Bromodomain-containing factor 1 OS=Saccharomyces cerevisiae (strain ATCC 204508 / S288c) GN=BDF1 PE=1 SV=3	PF00439	Bromodomain	--	--	GO:0005515	protein binding	--	--	KOG1474	Transcription initiation factor TFIID, subunit BDF1 and related bromodomain proteins
comp54882_c0	8.77032	0.908959	3.2703	0.062184	532	0	--	--	--	--	--	--	--	--	--	--	--	--	--	--	--	--	--	--	--	--	--	--	--	--	--	--	--	--
comp54955_c1	3.28887	15.2381	-2.212	0.097037	694	24.7567	--	--	--	--	--	256258964	GQ280269.1	572	0	Oryza officinalis clone OO_Ba0034L17 Pi2/9 gene locus, complete sequence	--	--	--	--	--	--	--	--	--	--	--	--	--	--	--	--	--	--
comp54973_c0	58.1033	23.2871	1.3191	0.029105	655	7.62714	--	--	--	--	--	52076743	AP004027.3	655	0	Oryza sativa Japonica Group genomic DNA, chromosome 6, BAC clone:OJ1136_C11	--	--	--	--	--	--	--	--	--	--	--	--	--	--	--	--	--	--
comp55054_c0	58.1033	21.7539	1.4174	0.032401	624	0.467442	125562933	EAZ08313.1	475	1.04e-57	hypothetical protein OsI_30565 [Oryza sativa Indica Group]	48716850	AP005738.3	571	0	Oryza sativa Japonica Group genomic DNA, chromosome 9, BAC clone:OSJNBb0066C12	--	--	--	--	Q6K309	475	7.01e-59	Putative cysteine proteinase inhibitor 11 OS=Oryza sativa subsp. japonica GN=Os09g0255200 PE=3 SV=1	PF04389//PF00031	Peptidase family M28//Cystatin domain	GO:0006508//GO:0010466	proteolysis//negative regulation of peptidase activity	GO:0004869//GO:0008233	cysteine-type endopeptidase inhibitor activity//peptidase activity	GO:0016023	cytoplasmic membrane-bounded vesicle	--	--
comp55084_c0	37.2738	15.9481	1.2248	0.090483	1006	0	189196560	XP_001934618.1	1018	9.97e-135	endoglucanase precursor [Pyrenophora tritici-repentis Pt-1C-BFP] >gi|187980497|gb|EDU47123.1| endoglucanase precursor [Pyrenophora tritici-repentis Pt-1C-BFP]	270144066	BT111018.1	180	1.72e-87	Picea glauca clone GQ03231_F21 mRNA sequence	--	--	--	--	A1DME8	774	3.68e-99	Probable endo-beta-1,4-glucanase B OS=Neosartorya fischeri (strain ATCC 1020 / DSM 3700 / FGSC A1164 / NRRL 181) GN=eglB PE=3 SV=1	PF00150	Cellulase (glycosyl hydrolase family 5)	GO:0005975	carbohydrate metabolic process	GO:0004553//GO:0043169	hydrolase activity, hydrolyzing O-glycosyl compounds//cation binding	--	--	--	--
comp55212_c0	78.9328	31.3393	1.3327	0.097151	473	0	427796975	JAA63939.1	381	5.16e-44	Putative ribosomal protein s26, partial [Rhipicephalus pulchellus]	--	--	--	--	--	K02976	RP-S26e, RPS26	small subunit ribosomal protein S26e	http://www.genome.jp/dbget-bin/www_bget?ko:K02976	P62856	374	1.79e-44	40S ribosomal protein S26 OS=Rattus norvegicus GN=Rps26 PE=3 SV=3	PF01283	Ribosomal protein S26e	GO:0006412//GO:0042254	translation//ribosome biogenesis	GO:0003735	structural constituent of ribosome	GO:0005840//GO:0005622	ribosome//intracellular	KOG1768	40s ribosomal protein S26
comp55292_c0	51.5256	18.118	1.5079	0.044034	1528	0	328865910	EGG14296.1	1079	4.24e-141	malate dehydrogenase [Dictyostelium fasciculatum]	433294648	CP003078.1	65	2.23e-23	Mycobacterium smegmatis JS623, complete genome	K00025	MDH1	malate dehydrogenase	http://www.genome.jp/dbget-bin/www_bget?ko:K00025	Q54D04	1043	9.49e-137	Probable malate dehydrogenase 2, mitochondrial OS=Dictyostelium discoideum GN=mdhB PE=1 SV=1	PF00056//PF02866	lactate/malate dehydrogenase, NAD binding domain//lactate/malate dehydrogenase, alpha/beta C-terminal domain	GO:0044710//GO:0055114//GO:0044237//GO:0005975	single-organism metabolic process//oxidation-reduction process//cellular metabolic process//carbohydrate metabolic process	GO:0016616//GO:0016491//GO:0016614	oxidoreductase activity, acting on the CH-OH group of donors, NAD or NADP as acceptor//oxidoreductase activity//oxidoreductase activity, acting on CH-OH group of donors	--	--	KOG1494	NAD-dependent malate dehydrogenase
comp55320_c0	52.6219	20.2848	1.3753	0.039364	829	0.467442	189196342	XP_001934509.1	200	2.71e-16	hypothetical protein PTRG_04176 [Pyrenophora tritici-repentis Pt-1C-BFP] >gi|187980388|gb|EDU47014.1| hypothetical protein PTRG_04176 [Pyrenophora tritici-repentis Pt-1C-BFP]	--	--	--	--	--	--	--	--	--	--	--	--	--	--	--	--	--	--	--	--	--	--	--
comp55561_c1	6.57774	0.489676	3.7477	0.087176	541	0	348518572	XP_003446805.1	321	8.64e-32	PREDICTED: dihydrolipoyllysine-residue acetyltransferase component of pyruvate dehydrogenase complex, mitochondrial [Oreochromis niloticus]	290996601	XM_002680825.1	114	4.38e-51	Naegleria gruberi predicted protein, mRNA	K00627	DLAT, aceF, pdhC	pyruvate dehydrogenase E2 component (dihydrolipoamide acetyltransferase)	http://www.genome.jp/dbget-bin/www_bget?ko:K00627	Q0WQF7	314	5.1e-32	Dihydrolipoyllysine-residue acetyltransferase component 1 of pyruvate dehydrogenase complex, mitochondrial OS=Arabidopsis thaliana GN=LTA3 PE=1 SV=2	--	--	--	--	GO:0016740	transferase activity	--	--	KOG0557	Dihydrolipoamide acetyltransferase
comp556435_c0	19.7332	4.89676	2.0107	0.034624	858	0	440640181	ELR10100.1	382	8.23e-40	hypothetical protein GMDG_04500 [Geomyces destructans 20631-21]	--	--	--	--	--	--	--	--	--	--	--	--	--	--	--	--	--	--	--	--	--	--	--
comp55764_c0	25.2147	8.67338	1.5396	0.057429	254	0	330040683	XP_003239993.1	207	4.76e-20	40S ribosomal protein S29A [Cryptomonas paramecium] >gi|327206919|gb|AEA39095.1| 40S ribosomal protein S29A [Cryptomonas paramecium]	--	--	--	--	--	K02980	RP-S29e, RPS29	small subunit ribosomal protein S29e	http://www.genome.jp/dbget-bin/www_bget?ko:K02980	Q757G1	199	3.8e-20	40S ribosomal protein S29 OS=Ashbya gossypii (strain ATCC 10895 / CBS 109.51 / FGSC 9923 / NRRL Y-1056) GN=RPS29 PE=3 SV=1	PF00253	Ribosomal protein S14p/S29e	GO:0042254//GO:0006412	ribosome biogenesis//translation	GO:0003735	structural constituent of ribosome	GO:0005622//GO:0005840//GO:0033009	intracellular//ribosome//nucleomorph	KOG3506	40S ribosomal protein S29
comp55887_c0	0	65.0593	#NAME?	0.093475	985	31.6655	108707896	ABF95691.1	174	2.34e-12	expressed protein [Oryza sativa Japonica Group]	297722078	NM_001186474.1	621	0	Oryza sativa Japonica Group Os03g0323700 (Os03g0323700) mRNA, complete cds	--	--	--	--	--	--	--	--	--	--	--	--	--	--	--	--	--	--
comp55893_c1	6.57774	0	Inf	0.035528	300	0	342872508	EGU74869.1	438	3.23e-48	hypothetical protein FOXB_14637 [Fusarium oxysporum Fo5176]	--	--	--	--	--	--	--	--	--	O42976	171	1.23e-13	Uncharacterized membrane protein C20F10.07 OS=Schizosaccharomyces pombe (strain 972 / ATCC 24843) GN=SPBC20F10.07 PE=1 SV=1	--	--	--	--	--	--	--	--	KOG1032	Uncharacterized conserved protein, contains GRAM domain
comp55953_c0	7.67403	0.908959	3.0777	0.096685	382	0	--	--	--	--	--	--	--	--	--	--	--	--	--	--	--	--	--	--	--	--	--	--	--	--	--	--	--	--
comp55977_c0	14.2518	33.9773	-1.2534	0.08854	834	27.2652	--	--	--	--	--	48716491	AP004878.3	834	0	Oryza sativa Japonica Group genomic DNA, chromosome 2, PAC clone:P0474F11	--	--	--	--	--	--	--	--	--	--	--	--	--	--	--	--	--	--
comp56022_c0	12.0592	1.46903	3.0372	0.029234	669	0	330945720	XP_003306607.1	1065	5.19e-143	hypothetical protein PTT_19792 [Pyrenophora teres f. teres 0-1] >gi|311315792|gb|EFQ85273.1| hypothetical protein PTT_19792 [Pyrenophora teres f. teres 0-1]	189209595	XM_001941095.1	261	1.05e-132	Pyrenophora tritici-repentis Pt-1C-BFP t-SNARE affecting a late Golgi compartment protein 2, mRNA	K08489	STX16	syntaxin 16	http://www.genome.jp/dbget-bin/www_bget?ko:K08489	Q9P6P1	312	2.02e-32	t-SNARE affecting a late Golgi compartment protein 2 OS=Schizosaccharomyces pombe (strain 972 / ATCC 24843) GN=tlg2 PE=2 SV=1	PF05739//PF05009//PF00015//PF03845	SNARE domain//Epstein-Barr virus nuclear antigen 3 (EBNA-3)//Methyl-accepting chemotaxis protein (MCP) signalling domain//Spore germination protein	GO:0016192//GO:0006886//GO:0009847//GO:0007165//GO:0016032//GO:0006810	vesicle-mediated transport//intracellular protein transport//spore germination//signal transduction//viral process//transport	GO:0005515//GO:0005484//GO:0004871	protein binding//SNAP receptor activity//signal transducer activity	GO:0005622//GO:0016021//GO:0016020//GO:0042025	intracellular//integral to membrane//membrane//host cell nucleus	KOG0809	SNARE protein TLG2/Syntaxin 16
comp56105_c0	25.2147	7.27475	1.7933	0.031757	1360	0	189203411	XP_001938041.1	1060	4.88e-138	protein transport protein SEC9 [Pyrenophora tritici-repentis Pt-1C-BFP] >gi|187985140|gb|EDU50628.1| protein transport protein SEC9 [Pyrenophora tritici-repentis Pt-1C-BFP]	--	--	--	--	--	--	--	--	--	O74786	286	9.54e-27	Protein transport protein sec9 OS=Schizosaccharomyces pombe (strain 972 / ATCC 24843) GN=sec9 PE=1 SV=1	PF04632//PF05739//PF05680	Fusaric acid resistance protein family//SNARE domain//ATP synthase E chain	GO:0015986//GO:0015992//GO:0006810	ATP synthesis coupled proton transport//proton transport//transport	GO:0015078//GO:0005515	hydrogen ion transmembrane transporter activity//protein binding	GO:0005886//GO:0000276	plasma membrane//mitochondrial proton-transporting ATP synthase complex, coupling factor F(o)	KOG3065	SNAP-25 (synaptosome-associated protein) component of SNARE complex
comp56111_c0	37.2738	13.2213	1.4953	0.048736	269	0	290991472	XP_002678359.1	421	1.76e-50	60S ribosomal protein L38 [Naegleria gruberi] >gi|284091971|gb|EFC45615.1| 60S ribosomal protein L38 [Naegleria gruberi]	290972320	XM_002668856.1	266	6.52e-136	Naegleria gruberi predicted protein, mRNA	K02923	RP-L38e, RPL38	large subunit ribosomal protein L38e	http://www.genome.jp/dbget-bin/www_bget?ko:K02923	Q09900	129	1.29e-09	60S ribosomal protein L38-2 OS=Schizosaccharomyces pombe (strain 972 / ATCC 24843) GN=rpl38b PE=2 SV=1	PF01781	Ribosomal L38e protein family	GO:0006412//GO:0042254	translation//ribosome biogenesis	GO:0003735	structural constituent of ribosome	GO:0005840//GO:0005622	ribosome//intracellular	KOG3499	60S ribosomal protein L38
comp56298_c1	8.77032	46.2039	-2.3973	0.058507	1203	2.5538	115485729	NP_001068008.1	962	4.23e-124	Os11g0529900 [Oryza sativa Japonica Group] >gi|77551323|gb|ABA94120.1| Chalcone and stilbene synthases, N-terminal domain containing protein [Oryza sativa Japonica Group] >gi|113645230|dbj|BAF28371.1| Os11g0529900 [Oryza sativa Japonica Group]	50540646	AC135568.3	1178	0	Oryza sativa Japonica Group chromosome 11 clone OSJNBa0078F08, complete sequence	--	--	--	--	O23731	522	6.24e-60	Chalcone synthase 8 OS=Bromheadia finlaysoniana GN=CHS8 PE=2 SV=1	PF08545//PF08541//PF00195//PF02797	3-Oxoacyl-[acyl-carrier-protein (ACP)] synthase III//3-Oxoacyl-[acyl-carrier-protein (ACP)] synthase III C terminal//Chalcone and stilbene synthases, N-terminal domain//Chalcone and stilbene synthases, C-terminal domain	GO:0008610//GO:0042967//GO:0006633//GO:0009058	lipid biosynthetic process//acyl-carrier-protein biosynthetic process//fatty acid biosynthetic process//biosynthetic process	GO:0016747//GO:0004315//GO:0016746	transferase activity, transferring acyl groups other than amino-acyl groups//3-oxoacyl-[acyl-carrier-protein] synthase activity//transferase activity, transferring acyl groups	GO:0005835	fatty acid synthase complex	--	--
comp56380_c0	13.1555	1.9587	2.7477	0.031839	791	0	189190440	XP_001931559.1	1235	8.95e-166	high affinity glucose transporter RGT2 [Pyrenophora tritici-repentis Pt-1C-BFP] >gi|187973165|gb|EDU40664.1| high affinity glucose transporter RGT2 [Pyrenophora tritici-repentis Pt-1C-BFP]	--	--	--	--	--	K08139	HXT	MFS transporter, SP family, sugar:H+ symporter	http://www.genome.jp/dbget-bin/www_bget?ko:K08139	Q92253	736	3.11e-91	Probable glucose transporter rco-3 OS=Neurospora crassa (strain ATCC 24698 / 74-OR23-1A / CBS 708.71 / DSM 1257 / FGSC 987) GN=rco-3 PE=3 SV=2	PF00083//PF07690//PF02083	Sugar (and other) transporter//Major Facilitator Superfamily//Urotensin II	GO:0042312//GO:0008217//GO:0008643//GO:0055085//GO:0007165	regulation of vasodilation//regulation of blood pressure//carbohydrate transport//transmembrane transport//signal transduction	GO:0005179//GO:0022857//GO:0022891	hormone activity//transmembrane transporter activity//substrate-specific transmembrane transporter activity	GO:0005576//GO:0016021	extracellular region//integral to membrane	KOG0254	Predicted transporter (major facilitator superfamily)
comp56383_c0	10.9629	1.9587	2.4847	0.067754	569	0	189204982	XP_001938826.1	894	2.12e-110	glycine dehydrogenase [Pyrenophora tritici-repentis Pt-1C-BFP] >gi|187985925|gb|EDU51413.1| glycine dehydrogenase [Pyrenophora tritici-repentis Pt-1C-BFP]	150958624	CP000744.1	62	3.73e-22	Pseudomonas aeruginosa PA7, complete genome	K00281	GLDC, gcvP	glycine dehydrogenase	http://www.genome.jp/dbget-bin/www_bget?ko:K00281	Q54KM7	545	4.33e-63	Glycine dehydrogenase [decarboxylating], mitochondrial OS=Dictyostelium discoideum GN=gcvP PE=3 SV=1	PF02347	Glycine cleavage system P-protein	GO:0006544//GO:0055114//GO:0006563//GO:0006546//GO:0006566	glycine metabolic process//oxidation-reduction process//L-serine metabolic process//glycine catabolic process//threonine metabolic process	GO:0004375//GO:0030170	glycine dehydrogenase (decarboxylating) activity//pyridoxal phosphate binding	--	--	KOG2040	Glycine dehydrogenase (decarboxylating)
comp56395_c1	46.0442	21.2611	1.1148	0.074176	1580	4.06442	218188410	EEC70837.1	2059	0	hypothetical protein OsI_02334 [Oryza sativa Indica Group]	326496016	AK359420.1	472	0	Hordeum vulgare subsp. vulgare mRNA for predicted protein, complete cds, clone: NIASHv1096J20	--	--	--	--	Q8RWZ5	723	9.16e-84	G-type lectin S-receptor-like serine/threonine-protein kinase SD2-5 OS=Arabidopsis thaliana GN=SD25 PE=1 SV=1	PF00954//PF13520//PF06293//PF07714//PF00069	S-locus glycoprotein family//Amino acid permease//Lipopolysaccharide kinase (Kdo/WaaP) family//Protein tyrosine kinase//Protein kinase domain	GO:0016310//GO:0006865//GO:0048544//GO:0009069//GO:0009103//GO:0003333//GO:0006468	phosphorylation//amino acid transport//recognition of pollen//serine family amino acid metabolic process//lipopolysaccharide biosynthetic process//amino acid transmembrane transport//protein phosphorylation	GO:0004674//GO:0004672//GO:0015171//GO:0016773//GO:0005524	protein serine/threonine kinase activity//protein kinase activity//amino acid transmembrane transporter activity//phosphotransferase activity, alcohol group as acceptor//ATP binding	GO:0016020	membrane	--	--
comp56402_c0	44.9479	17.1387	1.391	0.078517	1871	0	--	--	--	--	--	--	--	--	--	--	--	--	--	--	--	--	--	--	PF04643	Motilin/ghrelin-associated peptide	GO:0007165	signal transduction	GO:0005179	hormone activity	GO:0005576	extracellular region	--	--
comp565759_c0	9.8666	1.9587	2.3327	0.098276	480	0	--	--	--	--	--	--	--	--	--	--	--	--	--	--	--	--	--	--	--	--	--	--	--	--	--	--	--	--
comp565765_c0	13.1555	3.42773	1.9403	0.090255	655	0	169603752	XP_001795297.1	775	2.26e-98	hypothetical protein SNOG_04884 [Phaeosphaeria nodorum SN15] >gi|160706449|gb|EAT87275.2| hypothetical protein SNOG_04884 [Phaeosphaeria nodorum SN15]	--	--	--	--	--	--	--	--	--	P38680	201	1.15e-16	N amino acid transport system protein OS=Neurospora crassa (strain ATCC 24698 / 74-OR23-1A / CBS 708.71 / DSM 1257 / FGSC 987) GN=mtr PE=3 SV=2	--	--	--	--	--	--	GO:0016021	integral to membrane	--	--
comp56576_c0	13.1555	0	Inf	0.0011586	833	0	342879846	EGU81080.1	1491	0	hypothetical protein FOXB_08428 [Fusarium oxysporum Fo5176]	46107327	XM_380723.1	291	2.79e-149	Gibberella zeae PH-1 hypothetical protein partial mRNA	--	--	--	--	Q99257	280	2.17e-26	mRNA export factor MEX67 OS=Saccharomyces cerevisiae (strain ATCC 204508 / S288c) GN=MEX67 PE=1 SV=1	PF02136	Nuclear transport factor 2 (NTF2) domain	GO:0051028//GO:0006810	mRNA transport//transport	--	--	GO:0005634//GO:0005622	nucleus//intracellular	KOG3763	mRNA export factor TAP/MEX67
comp566160_c0	2.19258	12.095	-2.4637	0.069323	835	0	290994793	XP_002680016.1	184	7.5e-13	COG1938 domain-containing protein [Naegleria gruberi] >gi|284093635|gb|EFC47272.1| COG1938 domain-containing protein [Naegleria gruberi]	--	--	--	--	--	--	--	--	--	--	--	--	--	--	--	--	--	--	--	--	--	--	--
comp56681_c0	30.6961	13.359	1.2002	0.095841	326	0	344249316	EGW05420.1	264	2.53e-27	60S ribosomal protein L7 [Cricetulus griseus]	--	--	--	--	--	K02937	RP-L7e, RPL7	large subunit ribosomal protein L7e	http://www.genome.jp/dbget-bin/www_bget?ko:K02937	Q5ZJ56	270	2.51e-28	60S ribosomal protein L7 OS=Gallus gallus GN=RPL7 PE=2 SV=1	--	--	--	--	--	--	--	--	KOG3184	60S ribosomal protein L7
comp56771_c0	30.6961	11.9603	1.3598	0.064342	471	0	290988033	XP_002676726.1	607	1.41e-78	predicted protein [Naegleria gruberi] >gi|284090330|gb|EFC43982.1| predicted protein [Naegleria gruberi]	290988032	XM_002676680.1	407	0	Naegleria gruberi predicted protein, mRNA	--	--	--	--	--	--	--	--	--	--	--	--	--	--	--	--	--	--
comp56774_c0	118.399	63.5721	0.89719	0.081552	762	0	196010339	XP_002115034.1	838	2.3e-110	conserved hypothetical protein [Trichoplax adhaerens] >gi|190582417|gb|EDV22490.1| conserved hypothetical protein [Trichoplax adhaerens]	444320040	XM_004180629.1	162	1.3e-77	Tetrapisispora blattae CBS 6284 hypothetical protein (TBLA0E00980) mRNA, complete cds	K07936	RAN	GTP-binding nuclear protein Ran	http://www.genome.jp/dbget-bin/www_bget?ko:K07936	P38542	822	2.85e-109	GTP-binding nuclear protein Ran OS=Brugia malayi GN=Bm1_44725 PE=2 SV=2	PF00025//PF00910//PF00071//PF04670//PF08477//PF00009	ADP-ribosylation factor family//RNA helicase//Ras family//Gtr1/RagA G protein conserved region//Miro-like protein//Elongation factor Tu GTP binding domain	GO:0007264//GO:0006184//GO:0006913//GO:0006886	small GTPase mediated signal transduction//GTP catabolic process//nucleocytoplasmic transport//intracellular protein transport	GO:0005525//GO:0003724//GO:0003723//GO:0003924	GTP binding//RNA helicase activity//RNA binding//GTPase activity	GO:0005634//GO:0005737//GO:0005622	nucleus//cytoplasm//intracellular	KOG0096	GTPase Ran/TC4/GSP1 (nuclear protein transport pathway), small G protein superfamily
comp56843_c0	5.48145	19.7155	-1.8467	0.061559	593	14.4222	115472543	NP_001059870.1	765	1.53e-95	Os07g0535800 [Oryza sativa Japonica Group] >gi|50508396|dbj|BAD30396.1| receptor-like protein kinase-like [Oryza sativa Japonica Group] >gi|113611406|dbj|BAF21784.1| Os07g0535800 [Oryza sativa Japonica Group] >gi|215766745|dbj|BAG98973.1| unnamed protein product [Oryza sativa Japonica Group]	115472542	NM_001066405.1	593	0	Oryza sativa Japonica Group Os07g0535800 (Os07g0535800) mRNA, complete cds	--	--	--	--	O65468	146	1.11e-09	Cysteine-rich receptor-like protein kinase 8 OS=Arabidopsis thaliana GN=CRK8 PE=2 SV=2	--	--	GO:0016310//GO:0009069//GO:0006468	phosphorylation//serine family amino acid metabolic process//protein phosphorylation	GO:0004674//GO:0005524	protein serine/threonine kinase activity//ATP binding	GO:0016023	cytoplasmic membrane-bounded vesicle	--	--
comp568534_c0	0	6.36272	#NAME?	0.052844	467	1.15147	--	--	--	--	--	21321775	AF377946.3	467	0	Oryza sativa (japonica cultivar-group) chromosome 3, BAC clone OSJNBa0031O09, complete sequence	--	--	--	--	--	--	--	--	--	--	--	--	--	--	--	--	--	--
comp569139_c0	3.28887	13.9802	-2.0877	0.077597	1148	8.34543	--	--	--	--	--	50725787	AP005092.3	1140	0	Oryza sativa Japonica Group genomic DNA, chromosome 9, BAC clone:OJ1112_E07	--	--	--	--	--	--	--	--	--	--	--	--	--	--	--	--	--	--
comp56917_c0	101.955	49.0992	1.0542	0.087811	682	14.9636	--	--	--	--	--	116312032	CT827958.1	679	0	Oryza sativa genomic DNA, chromosome 4, BAC clone: OSIGBa0125M19, complete sequence	--	--	--	--	--	--	--	--	--	--	--	--	--	--	--	--	--	--
comp570258_c0	0	5.80265	#NAME?	0.068275	406	0.575737	--	--	--	--	--	37992240	AC137608.2	403	0	Oryza sativa Japonica Group chromosome 5 clone OSJNBa0009C07, complete sequence	--	--	--	--	--	--	--	--	--	--	--	--	--	--	--	--	--	--
comp57057_c0	28.5035	7.83482	1.8632	0.01937	410	0	--	--	--	--	--	--	--	--	--	--	--	--	--	--	--	--	--	--	--	--	--	--	--	--	--	--	--	--
comp57114_c0	14.2518	2.37799	2.5833	0.03366	847	0	330933135	XP_003304060.1	1025	3.7e-138	hypothetical protein PTT_16482 [Pyrenophora teres f. teres 0-1] >gi|311319571|gb|EFQ87830.1| hypothetical protein PTT_16482 [Pyrenophora teres f. teres 0-1]	260326453	AK318065.1	40	9.61e-10	Toxoplasma gondii cDNA, clone: XTG02379.2, full cDNA, XTG Sugano cDNA library	K03013	RPB5, POLR2E	DNA-directed RNA polymerases I, II, and III subunit RPABC1	http://www.genome.jp/dbget-bin/www_bget?ko:K03013	Q757H7	471	5.34e-56	DNA-directed RNA polymerases I, II, and III subunit RPABC1 OS=Ashbya gossypii (strain ATCC 10895 / CBS 109.51 / FGSC 9923 / NRRL Y-1056) GN=RPB5 PE=3 SV=1	PF03094//PF03871//PF03789//PF01191	Mlo family//RNA polymerase Rpb5, N-terminal domain//ELK domain//RNA polymerase Rpb5, C-terminal domain	GO:0006206//GO:0006351//GO:0006952//GO:0006144	pyrimidine nucleobase metabolic process//transcription, DNA-dependent//defense response//purine nucleobase metabolic process	GO:0003677//GO:0003899	DNA binding//DNA-directed RNA polymerase activity	GO:0016021//GO:0005730//GO:0005634	integral to membrane//nucleolus//nucleus	KOG3218	RNA polymerase, 25-kDa subunit (common to polymerases I, II and III)
comp5717_c0	5.48145	0	Inf	0.064616	424	0	342886085	EGU86023.1	638	5.71e-82	hypothetical protein FOXB_03427 [Fusarium oxysporum Fo5176]	--	--	--	--	--	--	--	--	--	--	--	--	--	--	--	--	--	--	--	--	--	--	--
comp57306_c0	15.3481	37.959	-1.3064	0.062699	854	0	108707211	ABF95006.1	321	4.46e-34	myb family transcription factor, putative [Oryza sativa Japonica Group]	28566748	AC134240.2	434	0	Oryza sativa Japonica Group chromosome 3 clone OSJNBb0081I10, complete sequence	--	--	--	--	F4JVB8	181	2.21e-15	Protein RADIALIS-like 1 OS=Arabidopsis thaliana GN=RL1 PE=2 SV=1	PF00249	Myb-like DNA-binding domain	--	--	GO:0003682//GO:0003677	chromatin binding//DNA binding	GO:0000785	chromatin	--	--
comp573464_c0	10.9629	1.46903	2.8997	0.043987	333	0	290992168	XP_002678706.1	568	2.27e-73	predicted protein [Naegleria gruberi] >gi|284092320|gb|EFC45962.1| predicted protein [Naegleria gruberi]	290992167	XM_002678660.1	297	4.84e-153	Naegleria gruberi predicted protein, mRNA	K02151	ATPeVF, ATP6S14	V-type H+-transporting ATPase subunit F	http://www.genome.jp/dbget-bin/www_bget?ko:K02151	Q55AH5	352	6.26e-42	V-type proton ATPase subunit F OS=Dictyostelium discoideum GN=vatF PE=3 SV=1	PF01990	ATP synthase (F/14-kDa) subunit	GO:0015991//GO:0015992//GO:0015986//GO:0006119//GO:0034220	ATP hydrolysis coupled proton transport//proton transport//ATP synthesis coupled proton transport//oxidative phosphorylation//ion transmembrane transport	GO:0046933//GO:0046961	proton-transporting ATP synthase activity, rotational mechanism//proton-transporting ATPase activity, rotational mechanism	GO:0045259//GO:0033180	proton-transporting ATP synthase complex//proton-transporting V-type ATPase, V1 domain	KOG3432	Vacuolar H+-ATPase V1 sector, subunit F
comp57603_c0	8.77032	1.46903	2.5778	0.098634	733	0	189210884	XP_001941773.1	1074	4.42e-143	extracellular cell wall glucanase Crf1/allergen Asp F9 [Pyrenophora tritici-repentis Pt-1C-BFP] >gi|187977866|gb|EDU44492.1| extracellular cell wall glucanase Crf1/allergen Asp F9 [Pyrenophora tritici-repentis Pt-1C-BFP]	189210883	XM_001941738.1	239	1.97e-120	Pyrenophora tritici-repentis Pt-1C-BFP extracellular cell wall glucanase Crf1/allergen Asp F9, mRNA	--	--	--	--	Q8J0P4	493	1.12e-57	Probable glycosidase crf1 OS=Neosartorya fumigata (strain ATCC MYA-4609 / Af293 / CBS 101355 / FGSC A1100) GN=crf1 PE=1 SV=2	PF00722	Glycosyl hydrolases family 16	GO:0005975	carbohydrate metabolic process	GO:0004553	hydrolase activity, hydrolyzing O-glycosyl compounds	GO:0005618	cell wall	--	--
comp576695_c0	12.0592	2.93806	2.0372	0.093499	470	0	--	--	--	--	--	--	--	--	--	--	--	--	--	--	--	--	--	--	--	--	--	--	--	--	--	--	--	--
comp57698_c0	24.1184	8.74378	1.4638	0.071215	1109	0	330940175	XP_003305930.1	1429	0	hypothetical protein PTT_18907 [Pyrenophora teres f. teres 0-1] >gi|311316832|gb|EFQ85970.1| hypothetical protein PTT_18907 [Pyrenophora teres f. teres 0-1]	116192956	XM_001222290.1	387	0	Chaetomium globosum CBS 148.51 hypothetical protein (CHGG_06196) partial mRNA	--	--	--	--	O43301	152	1.53e-09	Heat shock 70 kDa protein 12A OS=Homo sapiens GN=HSPA12A PE=1 SV=2	PF07340	Cytomegalovirus IE1 protein	GO:0050792	regulation of viral process	GO:0005524	ATP binding	GO:0042025	host cell nucleus	--	--
comp57744_c0	44.9479	20.8387	1.109	0.08465	1515	0.934884	328868062	EGG16442.1	1512	0	extracellular response kinase [Dictyostelium fasciculatum]	--	--	--	--	--	K08293	E2.7.11.24	mitogen-activated protein kinase	http://www.genome.jp/dbget-bin/www_bget?ko:K08293	Q54QB1	1408	0	Extracellular signal-regulated kinase 2 OS=Dictyostelium discoideum GN=erkB PE=1 SV=1	PF07714//PF00069	Protein tyrosine kinase//Protein kinase domain	GO:0006468//GO:0009069//GO:0007178//GO:0000165//GO:0016310	protein phosphorylation//serine family amino acid metabolic process//transmembrane receptor protein serine/threonine kinase signaling pathway//MAPK cascade//phosphorylation	GO:0005524//GO:0004707//GO:0004672	ATP binding//MAP kinase activity//protein kinase activity	--	--	KOG0660	Mitogen-activated protein kinase
comp57819_c0	47.1404	18.118	1.3795	0.08222	441	0	168057880	XP_001780940.1	487	3.84e-60	predicted protein [Physcomitrella patens subsp. patens] >gi|162667653|gb|EDQ54278.1| predicted protein [Physcomitrella patens subsp. patens]	270152104	BT118990.1	96	3.58e-41	Picea glauca clone GQ04013_A20 mRNA sequence	K02960	RP-S16e, RPS16	small subunit ribosomal protein S16e	http://www.genome.jp/dbget-bin/www_bget?ko:K02960	P46293	468	2.2e-58	40S ribosomal protein S16 OS=Gossypium hirsutum GN=RPS16 PE=2 SV=1	PF00380	Ribosomal protein S9/S16	GO:0006412//GO:0042254	translation//ribosome biogenesis	GO:0003735	structural constituent of ribosome	GO:0005840	ribosome	KOG1753	40S ribosomal protein S16
comp57878_c0	7.67403	0.979352	2.9701	0.09595	433	0	--	--	--	--	--	--	--	--	--	--	--	--	--	--	--	--	--	--	--	--	--	--	--	--	--	--	--	--
comp57899_c1	6.57774	0	Inf	0.035528	306	0	--	--	--	--	--	--	--	--	--	--	--	--	--	--	--	--	--	--	PF02881	SRP54-type protein, helical bundle domain	GO:0006614	SRP-dependent cotranslational protein targeting to membrane	GO:0005525	GTP binding	--	--	--	--
comp58036_c0	0	6.29232	#NAME?	0.053847	640	2.19465	--	--	--	--	--	50872486	AC145811.2	635	0	Oryza sativa Japonica Group chromosome 3 clone OSJNBb0088L13 map near C50029S, complete sequence	--	--	--	--	--	--	--	--	--	--	--	--	--	--	--	--	--	--
comp58044_c0	43.8516	16.7163	1.3914	0.032467	967	36.3687	222622915	EEE57047.1	1357	0	hypothetical protein OsJ_06837 [Oryza sativa Japonica Group]	115446252	NM_001053441.1	766	0	Oryza sativa Japonica Group Os02g0503700 (Os02g0503700) mRNA, complete cds	--	--	--	--	Q9FG65	619	3.92e-74	Cytochrome P450 81D1 OS=Arabidopsis thaliana GN=CYP81D1 PE=2 SV=1	PF00067	Cytochrome P450	GO:0006118//GO:0055114	electron transport//oxidation-reduction process	GO:0009055//GO:0004497//GO:0020037//GO:0005506//GO:0016705	electron carrier activity//monooxygenase activity//heme binding//iron ion binding//oxidoreductase activity, acting on paired donors, with incorporation or reduction of molecular oxygen	--	--	KOG0156	Cytochrome P450 CYP2 subfamily
comp58124_c0	15.3481	3.91741	1.9701	0.064385	555	0	46111225	XP_382670.1	476	1.47e-58	hypothetical protein FG02494.1 [Gibberella zeae PH-1] >gi|90101781|sp|Q4IJW4.1|TIM8_GIBZE RecName: Full=Mitochondrial import inner membrane translocase subunit TIM8	46111224	XM_382670.1	201	1.95e-99	Gibberella zeae PH-1 hypothetical protein partial mRNA	K10836	E3.6.3.51	mitochondrial protein-transporting ATPase	http://www.genome.jp/dbget-bin/www_bget?ko:K10836	Q4IJW4	476	9.93e-60	Mitochondrial import inner membrane translocase subunit TIM8 OS=Gibberella zeae (strain PH-1 / ATCC MYA-4620 / FGSC 9075 / NRRL 31084) GN=TIM8 PE=3 SV=1	--	--	GO:0045039	protein import into mitochondrial inner membrane	GO:0046872	metal ion binding	GO:0005743//GO:0042719	mitochondrial inner membrane//mitochondrial intermembrane space protein transporter complex	KOG3489	Mitochondrial import inner membrane translocase, subunit TIM8
comp58161_c0	7.67403	0.489676	3.9701	0.052871	720	0	--	--	--	--	--	--	--	--	--	--	--	--	--	--	--	--	--	--	--	--	--	--	--	--	--	--	--	--
comp583009_c0	37.2738	14.3383	1.3783	0.044668	1529	0	--	--	--	--	--	--	--	--	--	--	--	--	--	--	--	--	--	--	PF02878	Phosphoglucomutase/phosphomannomutase, alpha/beta/alpha domain I	GO:0005975	carbohydrate metabolic process	GO:0016868	intramolecular transferase activity, phosphotransferases	--	--	--	--
comp58354_c0	8.77032	0.419283	4.3866	0.032395	419	0	474919	CAA55545.1	137	5.21e-08	extracellular matrix protein B [Dictyostelium minutum]	--	--	--	--	--	--	--	--	--	P11976	132	3.57e-08	Prestalk protein OS=Dictyostelium discoideum GN=ecmB PE=2 SV=2	PF03160	Calx-beta domain	GO:0007154	cell communication	--	--	GO:0016021	integral to membrane	--	--
comp58475_c0	33.985	12.7316	1.4165	0.072032	875	0	342888637	EGU87874.1	709	6.64e-90	hypothetical protein FOXB_01560 [Fusarium oxysporum Fo5176]	--	--	--	--	--	--	--	--	--	--	--	--	--	--	--	--	--	--	--	--	--	--	--
comp58606_c0	23.0221	8.60299	1.4201	0.088403	980	152.037	115450941	NP_001049071.1	938	6.52e-123	Os03g0165900 [Oryza sativa Japonica Group] >gi|108706358|gb|ABF94153.1| TPR Domain containing protein, expressed [Oryza sativa Japonica Group] >gi|113547542|dbj|BAF10985.1| Os03g0165900 [Oryza sativa Japonica Group] >gi|125585045|gb|EAZ25709.1| hypothetical protein OsJ_09542 [Oryza sativa Japonica Group] >gi|215717030|dbj|BAG95393.1| unnamed protein product [Oryza sativa Japonica Group]	32973739	AK063721.1	970	0	Oryza sativa Japonica Group cDNA clone:001-120-D01, full insert sequence	--	--	--	--	--	--	--	--	PF13176//PF13181//PF00515//PF07721	Tetratricopeptide repeat//Tetratricopeptide repeat//Tetratricopeptide repeat//Tetratricopeptide repeat	GO:0006792//GO:0010438	regulation of sulfur utilization//cellular response to sulfur starvation	GO:0005515//GO:0042802	protein binding//identical protein binding	--	--	--	--
comp58617_c0	47.1404	18.4669	1.352	0.065238	1725	0	--	--	--	--	--	--	--	--	--	--	--	--	--	--	--	--	--	--	--	--	--	--	--	--	--	--	--	--
comp58636_c2	0	5.52415	#NAME?	0.081899	263	4.53186	21740731	CAD40852.1	460	1.61e-54	OSJNBa0086B14.25 [Oryza sativa Japonica Group]	38569179	AL606615.4	263	2.96e-134	Oryza sativa genomic DNA, chromosome 4, BAC clone: OSJNBa0086B14, complete sequence	--	--	--	--	--	--	--	--	PF00569	Zinc finger, ZZ type	--	--	GO:0008270	zinc ion binding	GO:0009536	plastid	--	--
comp5863_c0	14.2518	1.46903	3.2782	0.012854	889	0	330937043	XP_003305538.1	1105	1.44e-143	hypothetical protein PTT_18413 [Pyrenophora teres f. teres 0-1] >gi|311317372|gb|EFQ86348.1| hypothetical protein PTT_18413 [Pyrenophora teres f. teres 0-1]	189210512	XM_001941553.1	202	8.89e-100	Pyrenophora tritici-repentis Pt-1C-BFP WD domain containing protein, mRNA	--	--	--	--	--	--	--	--	--	--	--	--	--	--	--	--	--	--
comp586562_c0	24.1184	6.78507	1.8297	0.03244	1579	0	330936738	XP_003305502.1	2153	0	hypothetical protein PTT_18363 [Pyrenophora teres f. teres 0-1] >gi|311317438|gb|EFQ86394.1| hypothetical protein PTT_18363 [Pyrenophora teres f. teres 0-1]	330936737	XM_003305454.1	663	0	Pyrenophora teres f. teres 0-1 hypothetical protein, mRNA	K00383	E1.8.1.7, GSR, gor	glutathione reductase (NADPH)	http://www.genome.jp/dbget-bin/www_bget?ko:K00383	Q873E8	1319	2.89e-176	Glutathione reductase OS=Neurospora crassa (strain ATCC 24698 / 74-OR23-1A / CBS 708.71 / DSM 1257 / FGSC 987) GN=glr-1 PE=3 SV=1	PF02826//PF02852//PF01266//PF07992//PF00070	D-isomer specific 2-hydroxyacid dehydrogenase, NAD binding domain//Pyridine nucleotide-disulphide oxidoreductase, dimerisation domain//FAD dependent oxidoreductase//Pyridine nucleotide-disulphide oxidoreductase//Pyridine nucleotide-disulphide oxidoreductase	GO:0006749//GO:0055114//GO:0006118//GO:0045454//GO:0006094	glutathione metabolic process//oxidation-reduction process//electron transport//cell redox homeostasis//gluconeogenesis	GO:0004362//GO:0016491//GO:0016616//GO:0050660//GO:0050661//GO:0048037	glutathione-disulfide reductase activity//oxidoreductase activity//oxidoreductase activity, acting on the CH-OH group of donors, NAD or NADP as acceptor//flavin adenine dinucleotide binding//NADP binding//cofactor binding	GO:0005737	cytoplasm	KOG0405	Pyridine nucleotide-disulphide oxidoreductase
comp587490_c0	18.6369	4.82637	1.9492	0.046002	1275	0	189199374	XP_001936024.1	800	6.3e-101	covalently-linked cell wall protein [Pyrenophora tritici-repentis Pt-1C-BFP] >gi|187983123|gb|EDU48611.1| covalently-linked cell wall protein [Pyrenophora tritici-repentis Pt-1C-BFP]	--	--	--	--	--	--	--	--	--	A6ZQH4	245	1.74e-22	Cell wall mannoprotein CIS3 OS=Saccharomyces cerevisiae (strain YJM789) GN=CIS3 PE=3 SV=1	PF00399	Yeast PIR protein repeat	GO:0042546	cell wall biogenesis	GO:0005199	structural constituent of cell wall	GO:0005618	cell wall	--	--
comp58769_c0	47.1404	17.4172	1.4365	0.031277	1494	0	442751615	JAA67967.1	255	1.14e-20	Putative long chain fatty acid acyl-coa ligase [Ixodes ricinus]	--	--	--	--	--	K01897	ACSL, fadD	long-chain acyl-CoA synthetase	http://www.genome.jp/dbget-bin/www_bget?ko:K01897	O31826	226	2.56e-18	Putative acyl-CoA synthetase YngI OS=Bacillus subtilis (strain 168) GN=yngI PE=3 SV=1	PF05162//PF00501	Ribosomal protein L41//AMP-binding enzyme	GO:0006412//GO:0042254//GO:0008152	translation//ribosome biogenesis//metabolic process	GO:0003735//GO:0003824	structural constituent of ribosome//catalytic activity	GO:0005840	ribosome	KOG1176	Acyl-CoA synthetase
comp58779_c0	6.57774	0	Inf	0.035528	520	0	156402822	XP_001639789.1	237	7.78e-21	predicted protein [Nematostella vectensis] >gi|156226919|gb|EDO47726.1| predicted protein [Nematostella vectensis]	--	--	--	--	--	--	--	--	--	Q54PR9	165	2.23e-12	Counting factor 60 OS=Dictyostelium discoideum GN=cf60 PE=1 SV=1	PF00328	Histidine phosphatase superfamily (branch 2)	GO:0019497//GO:0006771	hexachlorocyclohexane metabolic process//riboflavin metabolic process	GO:0003993	acid phosphatase activity	--	--	--	--
comp58842_c0	7.67403	0	Inf	0.019689	506	0	342885893	EGU85845.1	593	9.94e-76	hypothetical protein FOXB_03693 [Fusarium oxysporum Fo5176]	--	--	--	--	--	--	--	--	--	--	--	--	--	--	--	--	--	--	--	--	--	--	--
comp58977_c0	27.4072	9.79352	1.4847	0.053736	748	0	331237853	XP_003331583.1	215	1.22e-17	hypothetical protein PGTG_13383 [Puccinia graminis f. sp. tritici CRL 75-36-700-3] >gi|309310573|gb|EFP87164.1| hypothetical protein PGTG_13383 [Puccinia graminis f. sp. tritici CRL 75-36-700-3]	--	--	--	--	--	--	--	--	--	Q9P3U1	137	2.98e-08	Uncharacterized RNA-binding protein C328.05 OS=Schizosaccharomyces pombe (strain 972 / ATCC 24843) GN=SPAC328.05 PE=2 SV=3	PF00076	RNA recognition motif. (a.k.a. RRM, RBD, or RNP domain)	--	--	GO:0003676	nucleic acid binding	--	--	KOG0123	Polyadenylate-binding protein (RRM superfamily)
comp59042_c0	46.0442	20.0706	1.1979	0.060873	497	35.9753	115463731	NP_001055465.1	427	8.36e-47	Os05g0396900 [Oryza sativa Japonica Group] >gi|46981322|gb|AAT07640.1| unknown protein [Oryza sativa Japonica Group] >gi|113579016|dbj|BAF17379.1| Os05g0396900 [Oryza sativa Japonica Group] >gi|215697544|dbj|BAG91538.1| unnamed protein product [Oryza sativa Japonica Group] >gi|215712354|dbj|BAG94481.1| unnamed protein product [Oryza sativa Japonica Group] >gi|222631504|gb|EEE63636.1| hypothetical…	34536733	AC134932.2	491	0	Oryza sativa Japonica Group chromosome 5 clone OSJNBb0092G21, complete sequence	--	--	--	--	--	--	--	--	--	--	--	--	--	--	--	--	--	--
comp59108_c0	98.666	37.2154	1.4067	0.069841	603	0	24266986	AAN52389.1	493	2.63e-60	ribosomal protein S17 [Branchiostoma belcheri]	367033328	XM_003665899.1	104	1.78e-45	Myceliophthora thermophila ATCC 42464 hypothetical protein (MYCTH_2039818) mRNA, partial cds	K02962	RP-S17e, RPS17	small subunit ribosomal protein S17e	http://www.genome.jp/dbget-bin/www_bget?ko:K02962	A5PK63	464	3.33e-57	40S ribosomal protein S17 OS=Bos taurus GN=RPS17 PE=2 SV=1	PF00833	Ribosomal S17	GO:0042254//GO:0006412	ribosome biogenesis//translation	GO:0003735	structural constituent of ribosome	GO:0005622//GO:0005840	intracellular//ribosome	KOG0187	40S ribosomal protein S17
comp59184_c1	7.67403	0.908959	3.0777	0.096685	519	0	405962556	EKC28221.1	237	1.14e-20	Putative ammonium transporter 1 [Crassostrea gigas]	--	--	--	--	--	--	--	--	--	P54145	168	9.55e-13	Putative ammonium transporter 1 OS=Caenorhabditis elegans GN=amt-1 PE=2 SV=1	PF00909	Ammonium Transporter Family	GO:0015696	ammonium transport	GO:0008519	ammonium transmembrane transporter activity	GO:0016020	membrane	KOG0682	Ammonia permease
comp59354_c0	13.1555	3.42773	1.9403	0.090255	770	0	189209892	XP_001941278.1	576	1.67e-70	mitochondrial import inner membrane translocase subunit TIM22 [Pyrenophora tritici-repentis Pt-1C-BFP] >gi|187977371|gb|EDU43997.1| mitochondrial import inner membrane translocase subunit TIM22 [Pyrenophora tritici-repentis Pt-1C-BFP]	330931198	XM_003303258.1	128	1.05e-58	Pyrenophora teres f. teres 0-1 hypothetical protein, mRNA	--	--	--	--	Q9C1E8	324	6.89e-35	Mitochondrial import inner membrane translocase subunit tim-22 OS=Neurospora crassa (strain ATCC 24698 / 74-OR23-1A / CBS 708.71 / DSM 1257 / FGSC 987) GN=tim-22 PE=3 SV=2	--	--	--	--	--	--	GO:0016021	integral to membrane	KOG3225	Mitochondrial import inner membrane translocase, subunit TIM22
comp59362_c0	19.7332	5.38644	1.8732	0.044837	490	0	330906135	XP_003295367.1	171	6.96e-13	hypothetical protein PTT_00583 [Pyrenophora teres f. teres 0-1] >gi|311333409|gb|EFQ96537.1| hypothetical protein PTT_00583 [Pyrenophora teres f. teres 0-1]	32995832	AK110623.1	186	3.73e-91	Oryza sativa Japonica Group cDNA clone:002-169-A09, full insert sequence	--	--	--	--	--	--	--	--	--	--	--	--	--	--	--	--	--	--
comp59374_c1	9.8666	0.979352	3.3327	0.039528	490	0	330931529	XP_003303445.1	394	1.12e-42	hypothetical protein PTT_15644 [Pyrenophora teres f. teres 0-1] >gi|311320589|gb|EFQ88472.1| hypothetical protein PTT_15644 [Pyrenophora teres f. teres 0-1]	--	--	--	--	--	--	--	--	--	P08159	115	4.43e-06	6-hydroxy-D-nicotine oxidase OS=Arthrobacter oxidans PE=1 SV=2	PF01565	FAD binding domain	GO:0055114//GO:0006040	oxidation-reduction process//amino sugar metabolic process	GO:0016491//GO:0008762//GO:0050660	oxidoreductase activity//UDP-N-acetylmuramate dehydrogenase activity//flavin adenine dinucleotide binding	--	--	--	--
comp59391_c2	17.5406	3.91741	2.1627	0.035068	387	0	396473965	XP_003839463.1	230	1.03e-21	hypothetical protein LEMA_P031360.1 [Leptosphaeria maculans JN3] >gi|312216032|emb|CBX95984.1| hypothetical protein LEMA_P031360.1 [Leptosphaeria maculans JN3]	--	--	--	--	--	--	--	--	--	--	--	--	--	--	--	--	--	--	--	--	--	--	--
comp59475_c0	8.77032	1.46903	2.5778	0.098634	579	0	342884603	EGU84810.1	425	5.35e-45	hypothetical protein FOXB_04705 [Fusarium oxysporum Fo5176]	--	--	--	--	--	K14569	BMS1	ribosome biogenesis protein BMS1	http://www.genome.jp/dbget-bin/www_bget?ko:K14569	Q08965	204	7.76e-17	Ribosome biogenesis protein BMS1 OS=Saccharomyces cerevisiae (strain ATCC 204508 / S288c) GN=BMS1 PE=1 SV=1	PF10589//PF04111	NADH-ubiquinone oxidoreductase-F iron-sulfur binding region//Autophagy protein Apg6	GO:0006914//GO:0055114//GO:0042254	autophagy//oxidation-reduction process//ribosome biogenesis	--	--	GO:0005634	nucleus	KOG1951	GTP-binding protein AARP2 involved in 40S ribosome biogenesis
comp59533_c0	31.7924	13.0805	1.2813	0.080668	703	0.467442	196010714	XP_002115221.1	317	1.95e-32	expressed hypothetical protein [Trichoplax adhaerens] >gi|190581992|gb|EDV22066.1| expressed hypothetical protein [Trichoplax adhaerens]	--	--	--	--	--	K00799	GST, gst	glutathione S-transferase	http://www.genome.jp/dbget-bin/www_bget?ko:K00799	P30711	300	3.99e-31	Glutathione S-transferase theta-1 OS=Homo sapiens GN=GSTT1 PE=1 SV=4	PF13417//PF13409//PF02798	Glutathione S-transferase, N-terminal domain//Glutathione S-transferase, N-terminal domain//Glutathione S-transferase, N-terminal domain	--	--	GO:0005515	protein binding	--	--	KOG0867	Glutathione S-transferase
comp5955_c0	21.9258	3.91741	2.4847	0.010156	1215	0	342887815	EGU87244.1	952	2.22e-119	hypothetical protein FOXB_02226 [Fusarium oxysporum Fo5176]	302910607	XM_003050279.1	251	7.08e-127	Nectria haematococca mpVI 77-13-4 hypothetical protein, mRNA	--	--	--	--	Q2U685	662	3.54e-78	MYND-type zinc finger protein samB OS=Aspergillus oryzae (strain ATCC 42149 / RIB 40) GN=samB PE=3 SV=1	PF10541	Nuclear envelope localisation domain	--	--	GO:0008270//GO:0003779//GO:0046872	zinc ion binding//actin binding//metal ion binding	GO:0016021	integral to membrane	--	--
comp59567_c0	14.2518	2.93806	2.2782	0.048224	785	0	342876167	EGU77825.1	1069	6.24e-141	hypothetical protein FOXB_11689 [Fusarium oxysporum Fo5176]	46108621	XM_381369.1	307	3.34e-158	Gibberella zeae PH-1 hypothetical protein partial mRNA	K11761	NPL6, RSC7	chromatin structure-remodeling complex protein RSC7	http://www.genome.jp/dbget-bin/www_bget?ko:K11761	O94522	514	1.35e-60	Chromatin structure-remodeling complex subunit rsc7 OS=Schizosaccharomyces pombe (strain 972 / ATCC 24843) GN=rsc7 PE=1 SV=1	--	--	--	--	--	--	--	--	--	--
comp59626_c0	7.67403	0.489676	3.9701	0.052871	675	0	342888190	EGU87556.1	1085	1.01e-138	hypothetical protein FOXB_01938 [Fusarium oxysporum Fo5176]	--	--	--	--	--	--	--	--	--	O14088	400	1.53e-45	Uncharacterized oxidoreductase C2F3.05c OS=Schizosaccharomyces pombe (strain 972 / ATCC 24843) GN=SPAC2F3.05c PE=2 SV=1	--	--	GO:0055114	oxidation-reduction process	GO:0016491	oxidoreductase activity	--	--	KOG1577	Aldo/keto reductase family proteins
comp59655_c0	0	7.0605	#NAME?	0.035573	352	4.64016	51535515	BAD37434.1	365	4.91e-38	putative NBS-LRR disease resistance protein [Oryza sativa Japonica Group]	--	--	--	--	--	--	--	--	--	--	--	--	--	PF08533	Beta-galactosidase C-terminal domain	GO:0006012//GO:0006027//GO:0006687//GO:0046486	galactose metabolic process//glycosaminoglycan catabolic process//glycosphingolipid metabolic process//glycerolipid metabolic process	GO:0004565	beta-galactosidase activity	GO:0009341	beta-galactosidase complex	--	--
comp59672_c0	55.9108	17.6957	1.6597	0.0075657	1487	0	330931763	XP_003303527.1	2125	0	hypothetical protein PTT_15769 [Pyrenophora teres f. teres 0-1] >gi|311320420|gb|EFQ88373.1| hypothetical protein PTT_15769 [Pyrenophora teres f. teres 0-1]	330931762	XM_003303479.1	825	0	Pyrenophora teres f. teres 0-1 hypothetical protein, mRNA	K14455	GOT2	aspartate aminotransferase, mitochondrial	http://www.genome.jp/dbget-bin/www_bget?ko:K14455	P05202	1357	0	Aspartate aminotransferase, mitochondrial OS=Mus musculus GN=Got2 PE=1 SV=1	PF00155	Aminotransferase class I and II	GO:0006571//GO:0009058//GO:0006107//GO:0009821//GO:0006536//GO:0006522//GO:0006534//GO:0006560//GO:0009094//GO:0006531//GO:0015976//GO:0000162//GO:0006520//GO:0006525	tyrosine biosynthetic process//biosynthetic process//oxaloacetate metabolic process//alkaloid biosynthetic process//glutamate metabolic process//alanine metabolic process//cysteine metabolic process//proline metabolic process//L-phenylalanine biosynthetic process//aspartate metabolic process//carbon utilization//tryptophan biosynthetic process//cellular amino acid metabolic process//arginine meta…	GO:0030170//GO:0004069//GO:0080130	pyridoxal phosphate binding//L-aspartate:2-oxoglutarate aminotransferase activity//L-phenylalanine:2-oxoglutarate aminotransferase activity	--	--	KOG1411	Aspartate aminotransferase/Glutamic oxaloacetic transaminase AAT1/GOT2
comp59690_c0	26.3109	9.72313	1.4362	0.065258	1694	0	189190536	XP_001931607.1	2222	0	isoamyl alcohol oxidase [Pyrenophora tritici-repentis Pt-1C-BFP] >gi|187973213|gb|EDU40712.1| isoamyl alcohol oxidase [Pyrenophora tritici-repentis Pt-1C-BFP]	--	--	--	--	--	--	--	--	--	P08159	127	3.43e-06	6-hydroxy-D-nicotine oxidase OS=Arthrobacter oxidans PE=1 SV=2	PF01565//PF08031	FAD binding domain//Berberine and berberine like	GO:0006040//GO:0055114	amino sugar metabolic process//oxidation-reduction process	GO:0008762//GO:0016491//GO:0050660	UDP-N-acetylmuramate dehydrogenase activity//oxidoreductase activity//flavin adenine dinucleotide binding	--	--	--	--
comp59713_c0	18.6369	3.42773	2.4428	0.018322	827	0	290989139	XP_002677200.1	1418	0	threonyl-tRNA synthetase [Naegleria gruberi] >gi|284090806|gb|EFC44456.1| threonyl-tRNA synthetase [Naegleria gruberi]	290989138	XM_002677154.1	716	0	Naegleria gruberi threonyl-tRNA synthetase, mRNA	K01868	TARS, thrS	threonyl-tRNA synthetase	http://www.genome.jp/dbget-bin/www_bget?ko:K01868	P52709	694	8.68e-84	Threonine--tRNA ligase, cytoplasmic OS=Caenorhabditis elegans GN=trs-1 PE=2 SV=1	PF08032//PF07973	RNA 2'-O ribose methyltransferase substrate binding//Threonyl and Alanyl tRNA synthetase second additional domain	GO:0006435//GO:0006544//GO:0006563//GO:0043039//GO:0006566	threonyl-tRNA aminoacylation//glycine metabolic process//L-serine metabolic process//tRNA aminoacylation//threonine metabolic process	GO:0008168//GO:0004829//GO:0016876//GO:0005524	methyltransferase activity//threonine-tRNA ligase activity//ligase activity, forming aminoacyl-tRNA and related compounds//ATP binding	GO:0005737	cytoplasm	KOG1637	Threonyl-tRNA synthetase
comp59758_c0	16.4443	4.89676	1.7477	0.079933	997	0	342877203	EGU78696.1	1759	0	hypothetical protein FOXB_10801 [Fusarium oxysporum Fo5176]	46117151	XM_384594.1	580	0	Gibberella zeae PH-1 hypothetical protein partial mRNA	K08829	MAK	male germ cell-associated kinase	http://www.genome.jp/dbget-bin/www_bget?ko:K08829	O14132	716	1.12e-86	Sporulation protein kinase pit1 OS=Schizosaccharomyces pombe (strain 972 / ATCC 24843) GN=pit1 PE=1 SV=1	PF01163//PF07714//PF06293//PF00069//PF05445	RIO1 family//Protein tyrosine kinase//Lipopolysaccharide kinase (Kdo/WaaP) family//Protein kinase domain//Poxvirus serine/threonine protein kinase	GO:0016310//GO:0009069//GO:0006468//GO:0009103	phosphorylation//serine family amino acid metabolic process//protein phosphorylation//lipopolysaccharide biosynthetic process	GO:0004672//GO:0004674//GO:0003824//GO:0005524//GO:0016773	protein kinase activity//protein serine/threonine kinase activity//catalytic activity//ATP binding//phosphotransferase activity, alcohol group as acceptor	GO:0016020	membrane	KOG0661	MAPK related serine/threonine protein kinase
comp59856_c0	212.68	117.348	0.8579	0.053347	1186	283.893	75323402	Q6ERS4.1	1368	0	RecName: Full=CBL-interacting protein kinase 16; AltName: Full=OsCIPK16 >gi|50252468|dbj|BAD28646.1| putative CBL-interacting protein kinase [Oryza sativa Japonica Group] >gi|215692381|dbj|BAG87801.1| unnamed protein product [Oryza sativa Japonica Group] >gi|215692545|dbj|BAG87965.1| unnamed protein product [Oryza sativa Japonica Group] >gi|215704781|dbj|BAG94809.1| unnamed protein product [Oryza…	50252997	AP005784.3	1177	0	Oryza sativa Japonica Group genomic DNA, chromosome 9, PAC clone:P0014G10	--	--	--	--	Q6ERS4	1368	0	CBL-interacting protein kinase 16 OS=Oryza sativa subsp. japonica GN=CIPK16 PE=2 SV=1	PF07714//PF03822//PF00069	Protein tyrosine kinase//NAF domain//Protein kinase domain	GO:0016310//GO:0009069//GO:0050832//GO:0007165//GO:0006468	phosphorylation//serine family amino acid metabolic process//defense response to fungus//signal transduction//protein phosphorylation	GO:0004672//GO:0004674//GO:0005524	protein kinase activity//protein serine/threonine kinase activity//ATP binding	--	--	KOG0583	Serine/threonine protein kinase
comp59940_c0	27.4072	8.81417	1.6367	0.036957	1544	0	258573709	XP_002541036.1	1522	0	conserved hypothetical protein [Uncinocarpus reesii 1704] >gi|237901302|gb|EEP75703.1| conserved hypothetical protein [Uncinocarpus reesii 1704]	--	--	--	--	--	K00493	E1.14.14.1	unspecific monooxygenase	http://www.genome.jp/dbget-bin/www_bget?ko:K00493	P21595	1055	1.68e-136	Cytochrome P450-DIT2 OS=Saccharomyces cerevisiae (strain ATCC 204508 / S288c) GN=DIT2 PE=1 SV=2	PF00067	Cytochrome P450	GO:0055114	oxidation-reduction process	GO:0016491//GO:0005506//GO:0046872//GO:0016705//GO:0020037	oxidoreductase activity//iron ion binding//metal ion binding//oxidoreductase activity, acting on paired donors, with incorporation or reduction of molecular oxygen//heme binding	--	--	KOG0157	Cytochrome P450 CYP4/CYP19/CYP26 subfamilies
comp59984_c0	0	7.75828	#NAME?	0.06332	260	0	90265111	CAC09473.2	467	1.61e-55	H0806H05.6 [Oryza sativa Indica Group] >gi|125547181|gb|EAY93003.1| hypothetical protein OsI_14802 [Oryza sativa Indica Group]	159132088	CT837928.2	260	1.36e-132	Oryza sativa (indica cultivar-group) cDNA clone:OSIGCRA123A12, full insert sequence	--	--	--	--	Q943I6	257	7.92e-26	Zinc finger protein STOP1 homolog OS=Oryza sativa subsp. japonica GN=Os01g0871200 PE=2 SV=1	PF06112//PF00096	Gammaherpesvirus capsid protein//Zinc finger, C2H2 type	--	--	GO:0008270//GO:0046872//GO:0003676	zinc ion binding//metal ion binding//nucleic acid binding	GO:0019028//GO:0005622	viral capsid//intracellular	--	--
comp60019_c1	8.77032	0.979352	3.1627	0.061684	517	0	330938161	XP_003305701.1	361	3.1e-37	hypothetical protein PTT_18612 [Pyrenophora teres f. teres 0-1] >gi|311317207|gb|EFQ86241.1| hypothetical protein PTT_18612 [Pyrenophora teres f. teres 0-1]	37989367	AK119744.1	464	0	Oryza sativa Japonica Group cDNA clone:002-164-E05, full insert sequence	K13126	PABPC	polyadenylate-binding protein	http://www.genome.jp/dbget-bin/www_bget?ko:K13126	Q0U1G2	349	1.05e-36	Polyadenylate-binding protein, cytoplasmic and nuclear OS=Phaeosphaeria nodorum (strain SN15 / ATCC MYA-4574 / FGSC 10173) GN=PAB1 PE=3 SV=3	PF01645//PF00658	Conserved region in glutamate synthase//Poly-adenylate binding protein, unique domain	GO:0006537//GO:0055114	glutamate biosynthetic process//oxidation-reduction process	GO:0000166//GO:0003723//GO:0015930//GO:0016638	nucleotide binding//RNA binding//glutamate synthase activity//oxidoreductase activity, acting on the CH-NH2 group of donors	--	--	KOG0123	Polyadenylate-binding protein (RRM superfamily)
comp60029_c0	27.4072	65.9898	-1.2677	0.0817	1695	22.8759	115455671	NP_001051436.1	1619	0	Os03g0776400 [Oryza sativa Japonica Group] >gi|24899467|gb|AAN65037.1| unknown protein [Oryza sativa Japonica Group] >gi|108711341|gb|ABF99136.1| expressed protein [Oryza sativa Japonica Group] >gi|113549907|dbj|BAF13350.1| Os03g0776400 [Oryza sativa Japonica Group]	17298630	AC091494.9	1692	0	Oryza sativa chromosome 3 BAC OSJNBa0070N04 genomic sequence, complete sequence	--	--	--	--	--	--	--	--	PF06482	Collagenase NC10 and Endostatin	GO:0007155	cell adhesion	GO:0005198	structural molecule activity	GO:0031012	extracellular matrix	--	--
comp60101_c2	53.7182	27.2749	0.97784	0.096403	724	221.657	125549502	EAY95324.1	633	4.73e-76	hypothetical protein OsI_17151 [Oryza sativa Indica Group]	21912510	AL662957.2	591	0	Oryza sativa genomic DNA, chromosome 4, BAC clone: OSJNBa0013K16, complete sequence	--	--	--	--	Q9FID8	210	2.34e-17	Putative receptor-like protein kinase At5g39000 OS=Arabidopsis thaliana GN=At5g39000 PE=3 SV=1	PF11593	Mediator complex subunit 3 fungal	GO:0006357	regulation of transcription from RNA polymerase II promoter	GO:0001104	RNA polymerase II transcription cofactor activity	GO:0016023//GO:0016592	cytoplasmic membrane-bounded vesicle//mediator complex	--	--
comp60112_c0	13.1555	1.9587	2.7477	0.031839	400	0	350425626	XP_003494180.1	453	5.21e-54	PREDICTED: tRNA (guanine-N(1)-)-methyltransferase-like [Bombus impatiens]	313496345	CP002290.1	400	0	Pseudomonas putida BIRD-1, complete genome	K00554	trmD	tRNA (guanine37-N1)-methyltransferase	http://www.genome.jp/dbget-bin/www_bget?ko:K00554	Q88MV4	686	3.71e-90	tRNA (guanine-N(1)-)-methyltransferase OS=Pseudomonas putida (strain KT2440) GN=trmD PE=3 SV=1	--	--	--	--	--	--	--	--	--	--
comp60115_c0	15.3481	3.77662	2.0229	0.06478	416	0	66819899	XP_643607.1	304	2.94e-33	hypothetical protein DDB_G0275513 [Dictyostelium discoideum AX4] >gi|60471551|gb|EAL69507.1| hypothetical protein DDB_G0275513 [Dictyostelium discoideum AX4]	--	--	--	--	--	--	--	--	--	--	--	--	--	--	--	--	--	--	--	--	--	--	--
comp6011_c0	10.9629	1.9587	2.4847	0.067754	636	0	189211046	XP_001941854.1	375	3.62e-43	neural precursor cell expressed [Pyrenophora tritici-repentis Pt-1C-BFP] >gi|187977947|gb|EDU44573.1| neural precursor cell expressed [Pyrenophora tritici-repentis Pt-1C-BFP]	189211045	XM_001941819.1	137	8.52e-64	Pyrenophora tritici-repentis Pt-1C-BFP neural precursor cell expressed, mRNA	K12158	NEDD8	ubiquitin-like protein Nedd8	http://www.genome.jp/dbget-bin/www_bget?ko:K12158	Q93725	315	1.86e-35	NEDD8 OS=Caenorhabditis elegans GN=ned-8 PE=1 SV=1	PF00240	Ubiquitin family	--	--	GO:0005515	protein binding	--	--	KOG0005	Ubiquitin-like protein
comp60137_c0	44.9479	15.8073	1.5077	0.021007	1833	0	189205377	XP_001939023.1	2586	0	cytochrome P450 51 [Pyrenophora tritici-repentis Pt-1C-BFP] >gi|187975116|gb|EDU41742.1| cytochrome P450 51 [Pyrenophora tritici-repentis Pt-1C-BFP] >gi|397781888|gb|AFO66288.1| cytochrome P450 14a-demethylase [Pyrenophora tritici-repentis]	330925029	XM_003300836.1	759	0	Pyrenophora teres f. teres 0-1 hypothetical protein, mRNA	K05917	CYP51	cytochrome P450, family 51 (sterol 14-demethylase)	http://www.genome.jp/dbget-bin/www_bget?ko:K05917	O14442	1676	0	Eburicol 14-alpha-demethylase OS=Uncinula necator GN=CYP51 PE=2 SV=2	PF00067//PF01486	Cytochrome P450//K-box region	GO:0055114//GO:0006118//GO:0006355	oxidation-reduction process//electron transport//regulation of transcription, DNA-dependent	GO:0016705//GO:0005506//GO:0020037//GO:0004497//GO:0009055//GO:0003700	oxidoreductase activity, acting on paired donors, with incorporation or reduction of molecular oxygen//iron ion binding//heme binding//monooxygenase activity//electron carrier activity//sequence-specific DNA binding transcription factor activity	GO:0005667//GO:0005634	transcription factor complex//nucleus	KOG0684	Cytochrome P450
comp60258_c0	3.28887	13.3528	-2.0215	0.09567	1080	15.2885	--	--	--	--	--	21998845	AP003293.5	1074	0	Oryza sativa Japonica Group genomic DNA, chromosome 1, PAC clone:P0691E06	--	--	--	--	--	--	--	--	--	--	--	--	--	--	--	--	--	--
comp60261_c0	9.8666	1.9587	2.3327	0.098276	537	0	330914400	XP_003296624.1	293	2e-28	hypothetical protein PTT_06767 [Pyrenophora teres f. teres 0-1] >gi|311331185|gb|EFQ95316.1| hypothetical protein PTT_06767 [Pyrenophora teres f. teres 0-1]	--	--	--	--	--	--	--	--	--	--	--	--	--	--	--	GO:0006352//GO:0016570	DNA-dependent transcription, initiation//histone modification	GO:0003677	DNA binding	GO:0005634	nucleus	--	--
comp60269_c0	12.0592	2.65649	2.1825	0.09487	547	6.15078	--	--	--	--	--	50345123	AC108755.2	541	0	Oryza sativa (japonica cultivar-group) chromosome 9 BAC clone OSJNBa0028C22, complete sequence	--	--	--	--	--	--	--	--	--	--	--	--	--	--	--	--	--	--
comp60285_c0	12.0592	2.72688	2.1448	0.094523	525	6.04248	--	--	--	--	--	38201484	AL731747.2	525	0	Oryza sativa chromosome 12, . BAC OSJNBa0024C08 of library OSJNBa from chromosome 12 of cultivar Nipponbare of ssp. japonica of Oryza sativa (rice), complete sequence	--	--	--	--	--	--	--	--	--	--	--	--	--	--	--	--	--	--
comp60420_c0	57.007	21.6131	1.3992	0.021473	1414	0	335774953	AEH58411.1	1020	1.86e-131	serine carboxypeptidase CPVL-like protein, partial [Equus caballus]	--	--	--	--	--	K09645	CPVL	vitellogenic carboxypeptidase-like protein	http://www.genome.jp/dbget-bin/www_bget?ko:K09645	Q9H3G5	984	1.2e-126	Probable serine carboxypeptidase CPVL OS=Homo sapiens GN=CPVL PE=1 SV=2	PF00450	Serine carboxypeptidase	GO:0006508	proteolysis	GO:0004185	serine-type carboxypeptidase activity	--	--	KOG1282	Serine carboxypeptidases (lysosomal cathepsin A)
comp60508_c0	98.666	47.5536	1.053	0.040741	1096	1.40233	--	--	--	--	--	--	--	--	--	--	--	--	--	--	--	--	--	--	PF03032	Brevenin/esculentin/gaegurin/rugosin family	GO:0042742//GO:0006952	defense response to bacterium//defense response	--	--	GO:0005576	extracellular region	--	--
comp6052_c0	7.67403	0.979352	2.9701	0.09595	605	0	330914517	XP_003296669.1	821	8.07e-107	hypothetical protein PTT_06828 [Pyrenophora teres f. teres 0-1] >gi|311331083|gb|EFQ95241.1| hypothetical protein PTT_06828 [Pyrenophora teres f. teres 0-1]	--	--	--	--	--	K03787	surE	5'-nucleotidase	http://www.genome.jp/dbget-bin/www_bget?ko:K03787	P30887	340	2.1e-36	Acid phosphatase OS=Yarrowia lipolytica (strain CLIB 122 / E 150) GN=PHO2 PE=3 SV=2	PF01975	Survival protein SurE	--	--	GO:0016787	hydrolase activity	--	--	--	--
comp60607_c0	20.8295	6.15461	1.7589	0.055114	1194	0	330799300	XP_003287684.1	1026	4.46e-134	hypothetical protein DICPUDRAFT_32847 [Dictyostelium purpureum] >gi|325082304|gb|EGC35790.1| hypothetical protein DICPUDRAFT_32847 [Dictyostelium purpureum]	--	--	--	--	--	K01597	MVD, mvaD	diphosphomevalonate decarboxylase	http://www.genome.jp/dbget-bin/www_bget?ko:K01597	Q54YQ9	1008	1.71e-132	Diphosphomevalonate decarboxylase OS=Dictyostelium discoideum GN=mvd PE=3 SV=1	PF00288	GHMP kinases N terminal domain	--	--	GO:0005524	ATP binding	--	--	KOG2833	Mevalonate pyrophosphate decarboxylase
comp60709_c0	10.9629	2.44838	2.1627	0.096313	831	0	342890591	EGU89382.1	692	1.28e-86	hypothetical protein FOXB_00096 [Fusarium oxysporum Fo5176]	46136632	XM_390008.1	221	2.27e-110	Gibberella zeae PH-1 hypothetical protein partial mRNA	--	--	--	--	Q2UNX4	202	4.53e-17	Putative transcription factor kapC OS=Aspergillus oryzae (strain ATCC 42149 / RIB 40) GN=kapC PE=3 SV=2	PF03955//PF00170	Adenovirus hexon-associated protein (IX)//bZIP transcription factor	GO:0006355	regulation of transcription, DNA-dependent	GO:0043565//GO:0031423//GO:0003700	sequence-specific DNA binding//hexon binding//sequence-specific DNA binding transcription factor activity	GO:0019012//GO:0005667	virion//transcription factor complex	--	--
comp60817_c0	14.2518	3.91741	1.8632	0.086826	721	0	342880837	EGU81855.1	579	6.17e-65	hypothetical protein FOXB_07650 [Fusarium oxysporum Fo5176]	--	--	--	--	--	--	--	--	--	--	--	--	--	PF02844	Phosphoribosylglycinamide synthetase, N domain	GO:0006144//GO:0051252//GO:0009113	purine nucleobase metabolic process//regulation of RNA metabolic process//purine nucleobase biosynthetic process	GO:0003723//GO:0004540//GO:0004637	RNA binding//ribonuclease activity//phosphoribosylamine-glycine ligase activity	--	--	--	--
comp60869_c0	10.9629	2.44838	2.1627	0.096313	581	0	330936062	XP_003305233.1	313	3.89e-31	hypothetical protein PTT_18020 [Pyrenophora teres f. teres 0-1] >gi|311317844|gb|EFQ86684.1| hypothetical protein PTT_18020 [Pyrenophora teres f. teres 0-1]	189197270	XM_001934938.1	95	1.72e-40	Pyrenophora tritici-repentis Pt-1C-BFP conserved hypothetical protein, mRNA	--	--	--	--	--	--	--	--	--	--	--	--	GO:0016747	transferase activity, transferring acyl groups other than amino-acyl groups	--	--	--	--
comp60879_c0	30.6961	9.72313	1.6586	0.02828	1181	0	290983475	XP_002674454.1	1793	0	mitochondrial trans-2-enoyl-CoA reductase [Naegleria gruberi] >gi|284088044|gb|EFC41710.1| mitochondrial trans-2-enoyl-CoA reductase [Naegleria gruberi]	290983474	XM_002674408.1	1060	0	Naegleria gruberi mitochondrial trans-2-enoyl-CoA reductase, mRNA	K07512	MECR, NRBF1	mitochondrial trans-2-enoyl-CoA reductase	http://www.genome.jp/dbget-bin/www_bget?ko:K07512	Q54YT4	780	7.61e-99	Trans-2-enoyl-CoA reductase, mitochondrial OS=Dictyostelium discoideum GN=mecr PE=3 SV=1	PF08240//PF00107	Alcohol dehydrogenase GroES-like domain//Zinc-binding dehydrogenase	GO:0055114	oxidation-reduction process	GO:0008270//GO:0016491//GO:0000166	zinc ion binding//oxidoreductase activity//nucleotide binding	--	--	KOG0025	Zn2+-binding dehydrogenase (nuclear receptor binding factor-1)
comp609463_c0	25.2147	6.2954	2.0019	0.019813	1304	0	189198618	XP_001935646.1	2177	0	acetylornithine aminotransferase, mitochondrial precursor [Pyrenophora tritici-repentis Pt-1C-BFP] >gi|187982745|gb|EDU48233.1| acetylornithine aminotransferase, mitochondrial precursor [Pyrenophora tritici-repentis Pt-1C-BFP]	--	--	--	--	--	K00818	E2.6.1.11, argD	acetylornithine aminotransferase	http://www.genome.jp/dbget-bin/www_bget?ko:K00818	Q9P3I3	1510	0	Acetylornithine aminotransferase, mitochondrial OS=Neurospora crassa (strain ATCC 24698 / 74-OR23-1A / CBS 708.71 / DSM 1257 / FGSC 987) GN=arg-8 PE=3 SV=1	PF00155//PF00202	Aminotransferase class I and II//Aminotransferase class-III	GO:0009058//GO:0006525	biosynthetic process//arginine metabolic process	GO:0030170//GO:0008483	pyridoxal phosphate binding//transaminase activity	--	--	KOG1401	Acetylornithine aminotransferase
comp60950_c0	13.1555	2.93806	2.1627	0.067278	632	0	342884743	EGU84933.1	678	6.06e-81	hypothetical protein FOXB_04514 [Fusarium oxysporum Fo5176]	46122990	XM_386049.1	261	9.91e-133	Gibberella zeae PH-1 hypothetical protein partial mRNA	--	--	--	--	B2RY56	184	2.84e-14	RNA-binding protein 25 OS=Mus musculus GN=Rbm25 PE=1 SV=2	PF01480	PWI domain	GO:0006397	mRNA processing	--	--	--	--	KOG2253	U1 snRNP complex, subunit SNU71 and related PWI-motif proteins
comp609931_c0	10.9629	1.9587	2.4847	0.067754	414	0	--	--	--	--	--	--	--	--	--	--	--	--	--	--	--	--	--	--	--	--	--	--	--	--	--	--	--	--
comp6099_c0	7.67403	0.979352	2.9701	0.09595	695	0	342890495	EGU89313.1	1246	4.27e-169	hypothetical protein FOXB_00266 [Fusarium oxysporum Fo5176]	171684738	XM_001907276.1	178	1.51e-86	Podospora anserina S mat+ hypothetical protein (PODANSg4344) partial mRNA	K12862	PLRG1, PRL1, PRP46	pleiotropic regulator 1	http://www.genome.jp/dbget-bin/www_bget?ko:K12862	Q5BE22	1142	1.4e-154	Pre-mRNA-splicing factor prp46 OS=Emericella nidulans (strain FGSC A4 / ATCC 38163 / CBS 112.46 / NRRL 194 / M139) GN=prp46 PE=3 SV=1	PF00400	WD domain, G-beta repeat	--	--	GO:0005515	protein binding	--	--	KOG0285	Pleiotropic regulator 1
comp61129_c1	35.0813	84.374	-1.2661	0.093782	277	74.0314	29367419	AAO72582.1	215	4.95e-20	unknown [Oryza sativa Japonica Group]	18308287	AC107619.1	277	5.17e-142	Genomic sequence for Oryza sativa, Nipponbare strain, clone OSJNBa0048D11, from chromosome 3, complete sequence	--	--	--	--	Q10L32	151	2.53e-12	Peptide methionine sulfoxide reductase B5 OS=Oryza sativa subsp. japonica GN=MSRB5 PE=2 SV=1	--	--	--	--	--	--	--	--	--	--
comp61132_c0	4.38516	17.2672	-1.9773	0.061764	494	0.467442	--	--	--	--	--	47551361	AC135426.2	383	0	Oryza sativa Japonica Group chromosome 5 clone P0617A08, complete sequence	--	--	--	--	--	--	--	--	--	--	--	--	--	--	--	--	--	--
comp61145_c0	1.09629	10.2771	-3.2287	0.048422	459	4.28101	--	--	--	--	--	19571044	AP003348.3	446	0	Oryza sativa Japonica Group genomic DNA, chromosome 1, PAC clone:P0485B12	--	--	--	--	--	--	--	--	--	--	--	--	--	--	--	--	--	--
comp61151_c0	9.8666	1.88831	2.3855	0.098763	422	0	--	--	--	--	--	--	--	--	--	--	--	--	--	--	--	--	--	--	--	--	--	--	--	--	--	--	--	--
comp61277_c0	1.09629	17.3345	-3.9829	0.045399	514	26018.3	--	--	--	--	--	28625260	BX119951.3	498	0	Oryza sativa chromosome 12, . BAC OJ1523_A01 of library Monsanto from chromosome 12 of cultivar Nipponbare of ssp. japonica of Oryza sativa (rice), complete sequence	--	--	--	--	--	--	--	--	PF00283	Cytochrome b559, alpha (gene psbE) and beta (gene psbF)subunits	GO:0015979	photosynthesis	--	--	--	--	--	--
comp61381_c0	16.4443	3.91741	2.0696	0.047583	980	0	342875673	EGU77390.1	1188	1.1e-154	hypothetical protein FOXB_12094 [Fusarium oxysporum Fo5176]	--	--	--	--	--	--	--	--	--	C7YQ16	1011	1.59e-129	Nucleolar protein 9 OS=Nectria haematococca (strain 77-13-4 / ATCC MYA-4622 / FGSC 9596 / MPVI) GN=NOP9 PE=3 SV=1	PF00895//PF00951	ATP synthase protein 8//Arterivirus GL envelope glycoprotein	GO:0015986//GO:0015992	ATP synthesis coupled proton transport//proton transport	GO:0015078	hydrogen ion transmembrane transporter activity	GO:0019031//GO:0000276	viral envelope//mitochondrial proton-transporting ATP synthase complex, coupling factor F(o)	--	--
comp61407_c0	15.3481	3.91741	1.9701	0.064385	545	0	--	--	--	--	--	--	--	--	--	--	--	--	--	--	--	--	--	--	--	--	--	--	--	--	--	--	--	--
comp61452_c1	42.7553	14.1302	1.5973	0.019085	777	0	42408585	BAD09762.1	927	3.32e-123	hypothetical protein [Oryza sativa Japonica Group] >gi|42409019|dbj|BAD10272.1| hypothetical protein [Oryza sativa Japonica Group] >gi|125561925|gb|EAZ07373.1| hypothetical protein OsI_29624 [Oryza sativa Indica Group] >gi|125603774|gb|EAZ43099.1| hypothetical protein OsJ_27690 [Oryza sativa Japonica Group] >gi|215768901|dbj|BAH01130.1| unnamed protein product [Oryza sativa Japonica Group]	116011209	AK241844.1	728	0	Oryza sativa Japonica Group cDNA, clone: J065214F15, full insert sequence	K10712	ADO	cysteamine dioxygenase	http://www.genome.jp/dbget-bin/www_bget?ko:K10712	Q556I2	202	1.65e-17	Probable 2-aminoethanethiol dioxygenase OS=Dictyostelium discoideum GN=ado-1 PE=3 SV=2	PF07847//PF05995	Protein of unknown function (DUF1637)//Cysteine dioxygenase type I	GO:0046439//GO:0019530//GO:0055114//GO:0006534	L-cysteine metabolic process//taurine metabolic process//oxidation-reduction process//cysteine metabolic process	GO:0017172//GO:0047800//GO:0005506	cysteine dioxygenase activity//cysteamine dioxygenase activity//iron ion binding	--	--	KOG4281	Uncharacterized conserved protein
comp6147_c0	5.48145	0	Inf	0.064616	315	0	46125397	XP_387252.1	512	2.24e-58	hypothetical protein FG07076.1 [Gibberella zeae PH-1]	46125396	XM_387252.1	146	3.97e-69	Gibberella zeae PH-1 hypothetical protein partial mRNA	K12236	NFX1	transcriptional repressor NF-X1	http://www.genome.jp/dbget-bin/www_bget?ko:K12236	O74853	245	2.24e-23	FKBP12-associated protein 1 homolog OS=Schizosaccharomyces pombe (strain 972 / ATCC 24843) GN=fap1 PE=1 SV=1	PF01422	NF-X1 type zinc finger	GO:0006355	regulation of transcription, DNA-dependent	GO:0003676//GO:0046872//GO:0003700//GO:0008270	nucleic acid binding//metal ion binding//sequence-specific DNA binding transcription factor activity//zinc ion binding	GO:0005667//GO:0005634	transcription factor complex//nucleus	KOG1952	Transcription factor NF-X1, contains NFX-type Zn2+-binding and R3H domains
comp61504_c0	12.0592	1.9587	2.6222	0.046518	597	0	342879048	EGU80325.1	680	1.68e-80	hypothetical protein FOXB_09252 [Fusarium oxysporum Fo5176]	--	--	--	--	--	--	--	--	--	--	--	--	--	--	--	GO:0006886//GO:0016192//GO:0008152	intracellular protein transport//vesicle-mediated transport//metabolic process	GO:0016740	transferase activity	GO:0030131	clathrin adaptor complex	--	--
comp61514_c0	6.57774	0.489676	3.7477	0.087176	357	0	330921880	XP_003299601.1	618	1.32e-74	hypothetical protein PTT_10634 [Pyrenophora teres f. teres 0-1] >gi|311326649|gb|EFQ92306.1| hypothetical protein PTT_10634 [Pyrenophora teres f. teres 0-1]	330921879	XM_003299553.1	236	4.25e-119	Pyrenophora teres f. teres 0-1 hypothetical protein, mRNA	K06943	NOG1	nucleolar GTP-binding protein	http://www.genome.jp/dbget-bin/www_bget?ko:K06943	Q74ZK6	430	4.25e-49	Nucleolar GTP-binding protein 1 OS=Ashbya gossypii (strain ATCC 10895 / CBS 109.51 / FGSC 9923 / NRRL Y-1056) GN=NOG1 PE=3 SV=1	--	--	GO:0042254	ribosome biogenesis	GO:0005525	GTP binding	GO:0005730	nucleolus	KOG1490	GTP-binding protein CRFG/NOG1 (ODN superfamily)
comp61633_c0	12.0592	2.93806	2.0372	0.093499	574	0	290986851	XP_002676137.1	840	1.15e-112	predicted protein [Naegleria gruberi] >gi|284089737|gb|EFC43393.1| predicted protein [Naegleria gruberi]	290986850	XM_002676091.1	435	0	Naegleria gruberi predicted protein, mRNA	--	--	--	--	--	--	--	--	--	--	--	--	--	--	--	--	--	--
comp61661_c0	31.7924	9.72313	1.7092	0.02287	445	0	290986119	XP_002675772.1	519	1.66e-65	predicted protein [Naegleria gruberi] >gi|284089370|gb|EFC43028.1| predicted protein [Naegleria gruberi]	290986118	XM_002675726.1	246	1.49e-124	Naegleria gruberi predicted protein, mRNA	--	--	--	--	--	--	--	--	--	--	--	--	--	--	--	--	--	--
comp61678_c0	132.651	262.086	-0.98241	0.03439	534	499.016	115460658	NP_001053929.1	287	4.52e-30	Os04g0624000 [Oryza sativa Japonica Group] >gi|75143767|sp|Q7XPR1.2|ATG8B_ORYSJ RecName: Full=Autophagy-related protein 8B; AltName: Full=Autophagy-related ubiquitin-like modifier ATG8B; Flags: Precursor >gi|147742980|sp|A2XXR7.1|ATG8B_ORYSI RecName: Full=Autophagy-related protein 8B; AltName: Full=Autophagy-related ubiquitin-like modifier ATG8B; Flags: Precursor >gi|38344173|emb|CAE03504.2| OSJN…	21912477	AL606645.2	459	0	Oryza sativa genomic DNA, chromosome 4, BAC clone: OSJNBa0053K19, complete sequence	K08341	GABARAP, ATG8, LC3	GABA(A) receptor-associated protein (autophagy-related protein 8)	http://www.genome.jp/dbget-bin/www_bget?ko:K08341	Q7XPR1	287	3.05e-31	Autophagy-related protein 8B OS=Oryza sativa subsp. japonica GN=ATG8B PE=3 SV=2	PF04110	Ubiquitin-like autophagy protein Apg12	GO:0000045//GO:0015031//GO:0006914	autophagic vacuole assembly//protein transport//autophagy	--	--	GO:0005737//GO:0005874//GO:0000421//GO:0033110	cytoplasm//microtubule//autophagic vacuole membrane//Cvt vesicle membrane	KOG1654	Microtubule-associated anchor protein involved in autophagy and membrane trafficking
comp61763_c0	13.1555	2.44838	2.4258	0.04779	626	0	342888752	EGU87971.1	862	4.22e-109	hypothetical protein FOXB_01454 [Fusarium oxysporum Fo5176]	302911736	XM_003050509.1	113	1.84e-50	Nectria haematococca mpVI 77-13-4 hypothetical protein, mRNA	--	--	--	--	--	--	--	--	--	--	--	--	--	--	--	--	--	--
comp61862_c0	25.2147	9.30385	1.4384	0.068067	1212	0	342885456	EGU85455.1	1023	1.97e-135	hypothetical protein FOXB_04022 [Fusarium oxysporum Fo5176]	--	--	--	--	--	--	--	--	--	O94628	167	9.09e-12	Uncharacterized methyltransferase C1347.09 OS=Schizosaccharomyces pombe (strain 972 / ATCC 24843) GN=SPBC1347.09 PE=2 SV=1	PF08241//PF05175//PF02535//PF01209//PF05724//PF02353	Methyltransferase domain//Methyltransferase small domain//ZIP Zinc transporter//ubiE/COQ5 methyltransferase family//Thiopurine S-methyltransferase (TPMT)//Mycolic acid cyclopropane synthetase	GO:0055085//GO:0030001//GO:0008610//GO:0008152	transmembrane transport//metal ion transport//lipid biosynthetic process//metabolic process	GO:0008757//GO:0008168//GO:0046873	S-adenosylmethionine-dependent methyltransferase activity//methyltransferase activity//metal ion transmembrane transporter activity	GO:0016020	membrane	KOG1540	Ubiquinone biosynthesis methyltransferase COQ5
comp61934_c0	30.6961	12.7254	1.2703	0.096183	754	0	125587289	EAZ27953.1	835	1.64e-108	hypothetical protein OsJ_11913 [Oryza sativa Japonica Group]	297722404	NM_001186637.1	748	0	Oryza sativa Japonica Group Os03g0648800 (Os03g0648800) mRNA, complete cds	--	--	--	--	Q9FLE8	221	2.21e-19	Uncharacterized protein At5g39865 OS=Arabidopsis thaliana GN=At5g39865 PE=1 SV=1	PF00462	Glutaredoxin	GO:0045454//GO:0006118	cell redox homeostasis//electron transport	GO:0009055//GO:0015035	electron carrier activity//protein disulfide oxidoreductase activity	GO:0005739	mitochondrion	KOG2824	Glutaredoxin-related protein
comp61954_c0	7.67403	23.4187	-1.6096	0.067404	780	0.467442	222628252	EEE60384.1	885	1.42e-112	hypothetical protein OsJ_13534 [Oryza sativa Japonica Group]	32483003	AL606642.3	777	0	Oryza sativa genomic DNA, chromosome 4, BAC clone: OSJNBa0027H06, complete sequence	--	--	--	--	Q9FHG4	298	8.96e-29	Probable L-type lectin-domain containing receptor kinase S.7 OS=Arabidopsis thaliana GN=LECRKS7 PE=2 SV=1	PF07714//PF00069	Protein tyrosine kinase//Protein kinase domain	GO:0006468	protein phosphorylation	GO:0004672//GO:0005524//GO:0030246	protein kinase activity//ATP binding//carbohydrate binding	GO:0009536	plastid	--	--
comp619885_c0	10.9629	2.44838	2.1627	0.096313	579	0	342885987	EGU85935.1	595	5.9e-76	hypothetical protein FOXB_03525 [Fusarium oxysporum Fo5176]	46117205	XM_384621.1	149	1.65e-70	Gibberella zeae PH-1 hypothetical protein partial mRNA	--	--	--	--	Q8ZM36	322	6.01e-36	Virulence protein STM3117 OS=Salmonella typhimurium (strain LT2 / SGSC1412 / ATCC 700720) GN=STM3117 PE=1 SV=1	--	--	--	--	--	--	--	--	--	--
comp62006_c0	8.77032	0.979352	3.1627	0.061684	441	0	73921550	Q870A3.1	343	1.56e-35	RecName: Full=pH-response transcription factor pacC/RIM101 >gi|30142038|gb|AAM95700.1| pH transcription factor [Fusarium oxysporum]	29150632	AY216461.1	330	2.98e-171	Gibberella moniliformis pH regulatory protein (PAC1) gene, complete cds	--	--	--	--	Q870A3	343	1.05e-36	pH-response transcription factor pacC/RIM101 OS=Fusarium oxysporum GN=pacC PE=1 SV=1	PF10471//PF06112	Anaphase-promoting complex APC subunit 1//Gammaherpesvirus capsid protein	GO:0030071//GO:0031145//GO:0006355	regulation of mitotic metaphase/anaphase transition//anaphase-promoting complex-dependent proteasomal ubiquitin-dependent protein catabolic process//regulation of transcription, DNA-dependent	GO:0008270//GO:0046872//GO:0003677	zinc ion binding//metal ion binding//DNA binding	GO:0019028//GO:0005680//GO:0005634//GO:0005737	viral capsid//anaphase-promoting complex//nucleus//cytoplasm	KOG1721	FOG: Zn-finger
comp62029_c0	17.5406	5.59454	1.6486	0.09538	1169	0.467442	281202259	EFA76464.1	1112	9.69e-143	ABC transporter-related protein [Polysphondylium pallidum PN500]	391345750	XM_003747099.1	48	4.78e-14	PREDICTED: Metaseiulus occidentalis ATP-binding cassette sub-family F member 2-like (LOC100899053), mRNA	K06158	ABCF3	ATP-binding cassette, subfamily F, member 3	http://www.genome.jp/dbget-bin/www_bget?ko:K06158	Q8H0V6	975	1.66e-123	ABC transporter F family member 3 OS=Arabidopsis thaliana GN=ABCF3 PE=2 SV=1	PF03193//PF00005//PF08477//PF01926//PF00004	Protein of unknown function, DUF258//ABC transporter//Miro-like protein//50S ribosome-binding GTPase//ATPase family associated with various cellular activities (AAA)	GO:0007264	small GTPase mediated signal transduction	GO:0003924//GO:0017111//GO:0005525//GO:0016887//GO:0000166//GO:0005524	GTPase activity//nucleoside-triphosphatase activity//GTP binding//ATPase activity//nucleotide binding//ATP binding	GO:0005622	intracellular	KOG0062	ATPase component of ABC transporters with duplicated ATPase domains/Translation elongation factor EF-3b
comp62152_c1	171.021	293.753	-0.78043	0.088536	791	102.756	125542963	EAY89102.1	754	9.48e-92	hypothetical protein OsI_10590 [Oryza sativa Indica Group]	157419165	AC210470.1	788	0	Oryza glaberrima clone OG_BBa0042O02, complete sequence	--	--	--	--	Q8RY67	404	2.7e-43	Wall-associated receptor kinase-like 14 OS=Arabidopsis thaliana GN=WAKL14 PE=2 SV=2	PF09162//PF07714	Tap, RNA-binding//Protein tyrosine kinase	GO:0006468//GO:0006406//GO:0009069//GO:0016310	protein phosphorylation//mRNA export from nucleus//serine family amino acid metabolic process//phosphorylation	GO:0005524//GO:0030247//GO:0004674//GO:0004672//GO:0003723	ATP binding//polysaccharide binding//protein serine/threonine kinase activity//protein kinase activity//RNA binding	GO:0005737//GO:0005634//GO:0005739	cytoplasm//nucleus//mitochondrion	--	--
comp6223_c0	10.9629	2.44838	2.1627	0.096313	778	0	342878566	EGU79897.1	1242	1.96e-169	hypothetical protein FOXB_09572 [Fusarium oxysporum Fo5176]	46105409	XM_380509.1	388	0	Gibberella zeae PH-1 hypothetical protein partial mRNA	--	--	--	--	Q12239	184	1.34e-14	Uncharacterized membrane protein YOL107W OS=Saccharomyces cerevisiae (strain ATCC 204508 / S288c) GN=YOL107W PE=1 SV=1	PF00573//PF11857//PF01694	Ribosomal protein L4/L1 family//Domain of unknown function (DUF3377)//Rhomboid family	GO:0042254//GO:0006412	ribosome biogenesis//translation	GO:0003735//GO:0004252//GO:0004222	structural constituent of ribosome//serine-type endopeptidase activity//metalloendopeptidase activity	GO:0005840//GO:0016021	ribosome//integral to membrane	KOG2890	Predicted membrane protein
comp6231_c0	6.57774	0.489676	3.7477	0.087176	418	0	342883582	EGU84045.1	496	1.1e-58	hypothetical protein FOXB_05465 [Fusarium oxysporum Fo5176]	--	--	--	--	--	--	--	--	--	--	--	--	--	--	--	GO:0006508	proteolysis	GO:0008233	peptidase activity	--	--	--	--
comp62341_c0	18.6369	41.7356	-1.1631	0.083723	2458	57.8423	--	--	--	--	--	50509024	AP006343.3	1202	0	Oryza sativa Japonica Group genomic DNA, chromosome 7, BAC clone:B1032F05	--	--	--	--	--	--	--	--	--	--	--	--	--	--	--	--	--	--
comp62364_c1	13.1555	1.88831	2.8005	0.032028	734	0	330935313	XP_003304906.1	729	1.29e-94	hypothetical protein PTT_17639 [Pyrenophora teres f. teres 0-1] >gi|311318242|gb|EFQ86987.1| hypothetical protein PTT_17639 [Pyrenophora teres f. teres 0-1]	330935312	XM_003304858.1	227	9.22e-114	Pyrenophora teres f. teres 0-1 hypothetical protein, mRNA	K07941	ARF6	ADP-ribosylation factor 6	http://www.genome.jp/dbget-bin/www_bget?ko:K07941	P40946	601	1.28e-76	ADP-ribosylation factor 3 OS=Drosophila melanogaster GN=Arf51F PE=2 SV=3	PF00503//PF01926//PF08477//PF00071//PF04670//PF00025//PF01591	G-protein alpha subunit//50S ribosome-binding GTPase//Miro-like protein//Ras family//Gtr1/RagA G protein conserved region//ADP-ribosylation factor family//6-phosphofructo-2-kinase	GO:0007186//GO:0006000//GO:0006013//GO:0007165//GO:0007264	G-protein coupled receptor signaling pathway//fructose metabolic process//mannose metabolic process//signal transduction//small GTPase mediated signal transduction	GO:0003924//GO:0031683//GO:0003873//GO:0005525//GO:0019001//GO:0004871//GO:0005524	GTPase activity//G-protein beta/gamma-subunit complex binding//6-phosphofructo-2-kinase activity//GTP binding//guanyl nucleotide binding//signal transducer activity//ATP binding	GO:0005622//GO:0005634//GO:0005737	intracellular//nucleus//cytoplasm	KOG0071	GTP-binding ADP-ribosylation factor Arf6 (dArf3)
comp62399_c0	8.77032	28.8021	-1.7155	0.036357	576	7.33651	--	--	--	--	--	51535958	AP005412.3	576	0	Oryza sativa Japonica Group genomic DNA, chromosome 2, BAC clone:OSJNBa0050G13	--	--	--	--	--	--	--	--	--	--	--	--	--	--	--	--	--	--
comp624239_c0	14.2518	3.35734	2.0857	0.066231	774	0	342880740	EGU81763.1	1285	8.82e-175	hypothetical protein FOXB_07718 [Fusarium oxysporum Fo5176]	--	--	--	--	--	--	--	--	--	--	--	--	--	--	--	--	--	--	--	--	--	--	--
comp62487_c0	49.333	17.1387	1.5253	0.040252	835	0	189197299	XP_001934987.1	802	6.11e-105	hypothetical protein PTRG_04654 [Pyrenophora tritici-repentis Pt-1C-BFP] >gi|187980935|gb|EDU47561.1| hypothetical protein PTRG_04654 [Pyrenophora tritici-repentis Pt-1C-BFP]	--	--	--	--	--	--	--	--	--	--	--	--	--	--	--	--	--	--	--	--	--	--	--
comp62488_c0	85.5106	35.9545	1.2499	0.098664	2194	0	189207869	XP_001940268.1	2208	0	rhomboid family membrane protein [Pyrenophora tritici-repentis Pt-1C-BFP] >gi|187976361|gb|EDU42987.1| rhomboid family membrane protein [Pyrenophora tritici-repentis Pt-1C-BFP]	336266773	XM_003348106.1	55	1.17e-17	Sordaria macrospora k-hell hypothetical protein (SMAC_03999), mRNA	--	--	--	--	C8VCL5	1011	7.89e-127	Uncharacterized rhomboid protein AN10929 OS=Emericella nidulans (strain FGSC A4 / ATCC 38163 / CBS 112.46 / NRRL 194 / M139) GN=AN10929 PE=3 SV=1	PF01694//PF15050	Rhomboid family//SCIMP protein	GO:0006508	proteolysis	GO:0004252	serine-type endopeptidase activity	GO:0097197//GO:0001772//GO:0016021	tetraspanin-enriched microdomain//immunological synapse//integral to membrane	KOG2289	Rhomboid family proteins
comp62564_c0	0	5.66186	#NAME?	0.070954	435	0	327408413	CCA30060.1	233	1.31e-20	unnamed protein product [Neospora caninum Liverpool]	--	--	--	--	--	K01363	CTSB	cathepsin B	http://www.genome.jp/dbget-bin/www_bget?ko:K01363	P25807	222	8.39e-21	Gut-specific cysteine proteinase OS=Caenorhabditis elegans GN=cpr-1 PE=1 SV=2	PF03051//PF00112	Peptidase C1-like family//Papain family cysteine protease	GO:0006508	proteolysis	GO:0004197//GO:0008234	cysteine-type endopeptidase activity//cysteine-type peptidase activity	--	--	KOG1543	Cysteine proteinase Cathepsin L
comp62800_c0	19.7332	6.36579	1.6322	0.070356	953	0	342873173	EGU75393.1	1495	0	hypothetical protein FOXB_14098 [Fusarium oxysporum Fo5176]	302915708	XM_003051619.1	380	0	Nectria haematococca mpVI 77-13-4 predicted protein, mRNA	K12828	SF3B1, SAP155	splicing factor 3B subunit 1	http://www.genome.jp/dbget-bin/www_bget?ko:K12828	Q10178	819	3.2e-98	U2 snRNP component prp10 OS=Schizosaccharomyces pombe (strain 972 / ATCC 24843) GN=prp10 PE=1 SV=3	--	--	--	--	--	--	--	--	KOG0213	Splicing factor 3b, subunit 1
comp62823_c0	28.5035	11.4707	1.3132	0.080911	1670	0	330906269	XP_003295416.1	2237	0	hypothetical protein PTT_00800 [Pyrenophora teres f. teres 0-1] >gi|311333329|gb|EFQ96493.1| hypothetical protein PTT_00800 [Pyrenophora teres f. teres 0-1]	396492636	XM_003843799.1	433	0	Leptosphaeria maculans JN3 similar to xanthine/uracil permease family protein (LEMA_P014980.1) mRNA, complete cds	K06901	pbuG	putative MFS transporter, AGZA family, xanthine/uracil permease	http://www.genome.jp/dbget-bin/www_bget?ko:K06901	O94300	1393	0	Putative xanthine/uracil permease C887.17 OS=Schizosaccharomyces pombe (strain 972 / ATCC 24843) GN=SPBC887.17 PE=2 SV=1	PF00860	Permease family	GO:0055085//GO:0006810	transmembrane transport//transport	GO:0005215	transporter activity	GO:0016020	membrane	--	--
comp62831_c0	0	68.3432	#NAME?	0.097117	2594	119.231	116309696	CAH66743.1	1951	0	H0409D10.1 [Oryza sativa Indica Group] >gi|116310163|emb|CAH67177.1| H0211B05.14 [Oryza sativa Indica Group] >gi|125549347|gb|EAY95169.1| hypothetical protein OsI_16987 [Oryza sativa Indica Group]	32483076	AL606694.3	2588	0	Oryza sativa genomic DNA, chromosome 4, BAC clone: OSJNBb0078D11, complete sequence	--	--	--	--	--	--	--	--	PF01914	MarC family integral membrane protein	--	--	--	--	GO:0016021	integral to membrane	--	--
comp62851_c0	24.1184	8.32449	1.5347	0.059621	1614	0	302919416	XP_003052859.1	570	2.82e-64	hypothetical protein NECHADRAFT_67015 [Nectria haematococca mpVI 77-13-4] >gi|256733799|gb|EEU47146.1| hypothetical protein NECHADRAFT_67015 [Nectria haematococca mpVI 77-13-4]	--	--	--	--	--	--	--	--	--	Q12151	156	1.23e-09	Sterol uptake control protein 2 OS=Saccharomyces cerevisiae (strain ATCC 204508 / S288c) GN=UPC2 PE=1 SV=1	PF00172	Fungal Zn(2)-Cys(6) binuclear cluster domain	GO:0006355	regulation of transcription, DNA-dependent	GO:0000981//GO:0008270	sequence-specific DNA binding RNA polymerase II transcription factor activity//zinc ion binding	GO:0005634	nucleus	--	--
comp62886_c0	35.0813	13.7109	1.3554	0.093375	1124	0	342888982	EGU88193.1	1021	2.27e-134	hypothetical protein FOXB_01331 [Fusarium oxysporum Fo5176]	--	--	--	--	--	--	--	--	--	--	--	--	--	PF00242//PF07964//PF09726//PF04086//PF01083//PF05808//PF07714//PF03999	DNA polymerase (viral) N-terminal domain//Rec10 / Red1//Transmembrane protein//Signal recognition particle, alpha subunit, N-terminal//Cutinase//Podoplanin//Protein tyrosine kinase//Microtubule associated protein (MAP65/ASE1 family)	GO:0000226//GO:0007059//GO:0007131//GO:0000910//GO:0008152//GO:0006886//GO:0006260//GO:0006184//GO:0006468	microtubule cytoskeleton organization//chromosome segregation//reciprocal meiotic recombination//cytokinesis//metabolic process//intracellular protein transport//DNA replication//GTP catabolic process//protein phosphorylation	GO:0008017//GO:0005047//GO:0016787//GO:0050525//GO:0003677//GO:0004672//GO:0003887//GO:0003924//GO:0005525	microtubule binding//signal recognition particle binding//hydrolase activity//cutinase activity//DNA binding//protein kinase activity//DNA-directed DNA polymerase activity//GTPase activity//GTP binding	GO:0005786//GO:0016021//GO:0005785//GO:0042575//GO:0045298//GO:0005576	signal recognition particle, endoplasmic reticulum targeting//integral to membrane//signal recognition particle receptor complex//DNA polymerase complex//tubulin complex//extracellular region	--	--
comp62899_c0	19.7332	4.33669	2.186	0.026102	667	0	342886897	EGU86594.1	699	1.65e-86	hypothetical protein FOXB_02923 [Fusarium oxysporum Fo5176]	--	--	--	--	--	--	--	--	--	--	--	--	--	PF01442	Apolipoprotein A1/A4/E domain	GO:0042157//GO:0006869	lipoprotein metabolic process//lipid transport	GO:0008289	lipid binding	GO:0005576	extracellular region	--	--
comp62921_c0	35.0813	14.1302	1.3119	0.09102	1242	0	320163797	EFW40696.1	1202	2.07e-160	branched-chain-amino-acid aminotransferase [Capsaspora owczarzaki ATCC 30864]	--	--	--	--	--	K00826	E2.6.1.42, ilvE	branched-chain amino acid aminotransferase	http://www.genome.jp/dbget-bin/www_bget?ko:K00826	Q54N47	1125	4.29e-150	Branched-chain-amino-acid aminotransferase OS=Dictyostelium discoideum GN=bcaA PE=3 SV=1	PF01063//PF08720	Aminotransferase class IV//Influenza C hemagglutinin stalk	GO:0009082//GO:0015940//GO:0009098//GO:0008152//GO:0006552//GO:0009097//GO:0009099//GO:0007165//GO:0006550//GO:0019064//GO:0006574//GO:1901607	branched-chain amino acid biosynthetic process//pantothenate biosynthetic process//leucine biosynthetic process//metabolic process//leucine catabolic process//isoleucine biosynthetic process//valine biosynthetic process//signal transduction//isoleucine catabolic process//viral entry into host cell via membrane fusion with the plasma membrane//valine catabolic process//alpha-amino acid biosyntheti…	GO:0004084//GO:0003824//GO:0046789	branched-chain-amino-acid transaminase activity//catalytic activity//host cell surface receptor binding	GO:0009986//GO:0019031	cell surface//viral envelope	KOG0975	Branched chain aminotransferase BCAT1, pyridoxal phosphate enzymes type IV superfamily
comp63015_c1	10.9629	2.44838	2.1627	0.096313	646	0	342888012	EGU87429.1	924	9.7e-118	hypothetical protein FOXB_02014 [Fusarium oxysporum Fo5176]	46122566	XM_385837.1	286	1.28e-146	Gibberella zeae PH-1 hypothetical protein partial mRNA	--	--	--	--	--	--	--	--	PF04082	Fungal specific transcription factor domain	GO:0006351//GO:0006357	transcription, DNA-dependent//regulation of transcription from RNA polymerase II promoter	GO:0008270//GO:0003677//GO:0046872//GO:0000981	zinc ion binding//DNA binding//metal ion binding//sequence-specific DNA binding RNA polymerase II transcription factor activity	GO:0005634	nucleus	--	--
comp63038_c1	9.8666	1.81792	2.4403	0.099256	454	0	405968185	EKC33281.1	327	1.93e-34	Lathosterol oxidase [Crassostrea gigas]	--	--	--	--	--	K00227	SC5DL, ERG3	lathosterol oxidase	http://www.genome.jp/dbget-bin/www_bget?ko:K00227	O75845	295	6e-31	Lathosterol oxidase OS=Homo sapiens GN=SC5DL PE=1 SV=2	PF04116	Fatty acid hydroxylase superfamily	GO:0006633//GO:0055114	fatty acid biosynthetic process//oxidation-reduction process	GO:0005506//GO:0016491	iron ion binding//oxidoreductase activity	--	--	KOG0872	Sterol C5 desaturase
comp63091_c0	13.1555	3.42773	1.9403	0.090255	507	0	408396034	EKJ75202.1	678	2.41e-88	hypothetical protein FPSE_04593 [Fusarium pseudograminearum CS3096]	46107451	XM_380785.1	239	1.33e-120	Gibberella zeae PH-1 hypothetical protein partial mRNA	K07567	tdcF	TdcF protein	http://www.genome.jp/dbget-bin/www_bget?ko:K07567	P37552	372	6.22e-44	Enamine/imine deaminase OS=Bacillus subtilis (strain 168) GN=yabJ PE=1 SV=3	PF04088	Peroxin 13, N-terminal region	GO:0016560	protein import into peroxisome matrix, docking	--	--	GO:0005777//GO:0016021	peroxisome//integral to membrane	KOG2317	Putative translation initiation inhibitor UK114/IBM1
comp63106_c1	9.8666	0.979352	3.3327	0.039528	636	0	46123611	XP_386359.1	1083	1.35e-137	hypothetical protein FG06183.1 [Gibberella zeae PH-1]	302895268	XM_003046469.1	370	0	Nectria haematococca mpVI 77-13-4 hypothetical protein, mRNA	K08675	PRSS15, PIM1	Lon-like ATP-dependent protease	http://www.genome.jp/dbget-bin/www_bget?ko:K08675	Q7S8C4	882	2.29e-109	Lon protease homolog, mitochondrial OS=Neurospora crassa (strain ATCC 24698 / 74-OR23-1A / CBS 708.71 / DSM 1257 / FGSC 987) GN=pim1 PE=3 SV=1	PF02190	ATP-dependent protease La (LON) domain	GO:0006508//GO:0006510	proteolysis//ATP-dependent proteolysis	GO:0005524//GO:0004176//GO:0004252	ATP binding//ATP-dependent peptidase activity//serine-type endopeptidase activity	--	--	KOG2004	Mitochondrial ATP-dependent protease PIM1/LON
comp63181_c0	133.747	240.342	-0.84558	0.085784	2651	2257.95	16444957	BAB70686.1	3265	0	cryptochrome 1a [Oryza sativa Japonica Group]	16444956	AB073546.1	2372	0	Oryza sativa Japonica Group OsCRY1a mRNA for cryptochrome 1a, complete cds	K12118	CRY1	cryptochrome 1	http://www.genome.jp/dbget-bin/www_bget?ko:K12118	Q43125	2101	0	Cryptochrome-1 OS=Arabidopsis thaliana GN=CRY1 PE=1 SV=2	PF03441//PF06112	FAD binding domain of DNA photolyase//Gammaherpesvirus capsid protein	GO:0009414//GO:0007165//GO:0009785//GO:0010075//GO:0006281//GO:0046283//GO:0010343//GO:0055114//GO:0009640//GO:0010617//GO:0051510//GO:0046777//GO:0010118//GO:0009583	response to water deprivation//signal transduction//blue light signaling pathway//regulation of meristem growth//DNA repair//anthocyanin-containing compound metabolic process//singlet oxygen-mediated programmed cell death//oxidation-reduction process//photomorphogenesis//circadian regulation of calcium ion oscillation//regulation of unidimensional cell growth//protein autophosphorylation//stomata…	GO:0004672//GO:0009882//GO:0042803//GO:0003913//GO:0005524	protein kinase activity//blue light photoreceptor activity//protein homodimerization activity//DNA photolyase activity//ATP binding	GO:0019028//GO:0005634//GO:0005737	viral capsid//nucleus//cytoplasm	KOG0133	Deoxyribodipyrimidine photolyase/cryptochrome
comp63318_c0	17.5406	4.82637	1.8617	0.060798	870	0	169617289	XP_001802059.1	860	1.54e-112	hypothetical protein SNOG_11822 [Phaeosphaeria nodorum SN15] >gi|160703379|gb|EAT80866.2| hypothetical protein SNOG_11822 [Phaeosphaeria nodorum SN15]	189188489	XM_001930549.1	243	1.4e-122	Pyrenophora tritici-repentis Pt-1C-BFP GTP-binding protein YPT52, mRNA	K07976	RAB	Rab family, other	http://www.genome.jp/dbget-bin/www_bget?ko:K07976	P36017	490	1.03e-58	Vacuolar protein sorting-associated protein 21 OS=Saccharomyces cerevisiae (strain ATCC 204508 / S288c) GN=VPS21 PE=1 SV=1	PF08477//PF00009//PF00025//PF00071//PF04670	Miro-like protein//Elongation factor Tu GTP binding domain//ADP-ribosylation factor family//Ras family//Gtr1/RagA G protein conserved region	GO:0007264//GO:0015031	small GTPase mediated signal transduction//protein transport	GO:0003924//GO:0005525	GTPase activity//GTP binding	GO:0005634//GO:0005622//GO:0005737	nucleus//intracellular//cytoplasm	KOG0092	GTPase Rab5/YPT51 and related small G protein superfamily GTPases
comp63338_c0	10.9629	2.44838	2.1627	0.096313	772	0	342876375	EGU77997.1	1281	2.72e-166	hypothetical protein FOXB_11474 [Fusarium oxysporum Fo5176]	--	--	--	--	--	--	--	--	--	O74365	152	4.69e-10	SWI/SNF chromatin-remodeling complex subunit sol1 OS=Schizosaccharomyces pombe (strain 972 / ATCC 24843) GN=sol1 PE=1 SV=1	--	--	--	--	GO:0003677	DNA binding	GO:0005622	intracellular	--	--
comp63357_c0	15.3481	4.40708	1.8002	0.083356	518	1.72721	125555489	EAZ01095.1	226	2.77e-20	hypothetical protein OsI_23123 [Oryza sativa Indica Group]	52076721	AP003951.3	487	0	Oryza sativa Japonica Group genomic DNA, chromosome 6, BAC clone:OJ1288_C01	--	--	--	--	--	--	--	--	PF09026	Centromere protein B dimerisation domain	GO:0006355	regulation of transcription, DNA-dependent	GO:0043565//GO:0003682//GO:0003700//GO:0003677	sequence-specific DNA binding//chromatin binding//sequence-specific DNA binding transcription factor activity//DNA binding	GO:0000775//GO:0000785//GO:0005667//GO:0005634	chromosome, centromeric region//chromatin//transcription factor complex//nucleus	--	--
comp63362_c0	9.8666	27.3361	-1.4702	0.073617	755	0.575737	--	--	--	--	--	--	--	--	--	--	--	--	--	--	--	--	--	--	--	--	--	--	--	--	--	--	--	--
comp63398_c0	42.7553	20.4929	1.061	0.091464	632	0	402223895	EJU03958.1	637	1.72e-81	ARP23 complex subunit, partial [Dacryopinax sp. DJM-731 SS1]	66826118	XM_641322.1	93	2.44e-39	Dictyostelium discoideum AX4 actin related protein 2/3 complex, 20 kDa subunit (arcD) mRNA, complete cds	K05755	ARPC4	actin related protein 2/3 complex, subunit 4	http://www.genome.jp/dbget-bin/www_bget?ko:K05755	P59999	620	5.26e-80	Actin-related protein 2/3 complex subunit 4 OS=Mus musculus GN=Arpc4 PE=1 SV=3	PF05856	ARP2/3 complex 20 kDa subunit (ARPC4)	GO:0034314//GO:0030041	Arp2/3 complex-mediated actin nucleation//actin filament polymerization	--	--	GO:0005856//GO:0005885	cytoskeleton//Arp2/3 protein complex	KOG1876	Actin-related protein Arp2/3 complex, subunit ARPC4
comp634179_c0	6.57774	0.489676	3.7477	0.087176	279	0	189188196	XP_001930437.1	178	1.27e-13	laccase-1 precursor [Pyrenophora tritici-repentis Pt-1C-BFP] >gi|187972043|gb|EDU39542.1| laccase-1 precursor [Pyrenophora tritici-repentis Pt-1C-BFP]	--	--	--	--	--	--	--	--	--	Q70KY3	119	5.02e-07	Laccase-1 OS=Melanocarpus albomyces GN=LAC1 PE=1 SV=1	--	--	GO:0055114	oxidation-reduction process	GO:0016491//GO:0005507	oxidoreductase activity//copper ion binding	--	--	--	--
comp63457_c1	16.4443	5.31604	1.6292	0.099873	747	0	330941380	XP_003306054.1	1118	7.02e-151	hypothetical protein PTT_19071 [Pyrenophora teres f. teres 0-1] >gi|311316647|gb|EFQ85851.1| hypothetical protein PTT_19071 [Pyrenophora teres f. teres 0-1]	189193272	XM_001932940.1	284	1.94e-145	Pyrenophora tritici-repentis Pt-1C-BFP dehydrodolichyl diphosphate synthase, mRNA	K11778	DHDDS, RER2, SRT1	ditrans,polycis-polyprenyl diphosphate synthase	http://www.genome.jp/dbget-bin/www_bget?ko:K11778	O14171	247	2.49e-23	Uncharacterized protein C4D7.04c OS=Schizosaccharomyces pombe (strain 972 / ATCC 24843) GN=SPAC4D7.04c PE=2 SV=2	PF01255//PF00274	Putative undecaprenyl diphosphate synthase//Fructose-bisphosphate aldolase class-I	GO:0006096//GO:0006094//GO:0006098//GO:0015976//GO:0006013//GO:0006000//GO:0006020	glycolysis//gluconeogenesis//pentose-phosphate shunt//carbon utilization//mannose metabolic process//fructose metabolic process//inositol metabolic process	GO:0004332//GO:0016765	fructose-bisphosphate aldolase activity//transferase activity, transferring alkyl or aryl (other than methyl) groups	--	--	KOG1602	Cis-prenyltransferase
comp634644_c0	10.9629	1.39864	2.9705	0.044286	415	0.467442	77551740	ABA94537.1	376	7.14e-43	hypothetical protein LOC_Os11g38710 [Oryza sativa Japonica Group] >gi|125577676|gb|EAZ18898.1| hypothetical protein OsJ_34438 [Oryza sativa Japonica Group]	30315787	AC118347.2	412	0	Oryza sativa (japonica cultivar-group) chromosome 11 BAC clone OSJNBa0043E10, complete sequence	--	--	--	--	--	--	--	--	PF01485	IBR domain	--	--	GO:0008270	zinc ion binding	--	--	--	--
comp63466_c0	24.1184	8.88149	1.4413	0.084404	763	12.4098	28273396	AAO38482.1	513	2.92e-62	hypothetical protein [Oryza sativa Japonica Group] >gi|108710892|gb|ABF98687.1| expressed protein [Oryza sativa Japonica Group] >gi|125587802|gb|EAZ28466.1| hypothetical protein OsJ_12447 [Oryza sativa Japonica Group]	28467155	AC120983.6	736	0	Oryza sativa chromosome 3 BAC OSJNBb0011H13 genomic sequence, complete sequence	--	--	--	--	--	--	--	--	--	--	--	--	--	--	GO:0005739	mitochondrion	--	--
comp6351_c0	15.3481	3.70623	2.05	0.064979	1060	0	47210849	CAF89715.1	1290	3.61e-175	unnamed protein product [Tetraodon nigroviridis]	--	--	--	--	--	K06944	K06944	--	http://www.genome.jp/dbget-bin/www_bget?ko:K06944	P55039	1248	6.5e-170	Developmentally-regulated GTP-binding protein 2 OS=Homo sapiens GN=DRG2 PE=1 SV=1	PF00025//PF02421//PF00350//PF01926//PF08477//PF00009//PF04548	ADP-ribosylation factor family//Ferrous iron transport protein B//Dynamin family//50S ribosome-binding GTPase//Miro-like protein//Elongation factor Tu GTP binding domain//AIG1 family	GO:0015684//GO:0007264	ferrous iron transport//small GTPase mediated signal transduction	GO:0005525//GO:0003924//GO:0015093	GTP binding//GTPase activity//ferrous iron transmembrane transporter activity	GO:0005622//GO:0016021	intracellular//integral to membrane	KOG1486	GTP-binding protein DRG2 (ODN superfamily)
comp63527_c0	36.1775	13.0101	1.4755	0.034567	729	0	290993003	XP_002679123.1	979	3.58e-132	ATP synthase epsilon subunit [Naegleria gruberi] >gi|284092738|gb|EFC46379.1| ATP synthase epsilon subunit [Naegleria gruberi]	290993002	XM_002679077.1	647	0	Naegleria gruberi ATP synthase epsilon subunit, mRNA	--	--	--	--	Q9D3D9	135	8.35e-09	ATP synthase subunit delta, mitochondrial OS=Mus musculus GN=Atp5d PE=1 SV=1	PF02823	ATP synthase, Delta/Epsilon chain, beta-sandwich domain	GO:0015992//GO:0006119//GO:0015986	proton transport//oxidative phosphorylation//ATP synthesis coupled proton transport	GO:0046933//GO:0046961	proton-transporting ATP synthase activity, rotational mechanism//proton-transporting ATPase activity, rotational mechanism	GO:0045261//GO:0045259	proton-transporting ATP synthase complex, catalytic core F(1)//proton-transporting ATP synthase complex	KOG1758	Mitochondrial F1F0-ATP synthase, subunit delta/ATP16
comp63546_c0	16.4443	2.44838	2.7477	0.01634	511	0	290994354	XP_002679797.1	842	4.3e-113	predicted protein [Naegleria gruberi] >gi|284093415|gb|EFC47053.1| predicted protein [Naegleria gruberi]	290994353	XM_002679751.1	409	0	Naegleria gruberi predicted protein, mRNA	K11352	NDUFA12	NADH dehydrogenase (ubiquinone) 1 alpha subcomplex 12	http://www.genome.jp/dbget-bin/www_bget?ko:K11352	Q9M9M9	181	1.45e-15	Probable NADH dehydrogenase [ubiquinone] 1 alpha subcomplex subunit 12 OS=Arabidopsis thaliana GN=At3g03100 PE=1 SV=1	--	--	GO:0006814//GO:0006744//GO:0006120//GO:0015992//GO:0006118	sodium ion transport//ubiquinone biosynthetic process//mitochondrial electron transport, NADH to ubiquinone//proton transport//electron transport	GO:0008137//GO:0009055	NADH dehydrogenase (ubiquinone) activity//electron carrier activity	GO:0016020	membrane	KOG3382	NADH:ubiquinone oxidoreductase, B17.2 subunit
comp63553_c0	0	11.3268	#NAME?	0.0047075	1325	43.4146	--	--	--	--	--	45735992	AP005113.3	1325	0	Oryza sativa Japonica Group genomic DNA, chromosome 2, PAC clone:P0685G12	--	--	--	--	--	--	--	--	PF04083	Partial alpha/beta-hydrolase lipase region	GO:0006629	lipid metabolic process	--	--	--	--	--	--
comp63576_c0	8.77032	0	Inf	0.010999	401	0	342879581	EGU80826.1	281	8.28e-28	hypothetical protein FOXB_08693 [Fusarium oxysporum Fo5176]	--	--	--	--	--	--	--	--	--	C8V3W6	121	4.2e-07	UPF0661 TPR repeat-containing protein AN10433 OS=Emericella nidulans (strain FGSC A4 / ATCC 38163 / CBS 112.46 / NRRL 194 / M139) GN=AN10433 PE=3 SV=1	--	--	--	--	--	--	--	--	--	--
comp63596_c0	16.4443	4.40708	1.8997	0.062568	625	0	290996338	XP_002680739.1	717	1.08e-93	predicted protein [Naegleria gruberi] >gi|284094361|gb|EFC47995.1| predicted protein [Naegleria gruberi]	290996337	XM_002680693.1	257	1.64e-130	Naegleria gruberi predicted protein, mRNA	K05755	ARPC4	actin related protein 2/3 complex, subunit 4	http://www.genome.jp/dbget-bin/www_bget?ko:K05755	O96625	516	2.02e-64	Actin-related protein 2/3 complex subunit 4 OS=Dictyostelium discoideum GN=arcD PE=1 SV=1	PF05856	ARP2/3 complex 20 kDa subunit (ARPC4)	GO:0030041//GO:0034314	actin filament polymerization//Arp2/3 complex-mediated actin nucleation	--	--	GO:0005885//GO:0005856	Arp2/3 protein complex//cytoskeleton	KOG1876	Actin-related protein Arp2/3 complex, subunit ARPC4
comp63636_c1	18.6369	4.19591	2.1511	0.035265	947	0	330922870	XP_003300006.1	1143	2.89e-152	hypothetical protein PTT_11141 [Pyrenophora teres f. teres 0-1] >gi|311326060|gb|EFQ91897.1| hypothetical protein PTT_11141 [Pyrenophora teres f. teres 0-1]	169604193	XM_001795466.1	240	7.14e-121	Phaeosphaeria nodorum SN15 hypothetical protein partial mRNA	K00826	E2.6.1.42, ilvE	branched-chain amino acid aminotransferase	http://www.genome.jp/dbget-bin/www_bget?ko:K00826	A9UZ24	413	3.15e-45	Branched-chain-amino-acid aminotransferase OS=Monosiga brevicollis GN=37018 PE=3 SV=1	PF01063	Aminotransferase class IV	GO:0009098//GO:0008152//GO:0009097//GO:0009099	leucine biosynthetic process//metabolic process//isoleucine biosynthetic process//valine biosynthetic process	GO:0003824//GO:0052655//GO:0052656//GO:0052654	catalytic activity//L-valine transaminase activity//L-isoleucine transaminase activity//L-leucine transaminase activity	--	--	KOG0975	Branched chain aminotransferase BCAT1, pyridoxal phosphate enzymes type IV superfamily
comp63658_c0	28.5035	11.7492	1.2786	0.092885	1202	0	281204153	EFA78349.1	1319	3.56e-168	myosin IC [Polysphondylium pallidum PN500]	--	--	--	--	--	K10356	MYO1	myosin I	http://www.genome.jp/dbget-bin/www_bget?ko:K10356	P42522	1286	1.64e-164	Myosin IC heavy chain OS=Dictyostelium discoideum GN=myoC PE=4 SV=2	PF03266//PF07475//PF06414//PF00437//PF00158//PF00063	NTPase//HPr Serine kinase C-terminal domain//Zeta toxin//Type II/IV secretion system protein//Sigma-54 interaction domain//Myosin head (motor domain)	GO:0016310//GO:0000160//GO:0006355//GO:0006810//GO:0006109	phosphorylation//phosphorelay signal transduction system//regulation of transcription, DNA-dependent//transport//regulation of carbohydrate metabolic process	GO:0004672//GO:0016301//GO:0000155//GO:0005524//GO:0008134//GO:0003774	protein kinase activity//kinase activity//phosphorelay sensor kinase activity//ATP binding//transcription factor binding//motor activity	GO:0009365//GO:0005667//GO:0016459	protein histidine kinase complex//transcription factor complex//myosin complex	KOG0162	Myosin class I heavy chain
comp63687_c0	13.1555	37.2612	-1.502	0.038467	630	8.12884	297598785	NP_001046237.2	391	1.78e-41	Os02g0203300 [Oryza sativa Japonica Group] >gi|255670695|dbj|BAF08151.2| Os02g0203300 [Oryza sativa Japonica Group]	46390506	AP005008.3	624	0	Oryza sativa Japonica Group genomic DNA, chromosome 2, PAC clone:P0544H11	--	--	--	--	Q9LR44	169	1.3e-12	UDP-glycosyltransferase 75B1 OS=Arabidopsis thaliana GN=UGT75B1 PE=1 SV=1	PF09477	Bacterial type II secretion system chaperone protein (type_III_yscG)	GO:0008152//GO:0009405	metabolic process//pathogenesis	GO:0016758	transferase activity, transferring hexosyl groups	--	--	--	--
comp63713_c0	3.28887	14.8188	-2.1718	0.090977	383	0	--	--	--	--	--	--	--	--	--	--	--	--	--	--	--	--	--	--	PF04119	Heat shock protein 9/12	GO:0006950	response to stress	--	--	--	--	--	--
comp63714_c0	69.0662	36.6461	0.91432	0.093409	1119	0.934884	328873916	EGG22282.1	1182	3.84e-158	pyruvate dehydrogenase E1 beta subunit [Dictyostelium fasciculatum]	--	--	--	--	--	K00162	PDHB, pdhB	pyruvate dehydrogenase E1 component subunit beta	http://www.genome.jp/dbget-bin/www_bget?ko:K00162	Q86HX0	1169	8.98e-158	Pyruvate dehydrogenase E1 component subunit beta, mitochondrial OS=Dictyostelium discoideum GN=pdhB PE=1 SV=1	PF02780	Transketolase, C-terminal domain	GO:0008152	metabolic process	GO:0003824	catalytic activity	--	--	KOG0524	Pyruvate dehydrogenase E1, beta subunit
comp63743_c0	7.67403	0.979352	2.9701	0.09595	466	0	342884380	EGU84596.1	748	5.26e-98	hypothetical protein FOXB_04891 [Fusarium oxysporum Fo5176]	--	--	--	--	--	K08744	CRLS	cardiolipin synthase	http://www.genome.jp/dbget-bin/www_bget?ko:K08744	O13899	290	3.17e-29	Uncharacterized CDP-alcohol phosphatidyltransferase class-I family protein C22A12.08c OS=Schizosaccharomyces pombe (strain 972 / ATCC 24843) GN=SPAC22A12.08c PE=2 SV=1	PF01066	CDP-alcohol phosphatidyltransferase	GO:0008654	phospholipid biosynthetic process	GO:0016780	phosphotransferase activity, for other substituted phosphate groups	GO:0016020	membrane	KOG1617	CDP-alcohol phosphatidyltransferase/Phosphatidylglycerol-phosphate synthase
comp63832_c0	24.1184	9.58234	1.3317	0.098242	585	0	290979027	XP_002672236.1	926	2.42e-125	rho GDP-dissociation inhibitor family protein [Naegleria gruberi] >gi|284085811|gb|EFC39492.1| rho GDP-dissociation inhibitor family protein [Naegleria gruberi]	290979026	XM_002672190.1	467	0	Naegleria gruberi rho GDP-dissociation inhibitor family protein, mRNA	K12462	ARHGDI, RHOGDI	Rho GDP-dissociation inhibitor	http://www.genome.jp/dbget-bin/www_bget?ko:K12462	Q95UQ1	339	1.01e-37	Putative rho GDP-dissociation inhibitor 1 OS=Dictyostelium discoideum GN=rdiA PE=1 SV=1	PF02115	RHO protein GDP dissociation inhibitor	--	--	GO:0005094	Rho GDP-dissociation inhibitor activity	GO:0005737	cytoplasm	KOG3205	Rho GDP-dissociation inhibitor
comp63859_c0	27.4072	58.7946	-1.1011	0.067668	876	36.1864	--	--	--	--	--	--	--	--	--	--	--	--	--	--	--	--	--	--	PF07941//PF00487	Potassium channel Kv1.4 tandem inactivation domain//Fatty acid desaturase	GO:0006813//GO:0006629	potassium ion transport//lipid metabolic process	GO:0030955//GO:0005249	potassium ion binding//voltage-gated potassium channel activity	GO:0016021//GO:0008076	integral to membrane//voltage-gated potassium channel complex	--	--
comp63951_c0	26.3109	10.0689	1.3858	0.089333	806	0	66827667	XP_647188.1	799	2.49e-104	proteasome subunit beta type 6 [Dictyostelium discoideum AX4] >gi|74897489|sp|Q55GJ6.1|PSB6_DICDI RecName: Full=Proteasome subunit beta type-6; AltName: Full=Differentiation-associated proteasome subunit 1; Short=DAPS-1; Flags: Precursor >gi|60475212|gb|EAL73147.1| proteasome subunit beta type 6 [Dictyostelium discoideum AX4]	--	--	--	--	--	K02738	PSMB6	20S proteasome subunit beta 1	http://www.genome.jp/dbget-bin/www_bget?ko:K02738	Q55GJ6	799	1.68e-105	Proteasome subunit beta type-6 OS=Dictyostelium discoideum GN=psmB6 PE=1 SV=1	PF00227	Proteasome subunit	GO:0051603	proteolysis involved in cellular protein catabolic process	GO:0004298	threonine-type endopeptidase activity	GO:0005839	proteasome core complex	KOG0174	20S proteasome, regulatory subunit beta type PSMB6/PSMB9/PRE3
comp64017_c0	13.1555	3.42773	1.9403	0.090255	670	0	342885981	EGU85930.1	996	3.06e-130	hypothetical protein FOXB_03597 [Fusarium oxysporum Fo5176]	46110396	XM_382256.1	379	0	Gibberella zeae PH-1 hypothetical protein partial mRNA	K13095	SF1	splicing factor 1	http://www.genome.jp/dbget-bin/www_bget?ko:K13095	Q8NIW7	816	9.91e-104	Branchpoint-bridging protein OS=Neurospora crassa (strain ATCC 24698 / 74-OR23-1A / CBS 708.71 / DSM 1257 / FGSC 987) GN=bpb-1 PE=3 SV=1	--	--	--	--	GO:0008270//GO:0003723//GO:0046872	zinc ion binding//RNA binding//metal ion binding	--	--	KOG0119	Splicing factor 1/branch point binding protein (RRM superfamily)
comp64040_c0	2.19258	16.0093	-2.8682	0.019759	668	3.95612	115480976	NP_001064081.1	503	1.15e-57	Os10g0126500 [Oryza sativa Japonica Group] >gi|78707692|gb|ABB46667.1| F-box domain containing protein, expressed [Oryza sativa Japonica Group] >gi|113638690|dbj|BAF25995.1| Os10g0126500 [Oryza sativa Japonica Group] >gi|215693864|dbj|BAG89063.1| unnamed protein product [Oryza sativa Japonica Group]	115480975	NM_001070616.1	580	0	Oryza sativa Japonica Group Os10g0126500 (Os10g0126500) mRNA, complete cds	--	--	--	--	--	--	--	--	PF04147	Nop14-like family	--	--	--	--	GO:0032040	small-subunit processome	--	--
comp64055_c0	40.5627	16.2939	1.3158	0.052089	861	212.359	115437478	NP_001043305.1	697	1.39e-87	Os01g0551000 [Oryza sativa Japonica Group] >gi|57900068|dbj|BAD88130.1| unknown protein [Oryza sativa Japonica Group] >gi|57900479|dbj|BAD87968.1| unknown protein [Oryza sativa Japonica Group] >gi|113532836|dbj|BAF05219.1| Os01g0551000 [Oryza sativa Japonica Group] >gi|215700954|dbj|BAG92378.1| unnamed protein product [Oryza sativa Japonica Group] >gi|215741024|dbj|BAG97519.1| unnamed protein pro…	20521459	AP004258.3	855	0	Oryza sativa Japonica Group genomic DNA, chromosome 1, BAC clone:OSJNBa0024F24	--	--	--	--	--	--	--	--	--	--	--	--	--	--	--	--	--	--
comp64069_c0	20.8295	54.9476	-1.3994	0.026367	628	103.531	48716314	BAD22927.1	668	8.86e-84	putative finger protein EPF1 [Oryza sativa Japonica Group] >gi|48717086|dbj|BAD22859.1| putative finger protein EPF1 [Oryza sativa Japonica Group]	48717081	AP003989.4	628	0	Oryza sativa Japonica Group genomic DNA, chromosome 2, BAC clone:OJ1063_D06	--	--	--	--	Q681X4	166	1.03e-12	Zinc finger protein ZAT5 OS=Arabidopsis thaliana GN=ZAT5 PE=2 SV=1	PF00096	Zinc finger, C2H2 type	--	--	GO:0008270//GO:0046872	zinc ion binding//metal ion binding	GO:0005622	intracellular	--	--
comp64186_c0	49.333	18.6077	1.4067	0.072679	1095	0	384497962	EIE88453.1	209	1.98e-16	hypothetical protein RO3G_13164 [Rhizopus delemar RA 99-880]	--	--	--	--	--	--	--	--	--	Q29380	199	3.55e-16	Voltage-dependent anion-selective channel protein 3 OS=Sus scrofa GN=VDAC3 PE=2 SV=2	PF01459	Eukaryotic porin	GO:0055085	transmembrane transport	--	--	GO:0005741	mitochondrial outer membrane	KOG3126	Porin/voltage-dependent anion-selective channel protein
comp64298_c0	167.732	67.0152	1.3236	0.094534	1167	0	330915754	XP_003297155.1	334	4.38e-34	hypothetical protein PTT_07469 [Pyrenophora teres f. teres 0-1] >gi|311330331|gb|EFQ94754.1| hypothetical protein PTT_07469 [Pyrenophora teres f. teres 0-1]	--	--	--	--	--	--	--	--	--	--	--	--	--	--	--	--	--	--	--	--	--	--	--
comp64339_c0	6.57774	0.489676	3.7477	0.087176	359	0	--	--	--	--	--	--	--	--	--	--	--	--	--	--	--	--	--	--	--	--	--	--	--	--	--	--	--	--
comp64354_c1	8.77032	0.979352	3.1627	0.061684	629	0	281206292	EFA80481.1	680	7.31e-81	major vault protein [Polysphondylium pallidum PN500]	--	--	--	--	--	--	--	--	--	Q6P3L0	651	1.18e-77	Major vault protein OS=Danio rerio GN=mvp PE=2 SV=1	--	--	--	--	--	--	--	--	--	--
comp64369_c0	57.007	20.144	1.5008	0.013115	620	53.0596	27476089	AAO17020.1	189	7.88e-15	Hypothetical protein [Oryza sativa Japonica Group] >gi|108705833|gb|ABF93628.1| expressed protein [Oryza sativa Japonica Group]	27311251	AC121490.2	619	0	Oryza sativa Japonica Group chromosome 3 clone OSJNBb0005F16, complete sequence	--	--	--	--	--	--	--	--	--	--	--	--	--	--	GO:0005739	mitochondrion	--	--
comp64470_c0	15.3481	4.40708	1.8002	0.083356	334	0	291001525	XP_002683329.1	152	3.07e-11	predicted protein [Naegleria gruberi] >gi|284096958|gb|EFC50585.1| predicted protein [Naegleria gruberi]	--	--	--	--	--	--	--	--	--	--	--	--	--	--	--	--	--	--	--	--	--	--	--
comp64510_c1	26.3109	9.58234	1.4572	0.065385	931	2.30295	297600948	NP_001050148.2	1408	0	Os03g0358800 [Oryza sativa Japonica Group] >gi|255674519|dbj|BAF12062.2| Os03g0358800 [Oryza sativa Japonica Group]	115453092	NM_001056682.1	855	0	Oryza sativa Japonica Group Os03g0358700 (Os03g0358700) mRNA, complete cds	--	--	--	--	Q9ZQ95	531	2.17e-61	UDP-glycosyltransferase 73C6 OS=Arabidopsis thaliana GN=UGT73C6 PE=2 SV=1	--	--	GO:0008152	metabolic process	GO:0016758	transferase activity, transferring hexosyl groups	--	--	--	--
comp64541_c0	15.3481	2.44838	2.6482	0.023413	691	0	342885059	EGU85168.1	1223	9.03e-161	hypothetical protein FOXB_04283 [Fusarium oxysporum Fo5176]	242763811	XM_002340608.1	200	8.84e-99	Talaromyces stipitatus ATCC 10500 DNA repair and transcription protein (Xab2), putative, mRNA	K12867	SYF1, XAB2	pre-mRNA-splicing factor SYF1	http://www.genome.jp/dbget-bin/www_bget?ko:K12867	Q7SAK5	1123	7.26e-147	Pre-mRNA-splicing factor syf-1 OS=Neurospora crassa (strain ATCC 24698 / 74-OR23-1A / CBS 708.71 / DSM 1257 / FGSC 987) GN=syf-1 PE=3 SV=1	PF02184	HAT (Half-A-TPR) repeat	GO:0006396	RNA processing	--	--	GO:0005622	intracellular	KOG2047	mRNA splicing factor
comp64544_c0	4.38516	16.3582	-1.8993	0.077181	409	14.599	14719327	AAK73145.1	200	3.85e-18	putative proteinase inhibitor [Oryza sativa] >gi|125550547|gb|EAY96256.1| hypothetical protein OsI_18155 [Oryza sativa Indica Group] >gi|222629931|gb|EEE62063.1| hypothetical protein OsJ_16847 [Oryza sativa Japonica Group]	47551360	AC079356.2	401	0	Oryza sativa Japonica Group chromosome 5 clone P0016H04, complete sequence	--	--	--	--	--	--	--	--	PF00280	Potato inhibitor I family	GO:0009611	response to wounding	GO:0004867	serine-type endopeptidase inhibitor activity	--	--	--	--
comp64693_c0	5.48145	0	Inf	0.064616	335	0	--	--	--	--	--	--	--	--	--	--	--	--	--	--	--	--	--	--	--	--	--	--	--	--	--	--	--	--
comp64710_c0	43.8516	16.7867	1.3853	0.032454	644	0	171693817	XP_001911833.1	470	7.19e-54	hypothetical protein [Podospora anserina S mat+] >gi|170946857|emb|CAP73661.1| unnamed protein product [Podospora anserina S mat+]	171693816	XM_001911798.1	165	2.35e-79	Podospora anserina S mat+ hypothetical protein (PODANSg8878) partial mRNA	K01915	glnA	glutamine synthetase	http://www.genome.jp/dbget-bin/www_bget?ko:K01915	Q86ZF9	453	1.26e-52	Glutamine synthetase OS=Neurospora crassa (strain ATCC 24698 / 74-OR23-1A / CBS 708.71 / DSM 1257 / FGSC 987) GN=gln-1 PE=3 SV=1	PF00120	Glutamine synthetase, catalytic domain	GO:0006807//GO:0009252//GO:0006542	nitrogen compound metabolic process//peptidoglycan biosynthetic process//glutamine biosynthetic process	GO:0005524//GO:0004356	ATP binding//glutamate-ammonia ligase activity	--	--	KOG0683	Glutamine synthetase
comp64710_c1	59.1996	27.7677	1.0922	0.097074	988	0	402076801	EJT72150.1	1222	3.35e-165	glutamine synthetase [Gaeumannomyces graminis var. tritici R3-111a-1]	389643407	XM_003719288.1	372	0	Magnaporthe oryzae 70-15 glutamine synthetase (MGG_14279) mRNA, complete cds	K01915	glnA	glutamine synthetase	http://www.genome.jp/dbget-bin/www_bget?ko:K01915	Q12613	1207	3.98e-164	Glutamine synthetase OS=Colletotrichum gloeosporioides GN=GLN1 PE=3 SV=1	PF00120//PF03951	Glutamine synthetase, catalytic domain//Glutamine synthetase, beta-Grasp domain	GO:0009252//GO:0006542//GO:0006807	peptidoglycan biosynthetic process//glutamine biosynthetic process//nitrogen compound metabolic process	GO:0004356	glutamate-ammonia ligase activity	--	--	KOG0683	Glutamine synthetase
comp64763_c0	17.5406	3.91741	2.1627	0.035068	907	0	342880803	EGU81821.1	1138	2.99e-152	hypothetical protein FOXB_07616 [Fusarium oxysporum Fo5176]	46125200	XM_387154.1	228	3.2e-114	Gibberella zeae PH-1 hypothetical protein partial mRNA	K15275	SLC35B1	solute carrier family 35 (UDP-galactose transporter), member B1	http://www.genome.jp/dbget-bin/www_bget?ko:K15275	Q5B5W2	641	2.06e-78	UDP-galactose transporter homolog 1 OS=Emericella nidulans (strain FGSC A4 / ATCC 38163 / CBS 112.46 / NRRL 194 / M139) GN=hut1 PE=3 SV=1	PF04142//PF00892//PF08449	Nucleotide-sugar transporter//EamA-like transporter family//UAA transporter family	GO:0008643//GO:0055085	carbohydrate transport//transmembrane transport	GO:0005351	sugar:hydrogen symporter activity	GO:0016021//GO:0000139//GO:0016020	integral to membrane//Golgi membrane//membrane	KOG1581	UDP-galactose transporter related protein
comp64769_c0	7.67403	0.979352	2.9701	0.09595	412	0	342889103	EGU88272.1	183	1.61e-14	hypothetical protein FOXB_01235 [Fusarium oxysporum Fo5176]	--	--	--	--	--	--	--	--	--	--	--	--	--	--	--	GO:0008033//GO:0051252	tRNA processing//regulation of RNA metabolic process	GO:0004540	ribonuclease activity	--	--	--	--
comp64773_c0	44.9479	16.5082	1.4451	0.038149	2515	0	396458136	XP_003833681.1	2657	0	hypothetical protein LEMA_P064420.1 [Leptosphaeria maculans JN3] >gi|312210229|emb|CBX90316.1| hypothetical protein LEMA_P064420.1 [Leptosphaeria maculans JN3]	189193690	XM_001933149.1	59	8.02e-20	Pyrenophora tritici-repentis Pt-1C-BFP conserved hypothetical protein, mRNA	--	--	--	--	O14130	163	4.47e-10	Uncharacterized transcriptional regulatory protein C3C7.04 OS=Schizosaccharomyces pombe (strain 972 / ATCC 24843) GN=SPAC3C7.04 PE=2 SV=1	PF04082	Fungal specific transcription factor domain	GO:0006355//GO:0006366//GO:0006351	regulation of transcription, DNA-dependent//transcription from RNA polymerase II promoter//transcription, DNA-dependent	GO:0043169//GO:0003677//GO:0008270	cation binding//DNA binding//zinc ion binding	GO:0005634	nucleus	--	--
comp64784_c2	27.4072	10.2128	1.4242	0.062563	1457	0	189198660	XP_001935667.1	1990	0	ADAM 8 precursor [Pyrenophora tritici-repentis Pt-1C-BFP] >gi|187982766|gb|EDU48254.1| ADAM 8 precursor [Pyrenophora tritici-repentis Pt-1C-BFP]	330930756	XM_003303089.1	409	0	Pyrenophora teres f. teres 0-1 hypothetical protein, mRNA	--	--	--	--	Q4WQ08	920	3.51e-113	Disintegrin and metalloproteinase domain-containing protein B OS=Neosartorya fumigata (strain ATCC MYA-4609 / Af293 / CBS 101355 / FGSC A1100) GN=ADM-B PE=3 SV=2	PF01562//PF01421	Reprolysin family propeptide//Reprolysin (M12B) family zinc metalloprotease	GO:0006508	proteolysis	GO:0004222//GO:0008270//GO:0046872	metalloendopeptidase activity//zinc ion binding//metal ion binding	--	--	--	--
comp64830_c3	21.9258	6.64429	1.7224	0.0532	1043	0	406654610	AFS49719.1	1555	0	Ste12-like transcription factor [Setosphaeria turcica]	406654609	JX457343.1	657	0	Setosphaeria turcica strain 01-23 Ste12-like transcription factor (STE12) mRNA, complete cds	K11215	STE12	transcription factor STE12	http://www.genome.jp/dbget-bin/www_bget?ko:K11215	O74252	873	2.57e-109	Transcription factor steA OS=Emericella nidulans (strain FGSC A4 / ATCC 38163 / CBS 112.46 / NRRL 194 / M139) GN=steA PE=2 SV=1	PF02321//PF02200	Outer membrane efflux protein//STE like transcription factor	GO:0006810//GO:0006355	transport//regulation of transcription, DNA-dependent	GO:0003700//GO:0005215	sequence-specific DNA binding transcription factor activity//transporter activity	GO:0005667//GO:0005634	transcription factor complex//nucleus	--	--
comp6486_c0	8.77032	1.46903	2.5778	0.098634	483	0	--	--	--	--	--	--	--	--	--	--	--	--	--	--	--	--	--	--	--	--	--	--	--	--	--	--	--	--
comp64891_c0	7.67403	0.979352	2.9701	0.09595	482	0	290990233	XP_002677741.1	147	1.1e-09	hypothetical protein NAEGRDRAFT_57921 [Naegleria gruberi] >gi|284091350|gb|EFC44997.1| hypothetical protein NAEGRDRAFT_57921 [Naegleria gruberi]	290990232	XM_002677695.1	308	5.56e-159	Naegleria gruberi hypothetical protein, mRNA	--	--	--	--	--	--	--	--	--	--	--	--	--	--	--	--	--	--
comp64962_c1	0	6.92278	#NAME?	0.040973	461	11.2584	326508736	BAJ95890.1	131	1.7e-07	predicted protein [Hordeum vulgare subsp. vulgare]	54291466	AP006054.3	458	0	Oryza sativa Japonica Group genomic DNA, chromosome 6, PAC clone:P0417E03	--	--	--	--	--	--	--	--	PF12105	SpoU, rRNA methylase, C-terminal	GO:0008033//GO:0009451	tRNA processing//RNA modification	GO:0009020	tRNA (guanosine-2'-O-)-methyltransferase activity	--	--	--	--
comp65043_c0	7.67403	0.489676	3.9701	0.052871	342	0	225454105	XP_002267677.1	421	2.1e-49	PREDICTED: phosphomannomutase isoform 2 [Vitis vinifera] >gi|297745223|emb|CBI40303.3| unnamed protein product [Vitis vinifera]	--	--	--	--	--	K01840	E5.4.2.8, manB	phosphomannomutase	http://www.genome.jp/dbget-bin/www_bget?ko:K01840	Q7XPW5	416	6.38e-50	Phosphomannomutase OS=Oryza sativa subsp. japonica GN=PMM PE=2 SV=2	PF03332	Eukaryotic phosphomannomutase	GO:0019307//GO:0006000//GO:0006013	mannose biosynthetic process//fructose metabolic process//mannose metabolic process	GO:0004615	phosphomannomutase activity	GO:0005737	cytoplasm	KOG3189	Phosphomannomutase
comp65116_c0	49.333	17.9772	1.4564	0.036995	1710	0	396460866	XP_003835045.1	1204	2.19e-156	hypothetical protein LEMA_P071880.1 [Leptosphaeria maculans JN3] >gi|312211595|emb|CBX91680.1| hypothetical protein LEMA_P071880.1 [Leptosphaeria maculans JN3]	396460865	XM_003834997.1	70	4.16e-26	Leptosphaeria maculans JN3 hypothetical protein (LEMA_P071880.1) mRNA, complete cds	--	--	--	--	--	--	--	--	PF06524	NOA36 protein	--	--	GO:0008270	zinc ion binding	GO:0005634	nucleus	--	--
comp65122_c0	9.8666	1.88831	2.3855	0.098763	815	0	330944249	XP_003306338.1	927	1.68e-119	hypothetical protein PTT_19468 [Pyrenophora teres f. teres 0-1] >gi|311316188|gb|EFQ85571.1| hypothetical protein PTT_19468 [Pyrenophora teres f. teres 0-1]	396495259	XM_003844455.1	281	9.86e-144	Leptosphaeria maculans JN3 similar to glucose-6-phosphate 1-dehydrogenase (LEMA_P021540.1) mRNA, complete cds	K00036	G6PD, zwf	glucose-6-phosphate 1-dehydrogenase	http://www.genome.jp/dbget-bin/www_bget?ko:K00036	P48826	756	4.62e-95	Glucose-6-phosphate 1-dehydrogenase OS=Aspergillus niger GN=gsdA PE=2 SV=1	PF00479	Glucose-6-phosphate dehydrogenase, NAD binding domain	GO:0006006//GO:0006749//GO:0006098//GO:0055114	glucose metabolic process//glutathione metabolic process//pentose-phosphate shunt//oxidation-reduction process	GO:0004345//GO:0050661	glucose-6-phosphate dehydrogenase activity//NADP binding	--	--	KOG0563	Glucose-6-phosphate 1-dehydrogenase
comp65126_c0	3.28887	13.7017	-2.0587	0.085501	578	13.9205	--	--	--	--	--	33667146	AC092557.7	569	0	Oryza sativa chromosome 3 BAC OSJNBa0096I06 genomic sequence, complete sequence	--	--	--	--	--	--	--	--	--	--	--	--	--	--	--	--	--	--
comp65161_c0	29.5998	12.5908	1.2332	0.098327	1204	0	330934211	XP_003304459.1	685	1.73e-83	hypothetical protein PTT_17057 [Pyrenophora teres f. teres 0-1] >gi|311318903|gb|EFQ87440.1| hypothetical protein PTT_17057 [Pyrenophora teres f. teres 0-1]	189201550	XM_001937077.1	89	7.96e-37	Pyrenophora tritici-repentis Pt-1C-BFP siderophore iron transporter mirB, mRNA	--	--	--	--	O59893	129	3.9e-07	Acetylxylan esterase 2 OS=Penicillium purpurogenum GN=axe-2 PE=1 SV=1	PF07819//PF01083	PGAP1-like protein//Cutinase	GO:0006505//GO:0006886//GO:0008152	GPI anchor metabolic process//intracellular protein transport//metabolic process	GO:0016787//GO:0016788	hydrolase activity//hydrolase activity, acting on ester bonds	--	--	--	--
comp65188_c0	27.4072	7.55325	1.8594	0.024695	1069	0	281205095	EFA79288.1	345	9.79e-35	ribosomal protein L15 [Polysphondylium pallidum PN500]	--	--	--	--	--	--	--	--	--	Q67JW2	280	3.43e-28	50S ribosomal protein L15 OS=Symbiobacterium thermophilum (strain T / IAM 14863) GN=rplO PE=3 SV=1	--	--	--	--	--	--	--	--	KOG0846	Mitochondrial/chloroplast ribosomal protein L15/L10
comp65206_c1	0	6.29232	#NAME?	0.053847	256	0.467442	125562737	EAZ08117.1	130	1.38e-07	hypothetical protein OsI_30380 [Oryza sativa Indica Group]	46806358	AP005709.3	201	8.37e-100	Oryza sativa Japonica Group genomic DNA, chromosome 9, PAC clone:P0646B04	--	--	--	--	Q0J3H7	130	9.59e-09	Cyclin-D3-2 OS=Oryza sativa subsp. japonica GN=CYCD3-2 PE=2 SV=1	--	--	--	--	--	--	--	--	--	--
comp65251_c0	32.8887	11.2625	1.5461	0.037849	1588	0	156379647	XP_001631568.1	1287	4.64e-170	predicted protein [Nematostella vectensis] >gi|156218610|gb|EDO39505.1| predicted protein [Nematostella vectensis]	367019205	XM_003658840.1	104	4.85e-45	Myceliophthora thermophila ATCC 42464 hypothetical protein (MYCTH_2295261) mRNA, complete cds	K01412	E3.4.24.64	mitochondrial processing peptidase	http://www.genome.jp/dbget-bin/www_bget?ko:K01412	Q03346	1175	2.7e-154	Mitochondrial-processing peptidase subunit beta OS=Rattus norvegicus GN=Pmpcb PE=1 SV=3	--	--	--	--	--	--	--	--	KOG0960	Mitochondrial processing peptidase, beta subunit, and related enzymes (insulinase superfamily)
comp65417_c1	0	6.85239	#NAME?	0.041737	322	0	--	--	--	--	--	31560114	AC145127.1	60	2.61e-21	Oryza sativa Japonica Group chromosome 10 clone Pseudo10p0.0-10p4.4, complete sequence	--	--	--	--	--	--	--	--	--	--	--	--	--	--	--	--	--	--
comp65435_c0	2.19258	13.7017	-2.6437	0.040471	1112	25.4297	--	--	--	--	--	50508704	AP005257.3	1112	0	Oryza sativa Japonica Group genomic DNA, chromosome 7, PAC clone:P0417F02	--	--	--	--	--	--	--	--	--	--	--	--	--	--	--	--	--	--
comp65481_c0	76.7403	21.3346	1.8468	0.0013084	1086	0	388890776	AFK80364.1	1570	0	cysteine proteinase 3, partial [Acanthamoeba castellanii]	388890775	JQ742046.1	962	0	Acanthamoeba castellanii cysteine proteinase 3 mRNA, partial cds	K01365	CTSL	cathepsin L	http://www.genome.jp/dbget-bin/www_bget?ko:K01365	Q23894	776	7.9e-99	Cysteine proteinase 3 OS=Dictyostelium discoideum GN=cprC PE=3 SV=2	PF00112//PF03051	Papain family cysteine protease//Peptidase C1-like family	GO:0006508	proteolysis	GO:0008234//GO:0004197	cysteine-type peptidase activity//cysteine-type endopeptidase activity	--	--	KOG1543	Cysteine proteinase Cathepsin L
comp65508_c0	19.7332	6.57389	1.5858	0.086257	1040	0	222622438	EEE56570.1	1284	2.36e-172	hypothetical protein OsJ_05919 [Oryza sativa Japonica Group]	46806482	AP005797.3	899	0	Oryza sativa Japonica Group genomic DNA, chromosome 2, BAC clone:B1131G07	K00279	E1.5.99.12	cytokinin dehydrogenase	http://www.genome.jp/dbget-bin/www_bget?ko:K00279	Q6YW51	1285	3.57e-173	Cytokinin dehydrogenase 6 OS=Oryza sativa subsp. japonica GN=CKX6 PE=3 SV=1	PF09265	Cytokinin dehydrogenase 1, FAD and cytokinin binding	GO:0009690//GO:0055114	cytokinin metabolic process//oxidation-reduction process	GO:0050660//GO:0019139	flavin adenine dinucleotide binding//cytokinin dehydrogenase activity	--	--	--	--
comp65585_c0	8.77032	0.979352	3.1627	0.061684	535	0	--	--	--	--	--	--	--	--	--	--	--	--	--	--	--	--	--	--	PF02724//PF03896//PF05764//PF04147	CDC45-like protein//Translocon-associated protein (TRAP), alpha subunit//YL1 nuclear protein//Nop14-like family	GO:0006355//GO:0006270	regulation of transcription, DNA-dependent//DNA replication initiation	--	--	GO:0005634//GO:0005783//GO:0032040	nucleus//endoplasmic reticulum//small-subunit processome	--	--
comp65599_c0	1.09629	9.15691	-3.0622	0.069961	1150	21.257	--	--	--	--	--	21104640	AP003246.3	1138	0	Oryza sativa Japonica Group genomic DNA, chromosome 1, PAC clone:P0423A12	--	--	--	--	--	--	--	--	--	--	--	--	--	--	--	--	--	--
comp65617_c0	3.28887	23.2075	-2.8189	0.020789	600	0	--	--	--	--	--	33667120	AC145396.3	574	0	Oryza sativa Japonica Group chromosome 5 clone OSJNBa0042F15, complete sequence	--	--	--	--	--	--	--	--	--	--	--	--	--	--	--	--	--	--
comp65631_c1	15.3481	3.77662	2.0229	0.06478	741	0	189209756	XP_001941210.1	1203	4.31e-159	dynamin-2 [Pyrenophora tritici-repentis Pt-1C-BFP] >gi|187977303|gb|EDU43929.1| dynamin-2 [Pyrenophora tritici-repentis Pt-1C-BFP]	169615718	XM_001801223.1	408	0	Phaeosphaeria nodorum SN15 hypothetical protein partial mRNA	K01528	DNM	dynamin GTPase	http://www.genome.jp/dbget-bin/www_bget?ko:K01528	Q9URZ5	958	1.08e-123	Vacuolar protein sorting-associated protein 1 OS=Schizosaccharomyces pombe (strain 972 / ATCC 24843) GN=vps1 PE=2 SV=2	PF01031//PF00350	Dynamin central region//Dynamin family	GO:0006184	GTP catabolic process	GO:0003924//GO:0005525	GTPase activity//GTP binding	--	--	KOG0446	Vacuolar sorting protein VPS1, dynamin, and related proteins
comp65655_c0	9.8666	0	Inf	0.0061936	600	0	290996700	XP_002680920.1	848	4.89e-108	mitochondrial chaperonin cpn60 [Naegleria gruberi] >gi|284094542|gb|EFC48176.1| mitochondrial chaperonin cpn60 [Naegleria gruberi]	290996699	XM_002680874.1	540	0	Naegleria gruberi mitochondrial chaperonin cpn60, mRNA	K04077	groEL, HSPD1	chaperonin GroEL	http://www.genome.jp/dbget-bin/www_bget?ko:K04077	Q05046	488	3.74e-56	Chaperonin CPN60-2, mitochondrial OS=Cucurbita maxima GN=CPN60-2 PE=1 SV=1	PF00118	TCP-1/cpn60 chaperonin family	GO:0044267//GO:0042026	cellular protein metabolic process//protein refolding	GO:0005524	ATP binding	GO:0005737	cytoplasm	KOG0356	Mitochondrial chaperonin, Cpn60/Hsp60p
comp65684_c0	9.8666	0.489676	4.3327	0.019432	306	0	342881903	EGU82686.1	334	1.97e-35	hypothetical protein FOXB_06798 [Fusarium oxysporum Fo5176]	--	--	--	--	--	--	--	--	--	--	--	--	--	--	--	--	--	--	--	--	--	--	--
comp65696_c0	16.4443	4.89676	1.7477	0.079933	1007	0	290990808	XP_002678028.1	1678	0	jun kinase activation domain binding protein [Naegleria gruberi] >gi|284091638|gb|EFC45284.1| jun kinase activation domain binding protein [Naegleria gruberi]	290990807	XM_002677982.1	920	0	Naegleria gruberi jun kinase activation domain binding protein, mRNA	K09613	COPS5, CSN5	COP9 signalosome complex subunit 5	http://www.genome.jp/dbget-bin/www_bget?ko:K09613	Q9XZ58	972	6.45e-129	COP9 signalosome complex subunit 5 OS=Drosophila melanogaster GN=CSN5 PE=1 SV=1	PF01398	JAB1/Mov34/MPN/PAD-1 ubiquitin protease	GO:0016310	phosphorylation	GO:0016301//GO:0005515	kinase activity//protein binding	--	--	KOG1554	COP9 signalosome, subunit CSN5
comp65721_c1	31.7924	13.6375	1.2211	0.091579	420	1.61892	297728179	NP_001176453.1	512	5.16e-61	Os11g0242200 [Oryza sativa Japonica Group] >gi|75283250|sp|Q53Q11.1|P2C74_ORYSJ RecName: Full=Probable protein phosphatase 2C 74; Short=OsPP2C74 >gi|62733282|gb|AAX95399.1| Avr9/Cf-9 rapidly elicited protein 284 [Oryza sativa Japonica Group] >gi|77549532|gb|ABA92329.1| Protein phosphatase 2C containing protein [Oryza sativa Japonica Group] >gi|222615770|gb|EEE51902.1| hypothetical protein OsJ_334…	297728178	NM_001189524.1	417	0	Oryza sativa Japonica Group Os11g0242200 (Os11g0242200) mRNA, complete cds	--	--	--	--	Q53Q11	512	3.48e-62	Probable protein phosphatase 2C 74 OS=Oryza sativa subsp. japonica GN=Os11g0242200 PE=2 SV=1	PF00481	Protein phosphatase 2C	GO:0006470	protein dephosphorylation	GO:0004722//GO:0003824//GO:0046872	protein serine/threonine phosphatase activity//catalytic activity//metal ion binding	GO:0008287//GO:0009536	protein serine/threonine phosphatase complex//plastid	KOG0698	Serine/threonine protein phosphatase
comp65725_c0	33.985	9.30385	1.869	0.012052	1222	0	342873451	EGU75620.1	689	2.9e-84	hypothetical protein FOXB_13854 [Fusarium oxysporum Fo5176]	--	--	--	--	--	--	--	--	--	--	--	--	--	PF00031//PF02018	Cystatin domain//Carbohydrate binding domain	--	--	GO:0004869//GO:0016798	cysteine-type endopeptidase inhibitor activity//hydrolase activity, acting on glycosyl bonds	--	--	--	--
comp657548_c0	0	6.50043	#NAME?	0.04589	576	0	308449675	XP_003088039.1	147	1.79e-09	hypothetical protein CRE_17774 [Caenorhabditis remanei] >gi|308250191|gb|EFO94143.1| hypothetical protein CRE_17774 [Caenorhabditis remanei]	--	--	--	--	--	K16191	K16191, arfA	peptidoglycan-binding protein ArfA	http://www.genome.jp/dbget-bin/www_bget?ko:K16191	P65593	192	2.88e-16	Peptidoglycan-binding protein ArfA OS=Mycobacterium tuberculosis GN=arfA PE=1 SV=1	PF04625	DEC-1 protein, N-terminal region	GO:0007304	chorion-containing eggshell formation	GO:0005213	structural constituent of chorion	GO:0005576//GO:0042600	extracellular region//chorion	--	--
comp6576_c0	6.57774	0.489676	3.7477	0.087176	312	0	302896118	XP_003046939.1	233	2.22e-21	predicted protein [Nectria haematococca mpVI 77-13-4] >gi|256727867|gb|EEU41226.1| predicted protein [Nectria haematococca mpVI 77-13-4]	164422847	XM_955527.2	71	1.93e-27	Neurospora crassa OR74A AP-1 complex subunit mu partial mRNA	K12393	AP1M	AP-1 complex subunit mu	http://www.genome.jp/dbget-bin/www_bget?ko:K12393	P35602	150	4.54e-11	AP-1 complex subunit mu-1-I OS=Caenorhabditis elegans GN=unc-101 PE=2 SV=2	--	--	GO:0006886//GO:0016192	intracellular protein transport//vesicle-mediated transport	--	--	GO:0030131	clathrin adaptor complex	KOG0937	Adaptor complexes medium subunit family
comp65773_c0	0	5.59454	#NAME?	0.080397	630	3.12954	--	--	--	--	--	20287	X14172.1	603	0	Rice phy 18 gene for phytochrome	--	--	--	--	--	--	--	--	--	--	--	--	--	--	--	--	--	--
comp65776_c0	3.28887	13.1416	-1.9985	0.097521	1894	35.4968	25446687	AAN74834.1	304	8.81e-30	Hypothetical protein [Oryza sativa Japonica Group] >gi|108705917|gb|ABF93712.1| hypothetical protein LOC_Os03g03080 [Oryza sativa Japonica Group]	24942863	AC098695.2	1884	0	Oryza sativa Japonica Group chromosome 3 clone OJ1126B12, complete sequence	--	--	--	--	--	--	--	--	--	--	--	--	--	--	--	--	--	--
comp65853_c0	18.6369	6.225	1.582	0.090366	873	0	326490031	BAJ94089.1	345	4.23e-34	predicted protein [Hordeum vulgare subsp. vulgare]	--	--	--	--	--	--	--	--	--	--	--	--	--	PF00008	EGF-like domain	--	--	GO:0005515	protein binding	--	--	--	--
comp65860_c0	5.48145	0	Inf	0.064616	364	0	--	--	--	--	--	--	--	--	--	--	--	--	--	--	--	--	--	--	--	--	--	--	--	--	--	--	--	--
comp65936_c1	74.5477	140.093	-0.91015	0.092904	850	69.0664	125552668	EAY98377.1	570	7.63e-70	hypothetical protein OsI_20288 [Oryza sativa Indica Group]	38146013	AC112159.2	772	0	Oryza sativa Japonica Group chromosome 5 clone OJ1058_C01, complete sequence	--	--	--	--	Q9SJJ7	167	1.53e-12	RING-H2 finger protein ATL57 OS=Arabidopsis thaliana GN=ATL57 PE=2 SV=1	PF02443//PF12678//PF14634//PF13639//PF12861//PF03554//PF00097//PF06003//PF01299	Circovirus capsid protein//RING-H2 zinc finger//zinc-RING finger domain//Ring finger domain//Anaphase-promoting complex subunit 11 RING-H2 finger//UL73 viral envelope glycoprotein//Zinc finger, C3HC4 type (RING finger)//Survival motor neuron protein (SMN)//Lysosome-associated membrane glycoprotein (Lamp)	GO:0019069//GO:0006397//GO:0016567	viral capsid assembly//mRNA processing//protein ubiquitination	GO:0003723//GO:0008270//GO:0005515//GO:0046872//GO:0004842	RNA binding//zinc ion binding//protein binding//metal ion binding//ubiquitin-protein ligase activity	GO:0016020//GO:0005680//GO:0005634//GO:0042025//GO:0005737//GO:0019031	membrane//anaphase-promoting complex//nucleus//host cell nucleus//cytoplasm//viral envelope	KOG0800	FOG: Predicted E3 ubiquitin ligase
comp65946_c0	71.2588	32.5237	1.1316	0.075159	1390	0.467442	229366696	ACQ58328.1	1688	0	Alpha-enolase [Anoplopoma fimbria]	440211652	JQ789823.1	104	4.23e-45	Vanessa carye voucher Vane putative enolase protein mRNA, partial cds	K01689	ENO, eno	enolase	http://www.genome.jp/dbget-bin/www_bget?ko:K01689	P06733	1667	0	Alpha-enolase OS=Homo sapiens GN=ENO1 PE=1 SV=2	PF03952//PF00113	Enolase, N-terminal domain//Enolase, C-terminal TIM barrel domain	GO:0006571//GO:0009094//GO:0006094//GO:0006096//GO:0000162	tyrosine biosynthetic process//L-phenylalanine biosynthetic process//gluconeogenesis//glycolysis//tryptophan biosynthetic process	GO:0004634//GO:0000287	phosphopyruvate hydratase activity//magnesium ion binding	GO:0000015	phosphopyruvate hydratase complex	KOG2670	Enolase
comp65962_c0	4.38516	19.0178	-2.1166	0.042654	761	16.6168	--	--	--	--	--	49388963	AP005772.3	748	0	Oryza sativa Japonica Group genomic DNA, chromosome 2, BAC clone:OSJNBa0073A21	--	--	--	--	--	--	--	--	--	--	--	--	--	--	--	--	--	--
[truncated: 958 more rows]
