# Supplementary material for: De novo Transcriptome Assembly of Common Wild Rice (Oryza rufipogon Griff.) and Discovery of Drought-Response Genes in Root Tissue Based on Transcriptomic Data
Source: PLoS One. 2015 Jul 2;10(7):e0131455. doi: 10.1371/journal.pone.0131455 (PMC4489613; doi:10.1371/journal.pone.0131455)
Supplement: S7 Table — (XLSX) [file pone.0131455.s009.xlsx]

## Sheet: Sheet1
Supplementary Table 7 EST-SSR primers and the contained unigene information
Gene_id	SSR	FORWARD PRIMER1 (5'-3')	REVERSE PRIMER1 (5'-3')	PRODUCT1 size (bp)			CR vs CL DEGs					DR vs CR DEGs
							CR_readcount	CL_readcount	log2FoldChange			DR_readcount	CR_readcount	log2FoldChange
comp1000328_c0	(A)10	AGTGGCCAACTGCTCAACAA	TCCAAACAGTGTGTTCCTGCT	247
comp1000405_c0	(T)12	TGCATGTACAGTCAGGGTGT	TTTAGGAACCGCAGCTAGCT	235
comp100080_c0	(GCC)5	ACCACACTACAACGGCAACA	CCTCGCGATTCTTGCAATGG	191
comp10010_c0	(TAA)5	CCAGTGGTTGAAGCAAACGG	TTCGCTTGAGAAGGAGCAGG	239
comp100108_c0	(T)10	CCCCTCCTCATCCTCTCCTC	ACCCCACGAATCAATCCCAC	186
comp1001215_c0	(CCA)5	CCTCTCGCAATTCTCCTCCC	CGATGCAATTCTCGCAGGTG	157								6.57774	0.489676	3.7477
comp1001477_c0	(A)12	GACCACAGGTCCAGAAACC	GTGGATCGACGTTTGATGCG	248
comp1002224_c0	(T)10	TGGTCGTGCTATGCAGAAGG	CAGCGCCAGTGAGAGAGATT	256
comp100250_c0	(A)10	GTGTGATGAGCATTTCGACCA	AGTTCCTCACCAACGCATGT	184			8.6432	79.3501	-3.1986
comp1002505_c0	(AG)6	GAGAACGAGAGAGAGAGCGC	GCTCTCTTTCGCGATCTCTCT	114
comp1002624_c0	(CG)8	AATACCGCCGTGGAGGATTC	AAGCCATCCTCTCCCTCCAT	126
comp1004377_c0	(T)10	GCAAACTGGAATGGGTCATGG	CCTCATGCTCCTAGCCAGTG	255
comp100531_c0	(GCA)5	TGGCCGTCTATCCATTTCGG	TTCACCCCATCCTCCTCCAT	210
comp1005408_c0	(A)11	ACATGTCCAAAATGGGCCCT	GTGCCGCCATCAGAAATCAC	256
comp1006088_c0	(GT)6	GGGTCTGGGTGATTCGTGTA	ATCCTAGCATTTCCCAGCCG	162
comp1007715_c0	(A)10	TGGCACAGAACACAAGAACA	ACACTCAAATTTGCGGTAGGT	157
comp1008673_c0	(GAA)6	CGACGAAGAGGAGGATGACG	CCGTTAACTGATTGAATACGATCTGA	104
comp100947_c0	(GA)6	GTTTGAATTCAGCAGGCCCG	CCCACCGGATCATCTTCTCG	216
comp1009553_c0	(A)12	CGTCTTCATTGACCCACCCA	CAAGCTCCATGAGGTGACGT	192
comp100957_c0	(T)10	CAGCACAGATCGAGGATGCA	TCCATCCACAAATCAACCCCA	230			22.8461	195.582	-3.0978
comp1011310_c0	(T)11	GCTGGTTTTGAGGGGCCTAT	TCAGGTTTCCCATGACATGCA	259
comp10115_c0	(A)10	GCACAAAGCGACGTATGTAACA	ATGGGAGCTAAGTTGCCCAG	152
comp101193_c0	(A)10	CGCCAAATCCGTGGGTTTTT	ACGCATCCGTCAGTTTCCTT	186
comp1012805_c0	(A)11	TTTGGGTATGGACCTTGGCC	ATCAGGAGGTAGCGGTGGAT	148
comp101328_c0	(T)12	GGAGAGGAGAGGAGAGGAGC	GCATGATCCAATACACATGCCA	160
comp1014357_c0	(AC)6	ACACAACACCTGACATCTGCA	ACGGCGGACAATTCTACGTT	170
comp10148_c0	(T)10	CCGGATGTGAGTGGTGACC	TTGTAGAACAGGGCAGCAGC	112
comp101596_c0	(TCC)5	CTCGTTTCCTTGTCGCCTCT	CGCTACTGCTACTGGCCTAC	118
comp101631_c0	(T)10	TGGAAACGGAAACCCATGGT	ATAAGCTGGGTGACACCACG	129
comp1016835_c0	(A)10	AATCCAGAACCCACAAGCAG	TGCGTTTGAACCACTCATGT	164
comp101745_c0	(CTC)5catccatccaaatagta(C)11	GCCGCGTTTCAAAATTCCCA	TCCACTCTTCTCGCGGACTA	266
comp1017886_c0	(A)10	ATGTCCCACCATGTTACCGC	AGCTTCAAAAGGCTGCTCCA	102
comp101894_c0	(CG)7	CTTCCACTCTCCACACCTCG	GGGCTCGCTCTTGGATTCAA	165
comp1019051_c0	(T)11	ACCCCTAGATGGAACTGCAT	CAATGTTCAGTAGCGCCTGC	245
comp1019106_c0	(A)10	GCTGCAGTGGGTGAAAAGTG	AACAGCATTCTGAACGCACT	206
comp1019922_c0	(A)11	TTTAGTTTGTGCACGGCTGC	CGGGGAACATTTGTTGGCTC	204
comp10200_c0	(ATC)6	CGAGCCGGCCATTAATTTGG	TCATCCTCTTCTCGGAGCCA	189
comp102014_c0	(AG)6	CACAGTAGCCGGGTTAGCAA	GGAGCAGCGTAAGATCTCCC	154
comp1020324_c0	(A)11	AGGCGAAAACGCAGAAATGG	CCCAAGCGTGATCAGATGGT	136
comp1020387_c0	(T)10	TTGGGGATTGATCTGGGTGC	CGGCCGTATGTTCATCAGGA	193
comp102160_c0	(GC)7	AGGAGCAACCAACCAAACCA	ACTCACAGCCTCTCCTCCTC	214
comp1021617_c0	(T)10	AAGGGTGAGATCCTACGGCT	CGATCACCAGTTCACCACCA	136
comp102188_c0	(GTG)5	TCCTTCATCGCCATCGTTGT	CATCGCCGTCGTAGTCTAGG	211
comp1023055_c0	(ACC)5	CCGAAACTACTGCCACCACT	GGTGGATCCTATGGAGGTGG	212
comp1023777_c0	(T)10	ACCACCCAACGATCTGCAAT	CCACAACAGGCTGCTACACA	248
comp1024266_c0	(A)10	ATACCTACGCCTCCATGTGC	TCCATACATGCTGCATGGAGT	249
comp1024640_c0	(A)11	GCACAAGAACAGGTACATTCCC	GCACTGTGGTCCAAGATTGC	280
comp1026126_c0	(A)10	GAACAAAGTTCCGCATTAGGTT	ATTTGGCACATGGGTGGGAT	184
comp102752_c0	(A)12	CCAGCGAGCACACCTAGTAC	CGACGACATGAACCCACTGA	264
comp102784_c0	(CGG)5	GTACTCTCCGGTGAGATGCG	GGGGTGCTGGTGTTCTCC	240			8.68899	343.44	-5.3047
comp1027980_c0	(CAT)6	CACAACCGATGATGCAACCA	CCAGCGAATCACCGGATACA	276
comp10280_c0	(T)10	CTCTCCTTCCCCGTAGCTCT	CGCTAGATACAGTTCAGAAATTGCA	270
comp1028970_c0	(T)10	GCTGACACCAAAACTTCGGC	CCACTTTGGTCCCTCTGGG	239
comp10292_c0	(T)11	TGGTTCTCAAATCGTTCACCG	AATTGTGAAACTTGCTCCAGTATT	135
comp1029881_c0	(T)10	GGCCCTGATAAGCTGTCCTG	CCTGGTTCCACCGATTACCA	204
comp103010_c0	(TC)6	GGAGACGACGAGACGGGA	TATCGCGAGCAAAGCAAAGC	120
comp103053_c0	(GCC)5	GTCGTCCGACGCCATCTC	TCTCTTGTGCCTCCTCCCTT	242
comp103079_c0	(GTC)5	GATCGATCGCCATGGCTCC	CTCTCCTCCTGCAGCATGTG	157			110.187	0.934884	6.8809
comp1031109_c0	(TC)6	TGAGCCTGTAAGTGCCCAAA	GCCGTGCAGGTTGGATTTTT	262
comp10312_c0	(CTT)5	GGCAGGCATGGTAAAGCTCT	CAAAGAACGCAGACAAGGGC	132
comp103158_c0	(GA)7	TTTGCTCTCAGCTCTCGCTC	GGCGACCTCCCCATCGTT	198
comp1032947_c0	(A)11	AGTTCTTGACCAAATGCAACTGT	CTCGTGTAGCCATGTGGGTT	176
comp1034751_c0	(A)10	TGCAACCCTTCGAGTTGTGT	TGCATGTGTCAAATATTCGATATGA	115
comp103575_c0	(AG)7	AGTCAGAAAACGAACCAGGCA	CAACAACCAGCCGCCTCC	170
comp1035881_c0	(CCT)5	CCAATGAGCCGAAGAAAGCG	ATCGTCTTTGCTCCCGTTGT	268
comp1035958_c0	(A)10	CCGCCAGCAGATGTCTAACA	TGCTCTGTAGTTGTAGAAGGCA	253
comp103667_c0	(T)10	TCGCCGGGTCAATTACTTAGA	TCCCCTAAACGCTGTGGTTT	175
comp103713_c0	(CTG)6	TTCTGCCACGCCGTAGTTAC	CTTCTCCTGGTCACCTGCAG	122
comp104072_c0	(CTC)6	ATCGGAGGCGAAATTGGAGG	GAGGAGAGGAGAAAGCCACG	129
comp104157_c0	(AC)6	GTCAAAACCTCGAAGGGGGA	TTTTTGGCTGCGTCCTTGTG	247
comp1043328_c0	(TGA)5	GACGATGATGACGATGATGATGA	ACGGACTCGCAAGTTCATCA	154
comp104395_c0	(TTG)6	GGATAAAATTCGTGCGGGGC	CGCACCGACACGCAAAAA	149
comp1044514_c0	(T)10	CAGGGCAGTGGAGCTACATT	CGGGAGCACCAGGAGTTTTT	206
comp104560_c0	(T)10	TGGCGCCATAAATATAGCTACAC	GGGTACATATGGTAGGCGGC	126
comp1046841_c0	(CAA)6	TCGAACTGCAATCGTTGGGA	GCATTGCGTTGCGTGAAATC	174
comp104716_c0	(CAA)6	TCCCGGCTATCAGAGACCAT	GGCAACAAGTACGTGTGTTCA	185
comp104717_c0	(T)10	GGGGCCGTTCCGAATTTTTC	ACGACAGTCAGGCACCAAAA	190
comp10492_c0	(A)10	CTCCCCCTTCCATCTCCACT	TGTAGCTAGCTGGTCCCAAA	222
comp1049514_c0	(T)10	TGCAACGGTAGCAGAAAAAGG	ACCGCCTTAACCTTGATACGT	271
comp1050175_c0	(TGT)6	ATGGGCCGGGACATGTTTAA	TCCCTCCCACGTCATCTTCA	263
comp105060_c0	(A)11	CCCCTTTTAAAACGCGCCAT	GAGGCAAACCCTAGCTCCG	133
comp10507_c0	(T)10	GGGGATGGGTTTGTAAGCGA	GTGAAGCAGGAGAATGGCCT	246
comp10513_c0	(A)10	CAAGCACTGGATTGAAGGGC	CATATTCGGCTGCAGTTGGC	149
comp105144_c0	(T)10	TCTCATGCAACGACTGGCTT	TCTCGAAATCTCCTTCAAGAAACCT	183
comp10545_c0	(T)10	ATTTGCTTGGCCACTCTGGT	ACCAAAAATCCCAGACTGCCT	238
comp1054940_c0	(GAC)5	CTACAGGAGCTGACGACGC	GTCTGATCCGATCACCACATGA	171
comp1056238_c0	(TGT)6	TGTGCTTCTTCCTTCGTCTGT	TGCAGTGAAAGGCAACAGTT	165
comp1056562_c0	(AGG)6	GGACTTGGTGGGCATGATGA	GCGGTTGACGGCAATTTGAT	220
comp1058373_c0	(AAC)5	CAAACAAGCGAGGAACAACCA	ACAACATTGCTGACACGCAC	101
comp1060149_c0	(T)10	ATGCTTTGCCTGCAATGGAG	CACACAGGTACCGATGAGCA	124
comp106197_c0	(A)10	GGAAACATGCTCAAAAGGATACCT	AGGCATGAGATAAGCGAGTTCA	218
comp10622_c0	(TC)7	TTCATTTGGCTGCGACAAGG	TGTGCCATGATGCCCTGATT	278
comp106240_c0	(CGG)6	TCTTTTTCGCTTCCCCCTCC	AAAGAAACCTTCCGCCTCCC	124
comp1063378_c0	(T)10	AATACCATCTTCCGGTCGGC	ATGAACGCCGACAACTCCAT	115
comp1064486_c0	(CA)6	GAATTTGAGGCCGTCTTGCG	TTGGTTCCTGCATGCGTTTG	202
comp10660_c0	(TGA)6	GACTTCTCCCTTCACCACCG	AAACCCTCGCTCTGCTCTTC	189
comp1066431_c0	(A)11	AGGTCGTACAGCCTTTCGTT	TCTGTGAAACAACCCGCAGT	199
comp1066685_c0	(A)10	GGTGTGACTACTGGCTTGTGA	CGGACGTAGGTCACAGAACT	280
comp10675_c0	(T)10gtttccgtcagattggttgtctgctgcgtccctgcctcgtttcgataacatgtgtc(T)10	TTGTGCTGGTAGGTTTGGGC	CTTTCACTGCATTGACCGCC	264
comp1067573_c0	(T)10	AGAACAAATAGTGCTCGGGC	TCCTACAAATCAAAGGGGCCT	112
comp1067645_c0	(T)11	TGCACAACCATGTCTCGTGG	GGTTTGCGGGACTGCTACTA	249
comp10680_c0	(A)11	CCGCATGCGAAAATCCGATT	CCTTCCACTTGGCGGATCC	155
comp1070186_c0	(A)10	TGCATACACCACTCTGCCTT	CTGCCCACCACATTCTTTGC	150
comp107231_c0	(GCC)5	GGTAGGAGATGAGCAGCAGC	GTGGAGAGCCTGTTCGACC	253			17.4696	229.3	-3.7143
comp1074043_c0	(T)10	CTCCCCTCCCCTCCCCTC	CAGTAGCTCAACGACTGCGA	157
comp107449_c0	(TC)9	ACACGTATCAAGGCATGGGT	ACTATCTTGCCCCTCCCCAT	182
comp1074538_c0	(A)10	TCAGTTCAGATGCTGTGAGCT	TCCAATCTCGAGCTCCAAGC	221
comp1076_c0	(T)10	TCAGTTGTGACATGCAGACTGT	TTCAGAGAAGGTAAAAGCAACAAA	238
comp1076385_c0	(A)10	AACCTTGGACAGTTGGGCAA	TCTGCTTTTCTTGGCACATGA	188
comp1077275_c0	(A)10	CTGATGGTACGCCGCCTATT	TGAACCAGTGAACCGACGAG	149
comp10777_c0	(A)11	GTGATTGATGAGCGCATATGCA	GGTGAACGACGTATGCATGC	131
comp1079159_c0	(ATC)5	ACCGCTGATGATGCACTGAA	AGCGGAAGATTGTCACGCTT	232
comp10811_c0	(T)10	TGTGTTTGTCATGGATGCCT	TCGCGATAACCAACTTCCCA	246
comp1083052_c0	(GCC)5	TACATCCAGCACGCGATCTC	AACACAAGTCCCATCGCCAT	266
comp108355_c0	(AC)6	ACTTTGTCAATGCGTTCCCAC	ATCCGGTTCTGCTTGACCTG	275
comp1084711_c0	(T)10	AGGGAGGTTATTTGGCCAGC	TGTCAGCCTCTAGCCAAAGC	165
comp10859_c0	(A)10	TGCTGCAGATCACACTGTCA	GTTGGCTTCGATGTTGCGTT	229
comp1086242_c0	(A)12	CTACGCCTTCTACGGACTGC	AGGCAATTTATCGTGGCGGA	266
comp108707_c0	(ATC)6	GAAACTTTCGCTGAAGCTCGT	TGATTCTTGCCTTGTCCTTCA	102
comp1088970_c0	(GCA)5	CACGCATGGGCAGAAACAAA	CTCGGCCTCACATACGTACC	228
comp10899_c0	(CTGT)5	CACGCCTGCCCACTATAGAG	TTGTTTGCGTTCAGAGCGTG	178
comp109063_c0	(GAGG)5	TTGCGAGCGTACTGGAGAAG	CCAGGGTGCTAAGGGAGTTG	262			55.7657	291.947	-2.3883
comp10931_c0	(GTG)5	TATCTGGCACTGGCTGATCG	TTGAAACCCTTGACGGCCTT	105
comp109478_c0	(AG)8	GCATTTCAGTGGCAGCTCAA	GTTTTGTGGTCGACATGCGT	119
comp1097934_c0	(A)10	TGCCAATTTCTCCTCTCCCG	CCCATCAACCTCACCACCAA	263
comp1099356_c0	(GTC)5	GCCCACGTTGAAGATTTCGG	CTACTCGCCATCGTCTCCAC	209
comp110205_c0	(GAC)6	CTTGAACGGCGTCTCCTCAA	CGACTTCACTCCCAACCACA	184			182.311	1.51062	6.9151
comp1102297_c0	(A)13	GGGGATGAAGCGATCGCAAG	AAACCAGCCATGCAACCAAG	104
comp110595_c0	(A)15	TACAGGGTCTGCTCTCTTGC	ATGTGTGCAACCTCAACTGC	220
comp1111694_c0	(A)11	CATGCAAACCAAACGGAGCA	ACTAAACGCAGCCTGTCTTT	170
comp1112080_c0	(CA)6	TGATGCTGATCCATCTCGCC	CGATGAGAGGGAATGCCTGT	242
comp1112308_c0	(A)10	CACTCAATCACCGGTCCACA	GCACCCACATTCTCCTGGAA	148
comp1113227_c0	(T)10	TACGCTGTTACCGCCAAGAC	AAAAGTGTGTTCCTCATAGCATTT	238
comp1113381_c0	(A)14	AAGAGCCCAAGAGCAGATCG	TCATATGGTAGAGCGCTCGC	261
comp1113963_c0	(T)10	ACACCTAGGCATGAGAGTTGC	CAAGAAATGAGAAAGGCTGGGT	230
comp1114_c1	(GGAA)5	TTGGCATATGGATGGGCAGG	TGCTGCTGCTCAGAGACAAA	180
comp1114187_c0	(T)10	ACCGAAGTGCAGGTGTCAAA	CCGGTTTGGTGGTGATGATG	207
comp1114323_c0	(T)10	TGCACATGCCTTGTCAGAGT	TCGGTGCTTACCAGTAAAAGC	148
comp1114454_c0	(AGC)5	AGTGGAGGAGTAGCAGGAGG	ATCCTGCCTATCGCCTGAAC	120
comp1114710_c0	(A)11	TACAACTGCAGTGTGCCAGT	TTAGAGCAGCGCTGTGTCAA	197
comp1114786_c0	(T)11	ACTTGGTGTCTTGAGGCTGG	AGAGGCTGTCAAAAGGAGGA	238
comp1114811_c0	(TC)6	GGGAAACAATGGCAGACTGC	CTTGCGGCAATTCAGCAGTT	242
comp1114934_c0	(T)10	CTCATGGCATGGACCACAGT	GCTGTCGCCATCCTTAGGAA	277
comp1114946_c0	(A)11	TGTTTCTGGGTTCTGTGCAGT	GTTGACTTGTGTGCTCCCCA	110
comp1114979_c0	(G)10	GCGCTGGCATGGCATAAATC	GGTACCATGGGCCTGTTTGA	267
comp111545_c0	(AG)8	AAAATTTCGAATCGGGCCGC	CACCCTCATCAGTTCATCTACCT	188
comp1115685_c0	(C)10tcaccggcaagcatataactcaccgaaaaaataatttctttc(T)10	AGCCGAACTTCCAATCAGGG	CGGTACTTTTTGACAGAAATTACTTGA	193
comp1115713_c0	(T)11	CATCACCATCGACCACAGGT	TACTTCACAGGCACGAGCTG	161
comp1115876_c0	(AG)6	GGGCGAGGATGACGGTATTC	GGTTCACCTTGTGCCTCTCT	185
comp1115900_c0	(T)10	GCGTCAGCGAAATTGAGTGG	CCACACTGTTACCCCAGCAT	110
comp11161_c0	(T)11	TGGGGATTTTGTCTAAAAATTCTACA	TCCCTCACTGCCTTTATGCG	148
comp1116176_c0	(AAAT)5	GTATGGGCCAAGACCAGCAT	CCACATGATCTTGCACTGTGT	129
comp1117582_c0	(T)10	CGTGTGCGGTCTAGAGTGAG	TTTTGGAACTTGGCGATGGC	191
comp1118450_c0	(A)13	AGCCTCTTTATGCCTTCCCG	AAGGTCTCAAGCGCACAATG	101
comp1118465_c0	(A)10	GAGCGTGGTGGGAGAAAGAA	GCCTTCTGTTCGACCTCCAA	218
comp1118919_c0	(T)10	CGAGTGTGCGCAATGTACAG	GTCAAGGAGACAAAGGGCGA	255
comp1118927_c0	(T)10	TCGTCTCAGTGCTCAGTTGT	ACAGATAGCAGATGTTCACTCACT	116
comp1119143_c0	(T)10	ATTGGTCGTTTGGTTGGGGT	ACACGATCTGGCTCTGCATG	127
comp1119626_c0	(AGA)6	AGAGAGGTAGAGGTGTAGAGCT	CTGCATGTTGCTCGCCATC	139
comp1119829_c0	(A)10	ACACAAGTTTAAGGACCGCCA	ACAGCTAGTGGTTGTCGGTG	110
comp1120069_c0	(A)10	GAAGATGAGGTGCAGTTTGCT	AGCTAGCATATGGCCCCAAC	145
comp1120277_c0	(T)11	GCTATAGCTGATAAGCCGTGGA	ACGGTGTCCAAAAACCACATG	276
comp1120542_c0	(AGA)5	CTGCTAGCCGTCCATTCCAT	GCATATCCTTGCCAAGCTGG	100
comp1120826_c0	(T)12	ATGCGCCATTGCTGTAATGC	GTGTTTGCGTTGTACTGCGT	169
comp1120863_c0	(A)11	GCACTCCAATCCTCTGATAGCA	AGGTCATCCTTCCCTAGCCT	131
comp1120966_c0	(GCT)5	TACGAGCGGGTAGGTGGTAA	ACAGCGCATAACCAACATGC	150
comp112114_c0	(CGC)5	GAGCTGCATCACCTTCACCT	CTGCAAGAACTCCGGTAGCA	190			112.565	0.934884	6.9118
comp1121391_c0	(A)11	TGCTTCTAAACAGAGCTCAATCA	CCATGTACTTCGTGGTCCCC	262
comp1121511_c0	(A)12	TGAGTCCGTGTTCCTTTAGTCT	GCACTCACCTGCCGATAAGA	162
comp1122338_c0	(T)12	GGCTTTCAAATCAAGCTAGCTT	TTGGGGGTTCAACTGCAGTT	206
comp1122597_c0	(A)11	ACGAAGAGCAAAACAAGATTCCG	CGGTCAATCGATCACCAGCT	170
comp1122599_c0	(A)10	AAGGGCATGGGTTTCCTTGT	GACGACAGACCCGATTTGGT	234
comp1122868_c0	(T)10	GCAGCAGCACAAAGAGAGGA	TGGCCTTTCTCAGGTGTGTT	262
comp112342_c0	(CGG)5	GGCATGTTGCTGCAGCTATC	GATTGTTGGGGTTGTGCGAC	129
comp1123766_c0	(GCG)5	TGACGAAACGGCAGAGGTC	CAGTGCGTCACGAAGCAAC	195
comp1123971_c0	(T)10	GCATGCAGAAAAACAAAGAGCAC	CTTCTTAGGGGCACTGGTGT	202
comp1124346_c0	(A)10	GTTGGAGCACAAAATCTGGCA	GATGAGGCTCTCCAGAGGGA	160
comp1125093_c0	(TGC)5	TGAACCAAACAAGCCCAAGA	ACGCTTGGAGATAGAAAATTGGC	178
comp1125799_c0	(ACA)5	CCGTTTTACCCCCGTGTACA	ACGCTCCTCCAATGCATGTT	145
comp1125801_c0	(T)13	AAAGCGCGGTGAGTGAGTAA	CCATGCCCGACCTATCCAAT	244
comp1126244_c0	(T)10	GGTGCCATATTGCCATGTTCC	ATCTGGGTGCCCAATCACAG	268
comp112636_c0	(GA)7	TCGCTGCATCTCCATTCCTC	TCCTTCTTTCTCCCCTCGGG	141
comp1126413_c0	(A)10	AACCAGGCCCTTTTCCACTC	GAGCCAGGAGATTGCTGTCA	180
comp1126862_c0	(A)13	TCGGATGTATCGCCGTATCG	TGAGCTGACATGATGGGTTCA	241
comp11274_c0	(A)10	TCTGTGGTGGAGTTATGGGC	CCCCGGCCCTCTAAAACTTT	280
comp1127900_c0	(T)10	GCTGGTGCTTGGTAGAGGTT	GCGAGAATCAGATTGCACCC	101
comp1128204_c0	(CCG)5	AGCAAGAAAGGGGATTCGCA	CCGCCATCGATGACATGGA	150
comp1128637_c0	(A)13	CATACGGCGAAACGACACAC	AGGTTGCTCTCAAGATCGGC	245
comp1128918_c0	(A)10	GGTGCTACCAACGTGGGTTT	GCGTGGCCTTTTGCTATAGC	262
comp1129036_c0	(T)11	GGAATGATCGACCGGGTGAG	CAATCCGCGCATCAACGAAA	280
comp1129202_c0	(T)10	AACCTCATCTGCCAGGATGC	AGTGCAAACTGAAAGGAACACA	149
comp1129651_c0	(GT)6	TGTTTACATGCTGGTGGCCA	TCTCTGACATCTGCTGCTCA	264
comp1130336_c0	(AC)9	GGCACGAACCCACTCTGTTA	GGCAAATCTTAGTGAGAGGTGC	119
comp1130810_c0	(T)10	ACGTCATCAAGGTGGACGTC	GGCAAAACGGCTTAGAATCAGA	254
comp1130836_c0	(A)10	TACAATTTGCGGTGCGGAAC	AATGATGGTAGCTGGTTACACT	126
comp1130839_c0	(GTA)5	GACAGGTTCGTCCGTGTTCT	ACCCAACCGCACGACTAAAT	160
comp1132004_c0	(A)10	GCAGGTCAGATGATGGGGTT	ACCCTCCTCAAAACATGGGA	275
comp1132533_c0	(GA)9	AATGCACACCTCCAAAGCTT	GTGCACTTGACACACTGCAG	101
comp1132585_c0	(T)10	CCATGCCAGAGTTCGCTAGT	ACTTGTGCACTGGGATGAACT	174
comp11333_c0	(TCT)5	AGCCCTTTTCTTGATCAGCCA	CGGACACGTGAAGGTGAAGA	170
comp113387_c0	(A)10	ACACTACAAGTAAAACATGCATGA	TGTGTGACTGTGTGTTGCCT	112			70.8699	0	Inf
comp1135137_c0	(T)10	ACGCACACAAGATGCACCTA	TGATTTCTAACAAGGTAAGCTCACA	174
comp113548_c0	(A)10tgaccgacgaatgaaaaagaaaagaaataaaatcaaggaagctatgacagtcttaatgctaatgaacaag(A)10	TCGACATTTCCAGATGACACT	CTTTGTGCTTCGCTTTCGGG	224			154.966	0.575737	8.0723
comp1135499_c0	(T)10	CAGGGAGAGCTGCTAGACCT	TGGAGGACCCATCGTTTTGG	245
comp11357_c0	(CAA)5	GCTGATACTACCACGGAGGC	CAAAGCCGAGGTTGTTGCAA	109
comp113610_c0	(CT)8agatctcaagatctctctctttctctctaga(TC)7	GGCGCTTTCAGTTTTTACTGC	TGCATGGATCCATAAACGTGC	241
comp1136171_c0	(GA)6	AGCAGTCAACTAACGGAATAGGG	CTCCCTATCCCCTTCTCCCC	198
comp1136574_c0	(T)10	GACTAGGGCAGGTTTCCGTC	AGCAAGTCTCTCGTGTTCCC	120
comp1137056_c0	(T)12	CAGCGTTACCATCAACAAGCA	GACACAGCCCTGGAGCTTAG	211
comp1138364_c0	(A)10	AGTAGGGATACACGTGGACCA	ACCGTTACAACACATGCATGA	116
comp1138705_c0	(A)10	TCAAGGACAAGAGGTGACTGC	TGAGAAATGAGGAGCAGAAGTG	155
comp1138785_c0	(A)10	TTCGCTCTCTCTCGCTCTCA	CACTCCTGGTCGACATTGCT	218
comp1139127_c0	(A)10	TGGATAGTCTTTCCCAAACCCC	TTGACAGGTACTTGCACCGG	258
comp1140796_c0	(T)10	ATCTTCGCAGGCCTTGAAGT	TGGTATGCTCGATCTGGACG	120
comp1141611_c0	(T)10	TGCCCTTCCAGTTTGTCCAA	ATGCGACCATGTGTCTGTGT	215
comp114265_c0	(AG)7	TCGCCTCCATCATGCTGATC	CCATCGTGTCCGTGTCCTAG	169
comp1142861_c0	(AT)6	GCGACCAGGTCAAAAACATCA	TGGAGAGCTGACGCAATTGT	109
comp1143052_c0	(T)10	GTAGGGGGTGAAAAGCAGCT	AGGGAAGGAACCACATTGCT	127
comp1143090_c0	(T)11	GGCCTCAAACTGAGTGAATGT	TGAGAATGTGGATTCGGCGT	181
comp1145213_c0	(A)10	GCTGTGTTTGGTAGTGTACGG	CATCATCGTCGGCTCCATCA	257
comp1145926_c0	(CT)6	AGAGAGCACCTTTTGACCGG	TCAATTCCCGTCCATTGCAA	144
comp11461_c0	(AC)6	GCGCAGATCATCTCACTCCA	ACTACCACTAACAGCGGTGC	137
comp1146146_c0	(TG)6	TATCAAGGAGGCGAGGGTCA	TTACTCCCGTGACTTGCACC	203
comp1146526_c0	(T)10	TCCATTTGTGAACCAACGGT	TCACACCAGCACAATCCTGA	255
comp114662_c0	(CCT)5tgccgccgagcagcggatccgtggacgccatgacgccgtcgtcgtcacggccggagcaacg(GAC)5	TTCCCCTCCAACGACTACCT	CACATCCACAACCAGTTGCG	223
comp1146811_c0	(A)10	AGTTGCTTACATGAAACTGAACCA	GCTCGTGATCCCAAATGTGC	142
comp1147106_c0	(T)10	ACCGTAATTCCCTATAGTTGGCA	AGTCCTGAACAATCTATGTATTGCA	120
comp1147162_c0	(A)10	ATGCGGCCTCCAGATTTTCA	TGTTGATGTAACATGCAGGGGT	164
comp11472_c0	(A)11	CACTATGCATTGCTCGCGAC	CTTTCACCTCCACTCGCGAT	127
comp1147243_c0	(T)10	GGGAATATGGGATTGCATATTGCC	TCCAACAGAAAGTTATGCTTGCA	105
comp1147577_c0	(A)11	TTCTGATAGGCATGCCCTGG	TGGACCATGTAACTTCAAGCGT	246
comp1148173_c0	(A)11	TGAGAGGTCCATGGTGGTCA	TGCAAACAAAGAACTCCGGA	153
comp1148177_c0	(T)10	TGTGGACTAGAAGCAGGGGA	GCATCCTCGGCGCAAATAAA	183
comp1148608_c0	(CAG)6	AGCAGCAACAGCAACAACAG	GTTGCTGGGCTTGCTGTTG	270
comp1148666_c0	(AGA)6	AAGAAAGGGTGTAGGTGGCG	TCCTTTTGCCCTTGCTTCCT	175
comp1148908_c0	(T)10	TGGGTGGGTGATTTTGCAGT	AGTGTGTGAACACTCTAATTTTCGT	200
comp1149200_c0	(T)10	CAACCGCTGGGATGCTCATA	AGCAGCCAACTAAGCAAATAGT	179
comp1150986_c0	(A)10	ACTGTCACCCGTTCCTAGGT	GCAATCAGGGCAGGAGTGAT	223
comp1151675_c0	(A)10	TCCATATCACCAGGAGGGAGA	TCCTTCAGAGAACCGTTGTTTGA	122
comp1152005_c0	(A)10	TCCACGCGATGATGTTAAGGT	GCTGGCTCACAAAACCTAACC	253
comp115340_c0	(CG)6	CGCACCAACATACACAGCAC	TGCTCGACGAGATGCTTCTC	252
comp115465_c0	(CGA)5	ACCAACGCTGAGTTATCGCA	TGGATCTACCCGTCCTCGAC	202
comp1154675_c0	(A)10	GACTCCAAGCAACACCATGC	CAGCTTCGACGATCCGTGTA	211
comp1154716_c0	(T)11	AAATATCTTAAAACCGGTGGTAGTG	ACAGAAGCTGTCAAGGTCGG	152
comp1155410_c0	(GCT)5	GACTACCGAGCCTCAGAAGC	GACTGTTCACGAGCAGGGG	273
comp1156790_c0	(T)10	GCGCTGGGCATCTAATCAGA	TGATCAGGCTCCATCTTCCTG	198
comp115687_c0	(GCG)5	CTCGTCTCGGTTCTCTGCTC	CGCAGACGTAGACGGAGTAG	258
comp115701_c0	(A)10	CGTCGTAACACTAGCGCTGA	CGAATCTTGGTCGTCTCCGA	101
comp11574_c0	(CAT)5	TGCTGAGACCAAGACTCCAAC	GAGCTCTCTTGGCAGCATCT	119
comp1157857_c0	(A)10	CCCCATCAGGTCAGCCATTT	TGGTGGTGTGATGCTCAGAC	247
comp11582_c0	(A)10	GGAGATGACAGATGGGGCAG	GGTACCTAGTCTGCCAAGCA	187
comp1159189_c0	(AT)8	TGAGCAGGTACAACGTCAGA	ACTGCCTGCATTGATGACGA	235
comp1160447_c0	(CGC)5	CGACGCCCATACCTCATCTC	AAGCGATAACAGGCAACGGA	212
comp1160533_c0	(GAT)5	GAGGGATCACGAGCCACATT	GCTGACGAAGAGCCAGAACA	206
comp1160940_c0	(T)10	CGTGTGGGGGAAAGGGTAAA	ATGATGATTCTCACGCGGCC	255
comp1163104_c0	(T)10	TTTTTGAGTTTTGGTGAGTGCT	TCCCGAGTTTAGCCAACCAA	114
comp1163271_c0	(CGG)5	TCCAGGTGCATGTGGAAGAC	GAGCGTCTGGATGAACCACA	183
comp11655_c0	(A)13	ATGAGGGACAAGAGCACTGC	CATCGTCTTGCAAACAGAACA	137
comp116584_c0	(AG)8	AAAGTGAGAACCGAGCTGGG	TATTCCTCCCAAACGCCTCG	240
comp11660_c0	(A)10	ACTTTTCTTGTTTGAATGCCTGGA	CCCTATTGCGTCGCACATGA	273
comp11666_c0	(T)11	TAGTTTGGTCCGTCGCCTTC	TCGGAGGAGGCAATGTGATG	122
comp1166779_c0	(TC)8	CCTCGAGAAGCGGTGATCTC	GCGTGTGTAGTGTGTCAAGC	111
comp1170822_c0	(A)12	GCACGTTCCTGGAATGGAGA	CGCGGGGCATTCTCTAGTAG	104
comp11713_c0	(A)12	ACGAACAGCACCCCTACAAG	TCTCTGCTGGTTGGGTTTGC	126
comp11716_c0	(CA)7	TGCGCCAAAAATTCGACAGG	TTTGGTTGGTTCGTTTGCGG	278
comp1172183_c0	(T)10	CTATTTGCTAGACGGCCGGT	GTGTGCCGACCAGTTCAAAC	177
comp117252_c0	(A)10	TCACCGGATTATTGTCACGGA	GCTTCAGCTTTTCGACCTTGA	222
comp11732_c0	(A)10	TCCCTCTTCTTGATTCCACTGT	CATCCGTCCAGGTAAGCCAA	226
comp1174_c0	(CTA)5	GAGTTGGACCCACCTGTCAG	GGGACATAGACAGTATTTTGACACA	207
comp1177_c0	(T)10	TCTGCATATGTAGCTGTTGAGC	ACAGAACAGTCATGCCACACA	106
comp117973_c0	(T)10	CGGCTCGTCTTGCTTGTAGA	GTTTTGCAGGTTTAGCCCGG	207			27.3081	132.164	-2.2749
comp117993_c0	(GA)7tggccggtgcccgg(CGA)5tgtgctgcggccgggaggagggagcagcggcgagtgctggcccgggcgacaagcgcggcggcgacggcgaggccgatgcgtgctcgg(CGA)5	TATTCCCTCCAGATGCCGGA	CTCCCTCCTCCCCCTGATG	275
comp1180482_c0	(A)10tggagcatgccctatgctacttcaagtgccgatcagatagcaaacatcttac(A)10	CTCCCAGCCAATTGCCTACA	TCACGCCGTCAGTTTAACCA	240
comp11809_c0	(A)10	CAGGCCTCCGGAATGTTAGG	GACACCAAGGAGATTAGCGGT	189
comp118159_c0	(GCG)5	GCAGGAATAGTACCGACGGG	GCTCCACCTCTGCTTCCATT	190
comp1182819_c0	(GCG)5	ACGACAGAGGCAAAAGCTCA	TCGTCGCTTCCTAGTTAATCCG	148
comp1185532_c0	(TTG)5	GGAATGGCTTGCTTTGGTGG	TCCCGCCAACTTATCGATCG	165
comp11856_c0	(A)10	GCCAAGTGAGTTACGTTCTGC	CCCCTCAAATGCATGATAGGC	207
comp1186783_c0	(GA)7	CGGAAGAAATAGGGAGGGCG	CTGCATCTGATGGGCTTTGC	127
comp1187085_c0	(A)10	TGGTCCAGAACTACACATCCA	TCAGGTGTGAATCTCCTCCCA	252
comp1189_c0	(A)10	GCCAAACTACCCAGCAGCAA	GCACGGGGGAACAATTGTTT	279
comp11896_c0	(A)10	CCTCTTTTACACCGTGAATTGCA	GGGGGCGTTCTTAGTATTCCC	235
comp119075_c0	(CGC)5	CTAGAGCGTTCCGGATCCAC	CTCCAGCGTCGACCACAG	103
comp1191957_c0	(CT)6	GAGTGCTGGTCTTGCTCACA	GCAAAGTGAATGGCAGGTGG	179
comp11933_c0	(A)10	GTCAGTTCCTCCCACTGC	AAGAGCGTGAAGAGAAGCCC	200
comp1193591_c0	(A)11	TGTTTGCCGTGTTATAATTGCA	ACAAAGCTATGCATGCTCAACA	275
comp119544_c0	(A)11	ATTTGGTCGCGTTTCTTCCC	CCGGCACTGCAGGTATTGAA	167
comp119804_c0	(CTT)5	ACACAGCACACCTACTGGAG	ATCTTTACGCCTCTGCTGCT	191
comp1198070_c0	(T)10	CTTCGAACCGTTGTGCTGTG	GGGCGCACATGCTCTATAGT	125
comp119809_c0	(A)11	AATCCTCGCAGCTGCACAG	TGCGTTGTTTTCTCTGGGGA	109
comp119841_c0	(A)10	CCGCTGCAGAGACAAGGTAA	TGGGTATGTCATGTGTGGCC	136
comp1202_c0	(A)13	ACTGTGCAAACTACAAATGAAGTGA	GCGAAGGACTGACGGTAACT	280
comp1202136_c0	(T)10	CCCATCCCAAGCAATCACCT	CGCGGGGTAAGTGAGAGATC	126
comp120566_c0	(AT)9	TGCTGCAACTCCTACCATCA	TTCGCTTCGGGGAAGACCT	246
comp1206291_c0	(TCT)5	TGAGAGAGTCAAGGTCGAGT	CACCATCACTATCGCCCACA	201
comp120700_c0	(GCA)5	TGAGATGGAATCGGAGCGTG	GCCCAGATGCTCAGGAGATC	271
comp120809_c0	(CGC)5	TGAGCCTAATTAAGCGCCGT	CCGGGAGCTGAAGAAGATCG	178
comp1208276_c0	(T)10	TTGGGATCGTGGGATTCGTG	CCTCTGACCACACAAAAGGGT	278
comp1209151_c0	(T)11	ACCACTTCATTCTTATTTGTGTTCT	TGTAGTGCCTGGACAAACCT	151
comp12093_c0	(ACA)5	ATGTATCAACCGCCCCGATC	CGTTGTGTCGCGTCATCTTC	256
comp12139_c0	(A)12	AGTTCCCCCATCTTTGTGCA	AGCATAGCCAAGTAGTTTGCA	209
comp121628_c0	(TA)7	AGGGCGCCCTAATTCACAAA	GCGCTACCGTTTTTGAGAGC	258			0.836245	103.377	-6.9498
comp12167_c0	(TCA)5	CTCTCAACTGTTCCTTCCCCA	CCGCCGGACTTCGAGTTATA	121
comp1217_c0	(T)11	TGCAAACTGCTAATGAGTTGCC	TTCTCCTGCTCCTTCCTCCA	250
comp121784_c0	(GCC)5	ACGACGCGTCCGACATCG	CAGGGAGGAGGAGGAGAAGG	102
comp121831_c0	(CGCA)5	TACGAGAAACCGCAACCGAA	GGCGGCCCAGTTAATCTTCT	213
comp1218851_c0	(CA)6	TCACGCATTTATCGCCTCCA	TCCTTGTCTTTCAGGCCTGC	193
comp1219172_c0	(A)10	TGTGTGAGGAGTTTGGTCCG	AGCCGTTGCATTTGTTGTCC	175
comp122079_c0	(GGA)5	TGCGTACAATCGGAGCAAGT	TGCCAGGACAGAGAGAGAGA	255
comp12212_c0	(A)10	GTAACCCTATCCGGCGCATT	CGTCATCATCACGCGCATG	102
comp122320_c0	(T)10	CACCCCTCACCTCTACGGTA	CCCAACCATCATCCAGTGCT	218
comp1223796_c0	(T)10	GCTTTCCTACACATAGCCCCA	TTATGCTCCCACACTGGCAG	205
comp1223865_c0	(A)10	CTTGGTCCTGACATCTCCCG	AATCATGGGTTCCAGCGAGG	189
comp123277_c0	(T)12	CGTGGGTGGTTTAGTGGGTT	TTGTCCGTGTATTCGACCGT	101
comp12345_c0	(T)10	CCTTGTGCTCGAGGGGAATT	CGATCCACAAAAGATGAACACCA	201
comp1236977_c0	(AC)9	TCCCTGGATTGCTCACCAAT	CCATTGTGCTTCCCTGTGCA	162
comp125021_c0	(TCG)5	CTCGCCGCTCCTGGATCC	CGAACGAGGACGACGAGG	258
comp1251326_c0	(T)10	GGTGTGGATCAGCGGAGAAA	ACTCCTTCGGGATAGCAGAA	177
comp125444_c0	(A)13	AATCACGAAGCAAACACGCC	GGCGCCTAGGTAAAAGTGGA	117
comp125706_c0	(CT)6	ACCCACTCGACAACCCAAAA	TTTCCATTTCGAGCTCGCCT	140
comp12613_c0	(A)11	AACACTGACTACTTTTCACGATAAAA	TGCATGTTCCAGTCTTGGCA	263
comp126330_c0	(CT)7	TGACGGTTGAGATCTGTAATGCA	CAATAGCACTTCCAGGCCCA	199			179.371	6.15078	4.866
comp12643_c0	(GGC)5	CAGGAGTACATCGGGATGGC	GCCTCTTTCTCGGCCTTCTT	233
comp12656_c0	(T)10	GCCCTCTCCTCTGCCAGA	CTCCTTCCCAAATCTCCCCA	280
comp126615_c0	(GCG)5	TGGATCTCTGTCGGGGATGT	AAGGGAGCAGCAAGAAGACC	112
comp1269344_c0	(A)11	CAAGATTGCTTGTTCCTTCACA	GCCCCAAACGAGTTGTTGAT	128
comp12697_c0	(A)11	GGAATAGCTCCCTGGTGACG	TCAATGGATGAACCCTCCTGT	133
comp12701_c0	(T)10	GACTGGTATAAATGGCGCGG	AATGGGCAATGGCAACTTGC	265
comp1275132_c0	(T)11	GCGGTGGGGGTGTAGATTAG	GCTGTTAGCACTGCACCAC	116
comp127663_c0	(AGT)5	GAACCAAACCAAGGCAGCTG	GACGAGGTGGAAGAAGAGGC	229
comp1279856_c0	(A)10	GGCTTCTCGAAGACAGCAGT	TCAACCATACAACCCAGGCT	226
comp128193_c0	(TCC)5	GAGGAGGGCGGAGTGGAG	ACGTAAACGAAGCCCCTCTC	127
comp1283275_c0	(CTG)5	GGCTGCTGAAGATGGGCTAC	TTTGGACCCAGGGGAACGG	125
comp128339_c0	(TTC)5	CGCTTCTCCTCTCCTCTCCT	GTCTAGGGTTTGGAGCGGAG	118
comp1283643_c0	(T)10	ACCGCTGATAAACCGACGAA	GCCTCATTGCAAAACTGCCT	209
comp128525_c0	(CGG)5	GGGGCGCTGAAGAAGAAGAA	TCAAAATCTCGCCTCGCCTT	198
comp1285323_c0	(T)13	AAAGTCAACTGCGTCGTACA	CGTTTCGCGTCTGCTGAAAA	271
comp1285410_c0	(T)12	TGTGCGAAACCAGTAGCTGT	TCCCATTGCTAAAAGAATATTAGGTGA	159
comp1285913_c0	(A)10	TGGAGGCATTGCAAGGCATA	TGTTTCCACATCATCAGAAATCCC	128
comp1286168_c0	(CGT)5	GCATGTTCCATGTCGTCAGC	GACCTTGTCGCCACTGAAGA	101
comp1286471_c0	(GAC)5	TCTCTACTTCCTCTCCCGCC	CCTCTGCCGTTTCTGCATGA	141
comp1287277_c0	(CGG)5	TGCTGCTGTAGATTCCGGTG	CACTCTCCTCTCCGGCAATG	129
comp128789_c0	(TA)6	CGGGTGAAGATGGAGGATGG	ACAAAGGGACCAACAAGCCA	218
comp1288025_c0	(T)11	ATGCAGTGCTATGCCATGCA	AGATTGGGCGGTGTTTGACT	148
comp1288283_c0	(GCC)5	GAGCAAGAAGAGGATCGCCA	GGTAGTGCAGCTCGAGATCC	104
comp1288358_c0	(AGA)5	TGTAACGGAGAGAGAGGGTGT	GCGCTTCAAAAACTCCCGTT	179
comp128847_c0	(CGA)5	AAGCAGAGCGGGTTCTTCAA	TTTCTGCCAGACGAGACGAG	105
comp1288962_c0	(T)10	GCTCGTGTTTTCGTTGGGTT	CAACCGAGACCACTCTCCAC	108
comp128956_c0	(GGC)5	TCGAAACCTCTCTTCCCCCT	CTGAACCTCTCCACCACGTG	217
comp1290217_c0	(T)10	ACCATGGCGTACAGTTCTGG	CCTTTCTCGCTGGTCTTGCT	209
comp1290707_c0	(T)10	GCCAGTTCTGCTGTATGGGT	CAGGGTGCAGAGGTGAACAT	210
comp1290935_c0	(CAG)5	GGACCACACAACAGACGGG	GTTGGGCGTCTGTCTCTGTG	101
comp1291443_c0	(A)10	TCTCACACAATCAGGCAACCA	GGTTCTGCTCACTGTCACCA	100
comp1291444_c0	(T)10	AAAACCCGCCTCTGCCATTT	CTTCCAGGGGATCAACACCC	150
comp1291926_c0	(A)10	GGCATTTGTAGTCACAAGATGTATCA	GTGAGAAAATTTGTCAGGCAGCT	105
comp1292601_c0	(T)10	TTGATTGGTTGGGCTTGGTT	AAGGCATTGAGCATCTGCCT	251
comp1293472_c0	(A)11	AGCAAGCTGTTTGAGATGCA	TGGCTCATACATTCTTGACATGA	175
comp129368_c0	(A)10	CCAACGATGGTGTGGCTTTG	TCAGACACCTAAACTACCACAGT	163
comp129374_c0	(GT)6	CGTGAAGAGGCCCAAGCATA	GGTGGTCACTCTATGTCACGA	165
comp1294087_c0	(TGC)5	GCAATGTGCAGCAATTCGGA	CTTGGTCCTCCTTATCCGGC	239
comp1294723_c0	(T)11	GCGTACTGTGATCACGGGAT	CAAGCCAGACATGCGCTTTG	193
comp1295520_c0	(T)10	CGTTGGTTGCCCTCCAAAAA	ACATGATCAGCACGCAAGGA	123
comp1297123_c0	(T)10	GCCCATCCATATCAGGCCTC	CGGTTTGAGGCCTATCAGGG	101
comp1297312_c0	(A)10	GGTCACCTGCATGTACACCA	ACCGACAAATGTTTCCTTTAGCT	266
comp1299020_c0	(T)11	GCCAACGCGACTACACAAAA	GCCTGTGGTAGTAGGTGAGC	208
comp1299107_c0	(TC)8	CGTGGAACCAAGTTGTCAGG	TGCACTCCAGGGTGACTAGA	116
comp1299379_c0	(T)10	CATGGTGGAGTGCTAGCCTC	AGCTGAAACAAACAGGGCCT	177
comp130085_c0	(AC)8	CACGACGAACCAAATCACGG	CTTCCGTTTCTCCTCCTCCG	150
comp1301036_c0	(ATG)5	CTGCCGCCTGTAGTACAAGA	TGACCGTGCTTCTGTCAGAC	185
comp1301487_c0	(GCC)5	GCTAGGTGGGTGTGGAGC	GATCTCCAGGTCCTTCACGTC	115
comp1301489_c0	(CA)6	CTTTGACACGCGAGACTCCT	GCAAGACATATGCACACGACC	216
comp1302397_c0	(T)10	TGGCATTACTAAGCCTGCGC	CCAAACTGCTGCCCTTTTGT	272
comp1302555_c0	(A)12	GGAGCGGCTCGATCTGAAAT	AGGTAGGGGCATCCATTCCT	198
comp1303362_c0	(T)10	GCAGTTGCAGCTGTGACAAT	CCCATGTTAGAACCGCCACT	142
comp1304158_c0	(CTT)5	AACGTAGAGGAATGGCCAGC	GCATTCGATGGGGGAGTGAA	182
comp1304494_c0	(AG)7	CTCCCAGGTCTGATTGTCCG	TGGTGGATGATAGGGAGGGA	147
comp1304832_c0	(T)10	GAACCAGGAACCATCAGGGG	CCATGGTGATGTAATTAGGTAAAGTGA	243
comp1305743_c0	(A)12	GCGCATTGCATCGGGTATTT	TCAAGTAGAAATCAGACGATATCACT	103
comp1305945_c0	(T)11	ATTATATGCCCAGGCCTCCC	TGGCACGACTTGGGTAATCG	106
comp1305973_c0	(T)10	ATCACCGCACAGGGTTCAAA	CGACGGGGTTTAATCATTCAGT	203
comp1306057_c0	(A)10	GGAACAGTCGGTCATGCTCT	TCCGACACTAGGAAATACGGA	186
comp13089_c0	(T)10	AGCAGTCTACTCCCTCCGTT	CCGGCAGTAAAGCTCGGTTA	258
comp1309097_c0	(A)10	CCTATCCCATGCATGCGACA	AGTGCTCTTCCGGATGCAAA	248
comp1309422_c0	(A)10g(C)10	CTTTGCCGCAATTACGCTGT	CCAACTCGGGATGGAAGTGT	258
comp1309865_c0	(T)10	AGTTAACACTGCACAAAGAACTGT	AACTGGACTGACATGGCCAC	164
comp1310314_c0	(ATC)5	ACATGCAGGATTCCAACACCT	GCCACTGTTCTCGCAGGTAT	156
comp1310331_c0	(GT)7	TAACGTGACCTGTCTGTGCC	TACTTTTCGTCACCCCCACG	157
comp1310616_c0	(AAG)6	ACAGCTCAACGACACGACAT	CCCATATAGAAACAAGAGGAGACA	115
comp1310874_c0	(TCC)5	AATAACGCGCCATCGACAAC	CCTCCATCTTTTACCGGCGT	228
comp1310928_c0	(TACC)5	CTCATCACGTTCCTTCGCCT	CCGGGATGTATTGTCAGGGT	145
comp1311454_c0	(CGA)5	CCCTCGCCGCCGTAGTAC	AGAGGTTCCAGCCGATGTTC	196
comp1312088_c0	(GA)6	GTGTGCAGTGGATGGATGGA	CCACCAATGCATCATCCCCT	176
comp1312887_c0	(CT)6	GGACATGGGGGAGAAACTGT	GCATTTAACAGCCGCCAACA	142
comp13129_c0	(A)10	TCACTGCTACAGCCATGCAA	GCAATAATAGAGGGGGCCCC	238
comp1313229_c0	(T)11	GGACAACAATGCCAGTCAGG	GCACCAGACCAGAACACTGA	257
comp1313264_c0	(A)10	TCTTGCGCCACTCCATTCTT	GAAAATCGGACGGATTCGCG	178
comp1314_c0	(T)10cttgaagcagctcggtacgtgagcaaggcaagggatcgatcgtcggag(TA)8	GGAGCAAGACAAGCAGAGGT	CGCAACGCATCAAAGTAGGG	225
comp1314052_c0	(T)10	GCCGTGGCTAAATCGATGGT	CCTCAAAATCGAACTGCGCC	102
comp1316413_c0	(A)10	TGTTGTCAATTGTCATTGTTGCT	TGCCAATTGGTTCCGCAAAG	217
comp1317323_c0	(CGG)5	CCGCTTTGCAATTTCACCGT	CCGATGACCTTCTCGACGAG	209
comp1317529_c0	(A)10	TCTGCAGGCGGTATAACCAC	CATTAGATGGGAAGGGGCGG	134
comp1319113_c0	(A)11	GGTAAGCAGAATGGCCAGGT	GCTGCCAGCCAGACATACAA	207
comp1320020_c0	(TTC)5	CTTCTCATGGTCCCCGATCC	ATACACGCGCCGCCCTAAG	147
comp1321050_c0	(T)10	TGGAATCCTGCATGTGAAATACA	GTGGCTCCTTCAGTTCCTCC	242
comp1321196_c0	(A)11	TGGTTCATGGAGTTTGGCTGA	GCCACATCGCTATGCTGACT	123
comp1321778_c0	(GA)7	GAGCCTATCAGATCGCCACC	CTCGCCATGCCTTCAAGGTA	157
comp1322398_c0	(T)10	TCTCAACTCTCGGTGCACAC	TCACAGTGGTCTCAAACTGGT	221
comp1322929_c0	(A)11	CCCCAACCCTAAAACCCCAA	TCTCTTCCTCGTCTCTTACCA	102
comp1323574_c0	(A)10	TGTGTGCAATGTGCTCGTTG	CCGTTGCAAATGGGGATTTGT	228
comp1323617_c0	(A)10	CAGGACTGAAAAGAAAGCAGCA	TCTGCACAAAACATCAGAAGCA	206
comp13255_c0	(AT)8	CCTGCTTACTGTTGCCTGGA	TGGTCCTGGCTATGACATGC	242
comp1326060_c0	(G)10	GCAAGTGGTCATTATAGGTAGAAGT	TTTCCGTTGCGCGTGAAATC	114
comp132677_c0	(CGG)5	GGAGGCAGAAGGGGAAGAAC	GTCCAGTCAGAGCAGCAGTG	111
comp1326774_c0	(CGG)5	GCACTCCCTCCCTAATACGC	CACTGGGGCCACATCAGATC	140
comp1328303_c0	(A)12	TCCTCCCCACAGTGGTTCA	TGGGACCAAGTGTGTGCAAT	176
comp1328964_c0	(A)10	GCTTGGCTGTTGATACGGGA	ACCAAGGTTTTTGCTGCTTCT	119
comp1329403_c0	(A)10	AGAGTAGAGGAAGCTGCCGA	GAATGAACGCGACTGGCATC	164
comp1330223_c0	(T)11	TGTACTCTTTTGTGCACTGCA	AGTTCTTTTTCCGGTGTACAGC	251
comp1332379_c0	(A)10	TTTTGGGTCGTTGGCAGTCT	CTTGAAGATGGGTGGGCGAT	223
comp1332886_c0	(T)10	TGCCAGCATACTACTATGGAGG	CGCTCACAGATCCGTCGTAA	236
comp1336728_c0	(T)11	CTGACATTCACCACTGGCGA	TGCTTGAAACTGACTACCCAAGT	154
comp1337_c0	(CAC)6	CTCCACCACCCACTTCCTTC	CACGTAAGCTTGCGGCATAC	254
comp13377_c0	(T)10	GGCGAGAAAGACGATGGGAA	CACATGCACATATATTTGATCCTCGT	234
comp133827_c0	(GCG)5	AGGAGGGAAGGAGTAGCGG	ATCCTCCGTCTCTCGTTCCA	231
comp13383_c0	(AT)6	GCTTACAGTTGCCGACTTGC	TCGGTGTATCTCCCCAACCA	227
comp1339480_c0	(T)10	TCCAATGCTCTGCCACTGAG	TGATGTTCGTTTGCGTCACAG	192
comp1339941_c0	(A)13	CACCAAGTTAGCACATGGCA	AAGGCTGACGTTTCACCCTT	171
comp1340305_c0	(A)10	GTTTAGGTAATCTTATCAAGGAAAGGA	TCGACCACGATTGACAAGCA	190
comp1340890_c0	(A)10	TGCAAGCATTGGAAGCATGAG	AGCCACACTGATTGGTGAGG	140
comp1341506_c0	(A)10	GCGTCACCTTGTGGAATTCC	ACATGTCGCAGTGTGTGAGT	145
comp1342364_c0	(GTT)6	TGCACTTGAGGACCTTCTCG	TGCCAAAGTTCCTTGAATACCG	231
comp1342365_c0	(T)11	CAGGTATGTGTGCATTGCCG	TCCTACAAAAGAACTTGGCAAAA	263
comp1342505_c0	(A)10	GTTGCTGTCATGCATGCGAT	AACCACGGCATGATGGGAAT	229
comp1343232_c0	(ACC)5	GTTGACACCTCGGCCGATTA	GTGTGTAGGTGGGTTGCAGA	131
comp1343702_c0	(T)11	TGCTCTTACCTGACCAAGAGG	AATGGACAGGTAAGCCAAGC	249
comp1343813_c0	(T)14	GGCGTGCCATGCTTTCTTAG	GACATGCTTTGGTGGTTGCC	187
comp1345297_c0	(GC)6	AGAATGTGGACGAGTGCCAG	GACTCCGGCGAAGAGTATGG	160
comp1346496_c0	(GAG)5	GACATCCAGCCGCTCGAATA	AGATGCTCACCTACCTCTCCA	239
comp1346538_c0	(T)10	AGCACAAACAGCAAGCAAAGT	TCTCTTGCCTACCCCTATGG	237
comp134862_c0	(CCA)5	AGATTAGCCACAGCCCACAA	CAAGTGGGGAGGCATCTGAG	102
comp1348842_c0	(GTG)5	ACCTTACCTCAGCGCAGTATG	TCAATTGCTCCATCTGCAGT	140
comp1353547_c0	(A)10	TGGATGTAGGCGAGTACGTT	AGGACACACAACATAACCTGCA	280
comp13547_c0	(A)13	TGCGCATTGAGCCAGGTATT	TTTGGGGACTTGGGTGCAAT	165
comp1354756_c0	(T)10	TCAGAGACCATTTCTGCATCGA	TGCCACAAACAAGCATTACCT	250
comp1355323_c0	(A)10	AGCAAGGCATGTTCCTGTAGT	GGGATTTGACTGATGCCCCA	222
comp135602_c0	(GA)6attccatcgaacaagaac(A)10	CTTAGCTCACCTCACCCTGC	AGAGCTTTTCTCCATCGCCT	250
comp1357687_c0	(CTT)5	GCGACTATACTATCGTCCCGC	CATGGTAGCGATCGACTGCT	113
comp1358323_c0	(TTC)5	CTGGTCCACCAAATCCTCCC	GGTGCTGCTGGTGCTAAAGA	193
comp1360254_c0	(CTT)5	GTCCTAAGCTGGCTACGCAA	CGATACACAACCGGAGCTGA	255
comp1360807_c0	(T)10	AACCTCTGTCATGGGCCATG	TGTCACCTCCAGAGAGAAGAGA	177
comp1361137_c0	(TG)6	AGTGATTTGGGGTCTGACATT	TACAAACACCCAACGAGCCA	129
comp1361362_c0	(A)10	GGGTTCCATCTTGCCAGGTT	TGCAAGTTCGGTGAGCAGAT	156
comp136204_c0	(GAG)5	ACCGTCTCCTTCGAGGACTA	TGGAGTCAAAATGTGGGCGT	182			7.72864	72.7949	-3.2356
comp13629_c0	(AAT)5	ATCAACGCCGGGAAGTTCAT	TGCAGACGATGACACAGCAT	254
comp136498_c0	(A)10	GCAAGCAATGAGTACCAGGC	CCACCATCTCAGGAGTAAGGC	224
comp13671_c0	(TGA)5	TTCCTGCGCTTGCTCTTTCT	GTCGCTCTCTCCGTTGAGTC	199
comp1367173_c0	(T)10	ATCACGCGTGTGCATTCCTA	TGCTATTTGGTGCACGTGTG	152
comp1367449_c0	(A)11	GCATGGCTCGTCTTAGTGCA	GGGTTCTAGCTATGCAGGCC	204
comp1367775_c0	(A)12	TGTCAACAAGAAGTCCGGCA	ACGGTTGACTGGGTTCGATC	177
comp136907_c0	(T)10	AGTCGTCGGAGGCTTCTAGA	ACATTTCGCTACTCGCCCTC	128
comp1369326_c0	(T)11	AGCCACAAAGCTGCTAGTGT	AGCATCTGTGGCAATCTGCT	185
comp136945_c0	(CGG)5	TCAAGAAGAAGCTGCTGCGA	CGCTGCTAGAGGAGGTGATG	246			74.8427	0	Inf
comp137026_c0	(A)11	GCGAGAGAGTGCAATAATTTCTTCA	TCTTCCTCCTTCTACGGGGG	185
comp1372461_c0	(T)10	ATTTCCCCAGCCAGAACAGT	CCTGTGGTCGAGTATGCAGT	245
comp1373157_c0	(T)10gtccgacgtattccagccactatacacactttacgaggcaaacgaaggcaggcaggctctttgttgtttttctcggcatcggtg(T)10	TGCGACTCTCCACTTCCTTG	AGCACAATCATCCTCCGCTT	200
comp1374707_c0	(GTC)6	CCTCGCGGTGCTGGAGAC	GGTGGTGGTGGTGGTCATAG	264
comp13765_c0	(T)13	ACAACATGACAATGACGCAGC	AGACTGGTAGGCACAGCAAT	257
comp1379089_c0	(A)13	TTGCAACACACGGGCTTTTT	TTTTCGCCACTTCGGGAAAC	227
comp1379459_c0	(T)10	TTTTTGCTGCAGAAAGCCCC	GGCAGATCAGGATAAAGGAGTCC	183
comp1379729_c0	(T)11	GGAGCAGCTGTTTGTGGTTG	TGTTAATCCGCTGCCAACCT	249
comp1380172_c0	(CTAG)5	CTTCTGGGCGTCGATTTCCT	GACGACGCTGACATGGACAT	260
comp1382977_c0	(A)11	AGTCGGCCATTTTGCGTTTC	TGGTGAAAATAGTTTTGTACAATTCTC	140
comp13856_c0	(A)10	AGCTGGTGGGCACAAAAGAT	TGCTGCCTTCCTATAAAGAACAGA	137
comp1385915_c0	(ATT)5	GCGTTGATCATTATTTTGATTGTCGA	CTCCACCCAATCTTCCTCCC	185
comp138822_c0	(CT)9	AGTGCTGCTTAGGGGATTGT	ACCTCCCACACCTCCATTCT	216
comp138946_c0	(A)10	GTGAGACGAGGCGATGAGAA	CCAGCATCCAGAACGTTCCT	200
comp13944_c0	(T)12	CGTGAGGAGAGAGAAACGCC	ACTCCTAGAGCATCCCAGCA	151
comp1395862_c0	(A)10	TGAGCAAATCGTTTCCACACC	AGCTTCCATGACAAAGGGGA	152
comp13965_c0	(GC)6	AATTCAGAACGCGAGCTCCA	GTCGGTCAGTTCATACCCCG	203
comp1398079_c0	(TC)6	TTTCAGTTGGAGGAGCAGGC	CGACGTGACCGAGATACCAG	246
comp139832_c0	(ATAG)5	CGAACGTGGAGGCTCCTTTT	GTTCCCCAGACATCTCAGCC	259
comp14_c1	(T)11	TCGGGTTTACAGGGTGATCC	GAGCCTGCTCTACCTTCTTC	203
comp1401161_c0	(T)10	AGGTCAGTGTTCCTTGGAGT	TTTTAAGAACGATGTAATTGACCTCA	165
comp140161_c0	(GAG)5	GATTTCGCCATCAACTCGCC	GGAGTAAGGGCAGTAGGGGA	173								92.0883	33.7876	1.4465
comp1403385_c0	(A)10	ACGCTTGCCTATTAGTTTTCACT	GCTCATTGCACAGTACAACCA	106
comp1404_c0	(T)11	TGCACAGACGACTCGTGAAT	CAAGCACCATCAGAAGCAGC	163
comp140854_c0	(GA)8agatgtggcatatatatgtgtgctgtttgtgcattgttctcttgctgttttctcacacttctcagctcctctctccctttgctggattctcagtgcc(CCA)5	AGAAATTCGTGCGTGAGAGAGA	AAAGTTGCATCGCCCTAGCT	257
comp1409909_c0	(T)10	AGAGTGGGGGATTCGTGGTA	AGGAACAAGGAATCGCAGGG	194
comp141292_c0	(A)14	TGAAGAGGAGGAGAAGCAAGC	CCGGTGATTCTTCCATGGCT	174
comp141624_c0	(A)11	GCTGCTTGGTAGTTCGATTGC	TTGGTTCGTGTTGGATGGGT	137
comp1417274_c0	(A)10	TCTGCACGAGGTGGTGAAAT	TCGCAAGGCCTGATCGTATC	153
comp1420_c1	(T)10	TCGAAAACTCCTCAATTTCATCTTT	AGTGAGTTCTTGAGTGGCCG	192
comp14213_c0	(AAG)5	TGCGTGGAATGCTGCAATTT	ATGAAGCTGGCTGTGTTGGA	236
comp1421587_c0	(A)10	TCAATGCCATTTCAACTTGAGCA	TGACGCTTGACTGAGAACCA	179
comp142209_c0	(T)11	ACCCACGCAGGAAATTCCAT	AGTAGGTGGACTCGGGACTC	158
comp1424015_c0	(A)10	ATCCGACGCAAAGAGGAGAC	GCTGCACCAAACGAGAGAGA	218
comp1426155_c0	(CT)7	TCGGACGAATTACCCTTGCC	TAGTTCCCCAAGCTTCGCTC	263
comp1429_c0	(T)10gtccttacacatcttgtgcagaacaaac(A)10	GCTGCCAATGTTATGCTGCA	TCTTCATTCCCCATTAGGTTGTCT	176
comp1429539_c0	(A)12	GATCCATGGCGTCTGCACTA	AGAGTTTCTTGCCTTGCCCA	132
comp1431148_c0	(GA)7	TCCCGATTCTTCTCCTTCCCT	CTCTAGGTTGAGCTCCCCCT	276
comp143160_c0	(AATT)5	TTTGACATCGACCCTGCTCC	GAAGGGACGTCTTGCTAGCA	247
comp1436032_c0	(AGA)5	GGGGAAGAGAAGAGAAGAGAAGA	AGAAATCCGACGGCCCAAAT	109
comp1438862_c0	(CGG)5	AAAATGGAGAGCGACTGCCA	ACCATCTGCCGCAAGAACTG	107
comp1439387_c0	(CTC)6	CTCAAGACCAGCAGCAAGGA	CTCGAGTCCCAGGATGGTCA	267
comp143941_c0	(AG)6	CCTCTGTCCCAATCACCCAC	TTGAGGCCATTGGTCTGCAT	253
comp144207_c0	(TA)7	ATCTTCCCTCGTCTCTGCCT	CGATCAGACCGTGAGTGGAG	230
comp144295_c0	(A)10	TTAGCCACCCCTTGCCTTTG	TGGCAATGGAGGCTTTCAGT	168
comp145071_c0	(CA)6	GTGCAAACATGGCAACGTCT	GCCTCCTCTCCCAGGTAAGA	114
comp145152_c0	(A)10	GTTGCCGATGCCAAGTCATT	CTGAGGTTTGCGGTGAGGAT	278
comp14550_c0	(A)10	GGCACACTTTTGCACCATGA	TCTGGTACTGAAATCCCTGCA	236
comp145905_c0	(GCC)5	ATGCTCCAAGAACACGGAGG	CGCCATGATCTCGCTCTTGA	211			2.04482	79.4241	-5.2795
comp146106_c0	(T)10	TCTAGATCCACCAACATAGACTGT	GGGTAAGGAACAGATGAGTGCA	151
comp1463265_c0	(T)12	AGTTCCTTTGTCCCTGAGCA	GTGACACGTTCCCTCCTACA	121
comp1463325_c0	(T)11	CGGATCGCCCAGGTTAGC	TCCCGAACCCAGCAAGAATC	142
comp1464620_c0	(A)10	GCAGTGCAGGAAATTGTCTCA	TGAGTTGCACCCTGATGGAA	187
comp1467413_c0	(CG)6	GGAGGATCTCCGTCGGTGG	TCTCCGCTCCTCTCCATCTC	103
comp146991_c0	(T)11	GGATCTCCATGGGGCTCAAG	CGGTAGAAGGGTTTGGGTCC	227
comp1472664_c0	(T)10	CCCCCAACAAGTAAGTTTTGGG	TGTGTTTTGTGCTCTCCATCT	176
comp147682_c0	(T)16	GCTCCAGACCATCACACGAT	ACATCAAAGGCGACACCCAA	163
comp147725_c0	(AC)7	ACGTGGAACTAAACACAGCCT	CCTGGGTTTGGGGAGATTGT	235
comp147760_c0	(GGC)5	CACAGGAGGCAGCAGTAGAC	GCTCCCCTCTGAACACCATT	201
comp1480631_c0	(T)10	TCGTCTGGAAAGACTAACGCT	GCAGGGTACAGTGCTACAGT	211
comp148114_c0	(T)11	GATACGAGTACGACCGAGCC	CCTTCTCACTAGCAGCAGCA	268
comp148265_c0	(GC)6	CGCGCTAATCCGGGAGATTA	AGGAACAGCTGAGAGTCCCA	260
comp148944_c0	(TAA)5	GGGTCTGTCTGTCTGTGCAT	CGGATAACCCTTGATCTTGCC	105
comp1491780_c0	(T)10	ACTGCTTGTACAGGTATGAACT	TTGGCCACATGTTGCAGATT	161
comp14942_c0	(GCTC)5gaaaacacatccgtatactcaggcgcctatcctacacaag(A)10	TCAGTCTGTCTGCCTTTCGC	GAGTGTGGTTCGCAGGAGAA	218
comp14944_c0	(GAT)7	GCCCTTTGAACTTGATTCGAGT	CCTCCTCCTCCTCCAACTGA	213
comp14948_c0	(T)10	AATCCATGGGCAGCCAATGA	TCTTAGCCCCACATTGCTGG	162
comp14979_c0	(T)10	CCCCCATCATTCAGATTTTGCA	CCGGAGCTACCACACGTAAA	278
comp1499_c0	(A)10	AGTACTACTCCCTCGGTCCA	GTTCAGGGACCTAGATGGCG	112
comp150265_c0	(AC)6	TGCTCCTACCAGCTCAGAGT	GGCAACATCAGCATGTCACA	144
comp150344_c0	(GC)6	TGCCGATCCTCCAAGCTTAC	CTCGCCTGTCTGTCTTCCTC	266
comp1504943_c0	(T)10	GGTACGAGTCCAGGCAAGTC	AGAAGTCAATCAAGGTGTTGAGT	198
comp150530_c0	(GC)8	CGAAAAATCTTCCGTCGCCG	AAAACCTGTTCACACCGGCC	184
comp15109_c0	(T)10	CGATCGGTGTTGTTGGTTCG	GCCAGAGCCCAGTACACAAT	234
comp1511759_c0	(GA)8	TGAGCTCGAGTCTGGAAGAA	CATCACCCAAATCGCTGCTG	240
comp1512023_c0	(A)10	ACTCACAGACCAACCAACGA	AGCAGGTCATGATCCCCTCT	193
comp1512979_c0	(T)10	AGGGCGTTGTCATCCACTAA	CGACCTCAAGTCTTGTCACCA	223
comp1513483_c0	(A)10	GGCTTACTGGCAATTTGCTGG	CTCCTTTCCACCAGCCCTTT	108
comp1513603_c0	(T)12	CAGGGACCGGAAAGAACCTC	AGTTACTGCCTCCAATCTGCA	163
comp1513913_c0	(A)11	ACAAAGACGTCCCGTTTCGA	CCCCCATCAACATCCATGCT	128
comp1513970_c0	(T)10	ATGCTCTTTCTGATCGGCCC	TGGGCCCACTGATAAATGGT	153
comp1514040_c0	(T)11	GGCTTGGAAGGAAATGTCGG	AGGAGCAGACAAATACATTGGGT	126
comp1514047_c0	(T)10	GGAACAAGTGTCTTCCGTTGC	CACTCAGTTCCTGATGGTGGT	257
comp1514231_c0	(A)10	CTGCTCATAGAAATGGAGGGGT	ATACACAGGTGGAGGGAGCT	183
comp1514527_c0	(T)10	ATCCAGGTGGTGTGGGCC	AGATGCAGTGACACATGGCA	166
comp1515201_c0	(CAA)5	TGGCAGCATAACAATTATCTCGA	GTGGGGTTAGGGATGTGGTG	199
comp1515317_c0	(TC)7	GGGGAGGAGGAGAGAAAGGA	GCACCTAAAGCAACAAAGAGAGG	153
comp1515712_c0	(TGA)5	CCCAACGACCAAATGTCTGC	GCTCACCATCTTTCCGAACG	239
comp151590_c0	(GCG)5	ATGCTCGAAGCCCAGAAGAG	TACCGGCGATAAACGTGGAG	255
comp1516522_c0	(A)11	CCACAAGCTTTGCTGGTTGA	TTTTTCGAGAGATAGAGAGAGCAA	134
comp15176_c1	(A)10	ATGTTTGCATATCCGCTCGC	AATGAATGCGCGTGAACGAG	146
comp1517707_c0	(A)10	TCGGAAAAGTTCACAGAAATGCC	ACATTGGTGCTCTACTCGCC	175
comp1517752_c0	(T)10	GAGCATCGAATCCTCGCAGA	AACAGTATTTCCTACAATTCAGTTCA	230
comp151850_c0	(T)11	CGCAAGGTCATTCATTCCCAC	ACACCTCAACATTGCAGGCT	272			0.960356	58.5263	-5.9294
comp1519547_c0	(A)10	GTCCTGGTGTTTTGACGCAC	CACTCACACCAACATCCCCA	233
comp1520916_c0	(A)10	TTCAGTTTCCAAATAGGCTGGA	GGTCCACTGAATCAATGGCC	235
comp1520994_c0	(TCG)5	CGCAAATCATCACGCGTCAA	TGAGCCCCCAATTTCACACC	103
comp1521111_c0	(A)10	TGTGGGCCATATTTGTCAGAGT	CCCATCTACCTCGTGACGTG	104
comp1521837_c0	(A)10	AGGCAGCAAACCTGGAGATC	TTTGCCTCATCCGTGACCAA	177
comp1522209_c0	(A)10	TCGGTGCAAATTACGTGAGTT	GGGGTAGGGGTAGACGTCTT	185
comp1522409_c0	(T)10	GCAGTGTGCAGAGTCTGACA	AGGACACTCTTTGCCTCTGA	234
comp1522498_c0	(CGG)5	GGGAGAGGAGGTTCGGTGG	CTCCTCTTCAAGGCTGCCAA	230
comp1522790_c0	(T)10	GCCTTCCTAACGAGGCAGAG	CCGTGTCCAGATGAGCACAA	122
comp1523294_c0	(T)10	CGCCATGTGAAGCAATACCG	GGAGCGATGCCATATGCTCT	221
comp1524592_c0	(T)10	CAGCTTCCTTTTGTGCAGCC	TCACCATAAACAGGAGGGCG	256
comp1524659_c0	(CA)6	ACACAAAGCAGAAATACAATCTAGCA	ATCAACGCGAAGAAGCTGGA	251
comp1525576_c0	(A)12	ATGCATTACAATAGGGACCCC	GGTACATGCACTGCTGACCT	249
comp1525958_c0	(A)10	TCAGATCAGCGTTCCAGTAGA	TGTTTTCAGATTGGACCAGGT	113
comp1525995_c0	(T)10	AACGCAGCCTTCCGTAACAT	TGCTTGGAACAGGTACCAACT	222
comp1526028_c0	(T)10	GCTGCCAGGGATGCATCATA	TGCAGCTTGGCAGTTGAAAG	128
comp1526867_c0	(T)10	GCGGGTGTGGTTTTGATCTG	CCACATTGACAACAGCCAGG	257
comp1528007_c0	(TC)7	CGTTGTCAAGCTCGCAACAA	TGCGTACGTCCGTCAGTAAC	200
comp1529245_c0	(A)10	ACACCAAAAGAAAAATAAAGAGCGC	GGACAACGGTGACTGACTGA	190
comp1530380_c0	(CA)6	CGTCGTCGATGCGAGACTAA	ACTGGAGATGATTGTGCGGG	188
comp1530645_c0	(A)10	CGTGACATGCACCGTTTTGT	TGAAGCACATGCAGCTAGCT	217
comp153161_c0	(T)11	TCTGCATTGAGTACACCAACTG	TCTGTGCTCCTCCCTCTGTT	237
comp1533235_c0	(A)10	CTCACGCTACAGATCAGAGCA	GTTGTGAATCTGCTTGTTGGGA	101
comp1534038_c0	(GAA)5	GTTCGAATCTGCTGCTGCTG	TCAACATCACCAGCTTCGGC	261
comp1534266_c0	(CAT)5	TCAAGTCACCGGACAACTCT	TCTTGATCGTTTCTTTCTTCTTCAGA	126
comp1535095_c0	(T)10	TACTAAGGGTCGCTTCAGGC	TGGAGGAAAGCATCTGCACA	170
comp1535613_c0	(A)11	TCAGACATTGACTGGGAAAGCA	CTTTGGCCCTTTGCTGCAAT	215
comp1536183_c0	(A)10	GGCGATTTTAAAATAATTCACATGGA	AGCTCTGGAGAAGTTGATGCA	207
comp1536316_c0	(A)10	TTGTAGAAAACCTTGCGCGC	TGGTTTTTGGTTTTTCACTTGCAC	141
comp1536844_c0	(T)10	CCAAGCCCGATGATCTGACA	TGCTCTGCACTTCCTTGGTC	222
comp1536955_c0	(T)15	CCATAGCCGTGGGACGAATT	ACAAAACACATGGTGCGCTC	117
comp153734_c0	(TCT)6	GCCCGACTCTCAATCCAGAG	CCGGGAACAAGAGAACGTCA	232
comp1537818_c0	(A)10	TGGGATTGTGAGGACATGGTG	GTGGGGACAGGAGAGAGGAT	219
comp1537827_c0	(T)10	TTGTTCCAGCATCAAAGCGC	GCGCTATGTGCTTTGTGGTC	162
comp1540728_c0	(A)10	AGAAGCCTATCCAATATGAAGAGCA	TCATCTATTTCGTGCCATGTGC	195
comp1542_c0	(T)10	TCCTAGAGGTTTGCACAGCA	ATGGGTCGTTGGTCATTCCA	224
comp154207_c0	(T)10	CCTGCAGTTGTAAGGCACGA	TCACCCTAGATGCATGCTTGA	168
comp1543184_c0	(T)10	ACGCCTCACTCTCTGATCCT	GCATGTGTAGGGTAGGGCTG	172
comp1543478_c0	(TC)6	AGCCCCTTCCCTTCCTCC	CAGCTTAGCTCCGTGGCATA	221
comp1544143_c0	(T)11	AGACTCTGAGTTCTTCCCATTTGT	TGCAAAAGAGCATGACGAGT	192
comp1544896_c0	(T)10	AAGCAAGCACGTCCCTACAA	TGCGTAAAAGCAGTAATGCACT	141
comp1547213_c0	(T)10	GAAAAGTATTCTGATCTACTTGACACT	GGTTCATGCAATGCCTAGCA	101
comp1547729_c0	(A)12	TTTGCAGCCACATCACAAGC	CCGTGTTTGACCGTGGACTA	129
comp1548537_c0	(T)10	CCAACAAGGTTAGTCCGTGC	GGTGGCTTTGTATGGCTCGA	113
comp1549275_c0	(TAA)5	ACCATCGAGGCGGAAACAAT	TGGTTCATTTGATGGAGAACCG	164
comp1550308_c0	(T)10	GTTCCTTGAGTTTGCGAGCC	CGAGGAATTGCCAACGTAACG	186
comp1551377_c0	(T)10	ATCAGATCAGCGTGCGGTAG	TAGCACAACTGCATAGGGCC	273
comp1551619_c0	(T)11	GGACTGGTCAATGGAGAGCC	CCCGTTATCGACCCGCATTA	254
comp1551715_c0	(A)10	ACCCGAGCAGAAGAATGGAA	GCATGCCACATGGACATGAC	105
comp1552723_c0	(A)12	AGCTGAATACATTGACATTGAAGCA	TCAAGGCATCTCCAAGGACTG	100
comp1553216_c0	(T)10	CAACCAAGCTCGAGCCAAAC	TGGTCGAAATCTACAGCAACCA	124
comp1556338_c0	(T)12	ACTAGCTCCGTCACTGCAAC	TACACGTCTAGAGCCTGCCT	103
comp1556539_c0	(A)12	GCTTTTCAAAACTGTGTACAATGCA	GAACGGAGGGAGCACTTACC	201
comp1558687_c0	(A)10	AGAAGCGGTTCAAGCCAAGT	CCAGATCTTGTGCTGCCTGT	109
comp1558778_c0	(T)10	ACCCGACCTCAACATCCAAC	GATCAGCTCGCCGAAATCCT	153
comp155925_c0	(CT)6	CGAACTTCACCAATGGCAGC	CCGATCATACGAACCCCACC	142
comp1560_c0	(CCG)5	GGAAGACATGGACGGGAAGG	GTGGATTGGAGGGGAAGTGG	260
comp1562018_c0	(A)10	GTCCCAGAGCTTACCAGTTCT	CTTGTTCTGCTGGCTCCTCA	217
comp1562103_c0	(AAT)5	TCGCGGAACTACAATTTGCA	AGTCGTTGAGTTGGTCGAGG	262
comp1565718_c0	(T)10	TGTTTACCATGGTTAATTTGGCACA	GCAATCAGGAGCAGGACTGA	240
comp15661_c0	(T)10	TGGCTATTACTCGGTGCTGTG	AGGGGTTGTATTTTCTCGTGCT	131
comp1567494_c0	(T)10	TGTCATGCATTAACCTATCTTGTTGT	TGTCCCAAGATCCCACATGC	206
comp1568814_c0	(A)10	TACGACCCTGGGACATGCAT	TGAGAACTTCTTGTCCTTTCCA	175
comp1569233_c0	(A)11tcctattgattgatcgttttacggttttagaatgccaatatattagccaagtcaagtaaaaacagcgtggcattactcacatttcagt(A)10	GCCCTCATGACTGTGGTGTT	GTGCACACACATAGACCCCA	240
comp1569353_c0	(A)10	ACGGTTTCAAAAGGCCAACA	TGTGAGTGTTCCTCTCTGCTG	213
comp1570152_c0	(T)10	TGGGTCAAATTGGCAGCTAGT	TGTGAACCATGATACTGAAGATGA	195
comp1570279_c0	(A)10	GTGCATCAAGCCATCAATGCA	GTGTTCATTTTAAGGTCTGTTCTGGT	161
comp157055_c0	(GCC)6	AGACAACTCCTTGAGCACCG	CCGTGTTTGGATGAGCCTCT	155			5.71634	60.4248	-3.402
comp1571155_c0	(A)11	TGTTGCTTTGTGGGGAAGAGA	TCTTGGCCTTATCCACACACC	225
comp1571466_c0	(A)10	GGCTTAGGCATCGATCTGGG	TCTCCGAGTGGCAATTGCTT	252
comp157163_c0	(AT)6	TGACTTAGCAAAAGCACCTCTG	TGTGGCTACATTTCTAGTCAGGT	145
comp157270_c0	(GTC)5	CCGTGTGGCCGAGCTATATT	TCCACCTCGCAAACAATCGA	177
comp1572748_c0	(A)10	ACGTGAAAACAAGGATGCGC	CTGTGAGCTACTGCATGCCT	158
comp15730_c0	(A)10	CCACGCGTTCGACAGAATG	GCAGATGTCGAACTTGGGGA	129
comp1573319_c0	(CTC)5	GGCAGTGTCGAGTCAAGGAA	GTATCTCCTGCTGTCGCGAC	207
comp15736_c0	(GTC)5	GCCAGATCTATCGGGTGCTC	GGTGAAGAGGTAGCACGTGG	108
comp1575476_c0	(T)10	TGCCATATCTGCACGTTTTTGT	CTCCTTGGCCTTCCATTCCA	198
comp1577170_c0	(A)10	AGAGGCTGGACCAATTTCCA	TGAGGTTGTTTTGCTGGGGT	153
comp15782_c0	(A)13	CGGATCGTTACAGAGGTCACA	AGAAAGAAGCACCATGCCGT	140
comp1578575_c0	(T)10	GAAGAAGAAGCAGCAGCAGG	AGGTTTAGCGACCCAAGCAA	228
comp1579971_c0	(T)11	AATATCCAACAAGCATGCAGC	AGACTTGGCCTGACCTACGA	147
comp1580248_c0	(A)10	GCACGTAAAATCGCATGCCT	TGAGGGATCTTAACTTCGAAAAGGT	144
comp1581801_c0	(AT)6	GCATCCTTCCTTGCATACGC	TCGTCATGTCAGCACGGAAA	213
comp1583101_c0	(T)10	GGGTAGGGTGGGAGTTGAGT	ACTCAGCGCATGTGAGTCTC	195
comp15841_c0	(GA)7	ACGTACATTGACTACGGACATG	TGCTGATTCTCGCCTTGGTC	269
comp1584185_c0	(T)10	GCACATAAGGTTCCGTTTGACA	AAGCTCTGGTGTGTAGGGGA	208
comp1584625_c0	(T)11	CCAAGACAGCCTCTCTCCCA	TGCCATACATGAATCACACGTG	109
comp1585169_c0	(A)10	GCTATCATCGGTTGTCACTGC	ACTGGACAGCTGCTTTCCAA	264
comp1586690_c0	(GCG)5	TCTCCTACATCGCGCTCAAC	GATCGATCGCTACGCCTTCC	170
comp1589845_c0	(T)11	TGCGGCAGCCAAAATTATCG	TCTTCGGCTGAGCGGAAAAT	265
comp1590302_c0	(TC)6	GGTGACCGGTCTTCACACTC	GGACTCGACAAGCAATTCGC	183
comp159196_c0	(A)13	GCTCCTCCTCCTTCCGAATG	CCTGGGCTTTCAGCGGTTAT	269
comp15949_c0	(T)10	TCTCGATCCATCCATTAATTACCA	GCAGGCCATACAGTACAGCA	161
comp159636_c0	(A)11	TCCACTTGCAACTGGAAAACC	CAGCGATCTGTGGGCATCTA	196
comp1596416_c0	(TG)7	TGGTAGGAAAAGAAACCGGGG	GCCAGTCATGCTTCGACTCT	128
comp159698_c0	(TTAG)5	AAGCGTGATCGATCGTCTCA	TTGTTTGGGTGCTAGCCACA	166
comp1597528_c0	(A)11	ACGACTGAATTTGTGTTTCCCC	CGCATTCCTATTCCGTCCCA	193
comp159898_c0	(GT)7	CGCTGATCAAGAGCAAATCCG	CAGATGATCGACGAGCTGCT	263
comp1602660_c0	(TG)6	ATGTTGTCCACGGAAGCCAT	CTGCCTGGGGAAAAGACGAT	195
comp160270_c0	(A)12	GTGCGGCAAAAAGGTATGCA	CCAGTTGCCTACGAACCACT	177			3.54741	93.2651	-4.7165
comp16043_c0	(T)12	GCAGCGGAGAATATTGGGGA	TAGTGAACCCCAGCACACAC	206
comp1604695_c0	(A)12	AGCATAGGAATGGCTTCAGGA	CCATCTATCGGCAATTTATTCAGGT	120
comp1605513_c0	(TC)9	TGATGGGAGATGGTCGGAGT	TCTGCTCCAACCACTCTCCA	137
comp1607113_c0	(GTT)5	TGGTCTGGGGATGATCCTGT	GAAGTGAGACGTGGTGCTGA	236
comp16088_c0	(A)10	TTCCAAGAAACGTTGCTGCG	CAAATGATCCATCGCGCTGG	273
comp1610530_c0	(GA)8gttgagaggaaatgagtggtgggagaggtgggaggaaaagataagggtagac(T)10	AGGGAGAGGAGAGGAGAGGA	ACCTTATGTGGTCTTCCTGCA	146
comp161420_c0	(T)10	TGCTCGACATGCCATAAGCT	CGTAGACCTCGCGAACAAGT	174
comp161727_c0	(CCG)5gagaccgcaatgtagacgaggagtcctcctccggtcctcccctt(TC)6	CTACAGAGCGAGATGGCGG	CCCACCAAGACGAACTCGAA	126
comp1617620_c0	(T)12	TGCACTTGTGCATAAAAGGCT	CGCAAGGCTAACCAACAGTG	115
comp1618108_c0	(TC)8	TGTGCGCCTTGTTGCAAATT	TATGCGTCCCCCATGTTAGC	181
comp1620470_c0	(TA)6acgtggaacacgagcttcctttagcgtttttgttttcttatccggag(T)10	CGGGCCCTCTTCCTTTCTTT	GAACTCAACAGATTCCGCGC	262
comp1624000_c0	(CA)6	TTGCGTCGGTGGTTGAGTAA	CACGCGAACATCAACGACAC	175
comp1624323_c0	(GA)7	GAAGAAAGCGTCGTGGCATC	ACAGAAACCGCTGATGCTCA	163
comp1626437_c0	(AG)6	ACAGAGAAAGAACAGAAGAAGCA	TGATGAAGCCCAACCCAGAC	247
comp16279_c0	(T)11	GCATTATCGCCACACAACCC	TGGACAAAACTTGCAGCAGC	232
comp163055_c0	(T)13	AGGTACTCCCTAGCATGCCT	AGGTGGCACTTTGGCTTCTT	114
comp1630733_c0	(AC)7	TGCTCAGCACAGCAAAAAGG	TCCAGGAGCCATGTGCAATT	112
comp163393_c0	(GC)8	CCAAGATCCAGGCCATCCG	CCCAGATCAACTCGGGATCG	279			0	36.9047	#NAME?
comp1636991_c0	(CA)6	CCAACAACCATGGGTTCTCT	GTTGGGTCATGTGTTTGGGC	112
comp16382_c0	(A)10	TGTCATTTGCAGGGGAACTCT	TACACCTGCACCTGAATGCC	254
comp16389_c0	(A)10	TCTGTGCATTCACGCTGACA	GCTCAGCCCAAAACCCAATG	188
comp164016_c0	(A)10	AACACTGCAAGTCCACCCTC	TCTTTACTTTTCCCCCGGCC	169
comp16403_c0	(T)10	TGCAATACTCACGACGGTCA	CAGATTGAACCATGTTTCCTGGA	197
comp1643461_c0	(CG)6	CTTACGGCCTTTTTGACGGC	CAACGAGACCGGGAGATCTC	107
comp164422_c0	(TA)6	GCCTTCTGCTAGCCTTTGGA	AGATCGATCGACCCCTCCAT	174
comp1644630_c0	(T)12	TGGCGATGAGTGGATGTGAG	CTCAGCACAGGAAAGAGACTCA	179
comp1647010_c0	(T)13	GGCATGTTTGGTGGTGAGGA	CTCCTAAAGTTGAGTTGAAAAAGGT	142
comp16474_c0	(GA)8	GCGATTTGGTAGGGGCAGTA	GTCCCTCCGTCTTGCTCATC	265
comp16477_c0	(AG)6	AGGTGTATTTGGTGAGGCGG	ACATCCATCCGCATGTCGTC	194
comp1648004_c0	(ATC)5	TTCAATCTTCCATCCCGCGA	CGTGAAACACAACGAGCTCG	256
comp1649413_c0	(CTT)5	GCGCTTGAAGAAGGTCCTCT	AGCGGAAGTGATCTGTGGTG	222
comp1649596_c0	(T)10	ACTCCTTGCACGTTCTGGAG	ACATCCCAAGTCCCAACCTT	183
comp1649766_c0	(CAC)5	TATTCCTTTTCCCCCGCACC	CTCTGCGTTGTTGTTGTTGC	134
comp165050_c0	(T)11	CAGTCTTCTTCCCAGCTGCA	GCGTGGGCTAACGAAGTACT	253
comp165065_c0	(TGC)6	AGGCTGGATCAGGGAGAAGT	TCCTGCAGACCAGCGAAATT	173
comp165141_c0	(TTC)5	GAAGTGGACTCCGCAAAACC	CCTTGCTTCAGATCGCAACG	162
comp1652190_c0	(CG)6	CGGATTAAGGCATGCCGTTG	CGGAGTTGGGGAAGATCGAG	108
comp1661953_c0	(T)10	ACCTGGTGAAGAAGACCTTGG	TGCCAGGTAAATGTTGAGGT	145
comp166292_c0	(T)10	GCCCTCATGCATCCAGAGTT	ACAGACAAACAACCACTCTAGCA	116
comp16631_c0	(T)10	CTCTTCCTTCGCACCTCGTT	TGCATTTCCACCGCACTTTG	234
comp1663807_c0	(A)12	AGTTTTCCTCCAGAGCACATCA	GGTGTGCACAAAATTTGAGCC	176
comp16650_c0	(TC)6	AATGTCCTCAGCCTCACCAG	TGAAACCAAGAGAAAGTGAAGACA	100
comp1666670_c0	(A)10	CGACGAGTTTGCTGGCAAAA	ATGCGCAGTTCCCCTCATAG	199
comp16671_c0	(CAA)5	TCGGTGGAACCAACACACAA	TCATCGGTTTCTGAGTTGGAGT	128
comp16697_c0	(GGA)5	AAGAAGTGCCTGCTGATCCC	GAAGGAACTGGTGGAGAGGC	154
comp1671634_c0	(A)12	GCCCTGCTTTGTGCTTCAAA	TGGGTGAAGATTCCTTGAGAACT	104
comp1674617_c0	(A)11	TGTCAGAAGAGAATTCAGAAGCA	TGATCGGTTTGTTTGGTCGT	115
comp167649_c0	(ATA)5	GGTTGGGCTTTCTGGAGCTA	CACAGATGGCTGACACGACT	277
comp16777_c0	(A)10	CATGGGGAATGAAGCCTGGT	AGAGATGATCAATTTGTCAGGGA	149
comp1681033_c0	(AG)6	TTGGTGGCTGGGTGAGTTTT	AACGGTTCAAAGGATCCCCG	144
comp168244_c0	(T)10	CCTCAGTGCCCATGACATGT	GGGGGTTGCTTAGCGAATGA	113
comp16869_c0	(T)10	ACTGATCAGCTGAACCACGG	CGCCAAAATCCACCGAATCC	143
comp1689492_c0	(AT)6	GCTTGAAAGAGACCTTTGGCA	TGTAGAGCCCTGGTGCTACT	277
comp168993_c0	(ATT)5aaaacggttgaattgagcgaagttgagagtgaaataatttgaac(A)10cggttttttaaaaaaccaaataatgaaattaaaagt(TAA)5	TGCATGATTTCTGTATTTTGAACGT	CGACGACCACAACTACCACA	253
comp16946_c0	(AGC)5	TTCATCTGTCGCGTTGTCCT	GCTAGGGTTTAGTGCGGGTT	158
comp1696534_c0	(A)11	ATCCTCCCCATCTGCTCCTT	GCATCAGCGTAAGAGCGAAG	165
comp1699194_c0	(A)11	TGATGCAAATGTTCAGTGCGT	ATCGGCAAGCAGATTCAGGT	172
comp1700499_c0	(T)10	ATCTCAACTCTTCGCCACCG	ATCTAGCGCATTCTGGACCG	139
comp17061_c0	(A)10	GGGAACATGTTTTGGACAGTCG	TGGGGTAAAGGTGGTGGTTG	254
comp170628_c0	(T)10	GCAACCAGCAAACCACTTGT	GCAGCTGAGATGGCTATGGT	226
comp1708453_c0	(A)12	CTACGTCTTGACCCAGCTCA	CCTTGTGATTGTTGCCCTGC	213
comp17087_c0	(CCG)5	ACTTCACCTTCTTCGTCGGC	TCAACTCCAGCGGCAATCAA	261
comp1712459_c0	(T)12	AGAGAAAGCTACAGTTGTTTCCA	TCCTGTTTTTATGATTTTCTCTGCA	101
comp171325_c0	(T)16	GCCCGACATGTACGCCATTA	GCATCAGCCAGAAACTACGG	269
comp17133_c0	(T)12	CTTGGTGGCCCTTAGCTTGA	CCTGCAAGGAAAGACAGGGA	124
comp1716155_c0	(GAA)5	TCTCGTTGTGCCTTGCTCAT	TCATCTCCTCTAGCTGCCCC	103
comp171686_c0	(AT)8	CAGACGATTGCATGCAAGGA	CATCCCGTCTCTTGAATCAGC	134
comp171755_c0	(C)12	AAGGCTAAGCAGGTGAGCTG	GGCAATCCTCCTGCCTAACT	151
comp171814_c0	(T)10	TGAAAGTTTCCCGGCCCTTT	ACCTCGACAGTTTCCAAAGAA	280
comp1719129_c0	(ACA)6	TCTGCCACTACGGATCAAGA	TTCTCCTGCTTCACCATCAAT	279
comp172031_c0	(CCT)5	CTCCACCTTGAGTCGCTTGT	CCCAGATCCGTGGATAAGCC	139			0.418123	67.8066	-7.3414
comp1720928_c0	(T)12	ACTCGTCAATAGCGATGCGT	TTGCATGCAGAGCCATCAGA	236
comp1721784_c0	(A)13	ACGTTCCCAGTTACTTCAGCT	CACGAAGAGCTGTCTGGACA	171
comp173132_c0	(CAG)6	ATCTGACGAAATAGCGCCGT	GTCTTCCAGGTCTGCTTCCC	114
comp1732619_c0	(T)10	AGCAATGCACAGGATCCGAT	AGGGTAGGATAGGGTTTGTACT	215
comp1736_c1	(TA)6	GTCCATTATGGCCTCTACCGG	GCGGGGAATCACCTAGTTCC	140
comp173759_c0	(T)10	TCTGTTGTTGCTGTTGTCCA	CCCAGTATCCAAACACAGCCT	256
comp1739_c0	(A)13	TTCTCCCTCCTCCTACTCCC	AGCAGCAAGGGCAAGTAGAG	201
comp173971_c0	(T)12	ACACCTCCTAACACCCCTGT	CCAAATGACAAGTTGGCGCA	227			1.37848	35.0006	-4.6662
comp17431_c0	(AAT)5	GCACTATCAACGCAGTCAACT	CTGTGAGGTCATTGGAATTGGC	255
comp174441_c0	(A)10	ATGGCAGGCAAAATCCCACT	TCTTGGTACCACAACCTTCCA	195
comp174737_c0	(TA)8	TTTCGGACTTGCCTCGCTAG	GGGGGATTTGAACATCAAGGC	202
comp17494_c0	(A)10	ACCATGACCACAGGCAATGG	TGCCTTAATTGAGTTCCCATATTCT	137
comp1750446_c0	(A)10	TCTGGAATCCAAGCCTGAAAAGA	TGGCACTACCTGTCAACCTG	217
comp17508_c0	(T)11	GGTTTGCCTGACTTGTGCAC	GCACAGAGTACATCCACTGCT	193
comp17519_c0	(A)10	CCAACCACAAGATTCGCGTC	TTTGGGCCCAGATTAACCCC	240
comp17529_c0	(T)10	CCTGGAAACTAGGCAGGTCC	AGCCAAGTTCCCTATGCACC	263
comp1753333_c0	(T)10	GGGGGACATGGGGAGTTTTT	TCTTCTAACAAGCTCAACCACCT	151
comp17534_c0	(GCG)5	GCCACAGAGCAGTCAAAAGC	TTCCGCTAGATTGCTCTGCC	160
comp1753981_c0	(GGT)5	TTTTGGTCGTGGAGGTGGAG	CTTTAAACCACCTGCGCCAC	163
comp17562_c0	(CATC)5	ACGACCTCCTCCTCTTCCTC	CTAGCTAGCGCGGGTCAC	269
comp176014_c0	(T)10	GCGTTAAGTTGGTGATGCGG	TTAAAAGGCGCAGTCGTCCT	253
comp176078_c0	(T)10	ATACGCCATGTCGTTCCTCC	ACACGAGCCCTATCCTCCTT	225
comp1764_c0	(AAAG)5	GCTCAGTAGCTGCTCGTCAT	TCGCCAGTCGCTGATTCTTT	153
comp17645_c0	(A)10	GTCCAGGTGGGGAAAACACA	GTTGGGTTGCGCCAAATCTG	163
comp176619_c0	(GA)7	CCACCTAACACGGTTGTTGC	ACGATCATGCGTGAGACCAT	267
comp1768651_c0	(TC)6	CGACGGCGTTCTTGATCAGT	GGGTCCCATGCCATGAGAAA	150
comp1769398_c0	(T)10	CGCGGCTCTGAGCTAATCC	CCACAACATACATGCAAAATCACC	100
comp178384_c0	(AT)8	TGCCCTCCAACTGAAAGAGT	TGGCCTAAAACAGTATTGGTGGT	223
comp178522_c0	(A)11	TGTTGCACTTGTTCCTCTGT	CACCATAGGGCAAGCACTGA	263
comp17897_c0	(T)10	GCCCCGCTTCTACTTCTACC	CGCTACGCTACGCATACCAT	190
comp1790070_c0	(T)10	ATTAATCAACGCGCGTGCTC	TGGAGAAAGCCCATACAGAGT	174
comp179087_c0	(A)11	GTTGCTGCAGCTTTCTCAG	AGCACCAACATCTCTGCAACT	232			0.836245	32.4071	-5.2762
comp1791355_c0	(A)11	TGCTGTAACATGCTTTGAGACA	GTCCATGACTTCTGCCCCAA	149
comp180455_c0	(TTC)5	ATTTCCTCCTGCTCCTGCAC	CCTGCAGATTCTCGGTCACC	119
comp180478_c0	(T)10	AACATGCATGCCCCACAAAC	ACCTGGTGTACGTTGTCCAC	280
comp180759_c0	(T)12	TAACTCGAGGGCGTGAAGTG	TTGTCATCGGGAGGAGAGGT	269								101.955	51.3302	0.99005
comp180837_c0	(T)10	TCTGTTCCTTTCGCTGGGTC	GCAGAAGTCTCTTGATCTTCCG	204
comp1810759_c0	(GTG)6	CACGACCGGTGTTCCTAACA	CTCGTCTTGTCCATCGCAAG	261
comp181170_c0	(T)10	GCTATTCCGGCGGCAAAATT	CGCAGCTTCCTCTCAGGTAC	279			2.50874	42.9129	-4.0964
comp1813115_c0	(CT)7	GAGATCTCTCTTCAGTCTTCCCT	GCTAGCGAGAGAGAGCAAGG	199
comp181409_c0	(AAG)5	GGCCAAGAAGAAGAAGCCCT	CTATCTTCTTCCCGGGCAGC	224
comp18209_c0	(A)10	GAAGGCAAAAGTGGGCGTAG	AGTGTTTGTACCTCGGGCTC	153
comp1822838_c0	(AGA)5aaagaaaaccacaagaggcaaaaagcctgctcctaagaaggcccctgctaaaggaaaaggcagaggtaaatctaaggctgctgaatcc(GAA)5	GAGGAAGAAGAAGAGGAAGAAGA	CTCCCCTTGGGCTTATCAGC	224
comp18248_c0	(T)10	CTGTAGTGTGAGCCTGCGAG	ACGATGCAAACAAGTGAACAGT	237
comp1825174_c0	(A)10	AGAAGCTTTTCAAACAGACCCT	ACATGGCTCAAAGTGCAATTCA	106
comp182597_c0	(CA)6g(CA)6	CAATTCATCGCCACCGCATC	GGGTGTGAACAAAACCCACG	170
comp1829856_c0	(A)10	TGGAGTGAGTTGAGAGGACA	TGGTTGGTCAATTTTCTTTCCTT	214
comp183022_c0	(A)10	TGCAACATGCTCCCACTGTA	TCACTGCAAGCACCGATGAT	222
comp1830746_c0	(AAC)5	CCAACAAAACAGATCACATGCCA	TTGAGTTTACCGGCGGATGT	100
comp1831108_c0	(A)11	ACAGAAGAAGAAGGTTTGGGT	ATGGCGGCGTATGAATGAGT	207
comp1831149_c0	(TA)6	ACCAGCCACAAGAAATCCTGT	TGTAGCATGCTGTGTCATGC	107
comp18312_c0	(GAA)5	GAACTCCAAGAACTCACCGGT	TTCTTCCGGTGGTTCTTCCG	120
comp183141_c0	(T)10	GATGTGTTTTGGGCGAAGGG	GCCACCTTTTCCAATTTCGCT	127
comp18321_c0	(T)10	CCAGAAGTGGTGGAGTCGAC	TCTGTCTGCGAATGGAGAGC	193
comp1834509_c0	(T)10	TTTTTCTTGTCTTTTTGCTAGGGT	ACCCCCTCCAATCCTACCAA	119
comp1835115_c0	(TC)6	TGCGAGGGCATAGCACAAA	TCCTTCATACAGTGTTCAAGGT	144
comp1835282_c0	(T)10	CGTCTCGTCCTCTGCTCATT	CCTGAACTTCCGCTAAGGGG	278
comp1835653_c0	(T)11	GATGGAGTAGTGTCGGTGCA	TTGGTAGTAAAATCACTTGCAGAAA	156
comp1835888_c0	(T)10	ACTGGACTTAGGCCATAGTGC	CATCTCTTCAGGGAGCGGAC	110
comp1836081_c0	(T)10cttttgaccgagtg(T)10	GGGATGCATGGCCCAATATC	AAACATTTGGTACTTGTTAAGGCA	248
comp1836132_c0	(A)11	AGGCTGGCTAATGTATGCCA	ACTGATTAGTTAAGAGGTAATGAGGT	127
comp1837019_c0	(T)10	CCTTCAATTTGTTGCTAATTTTGCCA	GGGGGCAGCTTAACAAATGA	166
comp18380_c0	(T)10	GCTAGAGGCGCATTGCTTTC	CGGTTTCATGCTTTGGTCCC	144
comp1838112_c0	(T)11	GCACTGAGTTGTTACAGGTGC	ACAATGCTCCAAGAGAAATATGCA	129
comp1838114_c0	(A)10	CACCCATGCTACATCGTCGA	CGTGTGGCAGTTGGTTGATG	250
comp1838846_c0	(A)10	AAGGACCGCTCGCACTAAAA	GTGCCGTCAAATTCATGCGT	176
comp1840505_c0	(T)13	TACTGCCGGTGTGATGATGG	ACAAGCACTTGAACAAGAAAATCCT	157
comp1841501_c0	(A)11	GGCATGCACATGTACACGAC	CCATTTTGCACGCACGTCTT	101
comp1841628_c0	(GGA)5	GCGAGATGGAGACGGGTAAG	GCCGTCACCATCTGCATCTT	172
comp1843166_c0	(A)10	AGGCCTCTCAGTGACAAAGT	TGAGCTGTTCAATATCATCGAATCT	170
comp1843290_c0	(T)10	GATGCTCTGCCTCATCAGGG	ACTGCAATTAGGGATGCATGAC	203
comp1843392_c0	(T)10	AGAGGGAAAGAGCAAAAGCCA	TGTTCTCATATGGCACCAAGT	174
comp184349_c0	(T)10	CAGCTATGACGCCTCCATCA	CTACCATTCACCCCGTGTGG	200
comp1846150_c0	(A)10	AGCTTTCTTGAGGGAGGGGA	AATTCTGTGCCCTCCACTCC	169
comp1847342_c0	(A)10	TGCACTGCTGTCTTGAGGTT	GTCGCGGTTTCAGTTGTGAC	244
comp1849294_c0	(AC)6	CCCAGCCTTGGCAGTAGC	CTTCTCCCAGCGATCGTCTC	194
comp1850273_c0	(T)14	TTCAAGGAACAGGAGGAAACA	CTCCGAGTACGAACTGCAGG	263
comp1850860_c0	(A)10	CTTCTCCTTCCAGGGCCATG	TGCATGGCCTCATTCATGGT	183
comp1850949_c0	(GGA)5	GATCATGACCGGAGCGAGAG	TCACTGTCATCATCTCGCCG	160
comp1851154_c0	(T)10	GCCTTGCCCTGATCTGTTCT	CGTGAACCAAAAGCGTGGAG	179
comp1851807_c0	(T)11	TTGGGGGTCTCATCAGGTGA	TATCGCTGGTGATGGTGCTG	194
comp185269_c0	(CGG)5	CGCCAGGTGGTACTGTTCTT	AGCTTCCTCCGTTCACCTTC	102
comp1853062_c0	(A)11	ACCAACCAACCAGCGATTCA	AGAGGACTCGCGTTGATAAAA	211
comp185473_c0	(A)10	GCAAACGTACCTCACCCTCA	ACGTCAACATCACGACCGAA	198
comp1855211_c0	(GA)8	ACATTTGCACGAGCTCCTCA	GAACTAAACACAGCCACGGC	216
comp1855460_c0	(ACA)6	TCACAACTACAGCAACTACTGA	TCAAGGCTTGATGGTTCAACA	139
comp1857811_c0	(A)10tcaagagatcgaagggaaaacaaggaagccaactcggcaagtcaaaggaactcctacaagaaaaacttttc(AG)8	GCCCTGTGGATGACCGTAAT	ACAAACCAATCTTCCATGATGTTAA	213
comp1859497_c0	(TA)6	GGCAGGCTCATCCTCTTGTT	TTGCAACTGCTGATAGCCCA	194
comp186131_c0	(A)11	GCTACACAGGCTTTCGCAAA	TTGCACGACGATGGATACTT	219			0	27.5558	#NAME?
comp1863226_c0	(A)10	TGGTATGGGCACAAAGCTCT	TCTGTTTTCTGTCTGGGGCC	214
comp1863326_c0	(A)10	CAAGCTGAGACTGACCCGTT	TCCTCAATTTCTAAGTTGGTTCGT	134
comp18637_c0	(TG)7	TGCATGGTTTGTGCACATGA	GGAAACTGAAAAGGCCTGAGG	235
comp1864511_c0	(T)10	AAGAGCTCGGCAAAACATCG	AGGCAAAAATCACGACATAGCA	155
comp1864792_c0	(T)10	GCTGGAGATATCACTTTAAGAGCA	TCTCCCCTACTGTTCCCCTT	186
comp1865_c0	(A)10	CCACCACCAACTCCCCAATT	TTGTTACTGACATGTGGACCA	146
comp1865623_c0	(T)10	GGAGGGTCTAATGACATGATGA	ACTCGCTGATTGGTATGCCT	123
comp1865860_c0	(A)11	ACCCAGAGGCCAGAGGTTAA	TGCTGGCACACTTTACCTTG	158
comp1865890_c0	(T)10	AGATTGTTGGATCGATCTCTGCA	GTGCATATCTGGTCAGCCCA	156
comp18660_c0	(A)11	TGCAAGCACATCTTCCTTGT	GCTGACAGCAACTGACTGTG	201
comp1866083_c0	(A)13	ACGGAGCAGTAGGGTCTCAT	ACCTTGAGCTTTGCCTCAAT	214
comp1866116_c0	(CT)6	GGCAAATCCCTTCTACCACA	CAAGGTCAACATGTGCCTGC	202
comp18667_c1	(A)11	GCCATGCACTCCTCTAACCA	TCGGTGGGGAAGGAGTAACT	129
comp1866729_c0	(A)10	GGACAATTCTACAGAAGATGGGT	TGCCTTGTACCGGTACTCCT	246
comp1867370_c0	(GC)6	ACGAGCACGCCATACAGC	AGCAGGAGATGACGGAAATCC	247
comp1867386_c0	(T)12	GGGACATCTGCCACAGGATT	TTAGGTTGAGGCTGTACGCG	244
comp1867729_c0	(A)11	AGGTCAAGTTGTTTTTAGGGGGA	TTTCTTGGGGCCATCTCCAC	198
comp1867830_c0	(A)10	CCCATGAGAACCAACTGGCT	CAGTGCATCAATCAAGGCATCA	166
comp1874256_c0	(T)10	CAGTCTTCAGAGATCGTTCTGGA	GGTCACCACCCTGACAACAA	208
comp1874805_c0	(GCT)5	GCTGCACGCTCTGAAGAAGA	AGGCCGTTGGTAGTTACACG	136
comp1875396_c0	(T)10	GCCCACTCTCTCCCAAAGAC	ACCTGCTGCCACCTCAAATT	120
comp1875435_c0	(TG)7	AAAAACACAGGTGCAGCTGC	TGGTAGGTGCAGGGACGATA	170
comp1877822_c0	(A)10	CGGGATGGAGCTAGTAGGGA	AGTTGGACGGTTTGAGTCGT	148
comp1880226_c0	(CT)6	ATTAGGGCGGGCGTTTCGAT	CGTACGGTCGTAGTACTGCG	103
comp1881490_c0	(AG)8	TGAAAAGCCCATAACATTCCTGC	AGACATGGCCGTTATGCACA	166
comp188185_c0	(CGT)5	TCGTCGACGAAAGCTGCTC	GGCGGCCATTAGATCCATGA	242
comp1882_c0	(T)12	CCATCTGACGGTTGAAATGCA	TCCCATGGCTGCCAATTCAT	186
comp1882162_c0	(T)10	AGCTTTACACTGCAGATGAGA	CACAGTGTTTCTTGCCTGCC	105
comp18835_c0	(T)10	TGTTGGTGTGAATGTGACCCA	CCGATGCAGATCACTAGTCCC	130
comp1883847_c0	(A)10	TCTGCTGTAAAATCACGGGCT	GCCCAGAAGTACCCGACATG	184
comp1883993_c0	(A)11	TCTGAGCAGCTGACGACAAA	CAGTCAACCGAATGGGGTCA	181
comp1886958_c0	(A)10	GAAAACTCCGACTGCGCAAG	CCTGTGTTTTTCCAGTGGTCC	228
comp1891094_c0	(AGC)5	CTGTTGTGGAAGTCGGCCTT	GCCACGCCAATATTCATGCA	276
comp1894313_c0	(A)10	TAGGCCAAACGATGAGGCTC	AGAGTAAGGCACGGGACTGA	268
comp1895245_c0	(TG)6	CGGCAGTCGTGGTATGCTAT	AACGAGCTAGCAATGGCCAT	184
comp1896256_c0	(T)14	CCTAAGTTACTGCCTGCGGT	CGAAAATGACAACCATGGGTGA	133
comp1898515_c0	(TCG)5	AATTTGCTCCTCCAGGTCGG	GGAGAAAGATGGCGACCCTC	154
comp190165_c0	(CT)6	GCTGGCCCAAAACGAGAAAG	CGCCTCAGCTATAGGCGAAG	166
comp1901677_c0	(TGA)6	TGAGAAGGATGATGATGATGGTG	TGTGGTAGTGAAACAGCATTCG	132
comp1901726_c0	(C)10	ACTTGGGAGCAGCTAGAGTT	GCGATGGGAGCAGAGACATT	236
comp1903_c0	(A)11	ATCAGCTGGGTTTGTACGCA	GCAGGAAGTCATGGTGCAGA	179
comp1903716_c0	(T)10	GCCGCCCTTTACATTTGCTT	AGCATGCTAGATCAAAAGGGAC	104
comp1904283_c0	(ATG)5	TCGTAAAAGGGGAGGGGTGA	TCACTTCCTCGACCAGACCA	189
comp190503_c0	(T)10	TGGATTGCAAGCCTGTAGGT	TCCTCAACTCGCGGCTTATC	193
comp1905526_c0	(A)12	CTCATGGGGGTTCAGCTGAA	ATGGGATGGGATCGGTTTGG	192
comp191371_c0	(T)10	AGCAATGTTTATGAACGCTCTTTGA	TTACGCCATCAGCAAGAAGC	275			5.09579	66.5811	-3.7077
comp19178_c0	(T)10	CCTACTGGGGCAAAGAAGCA	ACAACTGAATAATGATGAAGAAAGGA	142
comp1918749_c0	(GC)6	CGTCTCCTTACTGGGCTGTG	GCATAGGGCTTGTCAAGTTCT	223
comp1921564_c0	(T)10	TGTCTGCTGACTTAAGGCCA	TGCCAGCATTAAAAACTGGTGA	121
comp1923123_c0	(A)10	ACCACAATGAAACATGCAAGCA	GGAACTGTGGGTAAGAGGCA	210
comp1923587_c0	(ACC)5	ATAAGTTGGAAGTGGGGGCG	TCCACTTCTTCTTCCGCACC	136
comp192503_c0	(T)11	GTGCCAGTGGTAGTTCTGCT	GGTAGGGGTTTGACCAAGGG	262
comp1926326_c0	(CT)7	TCCCTCTGTCCCTCACTCTC	CACCTACGACAACACCAGCT	141
comp192756_c0	(T)10	AGCCGGATACATCACAAAGCA	TCCCCGTGAACCCCTGATAA	181
comp1929006_c0	(T)11	TGGACGGGGAGAGTGGTATT	CCAATCACTAGTGAGGAGGCA	161
comp1930538_c0	(A)10	CCACCAAAGAACTAAGGGTGGA	GGGGAGCATGGTTACCCAAA	160
comp19325_c0	(AAC)5	ACAGAAGCAAACTTGGCAGTC	ACTTTGGTAGAGTGTTGATTCCT	229
comp1933914_c0	(A)10	AGTAGCTGCAGACACCAAGT	TGTGCAGTCGCTAATGCTCA	160
comp19347_c0	(AAG)5	AGTATGCGAAGAGGGAGGGT	TCCATTACACGCGCATACCA	118
comp19364_c0	(T)10	AAAATTCGTCCTGTTTCTTCCTC	TCCGTTTCTTGTTTTGCGCA	105
comp19370_c0	(TTC)5	TAAACGGAGCGGTTTGTTCG	ACGAGCACAGAAATGGATGT	223
comp193756_c0	(GGA)5	AAGGCGACCACGAAGACAAT	TCTGTCTTCGCTGTCACCTG	197
comp1937633_c0	(A)11	GACAGTACACGGCTACAGCA	TCTGAATGCACCCTGAACTT	275
comp19385_c0	(T)10	TAAGCTAGCTGCCTGGATGC	AGAATGACAGCAAGAAGGCCA	230
comp1939_c0	(T)10	GTGGAGGGTGGCGTTTATGA	AAACAACTGTCAGGCCACCA	191
comp1939586_c0	(AGG)6	TGGGTAAGAGCTTGAAGGCG	CTCCTTGCCGATGTTGGACT	275
comp19405_c0	(A)10	TGCACTGCACAATAATAAATGCA	TCACTGTAGCCATGTTGTGCT	160
comp1942198_c0	(A)11	GGGAGTCGGCAGATTGGAAA	TTTTGCCGTGTATGTGTGCG	167
comp194273_c0	(AGA)5	GCCTTCACCCGTGTGTGATA	GCTTCACCGGGTATTCATCGA	168			1.6267	53.9602	-5.0519
comp1942778_c0	(CTT)5	TTTGCGCTGTCAGTAGCAGA	CCGGGAAGAGCAAGAGCAA	124
comp194302_c0	(A)10	TCCCCTAGCTTTGATCCGGA	AATAGCATCGTCGAACGCCT	189
comp1946_c0	(AAC)6	CCCAACACTTACACCATCCCA	GCGGGCTGTCTTTAAGGTCT	101
comp1946329_c0	(A)10	ACTAACAGATGCTTCTTGTTGCT	TTAATCCTCCCTCTTGCATCTTT	103
comp194685_c0	(TC)6	ATCGCTGCGGATTTAGACCC	GCACGATTCACAGCAAGCAA	129
comp194906_c0	(GA)7	CTTCACCTCCTTCAGCGAGG	GTTGATCTCCTCGCGGCG	272
comp1950515_c0	(T)10	TCCACTGTCCACAACTTCCC	CTACCTCATGGCTCTGCTCG	188
comp1950749_c0	(T)11	GTGCAGCAACTCAAGACGTG	CCGCTGCTACTACTAGTCAGC	109
comp1951870_c0	(A)12	ATCATCCAAACACCGACCCC	TTTTGGATGGGGATGTGGGG	180
comp1953455_c0	(A)10	CATTCGCGAGGTGCAAGTG	GGTGTGTCCATGCAAGATGC	103
comp1954_c1	(CT)7	GCTCCCTGGCTAGCCAAATT	TGTGCGCCTTGGATGAAGAT	108
comp1954326_c0	(T)10	ATGGGAACGGGCATGTTGAT	TCCTCGGAACCACTCTCCAT	145
comp1955450_c0	(TAG)5	GAACCTGTGCCTGTCCATCA	GAGTCATGGACACGGCAGAA	193
comp1958112_c0	(GAA)5	GCATTGTTGGGCTTGGGAAG	TCTCATTAAAGAGTCGTTAGTTCGT	184
comp1958646_c0	(A)10	TGGATATGGAATGAAAGGGCCA	ATTGCGAGTAGTATAACACTAGGAT	206
comp1959599_c0	(A)10	CCTTGAAATGCGGTGTGTGA	AGGTGGAGAAGAAAAGCTGCA	169
comp1961625_c0	(T)10	TCTTCGACTCGGATTTGAGGT	CAGTTATGCCGGTGTGTTCC	145
comp19618_c0	(T)11	CCACAGGGGCCTGATCTGTA	ACACTAAGCTCTGATGGATCTGT	201
comp1962_c0	(A)12	ACAGCACAAGTTCGTTCCAT	AGGAAAACTGAGGGCTGGTG	168
comp196294_c0	(T)10	ATTAAGTGAACCCCGGCCAC	CGCCTCGTCTCGTGCATATA	258
comp196613_c0	(T)10	TACGGTGCCGCATCATCTAC	TGCCAAAGCTCGGAACTGTA	274
comp1966394_c0	(T)10	AAACATGACGTAAGCTGGCG	TGCTTCATTGTGATTTGGAACGT	184
comp1966862_c0	(GA)6	TGCCTTACCACTTAGGATCGAG	GCGCCTCCGTTTCTCTTTTC	163
comp1968781_c0	(T)10	GATGGCCACAACTTCTTCGC	TGTGCTCTCCCGATTTGCAT	137
comp1970_c0	(GA)7	TCGGATTAATGGCAATGGTGAC	GCACTCTGCACTACTACGCT	236
comp197233_c0	(T)10	TCGTCTTTTCTTCCCTCTGCC	TCCTCATACCGTGCCCTGTA	125
comp197473_c0	(T)11	GTCTGGAGAATCGGACAATGGT	TGCAACGCATGGGCAATATG	247
comp19752_c0	(T)10	ACATCATGTCTTCGGTGGCT	CACGTACAGCTGTGAACCCA	256
comp197751_c0	(GGT)5	GCCAGCGTCATCACCTTCTT	ACCTGCCCCGTCACAATG	263
comp197778_c0	(A)10	GCTAGGAGCAAGGCAACAGA	TTGCTCCTGGGCTCTTCTTG	200
comp1977904_c0	(T)10	TGGAGAGTAGCACAAGCAGT	TGGGGTTGAGCAGATTCTCA	166
comp19782_c0	(T)10	ATGGATCGACCGGGTGAATG	ACGGAAACACTGTGAAATGAGA	161
comp1979121_c0	(T)11	GTGGATGAATCATCGTCTGACG	TATGCGGAGAAACAGAGGCC	250
comp1980_c0	(TGA)5	CGACAACGATGATGCACTCG	CGCCCTCGTCTTCATCATCA	152
comp19846_c0	(A)10	TGGCAGTTGAAAATTGTATGAAGT	AGCTGCACAACCTCACACAT	116
comp1985186_c0	(T)10	GCTACAATTTTGCGGTGTGC	TGGACGAACGCCCCAAATAA	137
comp1985212_c0	(GGC)5	GGTGGAGGACGTGAAGAAGG	AGTGGGGAACTTCAGCTTCG	109
comp198592_c0	(T)12	AACCACCTTGCCACCCTTC	CCTGAGGGTGGTTACTATGCA	278
comp1986_c0	(T)14	TGGCATCCATGTGCTGTGAT	TGAGATTGGTACCCTGAAAATGGA	232
comp1988811_c0	(A)10	TGGAGGATGGGCTCAAAAGTC	CCCCTGTCTACCCAAGCTGA	161
comp1989011_c0	(GATG)5	CCAATTTGAGGGCGTGACTG	TGGACATGATACCAACTCACG	194
comp1990_c0	(CAG)5	AGCTCCTGGAGTAAGGCGTA	ACCACCGTGTGTGTCACATT	203
comp1990400_c0	(T)10	CGTGGCTAGATCTTAGGGGC	CATCGGCAGGCCTAGATAGC	159
comp19935_c0	(T)11	TTTTTCTCCTGCACGTCCCC	GAAGGCACAAAATTGGCCGT	132
comp1993743_c0	(CGT)5	GATCGTCTTCGGGACAGTGG	GCCGCCATGGAAATGATCAC	135
comp19939_c0	(T)11	GTGCGTGAAATGGGCGAATT	TCGAACTTTGTGCTGAACCAC	250
comp1995604_c0	(A)10	ACTGGTTGACTTGTTGTACGGA	CATTTTTCCGTAGCAGGCCAG	125
comp1997697_c0	(T)10	GCCGAGATGTTTCGAACAAA	ACTTTGTCCTGCAGCTGGAG	212
comp2001144_c0	(A)10	AAACGTGGCGAACAAAGCTC	TTCATGAGGTGATGGGTGGC	226
comp200429_c0	(T)10	AGCTGCTGTATGGCTTCCTG	TGAGGGATGAGTCAATACTGCA	123
comp200569_c0	(A)11	GCGTACTGCATTTTGCCCAT	TCGATGCCTCTCTATCTGCT	132
comp201134_c0	(A)10	GAGAAAGGGCTCCTCCGTTC	TCTGGTTCCCATACTCCACTCT	106
comp201171_c0	(AC)6	GTCGAACACCCTACCTGCAG	CCTCCTCCTCCTCTCCCAAT	188
comp201506_c0	(T)10	AACTGTCGCACGAAGGATGC	ATTTTCCCCTTCGCCACCTC	275
comp2015069_c0	(T)10	CGCGAAGGCTTACCACCTAA	CGGAAAGCCCTGTAATTTCAG	212
comp2018654_c0	(AT)6	CAAAACCAAGCTGACAAGGGA	GCATTAAGGTGCACATATTTCACT	171
comp201902_c0	(CTC)5	CGTCGCACTCCTCGTAGAAG	GATCGAGTTGTTAGCCATGGC	128
comp202147_c0	(A)11	ATCCATCACGGCCACAATGT	GGTTGTTTCCAGCTGCATGG	279
comp202160_c0	(CCA)5	CTCGTTGATCTCCTCGTCGG	CTCTCACTGTCCGTACGTCG	180
comp20223_c1	(A)10	CACAAAGTGGCAGCTGAAGG	ACCCATGGCATCATACACAGA	265
comp20229_c0	(A)10	TCATCAACACACAGACGGGG	GTGGTGGTTGCTTGCGTTAG	221
comp2025751_c0	(T)10	TCTCTTCTCCTTCTTCGGGA	GCGACTGGAGACTGACTTGT	153
comp2029286_c0	(A)10	TACTCTAAGCACCACGACCG	CCGCGGAGGGATGATGTTTT	101
comp2031297_c0	(A)10	GGCCAACCAGGAGCAAAAAC	GCACGCGGGTTAGTATTGGA	151
comp2038_c0	(TTC)5	TGTCGGAGATGAGGCTCAGA	AGACATCCCTTTGCCCGTTT	146
comp2039611_c0	(CAG)6	ACTCAAACACCTCGTCTGGC	CTGGCTCATCATCTGCCCAA	128
comp204063_c0	(AGA)5	GTGGAGTTGGTCTGAGACGG	TGCTTAGTGCTCCAAACCTCT	270
comp2042167_c0	(T)12	AGACCAGCAAGTACTTTGGCA	TGCCAAGATCCGTAGAAGCA	120
comp20431_c0	(GAT)5	AGGTCTTGAAGCATACCGGC	TGCTCATCAAACGCTCTTGC	137
comp2052_c0	(A)10	GGAGCGATGGGAGTGATCTG	TGAATACTCCCTCCGTCCCA	143
comp205254_c0	(T)10	TGGCTCTATTTTGTGTTATACGGA	AACCACTCATTCCGTGCAGT	170
comp20537_c1	(A)10	CTCGTTGAACTGAACACAACCA	ACCACACATGTCAGGAGCTT	107
comp205409_c0	(GTA)5	TGAATGCTTGTGTTGACGCG	TGGAAACAACATCACCATCGC	112
comp2057478_c0	(AG)7	AACCCTGCACAGAGAACACC	AAATCTACTTGGCCGCCTCC	184
comp20588_c1	(A)10	GCACTGCAACCTCATCAGGA	ACACACTGAATCCAAAGGATGT	135
comp20620_c0	(A)10	GAAGAAAACGAATACAAAGTTACAACA	CCCCCTTACTTGGTGCCTTT	164
comp20627_c0	(T)10	TCGGAAATTTTCAGAAACAAAAACA	CGACCGATTCTGGTTTCCGA	101
comp2063967_c0	(T)10	TGCCAGAAGTTATATTTTCTTTGCCA	CACCTCCATAAACTACGAGCGA	205
comp20650_c0	(A)11	GGGATGAGAAAAGAGGGAAAGGT	GGAGCTCCTCCTTCTTCCTG	151
comp206592_c0	(CT)6	TCTCCCCTCTATTCTTTTACCCTG	GGAAGTTCCGAGCTAGGACG	259
comp206610_c0	(A)11	TGCCTTGAAGTCCATAACCGT	CACTGGTCTTGCTGGCCTAA	158
comp206905_c0	(T)10	TCAATGCACTGCACTCCATCT	TTTTGGGGTCTCTCTCGTGC	163
comp20698_c0	(T)10	CGTCACGTTGGGTTGGGATA	GCTTTGTGATGTGAGCGCAA	143
comp20702_c0	(A)10	TCAGGGAAGGCCACATTCTG	ACAGGATTTCAATTGGGTCCT	106
comp2070754_c0	(TAT)5	TGCAATTGCGAGCGTTATCG	TGGATGATCAACCAACAAATGAGA	252
comp207174_c0	(TC)6	CTCTGGGGCTAGCGATGGA	CGGGGAAGGGAAATCGTTGG	251
comp207226_c0	(T)10	TGTCTCGCAGGACTATGGAC	TGTTGCTTGCAACTGCTTCC	191
comp207232_c0	(T)10	GAGGTCGAGCAACGTGGTAT	GCCAGAAAGTAGGTTGTTTGTCC	268
comp20744_c0	(CT)7	GAATTGTGCCTGCAGAGCTC	GGAGGGGAGTAGTATTGTGGC	103
comp207565_c0	(T)10	GCTGTGTAAGTACGGTACTACCC	GAGGTTGAAGGAGGCGGAC	111
comp207592_c0	(A)10	TGCATCCATCATGATCACCCT	GATGCTCCTCGAGATCCAGC	100
comp207615_c0	(T)14	GAGTGGCCTGACGGGAGG	CAGGGACACCGTGAAAGTGA	197
comp2079378_c0	(GAC)6	CGAGGATCATCACCACCACC	TCATCATCATCGAGCTGGCG	107
comp20836_c0	(CCG)5	ACCAACCCAACCCAAACCAT	CGTTGGGTTTGCGTCAATGT	117
comp2084389_c0	(A)11	GATTGATTGACGTGTGCCGC	CGCTAGTTCATGCACAGGGA	105
comp2087127_c0	(A)10	CACTCGGTTCCTCAACACGA	TTTGGCGGAACTACCAAGCT	131
comp20899_c0	(A)10	TGGGCACATCACTTCTGGTT	TCGTGGTCATGTTCCTGAGC	250
comp2093_c0	(A)11	TCTGCCCCCGGTCAAATTAC	TCGACATGGCCATCCTCATG	221
comp2096741_c0	(TGC)5	AGAGGCACTGAGGGATGGG	ACACACCGATCAAGAGCGAG	103
comp2098_c0	(CGG)5	AAATCGTCGTACGGATCGCA	GATTTGCTTCCCGCTTCACG	270
comp209923_c0	(T)10	TACATCTGACGGGGTAGCCA	TCCGTAAGTATCACTCCCACA	273
comp209968_c0	(T)10	ATTTCCTGCGTGCCAGCTAT	AATCAATCGGACACCCTGCC	248
comp210398_c0	(T)10	TGTCTCGCAAATTAGTCATAATCTGC	TGCCTTGTTGATGGCTCTGT	159
comp210406_c0	(GCAC)5	AACGACGACGACCAAACAGA	GAGCCAAAGCCAACCTGTTG	219
comp21052_c0	(T)13	TCCTATCCTGTTGCATCGGC	AGTCATGTCTTTTGGAGCCTGT	228
comp21065_c0	(A)10	AACTCGCACAACAAACCAGC	GTCTCCTGCTGCCTCTCTCT	139
comp2106740_c0	(AG)6	ATGATGACGACGACGACGAG	ACGATGAAGTCAAACCACCT	168
comp2115300_c0	(T)13	TTTTGCTCCGGCTCCTATCA	AGTGAAGGACATGTTTGATGCA	167
comp2119420_c0	(T)11	AGCCCCATGTGATTTTGTTTTGT	TTAACTACGCTGGCAGCAGC	167
comp212166_c0	(A)10	TGAACCCAACCCTGGAAAAGT	CAGAAGCCCTCTGCAGTACT	178
comp2123308_c0	(CAG)5	AGCAGGAGGAACAACAACGT	CAGACGGGCTATTGTGTGGT	215
comp212460_c0	(T)13	TCAACGCCTTCAACCACTCA	CGAGAAGATGGCTGAGTGGT	199
comp212724_c0	(TC)7ttcctatcttcttc(CT)6ccctc(CT)6	CTAGATGAGAGGGCCCCACT	GTGCTACGCCACACAATCAC	147
comp21277_c0	(A)10	GTGGCATCTCCGAACCATCA	TGCAGAAGGAAGTAACTGGCA	249
comp21294_c0	(T)10	TTCCGATGGTTCTAGCACCG	GCACCTGTCGGTACTGTTCA	203
comp213041_c0	(CT)6	GTCAGTCCTCCCTCTCACCT	ACTACTCTAGCCCTCGTCCC	149
comp213220_c0	(AAG)6	TTGGTGGTGTATGCGTGTCA	GGTCAAACCCGAGCACAAAC	242
comp2135_c1	(A)10	TCCCCCTTCCTTTTCGCTTC	GACACAAGACGCCAAAGCTG	265
comp2139643_c0	(A)10	ACAGCTTAGAGATTTATTCGTGCT	TGAGTTGTGTCCTGCTGCAT	105
comp213981_c0	(A)15	GCTAGGAGGTGTGGTCCCTA	AAACAGTACCAGGTCCCAGC	201
comp214023_c0	(T)10	CAAAGGCCAACGAATGATGGA	AGCAAAATCTGTCAGCCAGT	137
comp21428_c0	(ATT)5	AGGCAGGAATGACTTGAGGC	ACAGCAGGCCAATTTCTCGA	256
comp214466_c0	(AG)7	CAGCTCTGCAGGTGGTATGC	CCCGATCCGTCCCATCAAAA	166
comp214573_c0	(TGT)5	GCTGACAATGGTGATGGGGA	ACTCAGAGTCACATCGCTGC	157								18.6369	5.38644	1.7908
comp214684_c0	(T)12	CACACGTTTGCCAAACTGCT	TTAGGCTGCATTCGGAGGTG	201
comp2148673_c0	(GA)7aacg(GA)6	CCGGTGGGGGAAGCTTTTAC	TGTTCCTCCTCTCCCCTCTC	139
comp215003_c0	(CAT)5	TGGCTGTTGCTTGGAGTTGA	ATCTTAGCGGCAGGGAGGTA	268
comp215104_c0	(A)11	GCCGCAGCAAACGATACATT	TTGAGAACAGGTCCAAGGAC	254
comp21531_c0	(T)11	ACCAAGGGGGAAATGCAAGA	GGACAAATCCACCGTGCTCT	225
comp21559_c0	(TTA)6	TTCATCACGTGATTGGTTTTATGA	ATGCTCATGCGTGCTCTTCT	121
comp216544_c0	(GATT)5	CTTGCAGTGCACCGGTTTTT	CCCCAGTAACCAGTCCACAT	186
comp216563_c0	(GAC)5	GCGAGACATGGGTTGACAGA	CGGCCTGCATCATTTTCACC	181
comp216836_c0	(A)10tacagatagtactgtt(A)10	TGCTAAACCTTCGGAGCGAA	TGGTACCAATCTCGCACCAA	231			0	37.087	#NAME?
comp21695_c0	(T)10	CTCCAACGTGCTCCACTCAT	TGACTTTGACGAAAGCTAAAACGT	187
comp2174460_c0	(T)11	CATGGTGAATGGTGGCTTGC	AGTTTTGCACTTCATTGTTGACCT	161
comp217479_c0	(ATG)7	GTGATGGTGATGGCGAGCTA	TCGCCGTTCAATAGCTCCTC	250
comp2192_c0	(CTT)5	CACAAGAGGATGAGGAAGGCA	CGAACAAGGAATGGCCAAGC	194
comp219337_c0	(TC)8	TGTTATAGTAGCAAGACTTGTGAGT	TCCTACTGCGGTTGGGTAGA	225
comp219428_c0	(A)10	TGAATGGGCTAGCTGGATGT	ACTTCTTAGCTGCATGGTGT	127			19.0505	131.697	-2.7893
comp21956_c0	(T)10	ACATTAGGATCTGAGAAATGAGAGT	TCGGACAAAGGCTACCAACC	229
comp21971_c0	(T)10	GCCATTAAAGACACTGTTGCGA	ACAGTCAACGACACTCCACA	277
comp21990_c0	(AGC)5	GGAGTTCACCGACTTCCTGG	CCATGCATGAGTCCCAGCAT	272
comp2199085_c0	(A)10	TATGCGGGGCTTTTGGTAGG	ATGGTCCCCTATTGGCTAGG	147
comp22011_c0	(A)11	CGGTTCTAAGCCGCCACATA	AACGAAACAGAGGAGCGTGG	251
comp22077_c0	(T)10	TTTGAAGACTTACGGACGACC	AGCTGTAACAATCTTTTACGGTGC	100
comp220826_c0	(T)10	TCTTGAAGTGCATCCCGGTC	ACTGAATGTCTTCCGTTCGG	205
comp22123_c0	(GGC)5	TGAATCGAGCGTGCTCAACT	GGAGGAGAGGAAGAGGAGGG	159
comp22125_c0	(T)11	TGGTTCAACCTGGGTTTCGT	TGGCAGTGCAACAATCACAC	249
comp22158_c0	(GAC)6	CAGGTCCACCAGATCTTCGG	TGGATCAGATTGGCAAGCGA	150
comp22198_c0	(A)10	ACTGCCTGGTTAAATGATGAGGT	GTCATCGCCGGTCCATGTAA	133
comp22199_c0	(T)10	CTCCCGTGCATTCCTCTCTC	GGGGTTCTTCAACGCACATG	168
comp222401_c0	(CCA)5	CACGCATCAGCCTCCCAAT	GCATGGATGGCTGGATCAGA	117
comp222489_c0	(A)12	ACACTAGCGCCCAGTTCATA	TGCGGTGCGTACAATCATCT	223
comp222547_c0	(A)11	AGGAAACAGCTGGAAGTCTCA	GCTGGTAAGTAAAACGCCTCC	259
comp224076_c0	(AAG)5	ATGGATGCTGCCAATGTCCA	CGGTCTGCATCTTCTTCTGC	191
comp22495_c0	(AGC)5	TGGACAAGGCAGCAGTAGTG	GTGGCTGAGATGCTGTCAGT	172
comp2251_c0	(A)10	GTGCTCCAAGGAACCCCAAA	GGAGCTTCCCGGTAACCTTAC	186
comp225542_c0	(AT)9	GGGTACGTACTGTGTTGATCGT	TGCTTGATTTTGCCATGTGTT	162
comp2255812_c0	(T)10	ATCAACGCAAAGGCACCTCC	CCACCCTCCCTCAAATCCAC	130
comp227065_c0	(CGC)5	GCTTCTACGTCCTCCGCTG	CCACGCCGAGATGAAGACAA	115
comp2271580_c0	(GTG)5	CGTACTCCTCCTTGATGGCG	ACAAGTCCAGCAGCTTCTCC	168
comp22724_c0	(AT)7	ACAAATTATATGTAGAGATTGCTCACA	AGATGACTGTGTTGGCTGGC	102
comp227299_c0	(GA)7	GCAGTGTGATTGAGTGCTGC	TATCTCCTCTCCACCCTCGC	159
comp22781_c1	(T)10	TCCGAGTTGATGGGATCCGA	CATGCAACACACACCGACAG	127
comp2279_c0	(GC)6	CTGTCCATGGTGAGTCGTCC	CTTGAGCCCGTCCTCGATC	275
comp227901_c0	(TTTC)5	GCCAACGCGCGTAAATAGG	GCGTGGTTGTTGAAAGTGCA	243
comp22795_c0	(GGC)5	GACGGTCTAGATCGGCCAAG	TCCTTGTCGATCTGTGGAGC	280
comp228380_c0	(T)10	GCGGTCGTTTGGAACTGAAC	ACACACAAGGATGGTGCACA	234
comp228729_c0	(T)16	GTTCCATGCAGTTTCCGCTG	TGCCACAAAAGTAATTGGCAAGA	150
comp228758_c0	(A)10	CGGATGGGCTTTCCTGCTAA	GCCTGCTAATGCTTGATATGCC	237
comp228939_c0	(AT)8	ACCAAACAGGCCCTATATAGCA	TGTGGATCTTTATGCCAGGGT	249
comp22915_c0	(A)10	CATTGCTTGTGCCCCTGAAA	CACGCCAAAACTTGATGCCA	145
comp229242_c0	(A)11gcatagaaaaatatgtactacagcaat(TG)8	TCCTACGCCAGATTCCTCCA	TGGTTACGCCTGCACTGC	211
comp22935_c0	(A)10	GGCACATGAGAAATGGCAGC	ACGTGTCCAGGTTATAGCTAGT	129
comp2294066_c0	(A)11	CGAAGCGAGAGAGACGTTCA	GCTTGTTGAGCGCTTCTTCT	101
comp2295968_c0	(AG)7	AAGGACAAAGGTTGTGGGCA	ACTACACCACCATCTCTCTCT	263
comp22968_c0	(T)10	CATTACTGACGCGTGCTTGC	AGCGGCTGATTTGGATGGAA	159
comp2299143_c0	(T)10	TTGTCAAAGCTGCACAGTGC	CCCTGCTTTTCTCGTGAAGG	165
comp2300291_c0	(T)10	ACTCCATCTCATAGCCGTTGC	GCCATTTCCATCCTGCATGC	151
comp2302_c0	(T)10	TTCAGGGGGTGTTAGGTGGA	AGAGCCATAAAGTGTGCTGGT	221
comp2302690_c0	(T)10	ACAAGGTCTCGAAGCAGCAT	ACCATGACACAAACTTAGTGCG	162
comp2302887_c0	(TTAT)5	ACTCTCCTCTTTGCTTCCAGC	AGGTGGAAGCGTGGATGATG	155
comp23043_c0	(TG)6	TGGTAAAAGGTTGCTCGGCA	TGCACACCAAAAATCTATCGCA	184
comp2304976_c0	(AT)6	TGCACACGAAACGTACACTG	CTTTCCTCGCCACCTCAGG	131
comp2305669_c0	(TTG)5	GCATTTGTGTGTGACGGGAC	GGAAGCATGACGGGTCATCT	146
comp230691_c0	(T)10	TCTCTGCTTTGTGGCGACAT	TCGAGTTTCGCAGGTTTTTGA	104
comp2308178_c0	(T)12	CCCTACAGAGCTAAGCATGGT	GTGCCAAGTGTTGCTACAGC	147
comp2309363_c0	(T)10	TTGTGTCGGTAACCTGGCTC	CTAAGCCCGACTGAGCAAGG	181
comp2309583_c0	(GGC)5	AATCTAAGGTTGCGCATGGC	GCTTCCTTCCTCTGTTCCCC	194
comp2309644_c0	(TA)6	GCGCCTAATACTCATGGCCT	AAAGGCCGGTTGCATTATGC	105
comp2309875_c0	(A)14	TATGCTCACCACTGGAAGCC	GTTGCGCACCAACCACTTAC	227
comp2312_c0	(CAG)5	ATTGCGCTGTTGTTGTTGCT	TGGTTGACCCAACAGCACAT	198
comp2312_c1	(CAA)5cc(A)10	GACTTGGCTTCTCCGGTTGA	GTGGTTGGCTGTCGTCCATA	161
comp231247_c0	(CGT)6	CATGTAGTCGCTCACGTCGA	ACAACCAGCTCGACTACGTG	275
comp2314_c0	(T)10	GCCAGCCTACACTGCCTAAT	GGAAGCATTTGCAGCCCAAA	155
comp2314085_c0	(CGC)5	AGATGAAGAAAGACATGCGCAG	TCCATCTCTTCCAGGGCAGA	203
comp2314159_c0	(A)10	CTGCTCGATCCCGCAATTTG	ACATTTGTATTGCCTCCTCTCT	277
comp2314722_c0	(TGA)5	CGTCCCAAACGTTCTTCTGT	TCTCCGGCATCACCCTCTTA	213
comp2315655_c0	(A)10	TGTTTCTGTGCGATGGGGAA	AGGGGTACTTCACAACGCAA	137
comp2317078_c0	(T)10	CCGGACATAATGCAGCCATC	CTGGAGAGGAAACTGCTGGG	216
comp2317659_c0	(T)12	GTCGAGGGTGATGCTCCAAT	TTCCCGTCGATCCGATTCAC	231
comp2322_c0	(A)10	GGGGGATATGAGAAAGGCATCA	AAGGTGCCACATACTGGGTC	239
comp2322847_c0	(CGG)5	TCCATGCAAGAACACCACCA	CCGGTCACCATCTCCTGTAA	154
comp2323_c1	(ATCC)5	ATCCCCTGCAGCATCACATC	GCCTCTCGAGATCAGGTTGG	127
comp232697_c0	(AG)8	ATTCTCTGCCTGGGCCATTC	AGTCTCCCTCAGAATCGGCA	168
comp23274_c0	(CGC)5	ATGTACATCAGCAGCCCAGC	TACAATGTGCCACTGCTCGT	195
comp2327893_c0	(T)11	GAAAAGCTGACGGACGAACC	GGTTGCCGGCGATTTTGTC	113
comp2328_c0	(A)10	TGATATGCTTTGGCTGCTGTG	ATGGACTCCTGGCAGATCCA	101
comp232848_c0	(A)10	AACGCTGGGAATCCTCCAAG	ACGAAGACGACGAAGAGAAGA	160
comp2329019_c0	(T)11	CCGCACAGAAAACCAACCAG	CCCCTCTCTACCTACCTCGG	163
comp2330166_c0	(A)10	AGGCTTCGAAATAGGGTCAAA	CGCTGATTGGCAATGCGATT	197
comp23303_c0	(A)10	CGTGCATCTGACTGGACCTT	TGTAGTGCAGGAACCACGTG	188
comp2330431_c0	(T)10	TGGCATGGGTATTTGCAAACG	AGAGTTTGCAGTGGTCAGGT	101
comp233105_c0	(T)10cccc(T)10	GTGCCTGCACATGTTCCAC	GCCCACGAATAAAACTCGGG	183
comp2332015_c0	(A)10	AGTTCAGGCGCACAGTCATT	TTCTGGCAGGGGATCCAAAC	225
comp2338737_c0	(A)10	CCCACAAAGATTGGTGGGC	TCAGTGCAGTGCTTCTTGAGT	140
comp2339700_c0	(A)10	GGACAATATGTGGTTCGTTGAAGA	AGGAGGTGCCGATCATAGGA	193
comp23401_c0	(CTT)5	TCCATCAGGCTTTTCGACCA	ACAAGTCTCTGCCCCTGTTG	124
comp2341_c0	(T)10	ATTCTGCTACTTCCGGTGCC	TGCCCCGCCATATATGAACC	218
comp2345956_c0	(TG)6	ATGTCCCGTGTAGGTGCTTG	TGTCCACTGCAAGCAACTGA	198
comp2346604_c0	(AGG)5	AGAGAGGTCAGAGGCGAGTG	GAAGAGTAAGGCGAGCTGGG	214
comp23499_c0	(T)12	GGCACAGACCCATGGACTAC	CCACGTATGGCATTCCACGT	209
comp235_c0	(TCT)5	GGAATACGCCGAGAGTCGAG	TCCCTCTTCCTCTTCGTCGT	124
comp2351589_c0	(T)10	TCGATATGCAGTGCAGGTGG	GCTGCACCTAGGCACTACTA	173
comp23517_c0	(A)10	AGTCCCTCATGTGCATGCTC	CAGTTTTGCGGAACATGGCA	248
comp23567_c0	(ATT)7	CTGCATGTTGGGCGATGATG	CAGCGATTCCGGGGATGATA	226
comp2357178_c0	(GTT)5	CGACAACAAGGCTGTGCTTG	TCCTATGATACCGGAGCCGT	258
comp23582_c0	(TGA)5	TCTGAATATGTGCCTGGGGT	TCATCAGGTGTGGCATCTGC	101
comp2360376_c0	(T)11	TACCCATCCCGTCCAGATGT	CAACAAGTGCCACAGTCTGC	183
comp2360922_c0	(A)11	TGTTTCACTGTCCACGTGGT	ACAAGTTCATTTATGCAAGCTCA	135
comp2361606_c0	(AAC)5	CACGCCTTCAAATACGCCAA	TCTCTCTCGCAATTTGTTCCTCA	146
comp2361772_c0	(T)10	GGTACCTGAGATATTTTTAGATGAGTG	TCCCAAGAAGATTACTGCTGCT	118
comp2364619_c0	(T)10	CACTGTTGCCCACATTTGCT	GCCACAGAAGGACATGAGGA	193
comp2366449_c0	(AGC)5	TGGGTCATAGTGGTAGGCCA	CCCTTATCCCTCGTATCTCTCT	149
comp2367937_c0	(A)10	AAAAGGCGTCGTCCTCCAAA	GAATCTTCCGGGATGCCGAG	170
comp2370473_c0	(CAC)5	CGCTGCACCCACTCAATTTT	GTCGACGGATGTGGAATCGG	142
comp2372850_c0	(CT)6	TCGAGAACGAAGCACAAACA	CCCTGTGGCTCTGAGTTGAT	123
comp237371_c0	(T)15	CACCCAAGCATTGCACATCA	ATTGGGACCACCGGAGAAAG	150
comp2374742_c0	(GA)7	CACGTAAACCATGCGCGAAA	GGCCCACGCTTTCGATTTAC	134
comp237597_c0	(A)10	TTCTCTCTCACGGCACAACA	TGTGTGAAGCAAATCCAATGGG	230
comp2376079_c0	(TAA)6	GTGAAAACTTGACCGTCGCC	TGGGCTTTCTTATGGCGCAT	267
comp238066_c0	(T)11	TGTCCCATTGCATTCACGAT	ACCAATCTATCACACGCGCA	212
comp238093_c0	(T)10cattttaatcatactggtggcaatgtctttggctgg(A)10	GGGGGAAAACATCAGTGGCT	TGCAGCTGGTCTTGGTTGTT	167
comp2381_c0	(A)11	TCAAAAGTCCCCAAGCGTGT	AGCCAACTGAAATGGATGCA	129
comp23816_c0	(A)11	ACGACTCGCTTTGTATGGGG	TCGACTGCTACCCCCACTAT	227
comp238340_c0	(A)10	CGCAAGCCAAATTAGGAGCC	TCGTACACCGTGAGAAGCAC	157
comp2384243_c0	(A)11	ACACACAAGGGACAGTGGTG	TGCATAGCACTTTCATCCTGT	165
comp2384850_c0	(A)10	TTTGTGACGTCCTGTGGTGT	GGTAGAGCTCAATCTTCGGCT	161
comp2385502_c0	(A)10	TGCAAGAGCTAGCTCCCTCT	AGAGCAAGTTTAATAGTAGAGCCA	170
comp238949_c0	(A)10gaaggccaagaaaaatgttcgcaaaaagg(A)10	TGCACTTTGCTCAGTCACGA	CTGTGATCCCAAGAACCGCT	132
comp2393044_c0	(AT)6	CTTGGCGTTTGATGGAGTGC	ACCAACTGACCACCTTCACA	188
comp239348_c0	(C)11	TCAAGCCCAACTCGGTCTTC	GTGATGAGGCGATGGACCAA	184
comp239406_c0	(A)11	GGGCCAAGTTGAGGTATGCT	TGGTCATGTTTTAGCTTCTGCA	213
comp2399571_c0	(T)10	AGACAAATTGCTGACGGGGT	TGATGCATTGTGTTGCGCTT	175
comp240037_c0	(A)10	GCAATTGTGATTATCAAGTTGAGCC	TGCAGGTGAAAACCCCCATT	207
comp2404407_c0	(AT)8	TCTAGGTTCTTAACTTGCTCATGT	GGAATTTCCAAGGCTGCACT	166
comp2406030_c0	(T)12	GGTCTGTTAGCTAATCCGTGCT	TACATGAAGCCTGTTTCGCG	106
comp2406414_c0	(A)11	AGACGCATCTTAACGGGTGG	ACGGGTTCAGAAAAGGCGTA	149
comp240786_c0	(TA)7	TCAGCCACTCCTAGAATTGCA	CGCCTCTCCCTCTCAATGTC	219
comp24085_c0	(A)11	TGGCTGCCAATCCTGTCATT	CAGCCCGACAACCTGACTAC	269
comp2414412_c0	(T)11	CCGCTTGCTCCTAGGATCAG	TGAATCGTGGAAGCGGAG	131
comp2414816_c0	(A)10	TGTTGGTGATGTTTTAAAATGTGGA	ATGCATGCCAATGGTGCAAC	101
comp241673_c0	(CT)7	TGCCTAGCTAGCTCCTCCAA	AGCCCAAGAGGAGAGGACAT	125
comp241719_c0	(TA)6	GTTGCCCCAAGATGTGTCCT	TGCCATTGGACAGGGCATAA	233
comp2420126_c0	(A)10	CCACCAGCCTACTCCAACTT	TGTGGTTGACGGTTTAGTTCGA	121
comp2424_c0	(T)13	TGCAAGAACTTTTTACGCGCT	AGGCGCCAGTAAGTATGACA	277
comp242691_c0	(CA)6	CGGATCCAAGGACCCAAGAG	TCTACTTCCACATCCGCGAC	238
comp2429373_c0	(T)11	CGTGTGCTGGATTGGGTAGA	TCCTGGAGCATGCAGATTCA	183
comp2430681_c0	(T)10	TGGCCATGTGGTACTGTACG	TGTTCAGCTTTGGATACTGTGGT	122
comp24314_c0	(A)10	CCAAAAACCAACCCTACATCTC	TCCCCGATGTTGCCGAATTT	276
comp243162_c0	(T)12	GGGCATCTGTCGCTGTAACT	AGCCCCGTAAAACATGCAGA	195
comp24319_c0	(GA)7	TCCTGTTGCAAAACTACATCCAC	TGTCATGCTATCATCTGGAACCA	224
comp24332_c0	(ATG)5aatcttgaatcagcatccattcaatcatcacttgatccatttgcatttgatggtgctatagctggatctatc(AAT)5	GCGTGTTTTACAAATGCAGCAC	AGAATGCCAACGCTGAAAAGT	178
comp2433322_c0	(GGA)5	CCGCGATTGCTTTCTTCGTT	ACCGTTCGTTGTTTTGCAGG	155
comp243452_c0	(T)10	TTGCGCGTAGAGTCAAGGTT	TGATATGCTGCTCGACCCAC	259
comp243664_c0	(CGC)5	TGCAGGCGGGCGATATAATT	ATCGAGTTGGGGAGTCAGGA	153
comp2436931_c0	(T)10	TCCTCGTTGTCTGTGCACTT	TGGCACATCCAGCTCATGTA	124
comp2438_c0	(T)10	CGCCCACGGTACAAGGTATT	ACCAGTCTTCATTGCCCTGG	225
comp243992_c0	(T)10	ACACCAAGGCGATGGATTGT	TGGCAAAATTTGTCACAGTGCA	222
comp2440338_c0	(ATGG)5	GCCTAAACTAAAATCAAAGGCAGC	AGGATTGGATGGGGATGGGA	145
comp244211_c0	(T)11acgggtgtgtttgtttccctctgctttt(CG)7	CTCGGGCACGGGTGATCT	TCGTACAGCTTCACCCACAG	128
comp244715_c0	(ACG)5	GCCACCACCATCAACAACAT	CAAGTCCCCATCCACTCCAC	223
comp24516_c0	(A)11	AGGGACGCAAGCCAACTATT	CCACATCACAAACTTCACACCC	150
comp245168_c0	(T)10	AGAAAGGTTGCCCTCTCGAT	CCAAGGTGCTGAAAGCCTGA	236
comp245240_c0	(GCG)5	AAACCCGTGAAGCCAGGAAA	GCCTACGAAGAACCTCTCCC	275
comp2453217_c0	(ACT)5	GCGGGATCAAAGGCCAAATC	GATCTCAGCAGGCGAGAAGG	210
comp24566_c0	(A)11	TTGGGACCACATCAGTTCCC	CCTGCGAGGTCAGTCACTTT	244
comp2458_c0	(A)10	GGAAGCCGAAACCAGGCTAT	TTCCTGTTTGCCGAGGAGAC	222
comp245976_c0	(GCA)5	AAAGGAGGAGAGGCTAGGGG	TCCTCCGACCGGCTAAAAAC	234
comp24615_c0	(TCC)5	CCTTCGCCTGAACCAGCTAA	GTCCATATCTCTACGGCGGC	120
comp2464917_c0	(A)10	TCAGTTTGGGGTTCAATGGCT	GAGACCCAGTAGCAGAACGG	229
comp2468091_c0	(T)10	TCACTCTAGAAGGGTGGGCA	CCACCCCTCTAGAGTGGACA	102
comp2472046_c0	(A)10	TCACTGATTTGGACTATGACACA	GTTTGGACTGATCCCCTCCC	189
comp2472099_c0	(AAC)5	CCATGAAGCTCCATCTGTGGT	TTGACGAGTTGATGGGACGG	139
comp24722_c0	(A)10	GGCCTGAACTTGTCCCTCTC	TGCAGCTCCCTTTCCTTTCT	254
comp2479189_c0	(T)12	ACGTCCACCTGCAATGTACA	AGTGAGCCTGCTTGGACAAA	205
comp24798_c1	(T)10	ACCAGCCTCCTCAAAAGAGC	CCTGACATGAGGGCGAGC	180
comp2480301_c0	(AT)6	TGGTGGCATGCATGTCTTCA	TGTTGCATGGTGGCAGTACT	181
comp2480805_c0	(A)10	AGGGTTCCTTTGAAAAGCAGT	ACGTGAACTTCAACCTATTGGA	203
comp24812_c0	(A)10	GCTGCCGGATGTTGCAATAA	TGCTTCGTTCTCGACATGTTC	264
comp2483979_c0	(T)15	TTCCCAGTCCCTATCAGCCC	CGTAGCGATGAATGCAAGGC	132
comp248642_c0	(T)11	TTGCTAGTTGCGTAGGAGGC	TGACCCGGACCCTCTGAAAT	229
comp248815_c0	(T)12	TGAGGGTCATGGACTTATCAATGA	GGGCAGTAATGTTCAGGGCT	235
comp248831_c0	(T)11	AAACGCGAACTGGTGAGACT	AAGCGCGCACAAAATCACAA	259
comp2492_c0	(AG)8	CGAGTTCGACGAGGAGAACG	TTGTTGTGTGGTTCCCGACA	177
comp24922_c0	(A)10	GAGTAGTACACTCGAAAACCATCA	CGGGTTCTGCTGACCCAAAA	277
comp2496_c0	(A)10	GCTCCACTAGAACATAGGCTGT	GAACATGCATGTGGCTGCAA	204
comp25033_c0	(CT)6	TGGGCCGGTTGTTATATGCC	TTGCAAGCAAGGAGAGGAGG	202
comp250456_c0	(T)12	GGTAAGAGGAGGAGGTGGGT	CCTCGCTGGCCAACCCAA	192
comp250566_c0	(A)10	CCCAACCAAATCCGGGATGA	TCCCCCAAATCCATTCCGTG	100
comp25068_c0	(CA)9	GGGGTACACTGTCTCAGCAA	TGTCCAACATGGGAATGGCA	184
comp2507730_c0	(AC)7	GCACACCCACAAACACCATC	ATTAGCGCGCTCTCGTAGTC	132
comp2510489_c0	(TTG)6	CGTGCATTTGTGGTGGTTGT	TGCTACTATTCATGAACTTAAACAACA	131
comp25204_c0	(CAT)5	AACCAATCCTCCGATGCCTG	GCGCGTGAATGGAAGTGATG	204
comp2521238_c0	(A)10	AATGCATCTGCGCAACGAAA	CCCCTGAGTATGCCAACGAA	112
comp25317_c0	(A)10	TCCCCACCTCTAACGTAGTCT	AGAAAACCAGGCTCCAGCAA	129
comp25329_c0	(A)11	TTTCGCACAGTAGGACCACT	TCTAGCAAGAACGCCCAAGG	197
comp2533_c0	(GA)6	CGCGCAGAGAAGAGAAGAGT	CAGTTTTGTCTGACGTGGCG	107
comp25362_c0	(A)13	AAGTGGCCACAAGAACTCGA	CAACTAGCCTCTGCGAGCTT	148
comp253782_c0	(A)11	ATTCTTGTCCCCACGTGCTT	CCAGATTGATCGATGGCTGA	242
comp2546773_c0	(A)10	AGCCAAACAAAACAAGGTCTGA	CCTGTGAATGTGCTACCGGA	214
comp254702_c0	(T)11	CTCTTCTCTTCCCTGCGAGC	AAGAAACATGGGAGGGCAGG	217
comp2547478_c0	(GGA)5agggcagaggtgatgatgggttc(T)10	AAGATGGACTGGGTGCAAGG	GTGGTGGTACCTTCGCCG	207
comp254872_c0	(A)10	CCCCAGCAATTCAGCACATG	CCTCTGACAACCCCAGTACG	159
comp255130_c0	(TC)9	GTTACTTGGGCTGGCTCAGT	GCAGCACAAAAGACTGGCAC	172
comp255471_c0	(GCG)5gcatcttccaggtcggcgcgctgtcccttttccccgtcggccattgctcgtcgtgtcgcccttccggccgctgtgacatgtatcccaacattgg(GGA)5	GGCCAGCCTCCAGATCTTG	TACCACCACCACCCCAAATG	197
comp2554999_c0	(CAT)5	TGGTGTTCTTGTTCTTCAATTCCT	TGAAGAACAAGAAGGAAACTACCA	207
comp255803_c0	(T)11	GGAGTTGGTGGTGGTTAGGG	AAACCGTTGCTCCCTCGATT	245
comp2558456_c0	(CCG)5	CCGAGGTTGCTGCCATCATA	CGCGTACGTAAACTGCAACC	103
comp25595_c0	(T)10	AGAGCTTGTCTAGGGCCTGA	GGGCGTTGGTCAGGATGATT	276
comp25614_c0	(T)10	ATGGGCGTAATGTCCTGCAA	TCCGCCTAGATCCTCAACGA	195
comp25615_c1	(T)10	ACGTAATTTATCTGGTTTTGTGTCCT	CCTGCCAAGAAGACGATGGT	203
comp256333_c0	(CG)7	CCCGCCACGTAGTACTTCTG	CCGGGCAAAATGCGAGATTT	102
comp25642_c0	(T)10	GGTTTGGCTCATATTGTTTGCCT	TCAACACAACGGATAAGCTGT	111
comp2565_c1	(A)10	GAGAAGAGTATTAACTATTGGAACACA	CTTACGGAGTACGGAGCGAC	149
comp25660_c0	(T)11	GAGTGGGCTGGTAAATGGCT	TTAGTTGGTGTGCACGGTGT	183
comp2578223_c0	(ATG)5	AAGTCGCAAATCTGGCGAGA	TCCCTAGAACTTCTCCGCGA	148
comp257965_c0	(CCG)5	GGGCAGTTAACGTTGTTGGG	TCTCATAATCTCATCCATGGCG	279
comp258030_c0	(T)10	GCAATTACCAGCCTGCAATCC	AGATGCCTAAGCTCCTGGTT	259
comp2593_c0	(T)11	CGCATGCGAAACGTCTTAGG	TTGTGGGGGCTCGTAATTGG	177
comp25932_c0	(A)12	ACCATTATCTTACGCACCAGGT	AGAACATGGTAGTGGTAAGCCA	261
comp259793_c0	(T)10	TTGTTTTGGTGCGCTCTTCC	GTAGGCAGCTTCAGGATCCC	243
comp26_c0	(GT)7	GATGAGTGGTGTTGTGTGCG	ACAGCATCATAGTGGGCCAC	107
comp260138_c0	(A)11	ACCTTGTTCACAAACAGCCC	CCCTTCCCTCTCTCCTGTCT	135
comp26015_c0	(AGT)6	GCTTGCATCACTTCCGCATC	ACCAGGTCCACATGAGCATC	162
comp2601647_c0	(T)10	TCTGTCCTACCTTGCATTGCA	CTGTTTTGAGGTGGTATTTCTACAA	158
comp2606_c0	(T)12	GGATTATTGCAGCACAGCCC	TTTGCGGTGCTAGCCAGTAA	171
comp261_c0	(TTG)5	ACAGCACCATCTCTTCCGTG	ACCGGCACAAAGAAGACGAT	238
comp261177_c0	(T)10	GCGCAAGAACTCAAGCATGT	TGGGCAAGGGAAGCTGTTTT	277
comp261244_c0	(GCAT)5	CGTTGGGAATCCATCAGGCT	CCCCTCCAATCTCCATGCAA	208
comp2613_c0	(GTT)5	GAGAGACTGGCCGTTACCAC	CCCTTCTCCTCACGGACCTA	118
comp261693_c0	(A)10	AGCGACCGTTTAACCTTGCT	TGGTGTGCCAAAACTCATCT	186
comp2625_c1	(A)10	TGGCCTTAAGTTCCCAAACCA	ACTGCTTTGGTTGGATCTGA	270
comp262799_c0	(TG)7	TACCTGCAATGCTGAGCACA	GCAGCCTGTTCTGTCTCTCA	200
comp262860_c0	(GTA)5	GCACGCGAGCAATAGGAATT	CAACATGATGCCATCCTCGC	244
comp26290_c0	(GAG)5	GGAGAACCCCAAATCGAGCA	GTCGAGGACGGATTCAGTGA	135
comp263471_c0	(A)10	GCTACCACCTTGTGATGCAT	TGTCTGATGATAAGCCCCCA	148
comp26373_c0	(T)10	CCCCAATCTTGTCTGCAGGA	TCGCTACCAAGTGAGCAGAA	136
comp263770_c0	(T)10	CCTCTTTTACCCCACACCCC	AGCTTCAGGCCTGCTTATGG	187
comp263818_c0	(T)10	AGGAGTAGTGGTCCCAGCTT	ACTGACACGTGGACTCTTTGA	133
comp26485_c0	(A)10	GCACAAGCTGTATTGGCCTG	CACTTGACTGGAAACGTTGTGT	263
comp26507_c0	(TGA)5gttgaccgcaattgatgacgaaggtgga(GAT)6	ATTGGTGGTGGTGGTTGTGT	CGCCGGATGCATGCTTTATT	183
comp2655_c0	(CGC)5tcaggccgccgttggcaacga(CCG)5	CGTACCGGATCTGCTTCTCG	CGTCGAGCAGCACAATCATG	210
comp26585_c0	(T)10	TTGTAGGAACCGCGCTTTCT	GTGCTGTGATTCATGTCGCC	207
comp2658571_c0	(T)10	AGCAAGTCCACAACTCCACA	GCGACTTAGATGGTCTTGATTGC	148
comp2658782_c0	(TG)6	TCGTGCATCTAAGTGTGTGTG	GCTGGGCTTGCGAAAAGTAG	142
comp2659880_c0	(AG)7	ACCCAAGCTAACCCTCCAAA	AGTGGCAAGCAAGCAAGAGA	199
comp267_c0	(T)11	TCACCGTCCATCTGGTCTCT	ACACAGGAGCAAACACCCAA	263
comp2673_c0	(GGC)5	TGGATCAGAAGGGGAGGAGG	AGTACCTGAACCACACGTCG	225
comp26772_c0	(T)10	GATGGGAGGTAGCAGTGTGG	AGAGAGAAAATACATAGCTAGGTGT	250
comp267965_c0	(A)10	TCATACCAGTAGAGATCACCGT	GAAGCACGCGTCTGCTCC	111
comp2682_c0	(CGC)5	GCTCCTGCATGCTTCACCT	TTCTTCGACGAGCCGAGATG	171
comp268462_c0	(T)11	TCATGCATGGGTCTGCAAGA	AGTGAGTGCAATTCCACAATCT	157
comp26871_c0	(T)10	AGATGAAGCGAGGTGATTTTCT	AACGGGTCCAAGGATAGCAA	273
comp2688333_c0	(GA)6	GTGTCACATGATATCTTGGAAGCG	CGAAGTACGCACGAACCTCT	174
comp2694654_c0	(T)10	GGGTGCCATCCTCGCTATTT	AATCTTTGAGTCCCTATATGATCTCA	125
comp269998_c0	(T)11	GCGTCAAATTCAGAAGTCCGG	TTCGGTTGTACGCCCAACTC	239
comp270_c0	(GCG)5	TCCACGCACAACTCGATGTC	GGTGTCCCCGATGTCGCC	147
comp270283_c0	(T)10	GCGGAGGGTGTATGTGCTAC	AGAACATGAATAGGACCCCTCT	229
comp27040_c0	(TGC)6	GGTCGTCCTTGAGAGGGTTG	CGACGAAGATGAGGAGGACG	212
comp2706_c0	(T)11	ACAGTGTTCTTGTCCAGGTCA	CTTCGTCCCTTTGGTCTTGGA	163
comp270671_c0	(CGG)5	GCGCTTGGATATCTCGTGGA	AACTTTCTTTGCCGTCGTGC	172
comp2707229_c0	(T)10	TGAAAAGGTGATGTCCCGCT	TGGCTCGCCTTGGATTTGAT	178
comp2712746_c0	(T)10	GGAACAGCCAAGTACCAGCT	TGATGTGACATGGACTGGGC	177
comp271679_c0	(A)10caacaattcgtaactacgaaaaacacaaatcgccaaagctgtcagtgaaacaatgaaacattctagtaagattttttt(A)10	AGCAATCCAAGGAAGCAGCA	CTATGCCAAGTACGCCGGAT	171
comp271722_c0	(TA)6	CGATGTCTCCGCTGGATTGA	GAGGTGTTCGCTTGTCAGGA	209
comp272434_c0	(GGT)5	TACGAGCTTCATGGGGAGGA	GAAACCACCACCTGCACCA	202
comp27264_c0	(TG)7	CGGCCGATTTCATGAACAGC	CCTAGGTCGCGTGATCCATT	139
comp2727_c0	(T)10	TGCAATACCTAGCAGTGGGC	ACTGGTCAGACTTTGAGGCA	245
comp27297_c0	(T)11	TCTGCTTGGACGACATGACC	ACATGATTCAGTAAAATGTGGTCTT	181
comp273190_c0	(CG)6ggcgcgcgtcca(CT)7tggaccactgcgcgcgcgggcgcgcgtcggcgtcgccacggcttctcaagaa(CG)6cactgattcccagatagatagatctatatctgttcgtcttcctcagctatggt(GTG)6	TTTATAGTGGCTGCGGTGCG	CTCCATCGTCGATCTGCACA	261
comp27375_c0	(A)10	TGCAAGGTGGATCAAATAATGGTG	GGTCGGGAGTGTACCATGTG	269
comp274548_c0	(T)10	ACACCTAAATCCATCTGCCCC	ATGCCTTCACGGTGCTTACA	165
comp27485_c0	(ACG)6	AAACCGGACGAACAAGTGGA	CGAACGTCTTCCGAGGAGAG	110
comp2758546_c0	(A)12	ACGGAAGTCTTCGTACGCAA	ATTGTTGCCACCATTGCTGC	223
comp276085_c0	(CG)7	GGAGACGAAGAGGAAGAGCG	CATCATCTCGGCACAAGCAA	247
comp277143_c0	(T)10	ATAGCATGTCTGACGCCCAC	TGTGAACTTGTCAAACACCTGT	143			39.3613	0	Inf
comp27720_c1	(T)10	GCCGTTCCTGTATCAAAGTGC	TAGCTGCAACTCATGGCCAA	151
comp2778000_c0	(CAC)5	GCTCTTTCCAGCCAATACGG	TTTCGAGGGCAGCCTTGATT	169
comp277831_c0	(A)11cccgagctctcctcgccccggcgaacgcagcaccatctccagcg(AGC)5	TACTATGCCACCCCTCTGCT	GGCAGTGCAGGGAGGAAG	176
comp2782_c1	(T)13	TGTTTGAATTATTCATTCCTCAGTTCA	TCGGATTACCCTGCAGAGGA	185								7.67403	0.979352	2.9701
comp2784_c1	(ACC)6	ACACACACGCACACGAATTG	CATCTCTCGCAATCTCCCCC	231
comp279275_c0	(ATG)5	GAAGGAGGTGGACATGCTCC	GCCAAATTAAGCCCTAATAATAAAGGC	228
comp279408_c0	(A)10	TAGCAGTTTGGAGCTCACGT	AGTTGCTTCTCCCACTTCACT	256
comp27959_c0	(A)10	ATTCACCTTTCCCCTGCAGG	TGTTTAAAACAACATGCTTCCAAAGC	237
comp27976_c0	(T)11	TCCTCTTCACTTGAGCCTTCA	CCGAGGACACTCCCCAAAAA	176
comp279850_c0	(T)11	AATCAAGCCGTTCTTTCGCG	AGCACGGTCGGAGAATGTTT	168
comp28077_c0	(A)11	TGCTAAAGACCCGTAATATTCAAGA	AGTTGCAGGGAAGGGTTGTC	185
comp2808_c0	(T)10	TTAGTTTGGGATGCTCGCGT	TGGCCTTGTGGGAACAATGA	279
comp2809_c0	(T)11	CACATCACCACTCTGTTTTGTCC	CCCAACAACCACGTTTGTTGT	138
comp280936_c0	(T)12	CGTCACCGGTTTTGCTTCTC	GTCAAATCCGGGCCAAATCG	115
comp281253_c0	(T)10	GAGCTTAACAGAAGGGGCGT	TGCCAAACAGCACCCTCTG	132
comp281369_c0	(CG)6	AAGAAGCGCTCGAGCAGTG	GAGTGTCTCGAGCCACTACG	115
comp28165_c0	(GA)7	AGCAGTCTCGACTCGGAGAT	ACCGCAAACTTCGTTTCATCC	223
comp2826601_c0	(T)10	CGGCAGAATAGGAAACACCCT	TGGTCGGAAGTGTTGGGAAA	265
comp283581_c0	(A)12	ACAGGGTTCCTTCCTTTCTTTGA	TCCCCAATTCTGCACCTAAGT	216
comp28453_c0	(GC)6	CCTCTCGTCCCGCCGTAG	AGTCCGTGACCATACGAACG	176
comp28465_c0	(CT)6	CCAGGATCATGTTTCTCTCCCC	ACCAACACGACCACACGAAT	233			0.542233	141.091	-8.0235
comp284666_c0	(CCT)5	CACGCACATGTTCTTCGTGG	ATGGTCGATCGACGTGGATG	157
comp28476_c0	(TA)6	AAAAGGGCCACCGAAGTTGA	ACAGTGCAAACAGAAGGCTT	187
comp28487_c0	(A)10	CGCGAAATGTCTGTACAGCG	CCCATTTTGTAGCACACCCC	251
comp28488_c0	(A)11	ACAGGACCCAACCAACAAGG	TGTGTGGAAATGTTGCCAGC	267
comp28489_c0	(A)12	TGCCCACCAGTTCAGTTCAT	TTGCCTGAATTGACCTGGGT	226			0	114.744	#NAME?
comp28510_c0	(T)10	TCGGGCCCTTTGTGTGATTT	CCTAGCAGGCTTATGACAGCA	266
comp285110_c0	(T)14	CGCTCGGAAGGTCTGCTTAT	CAATGCAGAACCGCCTGAAG	102
comp28531_c0	(T)12	TCTACACCCGTGTTGTGCTT	AAGGGCACTAGTTTCCTGCT	137
comp28539_c0	(A)12	CCACCAGTGAATACACCGCT	TAGTGGCCTGTCACGGTAGA	176
comp2854_c0	(T)10cgcactataattttttccttttttatgggagaaggg(T)10	TGACCGGTTTATACGGACTTTGT	GTTCCGTCGTCCATACTGGA	206
comp28545_c0	(T)10	TCTGGGTGCATGAAACTGCA	TGTGCATATACGAGCAAGGCA	204
comp285805_c0	(GCG)5	CTGCTTTACCCCCGTGTCAT	CAAAGCCAACAACGACGTCG	151
comp28610_c0	(A)10	TGCACATGGACACTCACCTT	GCCTAGAACATCAGCAAGTTCC	250
comp28634_c0	(CAT)7	CCACTGGCTCCATGCATGTA	CAGCCTAACTGCACCCGAAA	150
comp28648_c0	(A)11	TCGTCGCGATCCAATCCAAT	GGGAGGGACTGTGTTCTTGG	253
comp28699_c0	(T)10	GCCGGAGTGAGTGGTGTTTA	CTCTTCGTCTGGTGCTAGCC	194
comp28702_c0	(T)19	CGGGCCTTTGTTTTGCAACT	GTAGATGGCTGCGTAGGTACC	120
comp287467_c0	(TC)6	GCGAAGGTCTCCTCGAAAGG	CAAATCCACCACGCATCACC	108
comp287547_c0	(T)11	CGAACTACACCGACCAACCA	ACGGGTGGTCTTTGTTTCGT	209
comp287723_c0	(A)11	AGTGCTAAACAATTTAAGTACCACAGA	TTCATTGGTTGGGGACAGCA	110
comp28775_c0	(CG)7	ACGTAGAGGCAGAGGAGGAG	TTCACTTCACTCGCCCACTC	179
comp28806_c0	(TCG)5	GACTCGGGCTCGAAGAAGAG	GGAGGAGGAGGAAGACGACT	195
comp2881_c0	(T)10	TCTGAACTGCGGTTGTACGT	CTTGCAGCAGAGAATCCCCT	206
comp2883_c0	(CGC)5	CTCAGCTCCCCGAAGTAGTG	CACGACGGCAAGAGCACC	110
comp28831_c0	(A)11	TGTTTGATGCAATGGAAAGTTGA	ACAACCGTAGTTTCAGCGGT	212
comp28848_c0	(T)10	TGTGGAGCATGAATCGCTGT	CGCACGCCTTTCTTCAGATG	209
comp28855_c0	(T)11	GCGACGTAAGGTGGCCAATA	ATGCCACTGTTCGTCAACCA	268
comp28860_c0	(TTC)5	AAGAGGTGATGGGCCATTGG	CGAGATCCGGAATCAACGCA	237
comp28864_c0	(GGC)5	CGCATCTCCATCATCTCCCC	CAAACGCACGGACGAAGATG	252
comp28881_c0	(A)12	CACAGATATTGGGAGGTGCCA	GCTCCAATGCCTGTTTTAGCC	206
comp28902_c0	(T)10	TACCGGACGTGTGAATCACC	ACTACGAGTCCTGCTGCTTG	257			4.55356	112.561	-4.6276
comp2893721_c0	(T)10	TGCCACAAACTATGCGTGTG	TCATCGTTTGGGTTTGAAACAA	136
comp28952_c0	(A)10	GCTTTTTAACGAAATCCGAGAAAA	CACCACCAGCACCACCATAA	203
comp28954_c0	(CGC)5	AGGTGGCCAAGAAGACGATG	TTCTCCTCCCTCACGACGAT	267			8.02265	132.946	-4.0506
comp289650_c0	(A)10	GAGTCAGCAATGTGGACCCT	TGCCTCCAGAGTAAGTGCTTG	257
comp28976_c0	(GA)8	CATCCAGCGACCAATCCTGA	TCAAGAAGCTCATGGGCCTC	105
comp28996_c0	(TCC)5	GCAAACCGAATCGACCACG	AAACGAGCCATATCGCGTCT	258
comp29029_c0	(A)12	TGTGGCAGGAGTGTGTGATC	AAGATGCTGCCCCAAATCGA	246
comp29033_c0	(T)10	TGCAGCAATGGTGGTCAGAT	TTGGTGACCAGCGATCTCAC	251
comp2904_c0	(A)10	CGATTTTGAAGAACAAACTAGAAGCA	ACATGGTGGTTGGTGTTCCA	215
comp290420_c0	(T)11	TTTACTCCCACGCCACAGTC	ACTGCGTATCGATGCTACGG	100
comp29052_c0	(TC)7	GGAGAAGGTCCTCTCGGTGA	ACGTCCTACCGCCATCAATC	173
comp29056_c0	(AGC)5	AGCCTACCACAGCTAAGCCT	AGAGAGGAGTCAGTGGCTGT	135
comp2908_c0	(A)10	TAAACGCTGCCTTTCTGCCT	GCCAGTACTGCACGGGAAAT	135
comp29082_c0	(CTA)5atgtgctatacttactagtgtgattaatgcagtgattaaaatcaagaaaagaaccaagagattaaggt(TGA)5	GAGCTCTCCTTGGCTGTCTG	AAAGGCTTTACCAGAGGGCG	252
comp29098_c0	(CTT)5	CATGCTTGCTGTCGTCGATG	CGTTTCTCTGCGCCGTTATG	207
comp29113_c0	(T)10	ACCCAGTCAAGGCTGAGGTA	TAGCTCCAGCCAGAGGTTCT	147
comp29120_c0	(A)13	TGGCTGTCGGGATTTAACCC	CGGCCGCTTAATTTCGATCG	167			0	90.0725	#NAME?
comp291313_c0	(A)11	TCTGTTGTGCTGTTTTTATGCA	TCACATGCAAGCATTCCTGAC	264
comp29138_c0	(CT)10	TGGCCTTCAGTTCCATTGCT	CTTGCCTTGTAACCATCGCG	200
comp29146_c0	(T)10	ACATTGAGAATGGCAGCACA	TTTGCAACAGGAATGCTGCA	280
comp29160_c0	(CAA)6	CTCCCAGTGCTCCCTAAACG	AGCGCCCTTCTTTTTGTTGT	109
comp29174_c0	(T)13	ATGTGAAGACCCACCAGCTG	GGAGCTAGGCAGGGGATGTA	279
comp29176_c0	(TC)8	GGACCGGTCCTATGCAAAATG	TCCCTCCCAACTCCCAAGAA	125
comp29208_c0	(T)10	TGGAGATTGCCATGAAGGGG	TCCGGATCTCAAAAACCCCG	142
comp29213_c0	(A)10	GCCACCAAAATTGTTGACTGC	ACATGCTTGCGCTAGTTTTTGT	218			175.243	47.6271	1.8795
comp29215_c0	(GA)6	AGAAGAGCAAAGGCACAGCA	CCTTCTTCTGGTGCCTCCTC	171
comp2923_c0	(TTG)6	TCGCGAGATGTTGTGGTTGA	CGACGACGATGCGCTTAGTA	177
comp29241_c0	(GGAG)5	ACCCTTTCTCCTCGATCCGA	AAGAAACCGCTGGATCTGGG	115
comp29275_c0	(GGT)5	GAGCTCTCCTCGCATCTCAC	TGGCGTAAGTGGATGCAGTT	159
comp29294_c0	(T)12	GGCCGTATTTCGTAGCGAGA	CGAGATCAAGAAAGCGCACG	216
comp29315_c0	(GCC)5	TCTCTCGGCCCATCTCCTTC	GTCGTCGTAGCACCTACTCG	279
comp29341_c0	(CGG)5	AAATGGAGGAGCAGCAGCAT	ACTTCTTCGCCTTGCTCTCG	180
comp29351_c0	(CAC)5	GACGACCACAAACACCTCC	GGGTCTCGTGGAACTTGGTG	205
comp293639_c0	(AC)6	TGAGGATCTCCAGATGCCGA	TGCCTGCTCCACTCTTTGTT	178
comp29369_c0	(CA)6	ACCAAAACTTGTTAAGCATGAGCA	ATGTCACTCCATGCCAGTCG	273
comp293721_c0	(T)10	ACTGTTAGGTGCTTTCTGGCT	CCAAGCAGTTGGCAAGTCAC	204
comp293740_c0	(A)10	CCAGAGACCAACGAGTAAGCT	CCAGCATGGATAGCAAGGCA	280
comp2940_c0	(GCA)5	GTCGTCGTCCAACCCGTC	TTGCTGATGGACACCTCGTC	144
comp294036_c0	(T)10	GTGCAAAAATGAGGGCCATGT	CCAATGGGGCATGTTCTTACA	273
comp294044_c0	(A)10	TGCTCCAATAAGCTCACACCT	AGATGAAACACGGTCTCTCCT	163
comp294346_c0	(A)10	ACAGATGCATTATCCGACGATCA	GGTATCTCGCCATCCGGTTT	241
comp29437_c0	(T)10	TGCTTCTTCCACCTCACAGT	AAAATCGTGGGCTGTCAGAG	275
comp2945_c1	(T)10	TCGTCTTTTCCCATCATCAAGGT	CTTGGGGGAGTTCAGCTGAG	133
comp29494_c0	(T)10	ACCGCTACCTCCTCTTCAAG	CGCCAACTCTTTCCTGCTCT	248
comp29501_c0	(GT)9	AGGATGGCTGTGACATGTGG	CAGAGCTGGTGCGATATGGT	252
comp295186_c0	(A)10	GCAAAAGCATGAGAAGAGCCT	TTCCTAAGTGGGCAGCACAG	199
comp29547_c0	(T)10	TGGATACGGAAACCAGCGTT	ACCGTGGGAACAATTCAGCT	210
comp29549_c0	(GAG)5	GAGATGAGGTAGGCGAACCG	ATATCCATGGACACCCACGC	263
comp29579_c0	(T)10	GTACGTGCCAAATTGGTGCC	GTGAAACATGGAAACGCCCC	241
comp29581_c0	(ATTA)5	ATCAGCAGCCAGGGTACAAC	AGAGCAGAGAAGCAGACAGC	263
comp2958898_c0	(A)10	TTCGCTTTGAGTCAGCAGGT	TGATGGCATTTGTGCATGGT	184
comp29595_c0	(T)10	TGATAGGCCGGCAAAACTCA	CGGCGTGGCATCTACTAGTT	266
comp29615_c0	(GGC)6	GAGCTCCCCCGATGCATATC	TAGCAGAACTTGGTGTGCGT	220
comp29627_c0	(T)10	CGCGAATCCGAAGCTTTGTC	CAAAATTGCAGCCCCCAGAT	161
comp29628_c0	(ACC)5	CCACACCAGTGTCGTCATCA	CAATTCGTCGAACAGGTGGC	231
comp296300_c0	(T)12	ATTGTTCCATTAGGCGGGCA	GTTAAGCCAAGCTGCTACGC	256
comp29658_c1	(A)12	CATCTATCAACCGCCGGACA	TGCAGTGAGTTTGTGGGAGG	212
comp29659_c0	(AG)7	CCCAGGTCGTTTTTCGGAGA	TTGCGAATGCTGTCTCGACT	252
comp29660_c0	(T)11	ACAGCAGTAGACAGCATTTCCT	TGTGCTCACTTTGAATTGGACG	187
comp29669_c0	(CAG)7	AAGCTCTCACTGCACTCACC	CTCAAGAGGGGATTCGAGGC	130			101.001	9.02946	3.4836
comp296784_c0	(A)12	TGGATGTAGAGGCCGGGTAA	ATCTTCATGCCCATCGCCAA	141
comp2971_c0	(CA)8	TGTGGATAAGACACACTCACAGG	TCGTTGGTTTGAGCGAGGAA	135
comp29716_c0	(T)12	TGCATTCGAAACACATGGAGC	ACGTACTTTCGCCTTTCGGT	171
comp29717_c0	(G)10	TGGATGTGTATGTGGTGGGG	TCTGCTGGTTCCTTGCTAGT	123
comp2974002_c0	(AGA)5	CCAAAGCATGTTTCTTTCGGGA	GCATGGGGTGAGTATGTCGA	117
comp29741_c0	(A)11tggc(CG)7	AAGCAAGTGGAGGAGGAAGC	CAGTACTACACCACCCCGTC	255
comp29751_c0	(T)10	ACCCAACGCAATGGCAAATC	AAGCCGATCACTCTGTGCAA	209
comp29764_c0	(A)10	TCTTTTTGTTGAACATGGGCACA	TCCACACAACATTGCCAGGT	259
comp29776_c0	(T)10	CAGCCTCTTCTTTCACGGGT	GGATCAGGAAACGCTGTTGC	224
comp29790_c0	(AG)7	GCCGACATGGTGGTTGTCTA	TCAAGACACAAATAACTGCAGTCT	142
comp29796_c0	(CT)9aaccttatagtagtagcatcaagctttctctctctctagaggcctttcctttctcatctctctagttctctaga(AC)7	CCCCCTACCTGGACACTGTA	TGTGAGCTAGCTAAGTGTGGG	275
comp29802_c0	(CGG)5	CCAACTACCACACCCTCGAC	AACAACCACAACGCGTATGC	190
comp298214_c0	(T)13	TTCACCGTCTTTTGCCCAGT	GCAATGTCCTGGTGATTGCA	194
comp29828_c0	(T)11	TCCTCCAGCTAGAACCTCCC	GAAGCGACTTGTCCTCTGCT	103
comp29867_c0	(A)10	TCTTGCCTCGACTTGGACAC	GCTTTTAAAGCGCTAAAAACCCG	202
comp29925_c1	(A)10	ACCCAAAGAAAGAGCAGGGT	TGCACCCAACTCCAACAACT	142								0	5.52415	#NAME?
comp29942_c0	(T)10	GGTGAACCTGATTTTGGATGTGA	TGGAGTGTTGGATACTGCCG	265
comp29951_c0	(A)10	GGTTTCCGCATACATCCTGC	GGTGCTGTTTTGTTGTTTGCC	276
comp2997_c0	(T)10	TGGAGAATGAATGGTAATACTGCT	TGTAGACATGGGGGAAACGC	201
comp30011_c0	(AG)7	GTCGTGGCTTTCCTTGCATC	CACCACTATCACGCCTTGCT	192
comp30018_c0	(GGC)5	GACGTGGTGACCAACGAGAT	CTTGTCGACCCCCTTCACC	165
comp30026_c0	(GAA)5	GGATTCTCCTCCCAATTCCCA	TCTCATGGCTGCAAAGGAGG	197
comp30031_c0	(A)11	AGACAGCGAGGGAATTGGTG	AACGAGTCATGCCGCACTTA	144			1.92071	47.3364	-4.6232
comp30038_c0	(A)10	ACGAGAGACTCTGGCCTTCT	AGATGAAGGTAGCGGCGATG	217
comp30041_c0	(AG)6	GAGCAGTGGACTTCAGGCAT	CACATGAGCCACGCAACAAA	271
comp30042_c0	(TCC)5	GAGGCGTTCGAGGACCAC	CGGAGGAAGGGGAGGGAATA	216
comp30042_c1	(CAG)6	TTTGGGGGATTTGGAGTCCG	CCCTGAGAGAAAAGGACCCC	168
comp30059_c0	(A)10	GGTTGTGTTCCTTAGCATGCA	GGACGAATGCAAGATGAGCAC	220
comp30106_c0	(A)14	ACTCTCGTGCTTGCTTCTCC	TCGATGGTCAAATTTCTCATCAGC	278
comp30110_c0	(T)10	GGTTGGGACAGTGTAGCCTC	CTCCATGGCTTTCACCTGGT	249								24.1184	9.23345	1.3852
comp30148_c0	(GA)7	AGAACGAGCCATGTTGGAGG	CGACACCATCTGTCTGCCTT	151
comp30166_c0	(AAG)5	GTGACATCCACGTCAAGAAAACA	TCGATTTTTCACCGGCCCTA	191
comp30203_c0	(A)10	TCGAAAAGCAACACCCGTCT	GGTCTCGCGGTAATTGCAAC	277
comp30207_c0	(A)11	ACCTGCCCAGATCGTAACTTC	CCCATCCGGTGAGTTGAGTT	159
comp3022_c1	(TTC)5	TTGACGTGATGTTCACCGGT	TGGGGGTGGGTATTTTTCTACA	243
comp30238_c0	(A)10	AGGAAAAGAAAAGCCACACAAA	CATGTCACCGACAACAGGGA	207
comp30267_c0	(T)10	TGGAATACATGCATGATGAGGGT	AGTTCGTTCTGTTGCGCAAC	209
comp30270_c0	(CTT)6(A)11	TATAACGTCCGGCCTGTTCG	ATCGACAAGGACCGTTTGCT	117
comp30276_c0	(T)10	TTTCGCCAACTCATCGCATG	CTGATGAAACAACCGGTCGG	206
comp30279_c0	(A)12	CCACGATCAGCGGGTATACC	TTGTAGATAGACAGATGCAGCAGA	100
comp30283_c0	(A)10	AAATGGTTTGCTGTTCGCCT	ACTGCCTGTGGATTCATCTGA	258
comp30286_c0	(TA)6tcaataatttccttgagttgtcttcttgtagaatggaataactgaagaagcatcttatgcaacagatcaactaatgttc(T)10	ATGCAATTCTCGTGCCATGC	CTTCAGGCCCAGTCTTCCTG	179
comp302980_c0	(A)10	CCTCCACCATTCTTTGCACG	TGATGGAGGTGGGCTGTTTC	147
comp3032_c0	(T)10	TGGCTGTCCACCGAAGAATC	AGGGTGGCAATTACCTTTTGA	181
comp303348_c0	(A)10	CAAAATTGCACTACGCCTGGT	TGCCTTGTCTTGCAGTTAGT	198
comp3034_c0	(ATG)5	CCACTCCACGATCACGACAA	GGAGCGTCTTCCTCTTTCCC	180
comp30349_c0	(G)10	GGATTTCCGCGGGGCTATTA	AGACAACAACAGCATTCCCCA	274
comp303599_c0	(TC)6	GGATGGATCCTAACCTGCACC	CTGCTGGGGTTTTGCGTAAG	244
comp30361_c0	(T)10	CTGGCGAACAGGGAATCCTA	ACGGAGGGAGTATATCAGATCT	229
comp30367_c0	(TC)6	GGATAGCAGACTACGGCGAC	GTCCCGTCCGTCATCTACAC	106
comp30376_c0	(A)10	GAAGCAGTGCACAGAATGGC	GGACCTAAATGTGTCCGGCT	121
comp30416_c0	(A)14	AGAAGCTGAGGCAAGTGAGC	GCTCCAAAAGCCTGCTCGTA	275
comp30426_c0	(T)10	TGTGAAACATCGTCTGGAGAT	GGAGAAAGCTACGCATCGGA	139
comp3042818_c0	(T)10	AGGCAACAGCTTATTCAGTAGA	GCTCAGGTTATTGTTCAGTCCC	156
comp30429_c0	(T)11	CAGTTCCGCTCGATCGATCA	TGGAGTTCAAATTCAGCATGCA	118
comp30435_c0	(AG)6	CTAAGCTGCCGGATTTGTGC	CACTCTCTTCTTCCCTCTTCCC	133
comp30448_c0	(T)10	CGGGAGGTACATGAAGGCAG	TGTGCATAAGGGAGGTTCCAG	251
comp304690_c0	(GA)6	AGCGACGCCAAGAAGACG	AGCTTCCTCATGCACCTCAC	264
comp3048534_c0	(CAA)5	TCTTGTTCGTGGATCCCGTC	TGGAGAACTAGTAGAGCCAAACA	169
comp30498_c0	(T)10	ATTACGTTGACCAGGACCGG	AGTAGCTTGGGTAGGGGGAG	253
comp3050405_c0	(T)11	GGAAGGGTTTGGTTTCATCAGG	TTTCAGCACAAGGACGTTGC	140
comp30544_c0	(GCG)5	CCGCTTGAAGTGGTTCAGGA	TCGAGCAGAAGAAGTCGACG	200			35.7814	0.467442	6.2583
comp305530_c0	(AG)7	CCACCACTTGTTGTTGCTGG	AAAGCAGCAGCAACAGCAAA	198
comp30578_c0	(AGT)5	TCTTGCTCGTCGAAGCAAGT	TCTCTCCGTCTCTCGTCTCG	145
comp30602_c0	(A)10	TGCCCTTCGGTGAAATCGAA	GTTTCCCTTTTTGCGGCGAT	206
comp3060712_c0	(T)10	CACAGTTGCATTATACTTCACTATACA	TCCCAATCTCCACTCCACCA	146
comp30653_c0	(A)14	AAATGAGCCCACGAGAAGCA	TGGATGCTGATGGATTGGAGG	245
comp306545_c0	(T)10	CGTGATTGCATTCTCGCTCG	TGATATCCAACCTGAGCGGC	101
comp30675_c0	(A)10	CGAGTGGAAGCCAAGTCAGA	CTTCTCTTCCTCCTGCTGCC	130
comp306769_c0	(TTC)5	ACATGAGTAAGGTGCGTGGG	CAAATTCATCGACGTCGCCC	221
comp3069353_c0	(ATG)5	GGAATACGCAGTTTCGCACG	ACGGTGAGAAAAGCCTCGAT	188
comp30720_c0	(T)10	GCTGTTAGGTTGAAAGCTACGG	GCTGAGCGGGCATAATTGGA	280
comp3075186_c0	(GT)9	CGAGCTTAAAGCCTCAAAGCA	GATGGCGACGATGCTCTACA	129
comp30753_c1	(CT)8	CCGCCGACCCCGTGTAAG	TAGCGGGAATGGGAATGTCG	153
comp307531_c0	(A)10	GGGCCCACTATCCAACCAAA	ACACAAAGTAGCACACCCGA	107
comp30758_c0	(CGC)5	CAGAACGAGGTCGAGGAGC	GCTGTTCCAGTACGTGAGCA	217
comp3076235_c0	(T)11	GTTCTTTTGTTTCCGTGGGGG	CACCTTTTGAGATCCCATTCCTC	193
comp30796_c0	(CGC)5	TGGCTCGTCGACGCCATC	CGACGTGATGTACAGCCACG	215
comp30824_c0	(A)11	GGAGCTGTCATCTGTGCACT	GGGGTATTTAATAAGCTCTCTTGCC	114
comp30840_c0	(T)10	AGCCAGGCATTAAGTGAGGA	TGTTCGTCTTAGCAGCACAAC	271
comp30850_c0	(T)14	GCGTGCGTGCTAGTTTGATT	CACGAGGCAGCCATAATTGC	168
comp30857_c0	(AAG)6	CTGAAACCTCTCCCCAACCC	TGCTATGGCGCAGGGATTG	153
comp3085701_c0	(A)14	CAGCACGGCACAGATGTTTC	GACTGCCAATCGTGCAGAAA	158
comp30870_c0	(T)10	AGCCACAAAATGATAAGGGTGA	AAGCCTTGCCGATTTTGCTG	224
comp308791_c0	(A)10	CAGCACCTCATTCTCTCCCA	CTGCTCTACTCGGCACTGAG	161
comp30909_c1	(A)10	ACCGATCGTGTTGAGTACGT	ACATGCTCATCATCGCGGTA	176
comp3091_c1	(A)13	GATTGGGACTTGGGGAAGCA	AAAGGGATGTCAAAATTGTATGTCT	225
comp30919_c0	(T)11	AACACATTGCTGCAAGCCTG	AGCAGCTTCCACTTGCAAGT	190
comp30921_c0	(G)11	ACCACCAAACCTGTCACCAG	TCGACTAGTGGTGCCATCCT	185
comp30922_c0	(AG)9	TTCGCATGTTGAGCAATGGC	TAGAGCGCCAGGTTAGGTCT	151
comp309449_c0	(CA)6	GACCATCGCTCGCATTTCAC	CTTCCCGGCCAGCACTAAAT	108
comp3095495_c0	(A)10	CTGGTAATGTTTCCCAGGTCCA	CAGCATGGGCAGCTTTAAAT	253
comp30960_c0	(ACA)5	CTCCGAGGATCAAGGCCAAG	CATCTTGCTGAACGCCCTG	239			0.418123	151.682	-8.5029
comp30977_c0	(T)10	AGTGCGCCAACATGTCTAGT	TAGACCAAGGCTCACTGCAG	180
comp3098920_c0	(T)11	TCACGATGTGCATGATGGCA	TGTCACACATGTTTAGAGTGCC	172
comp309898_c0	(A)11	CCCAACCAACCAAGGCCTTA	AGCAGAATTGGTGTTTGTGGC	188
comp31010_c0	(GCC)5	GAGAGGTTCCACCAGCTGTG	GACATCTCCTCCAGGCACAC	149
comp31018_c0	(CCT)6	GCGTCTTCTTCGGCGTGA	CGAAGGTTTTGTCGCATGCA	259			1.67249	61.8382	-5.2084
comp31025_c0	(AAG)5	GCTGCTCCATTCTTGCACG	GGCAACTAACCCACCCATCA	133
comp31049_c0	(A)10	CCGGAACAATCCTCTCGCAA	TGCCATTTCAGCTCTTGCAC	218
comp31058_c0	(T)10	CGTAAGGCGTCGTTCGATTT	ATGCAAGCGAATCAATCCGC	131			4.01132	52.4098	-3.7077
comp31076_c0	(T)10	ACGTACCAATGGATGCGGTT	GCAGGCATGAATTGTGCAGT	123
comp31087_c0	(GAA)5	GCAGCCGTATTACAGCAAGC	GTCTGGTGTCCCTGGAAGG	163
comp31094_c0	(T)10	GACGACTGCTATAGTTCGGGG	ACTGACCTGATGGCCAAAGG	144			0.418123	37.9478	-6.5039
comp31119_c0	(A)10	TGGTACTCCCTCCGTTCCAT	GGTGGTGTTCAGTGTGGTGA	264
comp31146_c0	(T)13	GATGAACCCATCGCCTTTGC	CCCCAACCACACACACCATT	106
comp31167_c0	(CG)6	TGAAGTAGGTGAGCAGCAGC	CGCGCGGCCTCATAAATC	247
comp31167_c1	(CGC)5	ACTACTCGAGGTACGACCCC	ATGTGGAACGTGAGGCGG	280
comp31172_c0	(CT)6	GGCCCGGCAAGAGAACTTAT	TTCCTCCTTGCCTTGCGTAG	264
comp311935_c0	(T)10	ACCTGATGGCTTTATGTCTCGT	CAACTTGTGCACCGCAGAAT	175
comp3120_c0	(T)10	TGGTGCGCTACTGAAATGCT	AAGTCTGAATCCCTGCAGGC	211
comp31244_c0	(GAT)5	GAGAGATGCCAGCACGATGA	ATCGGTCGGTCGATCACAAC	184
comp31263_c0	(AC)9	TACCTGGCGATTGGTCAACC	GCAGAAAGCAAATCAGCAAAAA	243
comp31278_c0	(A)10	AAGGGCAGACAAGACAGCAA	GGAAGCCTGGATAAACCGCT	194
comp3129313_c0	(T)10	AGAAGTAGAGATGCACTATGAGTTTG	ACCCAAATCTATGTCGGGTGT	171
comp31318_c0	(GCA)6	GCAAAGCACACAGTTCAGCA	ACCGTGAATCCATTCGCTGT	129
comp31340_c0	(TAA)6	AGGGCTGAGGGTAGTTGGAT	ACCAAACCATGTGGCCTCAA	198
comp31346_c0	(A)10	ATGCCATCCTCTTCCCTCCT	TCTCAGGGACGGTCAAATCC	238
comp31349_c0	(GCA)5	CGCCAAGGAATCAGTCACCT	GAAAATAATCTCCGCCGCCC	124
comp313528_c0	(T)13	TGTAGTGTTTCCTGCCGATT	ACTTGTATTATTTTGCAACCACGG	124
comp313545_c0	(GAC)5	AGTAGTAGCGCTGTTGGCTG	CGACTCCAGATCCTTGTCGG	100
comp31363_c0	(A)10	TACTGCACTGTCCGACACAC	CCAGAACGCCCGTTTCATTG	271
comp31373_c0	(AGA)5	GCCGGACAAAGGGAAAGAGA	GGCGACATCCTCACCATCTT	174
comp31378_c0	(A)10	ACGACGAGCATGCTATACCG	GTCGGAGGAAGAGGAGAGGT	175
comp31380_c0	(A)15	GACAGCATTGCCCACACAAG	TGGTTGTCTCGTGGATCTGC	228
comp31394_c0	(A)11	AGGATTTTGGCTCCGCGTAA	CATGGCGTGTGACACAACTG	184								38.3701	17.1294	1.1635
comp313969_c0	(AC)6	GAAGGAGGCCCTGCAAAGTA	TGCCAGATCTGCTTCTTGTGT	147
comp31399_c0	(A)10	ACAACCACTAAGGCAACCCA	AGGACCGAAACCTGCGATTT	222
comp31406_c0	(TA)8	AGAGCCAAGTTCTTCAGTACACT	GACTGATGAGCATGCGCAAT	279
comp31412_c0	(CA)9	ACAACTCGTGGTTCACAGCA	ATAAACCGCACGGCTCATCA	276
comp31414_c0	(A)12	GGCAACACCCACCCTAAACA	GACGGATATCACCCAGCCTG	265
comp314142_c0	(AGC)5	CCATGGGCAAGTACCTCAGG	GGTACGAGTACGACGACACC	105
comp31418_c0	(TG)7	AGCTACCCCCTCTCTCTGTG	TGTAGTATGCTGGGCTGCTG	258
comp3142215_c0	(T)10	TGCTGAATGTGTGTGCTGTG	AGCCTCAGTTCTGAATTTTGATGC	183
comp3143641_c0	(T)10	GCAATCCAATTCGCAAACCG	TATCAGGAGGGTGAAGGGGG	201
comp3144171_c0	(A)10	TGGCAAACTCCAAATACCAAATGA	ACCAGAATTTGTGGCTTGATGT	141
comp3144797_c0	(GC)6	TGGTGAGCGGGGAGAAGATA	CAATTCCCGCCGTTTCGATC	129
comp3146_c0	(T)10	GGGAATCCAAGCAAGGGCAT	ACACTGCTCTCATGCATCCT	233
comp31467_c0	(T)10	CACTTTGGTCGTGCAAGCAA	CGCCACGTAAGCAAAACACA	280
comp315039_c0	(A)10	AGCACAGAGGCTTTACAGCT	GAAGGCTCGTACCTGTAGGC	186
comp315171_c0	(CT)6	GTGTGACTCTGCACAGGACA	AGCAAGCAAAATGGCGAACA	267
comp315656_c0	(GCT)5	GGTGAGGCACGTGTTCATGA	TGAGCAGCTTGAGCAGAGAC	203
comp31575_c0	(CCT)5	GCCACTTCTCCCTCGACTTC	GTAGCTCGACATGCTGGTGT	275
comp31599_c0	(CTTT)5(T)11*	AGAAATGGCGTGCTCAGGTC	GGAGCAACTTAGGCATCTCCA	280
comp316191_c0	(T)10	GGTACAATCCCGGAGCTCAT	CGATGTGGCATGGAGTCCAT	213
comp3163816_c0	(A)11	TCCTAAAGGATCGTAAAATTGCTCC	GTGTTCCCTGTTCATCCCGT	171
comp3165260_c0	(CAA)6	ACCTGCCCAACATTGTCGAA	TGAGCCAGGACTTGAGCAAG	129
comp3166314_c0	(CT)6	GTACGGCACCTTGATCACCA	AGCTCGATCACAAACACCGA	111
comp31693_c0	(T)13	AGGAAGGATGACGTTCGTAGA	CGAATGGGTGGTCTTGGGAA	248			2.88107	39.8519	-3.79
comp31705_c0	(CG)6	CTCCCCTTCCTCTCCTCTCC	CGCCTCACCTTCCTATCACC	247
comp317144_c0	(A)10	TCAGGAATGAGCTGGTCAACC	GTGCTTGCCTCACACCTTTG	232
comp3174_c1	(AG)7	GTGGGCCCGGACAGAAAAA	TGCAGATGCGAGGTGAGAAG	174
comp31743_c0	(T)13	AGAACCTTCCAGATCTGCCT	GCTCAAACCCCCAACAGTCT	246
comp3174495_c0	(T)10	GTGAATATACAAGCACCATAAGCTCA	ACCGAAGTCACAATGAGCACT	239
comp3176_c0	(GA)6	CAGTGGAGAGGTTTGGGCTC	TCTCTCCTCTCACTTTTCCCA	148
comp31770_c0	(T)10	CGAGCGGGCCTTCATATGTA	TGTCTGCATCACGAAATACAATAGC	245
comp31787_c0	(ACC)5	CTTCCATCTGCACCGTCCAT	GAAGAAATCGCGCGGCAAT	278
comp31818_c0	(AGA)6	TCCACACCAACCAAAACGGA	TTCTCCACAGCCTCCAGGTA	265
comp31820_c0	(GCCG)5	CTCCCCATCGACGTGCTG	CCATTTTACTCGCCCCTCGT	261
comp318434_c0	(A)10	GCATCCAGCACAAGTTCTGC	CATGGGATGATCTGCTCCACA	134
comp31850_c1	(A)16	TCATCCGTTCTCGTGGTGTG	GGAAAGCAGCAGTCTAGGCA	165
comp318694_c0	(A)14	TCCTCGACCAGGTTGCTTTC	TCCCCCTCTAAATACCCCGA	197			0	28.7073	#NAME?
comp31949_c0	(A)12	CCAGGAATCGAATCGGCTGA	TTGCAGAAAGTGGCATGTGC	229			160.138	753.955	-2.2352
comp31956_c0	(CCG)5	GGAAAGCAACCCACGGAAAC	GTCTTGATGACGTCGATCGG	272
comp31964_c0	(GCC)5	GGCGTCGAGGTAGCTGTTTA	CCTTCCCTTCCCTTGGCTTC	133
comp31967_c0	(GCT)5	TAGGCAGAGGCAGAGGCA	CCCACCAATCCAATCCACCA	279
comp31969_c0	(A)10	CAGGCTTGAGGGGCATGTAA	GCCATTCGTAATGCCGGTTC	144
comp31972_c0	(AT)7	GCTCACGCCAACCTTATCTG	GCATGCAGCATGTGTGGTAA	187
comp31973_c0	(CGC)5	TTCCAAGAGCAGTGCACACA	TCGGGGGCGCTATTACCTAT	260
comp31978_c0	(GCC)5	CACTTCACGTGACGAGACCA	GAGAAGAGAGGAACCGCGAG	246
comp31979_c0	(GCG)6	GGAACACCTAGCGACGATCC	CACCGCGCTAGGATGGGA	114
comp31987_c0	(GCG)5	ATCCCTGTGGACACCTACGA	CAGCACCACCTCCAACATCT	222
comp31988_c0	(CCG)6	GGAGGTGGGAGCAATCCTTC	CACGTCGCAGTTCTTCTCCT	179
comp31996_c0	(CGA)5	GTCCTTCACCCACAGCCG	TACACGTGATGTCCAACCGG	239
comp32006_c0	(T)15	ACCAACATTACCAAAACCCTGG	TGGGACAAATCCTGAGGGCT	230
comp32015_c0	(GA)7	GAAACCGAGTCACTGGCTCA	TGATGATGCGAGCAAGGAGG	149
comp32019_c1	(GCG)5	GGAGGAGGAGGAGGAGGC	GAGAACCACGACGCGTAGTC	257
comp32026_c0	(CCG)5gtggggcacatctccgcgacgggcgcggactcccgcgccctcgcctt(CTC)5	CGTCCCCATGGAGATGTACG	CTATGGAGGACGAGGCGTAC	212
comp32027_c0	(GCT)5	GACCTCCTCCTCCAACTCCT	GAAGCGGTGCAGGGAGAG	280			406.322	35.2857	3.5255
comp32033_c0	(CAG)5	CCCCTGGGCGTACTTCCG	CGCAACCCTAACCACATCGA	229			13.0726	282.851	-4.4354
comp32038_c0	(AGA)5	CTTGAGGAGATCGACGAGGC	CCCTTCTCTCCCTCCTCCTC	191
comp32053_c0	(CGC)5	GACAAGCCCCCGATATCCTC	TTCCATTTCCACCACCACCC	280
comp32056_c0	(T)11	TGTTTTCGGTCGATCTGGGG	CTTCACCCCTCCTTCCAACC	200
comp32058_c1	(GCG)5gaggttgccattatggcttaggattctactgctaatgcggcggagaggagggtgat(GGC)5	CGACGAGGTAAGGCAAGGTG	AGTTTCGACCGGACCTGTTC	174
comp32064_c0	(A)10	GCCCACAGTACAGCAATCCT	ACTGCTGGTTCATCACTCGG	275
comp32067_c0	(T)10	ACGTTTCGTCTGTCCTCGTC	TTCTGAGGATGCACGCAGTT	278
comp32071_c0	(A)13	GGACAGGATCGCCGTTTGTA	CTGGCCACGGTCAACTCATA	222
comp32089_c0	(GCC)6	GGACATCTTCATGGGGTGCA	CTCCACTGGCCAGCAACTAA	188
comp32093_c0	(T)10	AAACCATGCGACCAACATGC	GTGTGAGATTTGCGCGTCTC	208
comp32095_c0	(GGA)5gct(GCC)5gctgctggtgctggtgcgcccctgttcc(TCG)5	GAGTCGTGTGTCCAGAGGTC	TAGGCCTAGGCGTAAACCCT	275
comp32098_c0	(CCG)5	AAGAAGTACGTCGACCTCGG	TCCGAGAGTCCGTCCTTCAT	275
comp3210_c0	(A)10	AGATTGGATCGCCATGACCC	AGGAGTGGTCAATGCTGCTC	205
comp32106_c0	(AT)11	GGTCAAGTCGGTGCTCATCA	TTGGGGATTGAACACGGGAC	160
comp32107_c0	(GGA)5	CCTCCTCTGTGTGCCCAATT	GTGTTGAAGAATGGCGCGAG	153
comp32109_c0	(A)12	AAATAGTCGCTCACGTGGCA	TGTGCTGGGTTTGACTTGGT	142
comp32117_c1	(GATC)5	ACTACACGGCGCAATACACA	CCTGCACACAGCCATTTCAC	174			29.771	298.679	-3.3266
comp32166_c0	(TCC)5	GCAGCTGAGGAAGGAAGAGG	AAGGGGGCCGGTAAAAAGAG	202
comp32169_c0	(CCT)5	CCAAGCACTCACTAGGCACA	GTTCTTGCCGGACCTCCTC	239
comp321700_c0	(A)10	AGCAGACCCATCAACTCCTAAC	CGGGGAGATCGGGATAGGAT	130
comp32174_c0	(A)13gatgttgcagcgtgcagtagaaagaaagaattattttgtacagttgtagtactcttgtaa(CAT)6	AGTTTCCCCGATCCTACCAA	CGCAGCAACCAACCAATCTT	195			137.01	2.87868	5.5727
comp32178_c0	(AG)6	GGCTGCTCGATGATGGAGAG	ACCAGACATCCTTCACCCCT	250
comp32191_c0	(GAT)5	GCCAAATGCTCGGTTACGTC	TTCTGCAAGGCCCTGTATGG	179
comp32193_c0	(GGA)5	AGAGAGAGAGAGGCAGGTGG	GAACCCCACCACCAGTAGTG	210
comp32197_c0	(GCC)5	CTCCGCATCTCTGTCTCCAC	CGATAGGAGCTACGAAGGCG	112
comp32217_c0	(TTG)5	ACAAGCGAGGGTTACTCAGC	TGCTAAAGGTGACCCTGCAG	169
comp322222_c0	(A)10	ACCAAACCATCTGTCCCGTC	CCAGGAGGTAAACCAGACCG	218
comp32233_c0	(GCG)5	GGCTCGAGGGGTAGAAAAGG	GACACGAACTCCAGCGTCTC	220
comp32239_c0	(CGC)5	CTCTCGCACCCCGTAAGAAG	AACGTTGGGCATTGCTGAAC	133
comp3224_c0	(T)10	ACCATGTTATTGCATTGGGGA	GCTCCACTCCCACACACAAA	201
comp32263_c0	(CGC)5	GTACCAGCCGTACTCCATCC	TCCGATCCACCACCAAACAG	128
comp322691_c0	(CCT)5	CGCAACCTCCTCGACTTCTT	GGACCCGACACCAACAGAAT	155
comp322692_c0	(T)10	ACATTACGGAGTAGGACTGTTCA	CCCTTCAGGATTTGGCTCCA	199
comp32276_c0	(T)14	ACGCTGTCGATGCTTACACA	ACTCCATATACAAACACGGCT	162
comp32280_c0	(CTC)5	CTTCCCACACCCATGTCCTC	GGACATCCTCCTGCCTGAAG	193			25.5573	110.902	-2.1175
comp32296_c0	(CGC)5	CGGCGCTACTACTTCTCCTG	CTGCTCTTCCTTCCAGGGTG	179
comp32298_c0	(T)10	CGGTTATTCAGCAGCCTCCA	GAGCAGTTGTTGTATGCTGGT	224
comp32306_c0	(AGC)5	CTTCAAGGCGGCATTTCTCG	GAAAGGATGGAGGGTGGTGG	252
comp3231014_c0	(A)10	CCCACGGAGGTAACCACATAC	GTGCTCCCGAGATCAACTCC	185
comp32314_c1	(AG)6	GCCTCGATAGTTCTGGGCAA	GCATCACGAGCTCGAGATCA	259			2.21472	164.856	-6.2179
comp32319_c1	(T)11	TTATCTTGCCAAAATTTTAGCAACAT	TAGTACGAGGCCAAGGACCA	193			9.06132	407.289	-5.4902
comp323211_c0	(A)10	TGCAAGCTGCTAGATCCTTTCA	GTTGGAATGACGAACACCGC	262
comp32323_c0	(CAG)5	TATGTACCCATGTACCGCGC	TTGCTGCATCGGAGGAACAT	103
comp3232940_c0	(TC)7	ATGGTGTCCGGGTTTTAGGC	TCAAAATGCAGCACAAATATACGGA	160
comp32341_c0	(T)10	GCATTGCAATGTAGCCCAGT	ATGAAGACGAGGAGGACCCA	208
comp32343_c0	(A)10	CAAATTGCCCACCAACCGTC	TCTGCTCTGATCTGCTGCTG	214			907.828	227.869	1.9942
comp32344_c0	(GA)6	GGCTCTTCTTCCTCTCGTCG	TGACAAAGAAAGTGGTAGAGCCA	195			421.212	147.072	1.518
comp32350_c0	(TGC)5	TCGTCCCGGTAGAAGATGGT	GCAACGCCCAGAAACTGATC	275			579.281	1590.35	-1.457
comp3235084_c0	(T)11	GGACCACCTTATAGCTGGGC	CCCTCTCAAGCTAGCTCTCA	170
comp32356_c0	(A)11	GGGAAGGTGGAGAAACCCAG	CCCAAATCGACCCATCCGAA	222
comp32358_c0	(T)10	TTTGGGACGAACATCCGGAG	TTTTGGTTGTGTGCTGTGCC	254			166.208	678.399	-2.0291
comp32365_c0	(CCG)6	TCCTCTCTCCCCCAATCACC	CAGCCAGTCGGAGAACCC	276			415.195	3973.02	-3.2584
comp32366_c0	(GA)8	ATGCATGCCATATTGCGTCG	CCGGAGATCGATCGAGACAG	243
comp32370_c0	(TCG)5	TAGGGGTGGGGGTTGTAGTC	TCACCATCGCAGCCATATCC	148			443.214	2247.48	-2.3422
comp32374_c0	(T)11cctcttggcaaccaaactgaagtttcgcatagcttgccatgcaacgcatagcattacagtctggaatggccggtaagtatcagaactgcgcaaacggag(GCA)5	GCTACTGGCCCGTTCCTAAG	GGAGTGTGGACTGTGGAGTG	259
comp32380_c0	(CGG)5	TCACTGATGGATTACCGCGG	GAGTTCTGCGTGCTGATGGT	188
comp32394_c0	(T)10	ACAGCTGCTCCATGCTTCAA	TCAGGTGCCTGTGGGAATTC	137
comp323946_c0	(TC)6	TCCTCAACCTCTCTCCCTCG	GCTGTCGTATCCCTGTCGTT	217								0	5.24258	#NAME?
comp32395_c0	(CG)7	CTGCGAGATCATCTCCACCC	CCTCACTTGCTCTCCTGCTC	164
comp32398_c0	(A)11	ATTCGGTCGTGTGCATCCTT	ATGAGCTCAGCCTCACACTC	156
comp32401_c0	(TG)6	TATACGTATGCGCGGCGTAC	GGGACGAAATGCAGGACACA	234			244.518	1219.04	-2.3177
comp32405_c0	(T)11	ACTGCTGTGGTCGTAGTGTG	ACATGCACTTGACGATGGGT	255
comp3241251_c0	(GTT)6	GGGGGTGGTTGATGTTGGTT	TCACTTCCCAACAACACATCCA	175
comp32421_c0	(T)11	CGCACTGATTTTCTCCTGCG	CATGGAGGAGTACCACGACG	262			1881.25	200.164	3.2324
comp32422_c0	(T)10	GGCGAGTGGGTTTTGCTTTT	TACCCTCTCCTTCCTCACCG	120
comp32427_c0	(ACC)5	CCCATTCCTTCCGCGACG	CGAGTGGAGTGGAGGTAGGA	187			540.727	1282.39	-1.2459
comp32428_c0	(AG)7	GTCCTCCATCTCGTCCCCT	CAAATATTCCCACCTCGCGC	127
comp32429_c0	(A)10	ATGTCGTTCTCATGTAAATAGCATT	TTTGTAGGACACCACGTGGC	277			60.7121	1499.75	-4.6266
comp32435_c0	(T)11	AAACGGACACGAGAGACGAC	AAGACGCCAGTGTCCCAAAA	246
comp324366_c0	(CGG)5	CCTCTTTTCTCTCCCGCGTC	ATCAGACCAACCCTAGGGCT	223
comp32440_c0	(CCG)5	CGGTTCAATCATGTCGTCGC	CATGGCCTCAGGATTGCCTC	279
comp32446_c0	(TCT)5	GTTTGTTGAGGGTTGGCGTC	GCAACATCTGGGTCTCTGCT	261
comp32448_c0	(A)10	ACAACACTGTGAACTCCCCC	GCGGAACAAGGAACAACACC	255
comp32453_c0	(T)11	TCCTCCATTCCAAAAGAGGCC	GATGTACCACAGCCAGGGTG	100			145.033	2313.63	-3.9957
comp32454_c1	(GGAA)5	CGGGTCAGTGAGAGGAGAGA	CCCTGTAGTCTGCAGTGCTC	173
comp32462_c0	(T)12	TTGCCCTTGTCTTCCCAGTC	ACTGTGCTCGGTTGGTTAGG	200
comp32468_c0	(T)10	AGCTGAGGAAAAGGAAGCTCC	ACTGTAGGGTCTCCAGCACT	235
comp32471_c0	(T)10	GGTGCACTCTGGCTCTGAAT	AGCGTTAACGGACACACACT	217
comp32473_c0	(ACC)5	GAGTCGTTCGACCTGCTGTC	CCGATCGAATGAGCTCACGA	252
comp32476_c0	(GAG)5	GAGCTGAATCGGCCAGGATC	GACTCGTCCAGCATCAGGAG	174
comp32480_c0	(A)10	AGGGTGAGGAAATAATGGCGT	GATAGTACGGAGCGAAGGCC	252			571.095	2462.48	-2.1083
comp32481_c0	(CGCC)5	CTGGACTTGTCCATGGCTCC	ATTCCCTCCTCCTCCACCTC	190
comp32483_c0	(GGC)5	TGGAATTTCTCGCTGGCAGT	TCACTGCGAAGGCGATATGG	121
comp32486_c0	(A)10	AAAATGAAACACGCCGCTCC	GCATCGCTCGCTTGTTTGAT	144			443.723	158.769	1.4827
comp32488_c0	(GGAG)5	CGGAGAGAGAGAGGAGACGT	TTTGTACGAGTACAGGGCGG	230
comp32496_c0	(TA)7	TCGGGTTCGACCAGTATTCA	TGACGAATTGGTAACCGCCA	255
comp32506_c0	(GGC)6	ACTCCTCTCAATTCCACGCG	GTTTCATCTCCTCGCCTCGT	223
comp3251_c0	(TC)6	AGAAAACAACTGGTTCGCGC	GAAGCCTCCCCACAAGGTAC	188
comp32513_c0	(GGC)6	CTTAGTCTCTCTGGGTCGGC	TATCCCTGCATGAGAGGACG	277
comp325145_c0	(T)11	TGCAAAAGGGGGTATGTCGA	GAGGCCATGTTACACCGTGA	100
comp32516_c0	(CTC)6	TATCCTCTCACCTCCTCGGC	CATCCTGGGCGGGGATTC	230
comp32517_c0	(CCG)5	CCCAAAAGAAGTCGGGGGAA	CCCCTCCACCTACCCTTACA	258
comp32519_c0	(GGC)6	ATCCTAACCTTGCGGTGGTG	TTGTTTTGGTTGTTGCGCCT	121
comp32522_c0	(TA)10	TGTGTCAACTGTCAACAAACACC	GAGGCCAAAAGGTCAGGGTT	152
comp32525_c0	(CTT)5	ACGACATCCAGAGCTACCCA	GGGTAAGGTTCACGGAGGTC	234
comp32526_c0	(GGT)5	CAGCATCATCCGTGTCCCTC	TTCCCCTGAGCTGGTTGAAG	237			3.67152	1747.29	-8.8945
comp32533_c0	(GCC)5	GGCTCTCTCCTCCTTCTCCA	AGAGGCGCAAATCGAAGGAA	131			300.906	1869.75	-2.6355
comp325332_c0	(T)13	ATTGGTTGGTCGGCTGGATT	CGGTAACATCATCACGCGGT	193
comp32537_c0	(A)10	CACCCCCACGCTCTTTACTT	GCCTTTCCAAAATGGGCTCC	263			749.696	1778.03	-1.2459
comp32538_c0	(T)11	TGGGCTGTGTGTTGTGTAGT	TGACAGCTTTTCGATGGCCA	213
comp32544_c0	(CGC)5	ATCACGACTTCGCTTCTCGG	GTGACTGACAGAGGCGATCC	113			3873.03	1054.31	1.8772
comp32545_c0	(GCG)5	GCCAACCCCTTCGACTTCTC	TCGTCGACACGTACTTGCTC	211			156.068	8990.81	-5.8482
comp32547_c0	(T)11	TCACGGGGCTTGGTCTTTAC	TACGACCACCAGACTGCCTA	277			46.3128	7805.58	-7.397
comp32548_c0	(TTC)5	AGTGCAGTGCAGGGAATCAT	CCAGGGCCGATCTCAAGATC	225			1926.43	477.092	2.0136
comp32551_c0	(AC)6	GTCTCGTGCGAACCAGAAAC	GATCGATCGGAGGAGGAGGA	148
comp32553_c0	(A)10	TGTTGGATGGAGAAACACGGA	TACGGAATTACGGTCGCGAG	173
comp32554_c0	(T)10	CCCACATCGACCTTCGTGAT	GTGATGCGTGTTGCTGTGTT	242
comp32557_c0	(TC)6	TGCAGCAATTCTCTGGCTCT	GCTAGACCTCTTGACGGCTC	247			2402.28	418.571	2.5209
comp32558_c0	(GCA)5	TGTCCCTCCCGGTGAAAATG	GAGCTTGAGGCATGGTCCTT	276
comp32562_c0	(T)14	CTCTCTCCCTTCCTCCCCTC	CTACCGCTCCCTTAACGACC	201
comp32563_c0	(CGC)5	GTCCACCCTACCGTACTCCT	TGAGCAGCCTCACCTTGATG	250
comp32565_c0	(T)12	GAGGGCTCGTGACGATGAAA	TGCAAACAAACTGGAAAAGGT	252			97.5972	7899.12	-6.3387
comp32567_c0	(CCT)6	CCTTCACCACGTCCATCTCC	GTTAGGGTTTCTTCGCCGGA	107
comp32568_c0	(GCG)6	AGAACCTGCTGCTGGTGATC	AGGGTTTCTCACGTCTCTCG	264
comp32573_c0	(CCG)5	CCCCTCTTCTTTGGTTGGCT	CCCCTCTCTCGAGCTCTTCT	246
comp325776_c0	(CCG)5	CTCGCTCTTCTTCCCCATCG	CACTTCATCGTCGTTGTCGC	190
comp32580_c0	(GTC)5ggagggggaagagagccgcggcggcgtc(AGG)5	ACCAATTCGAAACCCCTCCC	GCTTCTTCTCCGCCTCCATC	272
comp325811_c0	(A)11	CTGCAGCCACAAACAGTCAC	ACTTCGGGTAACAGCACCAA	216
comp32586_c0	(GGC)5	CAACACTGACGACTGGTGGA	CGGTGTGGACGAGATGGTAG	262
comp325878_c0	(T)10	ACTTATGCATACGTGATAGCTTTGA	ACTTTACAGCCACTGACCCG	155
comp32588_c0	(GCC)5	ACATGCCGGTTGGAACTGAT	TATTGCTGTGGGACTGGCTG	193
comp3259_c0	(T)11	TCAAAACGTGCACCTCGATT	ACCCCAGAGTTAGCTCAAAAGT	152
comp32591_c0	(A)12	GGAAACCGACGGGGGAAAG	GAGCAGCTCTTGGTGGAGAG	207			5498.29	2175.47	1.3377
comp32592_c0	(T)11	AGGAGAAATGACAAAAGCAGCA	CCCTTCAATCGAAATGCCTGC	231			64.527	10019.3	-7.2787
comp32597_c0	(GCG)6	CTGGGGTTTGACATCAGGCT	TTCCTCCCTCTCGACTCTGG	267
comp32603_c0	(T)13	TCTGAAGTGTGATTGGGCGT	AAACACGGTGCAGTCTCCAA	173
comp32604_c0	(CGC)5	CCCAACCAAAAGCTGCTTCC	AGCAGCTCTAGGAACCCTGA	252			620.945	25509.5	-5.3604
comp32605_c0	(T)11gtggagtatgcatgtataagatgttaatgaattggggggag(GA)7	TGAAACCGATGATTGGGCGA	CACTCAACTCACCCCCTCAC	208			9.69514	12914.8	-10.379
comp32606_c0	(CGG)5	TTAAACACGCACTGCTCCCA	TGGTGTACTTGCCGGACTTC	279
comp32608_c0	(CGG)5	CTTAGATGGCGAGGACGAGG	ACTTCAACACCGACCTCACC	198
comp32610_c0	(GCG)5	TCGGGGGAGGAGGTGTTC	ACGTAGTTGTGCAGCCCC	269			44.1896	26578.4	-9.2323
comp32611_c0	(CTT)5	TGAAGATCTTGCGGTCGAGG	GACGAGGTAGGGAGGAGGAG	249
comp32612_c0	(ATAA)18agctgtgtatgagcgtgtgtgtgctcatgcatgtgtgtgttcacggttagcttg(T)11	AGCAAGTGTACGTCCATGCA	ACGATTGAGGACACACATCTCA	275			4052.12	80.3137	5.6569
comp32613_c0	(GGC)6	CCACGGTGACCTTGTCATCA	CTTTCCCACATCCTCCTCCG	274
comp32618_c1	(TAA)5	AAGAAGGGCGAGCAATGGAA	AGGTGTTCTAGAGTGAACTGCA	271			453.988	29109.4	-6.0027
comp32621_c0	(CCG)5	GAGAAACAGCAACAGCAGCC	CTGCTAGCAGTGTCGTTGGA	264			624.495	137744	-7.7851
comp32624_c0	(TC)8	AAATCTTGGAGCGGGCTAGG	CCCGGATCTCTCACCCAAAA	153			23331.1	1788.66	3.7053
comp32628_c0	(AG)6	CCCTCTCCTTCCTCCTCTCC	AACGAAGAAAGCGGAGGGAG	240
comp32631_c0	(T)12	GCCAAGGCGCCAATTTTGA	GCCAACGGCTGAGATGAAAC	280			245.016	29251	-6.8995
comp32635_c0	(AG)8	AGCAATCCATTCCGATCCATCA	TTGATCTTCTCCACCACGCC	226
comp32636_c0	(CT)6	ATAGCAGCACGGCATTTCCT	GCCACCGAACTTCTGAAGGA	254			24601.8	9405.71	1.3872
comp32637_c0	(GCT)5	GCCGTCTATCTCGCACATCA	TTCCTCCAGCCGTCAAAGAC	168
comp32639_c0	(TG)8	CATGTGACGTGCATGCACAA	AGAAAGTAAGCCTGCCCGTC	135
comp32640_c0	(GA)6ggccgccggccgccgctaccactga(C)10	GTTTTTCTTGGCCGAACCCC	GGTCCTTCTGCAGGTCCTTC	175
comp32643_c0	(GAG)6	TCATCCCCAAAAGCCCCAAA	GAAGATCCCCGACACGACG	203
comp32650_c0	(GGC)6	GTGATGGTCTTGCCCTTGGA	AAACAAACCCTCGTCGAGCT	198
comp32652_c1	(CCT)5	TCCATCGTCTCGTTGTTGCA	TCAACGGGAAGAAGAAGGCC	202
comp32656_c0	(A)10	CCACTTTACAACTAGAAAGGCCC	ACGTAAACCGCGAGATTCCA	109			2950.96	12130.2	-2.0393
comp32661_c0	(A)10	GTGCTCCCGTATTCGCGATA	GCCTCGAGCTCCCCTACTAT	220			8907.74	2743.29	1.6992
comp32667_c0	(CCT)5	CTCGTCGCAGATCACCTCC	CGTACCTCTTCCCATGCCTG	263
comp32671_c0	(T)10	CTCCACCTAACCCAAACCCC	CTCTTGAGGTGCTGGAAGGG	206			9315.43	1439.74	2.6938
comp32672_c0	(CCT)5	TCTTCCTCACGACTCCTGGA	TTCACCGGGTACTTCTTGCC	203
comp32673_c0	(AC)6	TCAGGTTCGCCCATGTCAAG	TTCAGGATGGCGAGAGGGTA	277			80.5132	9700.83	-6.9127
comp326735_c0	(CTTT)5	GGGTTGGTTGATTGCGCTTT	TCAGCACCGAAACCCTGAAA	272
comp32676_c0	(CGG)8(AGG)7	CTCTCTTTTCCGCCCTCCAC	AGCTCGCACTCACAACACTT	153			11624.5	86.3672	7.0725
comp32678_c0	(AC)8	CCTGATTCACACATGGTTGACAC	CAGCTTTGACTCTGCGGAGA	212
comp32680_c0	(CGG)5	GAACATCTGGTTGGGCCGTA	CAGCCGTGTCCTCTTGTCAA	256			45.6922	16823	-8.5243
comp32682_c0	(GCG)5	CATCCTCCAGTGCTACGGTG	GCCTTGTTGTAGTTGGCGAC	239
comp32683_c0	(TCC)6acggaggccaccacctcctcctccgcctccgcctgctcctcgacca(CCT)7gggaaccctcatcggcctcctccgtctcgctccattcgacgccggcct(CGG)5	CGCGAACTCCTCCTCCAC	TCCACCACCTCCTCTTCTCC	257			705.23	15520.6	-4.46
comp32685_c0	(TC)10	TTGTTGATGACAAGGGGGCG	GCGGGATTACTTGGAGGTAGT	201			16556.6	60998.9	-1.8814
comp32686_c0	(A)10	GTTATCCGCTCGCTGATCGA	CTCGAGCCCCATCAAGATCC	131
comp32693_c0	(TCG)6	GAGGATGAGCGTAGTCGTGG	CCGGCCATCTCTCCTCTAGA	257
comp32694_c1	(CT)8	CGAACTAGGAAGGGGAGGGA	CTTCCTCCCCAAATCCCCAC	153
comp32696_c0	(CTC)5	ACTGTGGAAGTGGCAGACTG	ATGGCTGAGGAGGAGGAGG	202			1334.1	2911.22	-1.1258
comp32697_c0	(T)13gaatgcctagctgcaacattttcattttcgttctctatgc(T)12	AAACACCAGTAGAGGCGAGC	TCGTTCCATTCCATCCTCCA	258
comp32699_c0	(A)11	CCAAGCTGCCAGTTCAACAC	ACTTTGAGCCACTGTATGCT	188
comp327013_c0	(GCT)6	CGCGAACCTCTCCTTCATCA	TAGCCTCGACAAGAACAGCG	220
comp327025_c0	(A)10	TTTTGTTGGGTGTGTTTCATTCT	GCTAAGGCCTTTGACAGTGC	150
comp32710_c0	(A)11	CACACACCAAGCCCCACTAT	CAAGGGATGGGCACTGGATT	191			2444.73	52.3988	5.544
comp32711_c0	(AGA)6	CCCATCCCATGATCCACCAG	CTTGGCCGATCACGATCAGT	227			16.5743	3953.81	-7.8982
comp32713_c0	(GA)6	ACGAAATCGAAAAGCCGCTG	GGTGGCGAACTTGAAGAGGA	154
comp32715_c0	(T)14gaccaaacgttattcctcttttgtttcc(A)12	ACAAAGATAGCCAGCTCCGT	AGTGGTTCGTGTTTGCATGC	124			1.67249	3095.9	-10.854
comp32721_c0	(GCC)6	GTAGGATGGCCACCAGTGAG	GGTTTCTCTGTCAGCTGTGGA	105
comp32725_c0	(CG)8	CTTCCATCCTCTCCGCAGTC	CGTACTCGAACCCTTCCTCG	166			2881.62	1069.29	1.4302
comp32728_c0	(TA)6	ACCCCTCCACCCCCTTATAC	TGACACCGACATGATACGATGA	226
comp32728_c1	(T)10cttcttcttttttctttttttcttcttctccttttttgtttctcgtttc(T)10	ATCCCCTTCTTCTCCGGCT	GCTCTCGTGTCAGGGATCAG	244
comp32733_c0	(GGA)5	ACGGCACAGACTCACTCAAG	CACCACCACGAGACCTTCTC	218
comp327384_c0	(A)10	TCATGGATGAATCACCCTCTTGT	TGGCACCATGTAGCTTCTGT	199
comp3274_c0	(A)15ggctcatgtgcacagcgttccgaacatatttaaaattg(A)10	GGCCAACTTGGGTTCCATCT	GGATACCAGTGGCAAACCGA	280
comp32740_c0	(CTC)5	GGAAGCTCCAGATTCGTGCT	ATCCTCCTTCCCGCTATCCA	216
comp32742_c0	(CGG)6	TGATGAGCAAAGCCTCTGCA	TGCAAAGAATCCTGCCTCCC	254
comp32743_c0	(GCA)6	CGCAGGATGAAGTCGAGGAA	ATCTCGCAGCCAACCTGTAG	260			1780.09	1.97806	9.8136
comp32748_c0	(A)11	CGAGCGAATCTCTCCACTCC	CCCTCTCTTCCACCTCTCGA	179
comp32749_c0	(T)10	AGCCGATGACTGACTGCAAA	CCAAGTTCCTGGCAGCAAAC	211			699.152	226.547	1.6258
comp32751_c0	(CT)6	AGCTCATCGTTCCCCTACCT	TGGTGTTCTTGGCTCCTTCC	125
comp32760_c1	(AG)6	CTCTCTCTCCCCTCCACTCC	CACGCGCTACTCCCAGTAAA	234
comp32762_c0	(GT)8	GCGGAGAATGTGGTAGCCA	TAGCACCAAAACCATCCGCT	271			391.024	9000.74	-4.5247
comp327639_c0	(AC)6	TGTGAGTTTGGTGAAGCCCA	CCATTGAGGACCGTCTTAAATCC	207
comp32768_c0	(GAA)5	TGACAACAAGAAGGCGAGCA	CTGGTACTCCTCCCTCTGCT	241			2750.29	44.2809	5.9568
comp32774_c0	(A)10	CACAAACTTTTTCTTTCTCAACGCA	TTTGGCAGATGCATGGCTTG	201
comp32785_c0	(ATTA)5	GCAGAGCCAACGTCCTTCAA	TCCAATCCACCAACTTGCACT	222			4313	226.603	4.2505
comp32789_c0	(CAG)5catgcgccgtgccgaatcctgacggccagggacctgcagccggcggcggcgctgtcaccggactcctccgtgtcgtcgtcatccccc(GCG)5	GAGGAGGTGGAGGAGAGCTC	ATCCCACCACTCCAAAGCTG	277			673.525	3915.82	-2.5395
comp32793_c0	(GCG)5agcagaacaacgcagcagatgaacaccaccctcgccggcgtcatgac(CG)6	CTGAGTGCGAAAACGTGTCC	AGCTAGATATAGCCGGCCGG	277
comp32795_c0	(CTG)7	TCCATCCCCTTCCTCTCGAG	TCATCTCCCTCCTCAGGCAA	151			1097.09	203.784	2.4286
comp32798_c0	(G)10cgcgggggcaccgcgtcacaccctccaaaccctgctcgtcgccggcggtgcgtgggccgcgcagaagg(GGA)5	ATTCGACTCGGAAGCGAGAC	TCTTTTCCGATCTGCTCAGCA	265
comp32805_c0	(T)10	ACCTCGGTTCCTGTCTGGTA	GGAAATTTCAGCTGCCGCAT	160			5294.1	1908.29	1.4721
comp32808_c0	(AAG)5	TCTACCGGCCCCAACTATCA	GAGATGAGTGGGGGTGTTGG	273
comp32810_c1	(GCG)5	CCGCGGGGATCTACTACGG	TACTCCCTGAACCCTCTCCC	280			1466.85	108.707	3.7542
comp328110_c0	(A)10cacctctcctttaatttaatatattaactgcggggccttcctgaagtagttttagttc(A)12	TGTAACACCTCTCCTTTCCCC	AATGTGTGGCTGCATGTTGC	152
comp32812_c0	(TA)7	GGTGAGGTGACAGCTGACAA	ACCTGCACTGCACTACAAGT	140
comp32814_c0	(ACC)5	GGCGTTGAAGGTCTCCTTGA	AAGCAAAATGGGGCAGAGGA	202
comp32815_c0	(CGG)5	GGAGATGACGCGGAGGAAC	GCACAAAACCCCACCCAATC	257
comp32816_c0	(A)10	CAAGCAGAGCACACACACAC	AAAATCCGCAAGACGTGGTG	180			1390.55	99862.9	-6.1662
comp32817_c0	(CT)9acagcga(CGG)5	GGCCTCGCTTATGAGAGCTT	TCCTCCTCGATCCCCTTCTC	115			2385.92	1023.5	1.221
comp32821_c0	(GCG)6	TCGACAAGCACCTCGAGAAG	CTACTCCTCCCCTCCTTCCC	253
comp32822_c1	(TCC)6	AAGCAAGAGGAAGGGCATCC	TCGTGCTTCTCATTCCCACC	258
comp32826_c0	(AG)6	CCGCAATCCTTCCCCATGAT	TCTCTACACCTCCCCCATCA	238
comp32834_c1	(A)15	GAAGTTTCTGCGCCCATGTC	GTGCAGGCCATGTACTTCCT	174
comp32836_c0	(GGC)6	AGCCCTCTCCTCCAAGCTAA	GTGGTGAAGAGGTCCTCCAC	113
comp32838_c0	(CGA)6	CCTTGGTCACCTCCACCTTC	ACACTAGCACGACGCACTTT	226
comp32843_c0	(TGC)6	ACAAAGGCAGCGTTTTTCCC	GGAAGGTGTAGTGAGGGTGC	234
comp32847_c0	(TCT)5	TTCAGGTGGTGGATGATGGC	GCCGAACCGATTGAGGGAAA	180
comp32857_c0	(CCG)6	GAGAAGGGCAGTGGTCTTCC	CCCTTCCCGCCTGAATCTTT	178
comp32861_c0	(GT)6	CCTTCTCCGATCCGTTAGCC	GTCGTCGCGAGATCCATCAA	115			154.619	26.7978	2.5285
comp32866_c0	(GGA)5	TGCACTGTGGTTACTACGCC	TGCTGCTCATCATCTCTCCG	197
comp32867_c0	(T)10	ATGTGCCCATGTCCATCCTG	GAACAATTCCGATCGGTAGAGG	160
comp32870_c1	(CTG)5	CGACGGGCACTTCTTCATCT	TTCTCCTTCTCCTCCCTCGG	146
comp32873_c0	(AT)9	ACACACACGTACCACAACCA	ACCACGGATTCACTGGGTTC	203			5.46812	63.4173	-3.5358
comp32875_c0	(GGC)5	TCCCCTCATCTCCAGCTTCT	AACTCCCCCACGATTCCCAT	216
comp328831_c0	(T)10	AGCTGGTAGAAGTAGCACCA	GCCTGACACGAAGAACCGTA	183
comp32884_c0	(A)10	TCCACATGTGACCAACTCCG	CGTACCTTCCGTTCCCTTCC	111
comp32890_c0	(TA)6	GTGCCTAATCTCGTCGCAGA	CCGAACACCCCTTGCGAC	192
comp32894_c0	(CGG)5	TGATCCATGAGGCCGTGATG	TACCCGCATTCGATCATCCG	136
comp32898_c0	(GCA)5	CACTTAGAGAGCTGCCTCCG	ACCTCTTCTTCATGTGGCCG	266
comp32899_c0	(T)10	TGCATGCTCAATCCAGCTTT	TGGTATCTGATGTAGGGCGC	205			250.158	5.46675	5.516
comp32900_c1	(AGG)5	AGGAAGACGAACACGACGAC	CTCTGGGTCTCGCTCCTCAT	143
comp32906_c0	(GCC)5	GGAAGAACGTCGGGACCTTT	ATCGCCATTGTTGCAACACC	145
comp3291403_c0	(T)10	GGTCATCATGTGTCTCATACAAATCT	TAGACTCATGGCCACGGAGA	111
comp32916_c0	(T)10	CAGCTGTTCTCTCTCGGCAA	GGCCACACCTCAGATCTCAT	224
comp32928_c0	(CGC)5	CCAAGAAAATCGGCGTGCTC	GGATTTGGGCGACGTCACTA	247
comp32930_c1	(GCG)6	CACAACCCTCCCTGTGTCTC	CACAGCACGACGAAGAGGAG	155
comp32932_c0	(CCG)5	CCAACCCTTCTCCGCTTCTT	GATGGAGATGTCGAGGCAGG	273
comp32933_c0	(CTCA)5	CCCCGTTTCACATCTCTGCT	TTGCCGGGTTAAGCTTAGCA	148
comp32948_c0	(GCG)5	GAGGAAGACACGGAGCATGG	TCCTCCTTTACCTTCGCAGC	255			321.06	26.4386	3.6021
comp32949_c0	(T)10	TAGGGAGCGCCACAAAGAAG	ATCCATCCGTCCATCATCGC	252			1052.3	6518.74	-2.6311
comp3295_c1	(TC)8	CGCCATGCTTTGATTGGAGG	AGGTCTCTCGATCTGGTGCT	190
comp32956_c0	(GC)6	CTCGAGCTCCTCCATCTCCT	CGGACTCCTGTTGTCTCCTC	194			1684.92	8092.2	-2.2638
comp32957_c0	(T)10	TGGCTGGTTGCAACAAATCG	TGTACAAGTCAACCGGTGCA	252
comp32972_c0	(GCC)6	CGTGGAGAGGAGCAAGGAG	TCCCATGAACTCAGCAGCAG	245			474.872	5.93419	6.3223
comp32973_c0	(GCC)5	GGAGGAGAGATTGCTCGTCG	GATGATGCGCAAGTACGGC	254
comp32975_c0	(TCC)5	CGCAGTCCTCCTCCTTCTTG	GATCCATCCCCTCGTGCAG	191
comp32980_c0	(CCG)5	CAACGTGCACTCCCTCTTCT	CAACCTCCTCCTCCTCCTCA	223
comp32982_c0	(GTC)6	CATCCACGATCCAACCACCA	ACTTGATGGCCCACGTCTTG	241
comp3298838_c0	(A)10	GGGAACTGGAATGTGGGCTT	GATCTCGTCGCTGATGTCGT	143
comp32994_c0	(T)11	CTATTGGATCCCCTCGCCAC	CGCACCCACACAAGTAAAGC	249			859.871	177.501	2.2763
comp32995_c0	(GCG)5	GGCAAGTGCTTTTCCTCAGC	AACCCTAGTCTCCTCTCCCG	226
comp32999_c0	(CGG)6	TGTCGTTGGAGAGCACCATC	CCCGCAACCCTAGATAGCAG	164
comp33004_c0	(A)10	GGGACGGGCGAAGTATAAGG	CCAGATTCGTTGGAGAGGGG	224			0	745.452	#NAME?
comp3301_c0	(T)10	GGGCTCAGGGCTTGGTTAAA	GTCCAAGGGAAGGAAGCTCA	201
comp33010_c0	(GCC)5	GAAGAGGACGAAGCCTGGTG	CACTCTCTCTCGCTGCACTG	195
comp33014_c0	(CGT)5cgaatccatgccgatccaagccaccgaccaaccacagacggggaaagcgaagcacagagcacgtccgccg(GA)10	ACTTTCTTCTGGGCGATGCA	CCGGTGATCGCCCTCATC	271
comp33022_c0	(GGC)5	AGACGGCGAGAGGTACTTCT	GACGACGAGCTTCTCCTTCC	124
comp33029_c0	(GGA)6	TCGCCTTGGAGATCTGAGGA	CAGTGCAAAAAGCCCACGAA	123
comp33030_c0	(CG)6	CTCGACTCTTCGCTCTCGTC	AACACTCTGTCGTCCTGCAG	233
comp33031_c0	(GATC)5	TAGGGTTAGAGGTGGCCTGG	TCATCCATCCTCCCCTTCCC	133			936.454	306.393	1.6118
comp33037_c0	(C)10	AACTTGCCCCCGACTACATG	GGGAGGGAAGAGTTTGGTCG	230
comp33038_c0	(A)10	ACTGCTCAAGAAAATGGCGAC	TCGTCGAGTTGGGAGATGAA	270			143.956	8377.7	-5.8629
comp33040_c0	(A)11	GAAGAGACATTGGCTGGGCT	TACACCCCTTGTCGCTGATG	213
comp33042_c0	(TCG)6	CACCACCGCGCTTACTTTAC	TGCCGACGCGATTTGATCTA	276
comp33047_c0	(GGA)6	CGATCGAGGAGATGGAGGGA	ACCCAACTCCACTCCATCCT	116			2477.53	5288.7	-1.094
comp33050_c0	(CGG)5	CCACTATCTCCACACGGACG	ACGACTGTGGTGGCATTTCA	256
comp33051_c0	(GGA)5	CCCAAGATGTCACCTCAGGG	AGACTGGTCGCCTTTCTTGG	127
comp33059_c0	(GGA)5	AGCCTACCTCTGCCTCTCTC	GCACTCTTCTTGGGACGGAA	150
comp33068_c0	(GCA)6	CCGTCTCTGATCCCTCGTTG	TGCTCTGGAACTCGTCGAAC	251
comp33070_c0	(CG)6	CAACACAAGACGAAGCGAGC	GAAAGAGGCACGTCACAGGA	171
comp33072_c0	(GAG)5	CAAGAACCGTGTCCAGGTCA	TCGTTCCACTTCTCCATGGC	181
comp330773_c0	(A)11	ACAGAGCACCCAAACCTAGT	AGCTACACAGTTCACCTTGCT	263
comp33079_c0	(T)10cttgatgtgtagattgaatgtgaacttcattttcggtagaccaatagatatctatatactctacattgtaaa(T)10	GTCCAAACTCAATTCACACGCT	TCGAGAAGATGTTTTCCCGTGT	215			749.45	289.628	1.3716
comp33080_c0	(GCG)5	CGATCGAGATGGAGCAGCAT	GGAGGTGAGGTTGGGCATAC	185
comp33082_c1	(GA)8	TTGGGCTGGGAGAGGAAGA	GTTTAGCTGCCTCTCTCGCT	226
comp33087_c0	(TA)6	TCTCGATAAATTAATAACCGATCCTG	TTAATTGGGCCGTCGTTCCA	107			1203.32	403.153	1.5776
comp330922_c0	(A)10	CTCTCGGCTGCAGATTGACA	TGGTGAACATGTCCCTGTGG	143
comp330926_c0	(A)10	TCCGGCTACATCATCATGCA	TCTGTGCTATGCATGTGCCA	121
comp33099_c0	(GGT)5	ATGAGGGAATCGGGGGAGAT	CTCCTCCTCTTCCCGCCT	263			568.858	1710.97	-1.5887
comp33100_c1	(C)10	TTGCTTCCGTGTTCTACCCC	CCAAACCCTAGCCTCGCC	148
comp33101_c0	(CGC)5	CAGACACAGAGACAGGGCAG	ACGCAGGAGAAAGAGGAACG	156
comp33105_c0	(T)11	GCCAAGTCTCCATGTAAATGTGA	ACTTCGCAAGTTCGGGGATT	269
comp33109_c0	(TC)8	CCGTCCTGCTATCGTCTTCC	GTGCGTGTCGTCGTTTCAAA	255			377.616	100.766	1.9059
comp33110_c1	(AAG)7	TCCTTGTCGAAGAACGCGAA	GCCACTACACTAGCACACACT	159
comp331109_c0	(CCA)6	GGCGAGGAGAGAGAAACCAG	GCCACTTCCCCTCTCGAAC	221
comp33112_c0	(CGC)5	CTGGTTTTGTTAGCCACGGC	CTTGTTGCTGTGGCCATCTG	275			978.203	266.432	1.8764
comp33115_c0	(CGC)5	TTGCTTGTCGAGGGTCTTCC	CTCGCTTCCTCTCCTCTCCT	246			1288.89	446.67	1.5289
comp33118_c0	(CCT)6	TCGTCTTGGCCAGGATGTTC	CTGTGTTCCATCGCTCGAGT	160			5893.3	11.2584	9.0319
comp33121_c0	(GA)8	TACGAGCCTGACCAATGTGG	AGGAAGAACAGGGCGAAGAA	241
comp33123_c1	(CGG)5	CATCCTCGTCGTCGTCGTC	CAAGAACTCCGCCGAGAAGA	121
comp33126_c0	(CCG)5	CTGGTCAGGCTAGCTACCAC	GGGATCGTCGGAGTTGGTG	127			1819.45	10610.8	-2.544
comp33141_c0	(GA)6	GTTGACAGCTGCCTACCCAT	GTGAGTTCCCGGGATTCCAC	133
comp33143_c0	(A)11	GCGTATGGAACCCTGGTGAT	TGGATTGTGGACTAAAGGCGA	257
comp33149_c0	(T)11	CCTCCAAAGCTGCAGAGGAA	AGCTACTGGTTGCTCGCTTT	257			1014.79	2471.19	-1.284
comp33162_c0	(CCG)5	GATATCTCCGCCGCCTTCTC	GGGCCTGGATTAGACTACGC	238			722.136	1561.53	-1.1126
comp33165_c0	(CTC)6	CTGCTACAACGGCATGAAGC	TAGGGGGATTTGGCGAGAGA	159			1662.91	390.975	2.0886
comp33166_c0	(CCT)6	TACTTGAGTCCCCCATCCCC	TTCCTCTTCGGACGAACGAG	247			7758.83	416.719	4.2187
comp33170_c1	(GCG)5	GGAGTCCTTCATCCCAAGGG	GGCGTTCTTGAGAATGGGGA	264			0.542233	114.784	-7.7258
comp33175_c1	(GCC)6	GGGGTTGGTCCACTCGAAG	CCCTCAACCTTCACCCACTC	194
comp33183_c0	(GAA)5	ACGGTATTTGGCATGGTGGT	TAGGTACTTGCCAACGCCAC	279
comp33184_c0	(GGC)5	GCAACGGTTTCGACGAGTTC	TACTCGTCGCCCAGGATCTT	211			386.703	112.412	1.7824
comp33187_c0	(CT)7	CCACACGAGCACAAGCAAAA	TCACTTCGATTCGGTGGCTG	109
comp33192_c0	(GGC)5	GGGAGTAGAGGGCAGAGGAA	GATCAACCACGGCGAAATCG	264
comp33197_c0	(GGA)5	AAAGGATGCGCTCGTTGAGA	CCCTCGCCGAGATACCAATC	203			307.589	7828.79	-4.6697
comp33206_c0	(GAG)5	TCTTTCCCCTTCTCCCCCTT	TCCCCTCTAAACCCTACCCG	280
comp33209_c0	(CCAT)5	GAGGAGGAGTTGGAGTTGGG	GGTGATCGATCCTTCCGTCC	101
comp33211_c0	(CGA)5	CATGTACTCCTCCCGCACC	TCTGGGAGAAGGAGCGGTAA	144			1022.1	10716.9	-3.3903
comp33216_c0	(CGC)5	TGTGTTGTGTTGGCTTCCCT	CGCATGAAGCTCTTCTTGGC	254
comp33220_c0	(GAG)5	TCTTGGGCAGCTTGAGGAAG	AGGGAAGAGAGGGAGCCAAA	273
comp33223_c0	(CCG)5	CTTCTCAAACTGGGGTCCCC	CGACAGAGAGAGCGTGACAG	241
comp33230_c0	(T)10	AGGAATGCACGCGTGTTCTA	TCGGCCGACCAAATTCCATT	230
comp33233_c0	(T)10	ATCGTCCAGCCTTTTTCGTT	TCTGCTCGTCTGTGTGTGTG	225			331.8	38.7402	3.0984
comp33244_c0	(A)14	AGAGAACGAACAAACAGAGGGA	TGGGAGGGGAGGAAGAAGAG	168
comp33248_c0	(AG)8	CGCCGGCTTTGAGAGAGAAA	GGATGAGGACCTCGGGTTTG	250
comp33254_c0	(GGT)6	ATCATGAGCCGGCGAGAAAT	CTGTACCTCCACGTCGGC	142
comp33258_c0	(CGG)5	GTCACCTTCGTCAACACGGA	ATGAACACGGTCAGCCTCAG	200			10.2374	5491.43	-9.0672
comp33263_c0	(CCG)5	CAACCCGTACCCGCTCTTC	TATCGAACTGGATGACGCCC	215			80.9181	2393.22	-4.8863
comp33282_c0	(GAA)6	AGCCGAGAGAGGAAGAGGAG	CAGCCGCACAAGACTTGATC	144			110.872	7204.98	-6.022
comp33289_c0	(GGC)5	TATCACAGCACTGCGTAGGG	GACCCGACCCAAACCTCAC	159
comp33290_c0	(GAC)5	TTCCTCGCCAAGAACCTGTC	TTCGTCCTCCTTCTGCACAC	273
comp33291_c0	(A)11	AGGAGGTAGAAAGGCACAAGTG	TGTGGAAGTAGTGGCATGCT	183			536.35	14.9636	5.1636
comp33304_c0	(GAG)6	TTCAGTTGCTGCCACGAGAT	CAAAGCAAAAGCAGTGGCCT	201
comp33308_c0	(T)10	TACTAGCTCCCCCATGTGCT	AGGCCAGCAGTTTCTCAGTC	239
comp33312_c0	(GGA)5	CCAAGGAGTGGGAGCTGAAG	GGAAGAGGATGAAGAGGCCG	226			161.674	6.83481	4.564
comp33318_c0	(CT)6	GAGCAGGATCAGGATCACCG	CTACCACTACGCGCTGGTAG	225
comp33326_c0	(GA)7	GTGGGGGAGAGGAGAGAGAG	ATCATCTCCTGCTCTGCTGC	169
comp33328_c0	(CCG)5	ACTCCTCCTGGCCCTACTTC	GACTCCGACGACGCTGATAC	268
comp33331_c0	(CGG)5	GCCTGCGCACAAGAATTCAT	AGTGAGTCTGAGCTTTGGGC	269
comp33335_c0	(GCT)5	GTCTCTACAGCCACCCCATG	GTGGACGAGAGCGAGTTCAG	269
comp33337_c0	(ACC)5	CTGCTCCACCGCCAAGAC	GAGGTGGTGGATTTGGAGGG	243			7.06229	78.0163	-3.4656
comp33339_c0	(AGC)5aggatggagtgtacctgatccacagccaggtgatgaggatcaaga(AGG)5	GGAGCAAGAAGATCAGCGGT	CATCGATCGATCACTCCCCG	259			6.50679	176.36	-4.7604			24.1184	5.87611	2.0372
comp33342_c0	(A)10	CCTTTCGTCTCCCCACTTCC	TTGACCCCGAAGTCGAACTG	242
comp33344_c0	(A)10	AAAATGCATATCGGAGCGCG	GCAATAGCACGCGCATGTTA	177			725.16	0.575737	10.299
comp33345_c0	(CCG)5	AGGTCGAGGAGCTTCTTCCT	CGCGATGATGCACGAGTTC	204
comp33382_c0	(TGC)6	GTGTTCCTCTGCTTGTCGGT	GATGAAGAGGAAGGCGAGCC	198
comp33386_c0	(T)11	TCGTTGATGCATCGGCGATA	TGCAACACACGGGCAATTTT	127			122.351	0.467442	8.032
comp33401_c0	(T)12	TCACTATGCAGCAAGGTAAGGT	TGCCACGGTGTGATTGAAGA	279
comp33408_c0	(GCG)5	CGAGAAGGACTCCCCCTCAA	TGAGCCCACAACGAAATCGA	208
comp33424_c0	(CTT)5	GGCGATGCTAAGGTTGGTGA	CAAAGCATGCTCTTCTCCGC	180			217.008	40.7182	2.414
comp33439_c0	(AC)8	GCTTCAGCACCAAACGCTAT	TCATCGTCGCTTGGTCAGTG	273			59.7445	256.679	-2.1031
comp33446_c0	(CT)7	TCTCATTTCCCCATGCCTCA	TGCTCTCCACAAGCAGTTCT	250
comp33452_c0	(T)10	CTCCTCCTCCGATCTCGACA	CCTCTCCCTCTCCGTCCTC	244
comp33453_c0	(CCA)5	CCGGCTTACGTGTAGACTGG	GTGGAGCTTGCACCTCATCT	194
comp334580_c0	(T)11	GGATCGGAGGTTGAAGCCAA	TCACCCATTTCCTTGGACAGG	106
comp33464_c0	(CT)7	TGGAAGCTTCTAGAACCGCC	TCATATATCAAGCGGCCGCC	105
comp33472_c0	(GAGG)5	CCGAATCCCTGGCTGTTCAT	TACCCCATTCCTGCCTCGTA	144
comp33488_c0	(T)10	GAGGAAACAGTCGACACGGT	ACCACTGGAGGGTTACATTGT	231
comp334887_c0	(T)11	CGACGTCAGGTTCGGAATCA	GGTGTTCTTTCGGCAGTTCAG	173
comp33495_c0	(T)10	CTGGCCCCACAGTACGTAAT	CCTGTACAGGTTCCGTATGCA	201
comp335_c1	(T)10	CAAATTTGAACCGGCTGGCA	ATCGATGCGCAAGGCTTTTG	206
comp33502_c0	(CAG)6	GGGGAGGGAAGGGAGAAGAA	ATCTTGAGCTTGCCGGAGTC	137
comp3351_c0	(GTC)5	TCCTCACTTTCCGAAGCACC	CTCCAAAGAGAGCGCGTTTG	223
comp33510_c0	(GA)6	CAGCTGGTAGGTAGTGTGAGC	CGGGGAAGATCTTGGGGAAC	150			7.88527	3007.61	-8.5752
comp33518_c0	(T)10	GCGTAGATGCTCTCCGTGTT	GTGAGCGAGTGTATATTACGTCCT	224			3104.5	3.23783	9.9051
comp33540_c0	(TCT)6gatcctccgattccaacctccgagatcccgatccagccatggcggaggccgccgccgccgcgtccaactccacccccgcctcgcctcctcctccgc(CCG)5	AGACAGCCCAAAAGCCCAAT	GAGAGCAGCGACTTCCACTG	277
comp33541_c0	(GGT)5	GCATTTCCCCTCCACCTCTC	TTGCCCTCCCTCCTCTTCTT	206
comp33558_c0	(A)10	CCCCACCCCAATGATCCAAA	TTGGCCGTTGGGGTTTACAT	187
comp33563_c0	(CAT)5	AATGTAGTCTTCCCCACGCC	GAGGATAGAGTGTTGGGCCG	164			247.713	74.2933	1.7374
comp33566_c0	(CGC)5	CCGCCTCCTTCCTCATCATC	ACTAAGCTCGCGACATCTCG	242
comp33570_c0	(T)10	GCCAGGAGTGAGTTCGTTGA	CATTGCAATGCATGGCCCTT	219								13.1555	35.3729	-1.427
comp33579_c0	(CGA)5	CCGTATTCCCCTCGTGAACC	CTCACCAACCCAACGCAAAG	105
comp33592_c0	(A)10	GAGTGGCTTTCGCTGCAAAA	AGGGAAGAAGCCATTTCGCT	206
comp33596_c0	(CTT)6	ACCCCTTTCCTCTCCTCTCC	GAGGCAGCTTGGAGAGGAAG	100
comp33609_c0	(CGG)5	AGCGATGGGTTCTCCTCCT	GGACTCGACGAACTTGACGT	259
comp33622_c0	(TAT)5	CGACTGCTTCGTCAATGTAAGT	AATCCGTGCTGTTCAGGAGG	224
comp33624_c0	(AGC)5	ATCAAGGTGGTGTCGCACAT	GGCGAACTTGTACACGATGC	270
comp33630_c0	(GCC)6gaccggtccggctaatcccccgctctcccgactcgcgaggg(CT)6	AGCCACTGCCAGTTCTTCC	GGTGTTGTGGGAGAGGGAAG	144
comp336680_c0	(A)10	TTCTTGCTGCCTGCTGATGT	GTATGCTTTGTCCCCTCCCG	226
comp33675_c0	(TA)6	TGCAACGCCAAATTGTGAGG	ACCCCGCGACGATTACTAAC	209
comp33693_c0	(A)14	TGGCCAATCAAAACGTGCAG	GCAAACTGTCAAGTTCCCCC	108
comp33696_c0	(GGC)5	CCGCGGAGAAAGAGTCAGAA	CTTCCCTTTCCTCCACCCAC	211
comp33704_c1	(GAG)5	GGCGACGATGAGGACAACG	CGTTACACGGTGGCCTAGC	194
comp33707_c0	(T)11	CGAACCTTCCAGTCCCTTCC	CGGGATGGAGCAGATGTGAA	186			604.3	164.104	1.8807
comp33708_c0	(GGA)5	CCCCGAACATCTCCGAGAAG	GCTCAAGAGATCCTACCGCC	278
comp33713_c0	(TCG)5	AATACATGAGCCGAGCCGAG	GGACGATGAGTTTGAGGCCA	168			192.927	41.0431	2.2328
comp337131_c0	(TG)6	TGAGTGTCCCTCAGAGAAGT	CGGTGTGAGGAATGAAGCCT	209
comp33719_c0	(C)16tggtttgatgcagtattaaccccccacag(T)16	AAGAATCCTACCCCTCGCCC	GCCCATGGAAGCAAAGAACA	145
comp33722_c0	(AT)7	GGAAACAGATGATGGGGCCT	GACGAACTCACCTCGCAGG	275
comp33727_c0	(GA)7	TGCTGCTCATCCCTCGATTC	CATTCCCTTCCACCCTCTCC	174
comp33736_c0	(GCA)6	CCGTCTATGCCGGTAGTGAC	CGATCGATCTCTGACGGCAA	121
comp3374_c0	(T)12	AGCTATGTTTTGACGGAGGGA	GCGTCTGGCTTCAGTTAGCT	271
comp33740_c0	(CCG)5	CGACCTGGTCAGCAGATCAC	GATTTCTTCGATTCGGCCGC	178
comp33744_c0	(GCA)6	TGCCGAATTCATGTTTCGACA	GTAGCACCTGTCCACCTGAC	207
comp337535_c0	(T)12	GTAAGATCAACGGCAGGGCT	CACAGCCCTCAAGTGTCTGT	273
comp3375466_c0	(T)13	ACGGATTGAGTATATGCATTGCC	TGTTTGGGCAAATGTTAGGAGC	109
comp337584_c0	(ATCT)5	CGTCGGCCTGCATACGTATT	GGCGACACGTACTGGAAGAA	167
comp337595_c0	(T)10	GGAGCTGGGTTTCTCAAAGGA	CCCCGCACTCTTCTTCCATT	255
comp33765_c0	(TC)6	CCGACGAGGGGTCCATCG	TCGCTTCCTTCTCCAGCAAG	128
comp33776_c1	(CT)8	GCCCTCCGCACTATTTTACG	GCAGCGGAGGTAGAGAGAGA	108
comp337812_c0	(T)10	CAGTAGGACTGGTGGTATGTTGA	ACCAATCCCCCTGCACAAAA	210
comp3378448_c0	(T)10	ACCCTCGCAATTCTGGAACA	GGACTCTTGTCTGCGTTAAGC	115
comp337977_c0	(T)10	ACAAATTAGTGGCATTGGAGGA	ACAAAACAAGCAGGAAACATGGA	175
comp3380228_c0	(T)10	TTACATGAACCCAGCCCCAC	GCGCTTGTTATTCACTGAAGCA	235
comp33823_c0	(CGG)6	TGCGATCGATCCGAGGAAAG	CATTGATTACGGTCGCGCTG	191
comp33825_c0	(GA)6	ATCTTTCAGCTCAAGCCCCC	ATTACGCTTCGTCCTCCTCC	220
comp33828_c0	(TA)6	GCTACGAGACCCAGCTCATC	CGTCTCCTTCCATGCGATGA	118
comp33840_c0	(CAC)5	ACGAACTGCACAAGATAGTACT	TCTTGCAAGACAGTGACCCC	197
comp33883_c0	(A)10	CACGCACACAAACACGCTAA	TATGTCGGCTACAATCGCCC	241			892.671	385.548	1.2112
comp33897_c0	(A)11	CTTGGGCCTCAGGTTAGCTC	AGGTAAAACTGCTGCTCCCC	267			15.4115	171.406	-3.4753
comp33898_c0	(A)14	GGCGGAGGGGGTAAAAATGA	AAGTTGAAAAAGCGCGGACC	147
comp33915_c0	(A)12	TGACTGATAACCCCAGCAGAC	CAAGAGCAGGCACAGGAAGA	180			3.17508	4303.54	-10.405
comp33917_c0	(CT)6(AT)6	AATACGCCTTTGCTTCCTGC	AGGCGACAACCAACATAGCA	268
comp33923_c0	(GA)6	AGACCGAACGGGAGAAAACC	GCTCGTGGATGCTCCTCTAC	120			6480.35	2169.92	1.5784
comp33924_c0	(TAG)5	ATCCACAGCTGCTTCCTTCC	CGGCCTTCTCATCGTCATGA	184			27.5105	1749.74	-5.991
comp33926_c0	(A)12	TTGTGAAGCCGGCAACAAAG	GCCATTGTTAGAGCGCTTCG	136			0.418123	80.821	-7.5947
comp33956_c0	(CGC)5	CAGAGGAGGAGGGACAGGAC	TTCTACTGTGCACGTGCGTA	274			184.214	10.3235	4.1574
comp339667_c0	(T)10	ACCCCACACTCCTTGTCAAC	TCTGGGAAGAAAGATGCCAAGT	279
comp33967_c0	(GAG)6aaagagcgggcggacgggcaagaaccgggg(GGC)6catggacgtgtggggaagctgcggctccgcgctaggatggacagtagcggggcgcgccgcgggagaccatat(GA)8	TTTCACGTCCCTCTTGACCG	CTCCACTCCACTCCCCTCTC	279
comp33980_c0	(A)10	CAGTCACCCCTTGCTTCACA	GAATGGCCCCTCTATTCCTGG	271			1639.35	667.962	1.2953
comp33989_c0	(T)11	GCATCGACGCATTGTTCCAA	TCAACCTGACAAGCCCGAAA	233
comp34004_c0	(CCT)5	TTGTACGAGCTCTGCACCTC	CATGTCGATCGCACTGGAGA	240
comp3401_c0	(A)10	TTGCCCATCCCATTGCATCT	TCTGGTCCACGTGTCTCCAT	175
comp34026_c0	(CTG)5	CCTTCTCCTCCTCCTCTGCT	CGAAATCGGTTTCTTGGCCC	207			6.89239	12065.7	-10.774
comp34030_c0	(TA)6	TGAGACACCCATGGTTGGTT	GCAACCAAAGCTAGCAACCC	176			135.243	557.092	-2.0424
comp34032_c0	(T)10	TGCTTCCCCTGCTGCATTTA	GCCGAAATTTCTGGTGCGTT	185
comp34033_c0	(T)10	GTTTTGCTTCGGCCAATCCA	TTGGTGATGCTCTTAGAAGCT	141
comp34040_c0	(CAG)5	GGGCAAGAATCACTTCGGGT	GAGGAAAGCGACCATGTCCA	234
comp34042_c0	(CCG)5	ATCAGGTTGTCTTGGGGCTG	TTCCTCCTCCCTCCTCGATC	224			419.722	1433.86	-1.7724
comp34044_c0	(ATT)6	CTAGGCCCGACACCATGTAC	GACCTTGTCTGTGTGAGCCA	184			32.2014	4089.15	-6.9885
comp34045_c0	(CCT)6	GCATCAGGCTCGGGAACC	ATCCCGCGTTTCTTTGTTGC	145
comp34048_c0	(A)11	CCACAGCTGCACAGGGTTAA	AGATCGATGCAGCTGTGGAA	131
comp34055_c0	(TCC)5	CCTTTGCCAGCTTTCGCTTT	TCTCAAAAGGCAAGGGCGAT	265			3693.1	475.433	2.9575
comp340613_c0	(T)11	GGGCTAAACCGTGTAGCCAT	AGCTGAAACTGACGTGTACGA	276
comp34066_c0	(CCT)5	GACTCAGCGGAAGAACCTCC	CTCGCGCGAACAATGTACAG	266			11.3218	3287.53	-8.1818
comp34068_c0	(GGT)6	CACCGTCGAGTCACCCATG	CCCTCCCTCCCACACACA	150
comp34075_c0	(CAT)5	CCCCACCTAGGACTCCGATT	CTAATGGTGAGGCCCAAGCA	206			5.93204	88.0204	-3.8912
comp3408_c0	(GGC)5	AAGTCGTCTTGGGGCAGATG	TGCTGTTCAGCATCTCGGAG	193
comp34096_c0	(GCC)5	CACTTCCTCGCCTTCTCCC	CCGAACTCACCACTCCACTC	280
comp34102_c0	(T)10	GTTCCCCGCGAACTCTAGAT	ACATGTTCACCATCATGCCA	212
[truncated: 10,327 more rows]
