# Supplementary material for: De novo Transcriptome Assembly of Common Wild Rice (Oryza rufipogon Griff.) and Discovery of Drought-Response Genes in Root Tissue Based on Transcriptomic Data
Source: PLoS One. 2015 Jul 2;10(7):e0131455. doi: 10.1371/journal.pone.0131455 (PMC4489613; doi:10.1371/journal.pone.0131455)
Supplement: S8 Table — (XLSX) [file pone.0131455.s010.xlsx]

## Sheet: Sheet1
Supplementary Table 8 Summary of Response to stress related genes of differentially expressed
Gene_id		Biological processes to response	log2FoldChange	NR Evalue
			CRvsCL
comp32441_c1		chlorate//stress//salt stress//heat//water deprivation	-1.4955	0
comp32631_c0		cold	-6.8995	3e-125
comp74138_c1		cold	2.3826	0
comp60604_c0		cold	-2.1547	2.8e-179
comp80568_c0		cold	-1.386	5.7e-143
comp79156_c1		cold//heat	-2.0432	0
comp64462_c0		cold//salt stress	-5.6611	5.4e-167
comp86155_c0		heat acclimation//hyperosmotic salinity//water deprivation	-6.999	1.7e-126
comp52303_c0		heat// cold//water deprivation	-1.5973	3.1e-122
comp73218_c0		heat//cold//water deprivation//high light intensity	-4.2006	4.58e-47
comp85202_c0		heat//water deprivation//cold//salt stress	5.6978	0
comp77622_c0		humidity	-7.0752	0
comp80081_c0		hyperosmotic salinity	-6.2024	0
comp32418_c0		hyperosmotic salinity	1.2374	0
comp68435_c2		hyperosmotic salinity//water deprivation	-2.9638	2.7e-131
comp48225_c0		osmotic stress//water transport	3.6079	7.72e-43
comp49437_c0		salt stress	-1.8291	1.5e-112
comp67834_c1		salt stress	3.7603	3.78e-37
comp61186_c0		salt stress//cold//water deprivation	6.6167	0
comp79171_c1		salt stress//water deprivation	-4.6816	3.8e-45
comp71077_c0		salt stress//water deprivation	1.4733	0
comp73515_c2		stress//water stimulus	-5.413	1.44e-13
comp81578_c0		water deprivation	-10.424	2.35e-52
comp47356_c0		water deprivation	-2.7056	1.33e-35
comp83677_c0		water deprivation	-3.061	0
comp73843_c0		water deprivation	-3.4527	0
comp63181_c0		water deprivation	-3.1786	0
comp73937_c0		water deprivation	-2.2092	0
comp81185_c1		water deprivation	3.8493	7.42e-61
comp81864_c0		water deprivation	-2.2327	0
comp61543_c0		water deprivation	-1.9668	0
comp72429_c0		water deprivation	1.7928	0
comp70128_c0		water deprivation	-4.8624	2.93e-81
comp60514_c1		water deprivation	-1.3747	0
comp85658_c0		water deprivation// heat//salt stress	-3.2897	0
comp72572_c0		water deprivation//cold	2.067	3.22e-61
comp81988_c0		water deprivation//cold	-1.8065	0
comp67146_c2		water deprivation//cold	1.8193	1.24e-58
comp48225_c1		water deprivation//cold //salt stress	1.9967	0
comp73218_c1		water deprivation//heat//cold	-4.9552	1.14e-98
comp32441_c0		water deprivation//heat//salt stress//chlorate	-1.5048	3.5e-17
comp68435_c0		water deprivation//hyperosmotic salinity	-2.642	4.14e-57
comp83223_c2		water deprivation//oxidative stress//cold//salt stress	-3.715	0
comp79431_c0		water deprivation//salt stress	6.0706	2.85e-78
comp79431_c3		water deprivation//salt stress	3.0026	0
comp79431_c4		water deprivation//salt stress	4.8102	0
comp85135_c0		water stimulus//stress	1.7183	4.77e-23
comp77514_c0		wax metabolic process//water deprivation	-2.6644	1.09e-73
Significant difference in relative levels（adjusted P-value <0.05）
